# Supplementary material for: Spatiotemporal development of expanding bacterial colonies driven by emergent mechanical constraints and nutrient gradients
Source: Nat Commun. 2025 May 26;16:4878. doi: 10.1038/s41467-025-60004-z (PMC12106844; doi:10.1038/s41467-025-60004-z)
Supplement: Supplementary file 17 — Source Data [file 41467_2025_60004_MOESM17_ESM.zip]

Archive with 22 entries (20 files):
- SourceData/
- SourceData/Figure1.xlsx
- SourceData/Figure2.xlsx
- SourceData/Figure3.xlsx
- SourceData/Figure4.xlsx
- SourceData/Figure5.xlsx
- SourceData/Figure6.xlsx
- SourceData/Figure7.xlsx
- SourceData/Supplementary Figures/
- SourceData/Supplementary Figures/Fig_S10.xlsx
- SourceData/Supplementary Figures/Fig_S11.xlsx
- SourceData/Supplementary Figures/Fig_S15.xlsx
- SourceData/Supplementary Figures/Fig_S18.xlsx
- SourceData/Supplementary Figures/Fig_S19.xlsx
- SourceData/Supplementary Figures/Fig_S2.xlsx
- SourceData/Supplementary Figures/Fig_S20.xlsx
- SourceData/Supplementary Figures/Fig_S3.xlsx
- SourceData/Supplementary Figures/Fig_S5.xlsx
- SourceData/Supplementary Figures/Fig_S6.xlsx
- SourceData/Supplementary Figures/Fig_S7.xlsx
- SourceData/Supplementary Figures/Fig_S8.xlsx
- SourceData/Supplementary Figures/Fig_S9.xlsx
