# Supplementary material for: Spatiotemporal development of expanding bacterial colonies driven by emergent mechanical constraints and nutrient gradients
Source: Nat Commun. 2025 May 26;16:4878. doi: 10.1038/s41467-025-60004-z (PMC12106844; doi:10.1038/s41467-025-60004-z)
Supplement: Supplementary file 17 — Source Data [file 41467_2025_60004_MOESM17_ESM.zip › SourceData/Figure1.xlsx]

## Sheet: Fig. 1a
Figure 1a: 10 mM glucose colonies
18h : x coordinate (μm)	18h : z coordinate (μm)	30h : x coordinate (μm)	30h : z coordinate (μm)	44h : x coordinate (μm)	44h : z coordinate (μm)	58h : x coordinate (μm)	58h : z coordinate (μm)	10h : x coordinate (μm)	10h : z coordinate (μm)	21h : x coordinate (μm)	21h : z coordinate (μm)	36h : x coordinate (μm)	36h : z coordinate (μm)
684.18	4.286	1261.59	4.286	1791.16	6	2244.6	7	267.453	4.286	879.489	4.286	1382.91	6
675.011	8.572	1254.16	8.572	1778.49	12	2224.7	14	261.507	8.572	874.518	8.572	1368.64	12
665.767	12.858	1243.52	12.858	1769.66	18	2205.02	21	252.718	12.858	865.071	12.858	1350.69	18
653.697	17.144	1239.92	17.144	1752.83	24	2169.22	28	243.145	17.144	857.556	17.144	1325.94	24
643.426	21.43	1232.09	21.43	1731.02	30	2133.19	35	233.032	21.43	846.649	21.43	1300	30
630.47	25.716	1220.78	25.716	1709.46	36	2086.43	42	221.999	25.716	835.605	25.716	1269.52	36
615.923	30.002	1205.06	30.002	1680.05	42	2023.83	49	213.348	30.002	823.831	30.002	1240.63	42
601.7	34.288	1189.71	34.288	1652.61	48	1950.53	56	203.676	34.288	812.038	34.288	1203	48
588.763	38.574	1174.24	38.574	1612.48	54	1869.35	63	190.345	38.574	797.685	38.574	1165.58	54
570.498	42.86	1156.97	42.86	1574.62	60	1783.17	70	176.999	42.86	777.462	42.86	1128.35	60
551.955	47.146	1136.96	47.146	1533.01	66	1692.11	77	160.995	47.146	761.343	47.146	1081.17	66
536.127	51.432	1118.77	51.432	1483.44	72	1587.31	84	143.376	51.432	739.347	51.432	1037.57	72
512.119	55.718	1095.65	55.718	1423.94	78	1489.4	91	122.293	55.718	719.69	55.718	988.091	78
489.034	60.004	1071.64	60.004	1373.13	84	1378.15	98	101.741	60.004	695.97	60.004	943.708	84
465.381	64.29	1046.77	64.29	1310.74	90	1253.43	105	66.7949	64.29	673.151	64.29	881.264	90
439.503	68.576	1016.71	68.576	1258.48	96	1127.5	112	-267.453	4.286	646.587	68.576	831.284	96
414.007	72.862	990.297	72.862	1199.58	102	1035.65	119	-261.507	8.572	626.824	72.862	782.024	102
389.739	77.148	957.687	77.148	1125.93	108	919.546	126	-252.718	12.858	598.069	77.148	718.282	108
368.06	81.434	927.782	81.434	1057.65	114	793.307	133	-243.145	17.144	570.309	81.434	658.737	114
339.496	85.72	891.955	85.72	990.61	120	682.748	140	-233.032	21.43	547.261	85.72	606.444	120
312.704	90.006	865.743	90.006	916.708	126	586.14	147	-221.999	25.716	518.722	90.006	548.963	126
285.876	94.292	831.013	94.292	833.766	132	493.774	154	-213.348	30.002	484.219	94.292	492.141	132
260.629	98.578	799.405	98.578	766.402	138	402.744	161	-203.676	34.288	454.287	98.578	439.824	138
230.339	102.864	767.815	102.864	692.428	144	310.597	168	-190.345	38.574	426.238	102.864	387.622	144
203.856	107.15	729.039	107.15	623.374	150	219.489	175	-176.999	42.86	395.539	107.15	331.54	150
171.605	111.436	680.9	111.436	538.545	156	55.6813	182	-160.995	47.146	364.073	111.436	277.214	156
132.738	115.722	631.125	115.722	460.181	162	-2244.6	7	-143.376	51.432	332.737	115.722	210.113	162
77.6012	120.008	593.309	120.008	355.22	168	-2224.7	14	-122.293	55.718	302.889	120.008	78.7991	168
-684.18	4.286	545.942	124.294	295.907	174	-2205.02	21	-101.741	60.004	263.089	124.294	-1382.91	6
-675.011	8.572	514.532	128.58	236.881	180	-2169.22	28	-66.7949	64.29	219.309	128.58	-1368.64	12
-665.767	12.858	465.201	132.866	146.695	186	-2133.19	35			177.458	132.866	-1350.69	18
-653.697	17.144	431.183	137.152	-1791.16	6	-2086.43	42			122.035	137.152	-1325.94	24
-643.426	21.43	386.854	141.438	-1778.49	12	-2023.83	49			-879.489	4.286	-1300	30
-630.47	25.716	349.024	145.724	-1769.66	18	-1950.53	56			-874.518	8.572	-1269.52	36
-615.923	30.002	309.214	150.01	-1752.83	24	-1869.35	63			-865.071	12.858	-1240.63	42
-601.7	34.288	270.3	154.296	-1731.02	30	-1783.17	70			-857.556	17.144	-1203	48
-588.763	38.574	229.868	158.582	-1709.46	36	-1692.11	77			-846.649	21.43	-1165.58	54
-570.498	42.86	187.168	162.868	-1680.05	42	-1587.31	84			-835.605	25.716	-1128.35	60
-551.955	47.146	133.841	167.154	-1652.61	48	-1489.4	91			-823.831	30.002	-1081.17	66
-536.127	51.432	51.4774	171.44	-1612.48	54	-1378.15	98			-812.038	34.288	-1037.57	72
-512.119	55.718	-1261.59	4.286	-1574.62	60	-1253.43	105			-797.685	38.574	-988.091	78
-489.034	60.004	-1254.16	8.572	-1533.01	66	-1127.5	112			-777.462	42.86	-943.708	84
-465.381	64.29	-1243.52	12.858	-1483.44	72	-1035.65	119			-761.343	47.146	-881.264	90
-439.503	68.576	-1239.92	17.144	-1423.94	78	-919.546	126			-739.347	51.432	-831.284	96
-414.007	72.862	-1232.09	21.43	-1373.13	84	-793.307	133			-719.69	55.718	-782.024	102
-389.739	77.148	-1220.78	25.716	-1310.74	90	-682.748	140			-695.97	60.004	-718.282	108
-368.06	81.434	-1205.06	30.002	-1258.48	96	-586.14	147			-673.151	64.29	-658.737	114
-339.496	85.72	-1189.71	34.288	-1199.58	102	-493.774	154			-646.587	68.576	-606.444	120
-312.704	90.006	-1174.24	38.574	-1125.93	108	-402.744	161			-626.824	72.862	-548.963	126
-285.876	94.292	-1156.97	42.86	-1057.65	114	-310.597	168			-598.069	77.148	-492.141	132
-260.629	98.578	-1136.96	47.146	-990.61	120	-219.489	175			-570.309	81.434	-439.824	138
-230.339	102.864	-1118.77	51.432	-916.708	126	-55.6813	182			-547.261	85.72	-387.622	144
-203.856	107.15	-1095.65	55.718	-833.766	132					-518.722	90.006	-331.54	150
-171.605	111.436	-1071.64	60.004	-766.402	138					-484.219	94.292	-277.214	156
-132.738	115.722	-1046.77	64.29	-692.428	144					-454.287	98.578	-210.113	162
-77.6012	120.008	-1016.71	68.576	-623.374	150					-426.238	102.864	-78.7991	168
		-990.297	72.862	-538.545	156					-395.539	107.15
		-957.687	77.148	-460.181	162					-364.073	111.436
		-927.782	81.434	-355.22	168					-332.737	115.722
		-891.955	85.72	-295.907	174					-302.889	120.008
		-865.743	90.006	-236.881	180					-263.089	124.294
		-831.013	94.292	-146.695	186					-219.309	128.58
		-799.405	98.578							-177.458	132.866
		-767.815	102.864							-122.035	137.152
		-729.039	107.15
		-680.9	111.436
		-631.125	115.722
		-593.309	120.008
		-545.942	124.294
		-514.532	128.58
		-465.201	132.866
		-431.183	137.152
		-386.854	141.438
		-349.024	145.724
		-309.214	150.01
		-270.3	154.296
		-229.868	158.582
		-187.168	162.868
		-133.841	167.154
		-51.4774	171.44

## Sheet: Fig. 1b
Figure 1b: 20 mM glucose colonies
17h : x coordinate (μm)	17h : z coordinate (μm)	29h : x coordinate (μm)	29h : z coordinate (μm)	44h : x coordinate (μm)	44h : z coordinate (μm)	58h : x coordinate (μm)	58h : z coordinate (μm)	9h : x coordinate (μm)	9h : z coordinate (μm)	21h : x coordinate (μm)	21h : z coordinate (μm)	35h : x coordinate (μm)	35h : z coordinate (μm)
704.695	4.286	1249.57	4.286	1864.59	6	2432.14	7	241.178	4.286	906.616	4.286	1572.25	4.286
701.344	8.572	1239.4	8.572	1854.84	12	2422.57	14	235.404	8.572	897.804	8.572	1565.88	8.572
697.25	12.858	1239.2	12.858	1842.09	18	2405.79	21	227.986	12.858	888.657	12.858	1554.81	12.858
689.065	17.144	1239.51	17.144	1837.95	24	2383.61	28	219.323	17.144	880.686	17.144	1546.38	17.144
677.502	21.43	1235.73	21.43	1830.75	30	2355.76	35	208.062	21.43	871.961	21.43	1539.96	21.43
665.473	25.716	1228.49	25.716	1813.81	36	2324.85	42	197.25	25.716	860.631	25.716	1544.49	25.716
654.443	30.002	1216.9	30.002	1798.75	42	2300.13	49	184.405	30.002	848.271	30.002	1533.12	30.002
641.068	34.288	1207.48	34.288	1779.14	48	2256.59	56	169.103	34.288	835.163	34.288	1516.88	34.288
630.676	38.574	1195.64	38.574	1767.63	54	2222.59	63	154.196	38.574	823.307	38.574	1500.53	38.574
612.445	42.86	1185.51	42.86	1743.89	60	2171.63	70	136.936	42.86	811.67	42.86	1493.04	42.86
604.596	47.146	1170.45	47.146	1724.19	66	2133.54	77	119.429	47.146	796.887	47.146	1476	47.146
590.349	51.432	1159.65	51.432	1698.48	72	2082.1	84	100.513	51.432	783.634	51.432	1457.81	51.432
579.201	55.718	1142.77	55.718	1673.93	78	2036.99	91	78.4502	55.718	768.719	55.718	1439.84	55.718
565.809	60.004	1130.39	60.004	1642.1	84	1995.3	98	45.8264	60.004	754.555	60.004	1419.78	60.004
553.141	64.29	1114.48	64.29	1612.76	90	1955.08	105	-241.178	4.286	740.091	64.29	1400.55	64.29
540.726	68.576	1099.5	68.576	1576.07	96	1904.25	112	-235.404	8.572	727.055	68.576	1387.52	68.576
525.335	72.862	1085.16	72.862	1538.93	102	1852.39	119	-227.986	12.858	709.755	72.862	1367.82	72.862
509.039	77.148	1067.92	77.148	1503.07	108	1792.36	126	-219.323	17.144	692.019	77.148	1349.82	77.148
496.265	81.434	1048.95	81.434	1468.55	114	1727.09	133	-208.062	21.43	672.207	81.434	1328.77	81.434
478.307	85.72	1031.6	85.72	1432.02	120	1652.82	140	-197.25	25.716	654.432	85.72	1309.06	85.72
463.839	90.006	1013.55	90.006	1388.97	126	1580.11	147	-184.405	30.002	639.196	90.006	1291.03	90.006
451.797	94.292	993.845	94.292	1342.77	132	1512.41	154	-169.103	34.288	618.524	94.292	1268.18	94.292
434.976	98.578	975.088	98.578	1294.12	138	1416.83	161	-154.196	38.574	603.18	98.578	1245.5	98.578
417.399	102.864	954.754	102.864	1249.92	144	1330.93	168	-136.936	42.86	586.684	102.864	1221.88	102.864
400.013	107.15	931.418	107.15	1211.19	150	1256.39	175	-119.429	47.146	565.939	107.15	1200.28	107.15
384.039	111.436	908.666	111.436	1165.61	156	1192.47	182	-100.513	51.432	549.581	111.436	1171.2	111.436
368.669	115.722	888.253	115.722	1118.29	162	1127.26	189	-78.4502	55.718	528.186	115.722	1145.91	115.722
352.181	120.008	866.697	120.008	1059.39	168	1057.98	196	-45.8264	60.004	510.01	120.008	1119.4	120.008
336.533	124.294	839.972	124.294	974.706	174	997.174	203			490.726	124.294	1087.52	124.294
316.771	128.58	820.529	128.58	931.435	180	807.619	210			470.011	128.58	1061.5	128.58
297.881	132.866	793.876	132.866	882.7	186	735.864	217			449.87	132.866	1034.38	132.866
278.722	137.152	772.706	137.152	832.442	192	654.528	224			428.125	137.152	1004.59	137.152
258.744	141.438	745.523	141.438	781.806	198	584.338	231			405.34	141.438	984.54	141.438
239.173	145.724	714.854	145.724	732.26	204	508.329	238			386.794	145.724	953.332	145.724
215.118	150.01	699.032	150.01	684.859	210	418.202	245			359.659	150.01	930.582	150.01
192.679	154.296	664.566	154.296	628.327	216	315.492	252			336.606	154.296	896.282	154.296
169.593	158.582	632.068	158.582	571.976	222	209.149	259			309.522	158.582	863.396	158.582
148.669	162.868	607.046	162.868	515.377	228	-2432.14	7			285.979	162.868	828.7	162.868
117.616	167.154	579.094	167.154	441.616	234	-2422.57	14			256.877	167.154	797.692	167.154
76.0772	171.44	549.159	171.44	379.536	240	-2405.79	21			227.206	171.44	771.785	171.44
-704.695	4.286	520.216	175.726	329.642	246	-2383.61	28			203.97	175.726	737.643	175.726
-701.344	8.572	491.99	180.012	260.75	252	-2355.76	35			155.629	180.012	710.733	180.012
-697.25	12.858	468.994	184.298	126.421	258	-2324.85	42			110.411	184.298	671.183	184.298
-689.065	17.144	440.935	188.584	-1864.59	6	-2300.13	49			-906.616	4.286	638.916	188.584
-677.502	21.43	416.553	192.87	-1854.84	12	-2256.59	56			-897.804	8.572	614.418	192.87
-665.473	25.716	387.45	197.156	-1842.09	18	-2222.59	63			-888.657	12.858	582.461	197.156
-654.443	30.002	364.946	201.442	-1837.95	24	-2171.63	70			-880.686	17.144	548.613	201.442
-641.068	34.288	329.616	205.728	-1830.75	30	-2133.54	77			-871.961	21.43	522.601	205.728
-630.676	38.574	298.361	210.014	-1813.81	36	-2082.1	84			-860.631	25.716	490.475	210.014
-612.445	42.86	270.947	214.3	-1798.75	42	-2036.99	91			-848.271	30.002	439.544	214.3
-604.596	47.146	236.026	218.586	-1779.14	48	-1995.3	98			-835.163	34.288	393.253	218.586
-590.349	51.432	199.902	222.872	-1767.63	54	-1955.08	105			-823.307	38.574	353.38	222.872
-579.201	55.718	164.471	227.158	-1743.89	60	-1904.25	112			-811.67	42.86	317.849	227.158
-565.809	60.004	133.052	231.444	-1724.19	66	-1852.39	119			-796.887	47.146	271.837	231.444
-553.141	64.29	88.7754	235.73	-1698.48	72	-1792.36	126			-783.634	51.432	233.015	235.73
-540.726	68.576	-1249.57	4.286	-1673.93	78	-1727.09	133			-768.719	55.718	166.164	240.016
-525.335	72.862	-1239.4	8.572	-1642.1	84	-1652.82	140			-754.555	60.004	81.3929	244.302
-509.039	77.148	-1239.2	12.858	-1612.76	90	-1580.11	147			-740.091	64.29	-1572.25	4.286
-496.265	81.434	-1239.51	17.144	-1576.07	96	-1512.41	154			-727.055	68.576	-1565.88	8.572
-478.307	85.72	-1235.73	21.43	-1538.93	102	-1416.83	161			-709.755	72.862	-1554.81	12.858
-463.839	90.006	-1228.49	25.716	-1503.07	108	-1330.93	168			-692.019	77.148	-1546.38	17.144
-451.797	94.292	-1216.9	30.002	-1468.55	114	-1256.39	175			-672.207	81.434	-1539.96	21.43
-434.976	98.578	-1207.48	34.288	-1432.02	120	-1192.47	182			-654.432	85.72	-1544.49	25.716
-417.399	102.864	-1195.64	38.574	-1388.97	126	-1127.26	189			-639.196	90.006	-1533.12	30.002
-400.013	107.15	-1185.51	42.86	-1342.77	132	-1057.98	196			-618.524	94.292	-1516.88	34.288
-384.039	111.436	-1170.45	47.146	-1294.12	138	-997.174	203			-603.18	98.578	-1500.53	38.574
-368.669	115.722	-1159.65	51.432	-1249.92	144	-807.619	210			-586.684	102.864	-1493.04	42.86
-352.181	120.008	-1142.77	55.718	-1211.19	150	-735.864	217			-565.939	107.15	-1476	47.146
-336.533	124.294	-1130.39	60.004	-1165.61	156	-654.528	224			-549.581	111.436	-1457.81	51.432
-316.771	128.58	-1114.48	64.29	-1118.29	162	-584.338	231			-528.186	115.722	-1439.84	55.718
-297.881	132.866	-1099.5	68.576	-1059.39	168	-508.329	238			-510.01	120.008	-1419.78	60.004
-278.722	137.152	-1085.16	72.862	-974.706	174	-418.202	245			-490.726	124.294	-1400.55	64.29
-258.744	141.438	-1067.92	77.148	-931.435	180	-315.492	252			-470.011	128.58	-1387.52	68.576
-239.173	145.724	-1048.95	81.434	-882.7	186	-209.149	259			-449.87	132.866	-1367.82	72.862
-215.118	150.01	-1031.6	85.72	-832.442	192					-428.125	137.152	-1349.82	77.148
-192.679	154.296	-1013.55	90.006	-781.806	198					-405.34	141.438	-1328.77	81.434
-169.593	158.582	-993.845	94.292	-732.26	204					-386.794	145.724	-1309.06	85.72
-148.669	162.868	-975.088	98.578	-684.859	210					-359.659	150.01	-1291.03	90.006
-117.616	167.154	-954.754	102.864	-628.327	216					-336.606	154.296	-1268.18	94.292
-76.0772	171.44	-931.418	107.15	-571.976	222					-309.522	158.582	-1245.5	98.578
		-908.666	111.436	-515.377	228					-285.979	162.868	-1221.88	102.864
		-888.253	115.722	-441.616	234					-256.877	167.154	-1200.28	107.15
		-866.697	120.008	-379.536	240					-227.206	171.44	-1171.2	111.436
		-839.972	124.294	-329.642	246					-203.97	175.726	-1145.91	115.722
		-820.529	128.58	-260.75	252					-155.629	180.012	-1119.4	120.008
		-793.876	132.866	-126.421	258					-110.411	184.298	-1087.52	124.294
		-772.706	137.152									-1061.5	128.58
		-745.523	141.438									-1034.38	132.866
		-714.854	145.724									-1004.59	137.152
		-699.032	150.01									-984.54	141.438
		-664.566	154.296									-953.332	145.724
		-632.068	158.582									-930.582	150.01
		-607.046	162.868									-896.282	154.296
		-579.094	167.154									-863.396	158.582
		-549.159	171.44									-828.7	162.868
		-520.216	175.726									-797.692	167.154
		-491.99	180.012									-771.785	171.44
		-468.994	184.298									-737.643	175.726
		-440.935	188.584									-710.733	180.012
		-416.553	192.87									-671.183	184.298
		-387.45	197.156									-638.916	188.584
		-364.946	201.442									-614.418	192.87
		-329.616	205.728									-582.461	197.156
		-298.361	210.014									-548.613	201.442
		-270.947	214.3									-522.601	205.728
		-236.026	218.586									-490.475	210.014
		-199.902	222.872									-439.544	214.3
		-164.471	227.158									-393.253	218.586
		-133.052	231.444									-353.38	222.872
		-88.7754	235.73									-317.849	227.158
												-271.837	231.444
												-233.015	235.73
												-166.164	240.016
												-81.3929	244.302

## Sheet: Fig. 1c
Figure 1c: 30 mM glucose colonies
20h : x coordinate (μm)	20h : z coordinate (μm)	29h : x coordinate (μm)	29h : z coordinate (μm)	43h : x coordinate (μm)	43h : z coordinate (μm)	53h : x coordinate (μm)	53h : z coordinate (μm)	12h : x coordinate (μm)	12h : z coordinate (μm)	21h : x coordinate (μm)	21h : z coordinate (μm)	35h : x coordinate (μm)	35h : z coordinate (μm)	45h : x coordinate (μm)	45h : z coordinate (μm)	60h : x coordinate (μm)	60h : z coordinate (μm)
827.605	4.286	1298.28	4.286	1922.07	7	2353.46	7	424.664	4.286	984.249	4.286	1628.44	4.286	2101.32	7	2740.3	7
814.852	8.572	1290.66	8.572	1910.1	14	2353.66	14	415.887	8.572	975.642	8.572	1632.97	8.572	2083.2	14	2728.09	14
801.914	12.858	1284.79	12.858	1894.72	21	2347.42	21	406.926	12.858	962.702	12.858	1627.91	12.858	2064.62	21	2733.99	21
788.708	17.144	1282.56	17.144	1879.14	28	2338.22	28	397.799	17.144	951.281	17.144	1615.3	17.144	2049.1	28	2732.41	28
776.188	21.43	1277.95	21.43	1860.02	35	2330.64	35	382.994	21.43	940.591	21.43	1601.27	21.43	2030.39	35	2714.55	35
765.254	25.716	1269.03	25.716	1843.04	42	2314.19	42	369.005	25.716	928.93	25.716	1591.87	25.716	2013.05	42	2691.14	42
751.954	30.002	1258.87	30.002	1820.75	49	2296.03	49	356.045	30.002	915.124	30.002	1577.53	30.002	1994.34	49	2673.1	49
739.477	34.288	1250.1	34.288	1801.24	56	2276.84	56	341.481	34.288	903.212	34.288	1565.34	34.288	1974.44	56	2654.13	56
727.376	38.574	1242.32	38.574	1778.2	63	2255.62	63	326.565	38.574	889.962	38.574	1555.11	38.574	1948.64	63	2632.69	63
717.581	42.86	1231.21	42.86	1761.17	70	2236.38	70	315.223	42.86	877.798	42.86	1542.31	42.86	1921.41	70	2607.68	70
706.174	47.146	1221.74	47.146	1736.76	77	2218.23	77	300.372	47.146	865.978	47.146	1529.76	47.146	1892.88	77	2584.45	77
695.183	51.432	1210.74	51.432	1710.84	84	2196.84	84	283.841	51.432	855.383	51.432	1517.47	51.432	1863.98	84	2566	84
685.659	55.718	1199.13	55.718	1683.67	91	2171.23	91	268.505	55.718	845.394	55.718	1504.17	55.718	1834.55	91	2538.96	91
674.208	60.004	1186.56	60.004	1659.81	98	2144.17	98	253.758	60.004	835.258	60.004	1491.33	60.004	1801.07	98	2512.5	98
663.068	64.29	1175.89	64.29	1634.3	105	2108.56	105	236.841	64.29	824.247	64.29	1478.49	64.29	1771.42	105	2479.9	105
650.248	68.576	1164.76	68.576	1600.86	112	2077.79	112	218.073	68.576	812.018	68.576	1462.43	68.576	1737.65	112	2448.93	112
637.669	72.862	1153.71	72.862	1574.54	119	2048.58	119	199.245	72.862	801.298	72.862	1448.42	72.862	1701.42	119	2414.31	119
624.686	77.148	1142.9	77.148	1539.01	126	2010.54	126	181.522	77.148	786.001	77.148	1434.12	77.148	1666.11	126	2370.55	126
611.192	81.434	1129.65	81.434	1504.01	133	1973	133	157.421	81.434	771.448	81.434	1418.66	81.434	1623.82	133	2326.27	133
593.841	85.72	1116.05	85.72	1461.13	140	1933.97	140	134.437	85.72	760.195	85.72	1400.52	85.72	1572.08	140	2278.91	140
577.958	90.006	1101.93	90.006	1423.36	147	1900.18	147	110.225	90.006	739.373	90.006	1384.74	90.006	1515.9	147	2235.07	147
563.46	94.292	1088.72	94.292	1385.28	154	1852.43	154	84.7852	94.292	723.284	94.292	1369.89	94.292	1454.71	154	2176.5	154
545.357	98.578	1070.75	98.578	1342.9	161	1815.58	161	40.835	98.578	703.936	98.578	1352.14	98.578	1398.29	161	2126.41	161
529.72	102.864	1054.15	102.864	1304	168	1777.6	168	-424.664	4.286	684.742	102.864	1335.62	102.864	1353.05	168	2065.45	168
515.563	107.15	1037.75	107.15	1264.8	175	1746.03	175	-415.887	8.572	667.889	107.15	1317.25	107.15	1305.1	175	1996.11	175
501.57	111.436	1021.8	111.436	1222.16	182	1706.19	182	-406.926	12.858	647.013	111.436	1298.19	111.436	1257.15	182	1936.38	182
483.6	115.722	1003.79	115.722	1179.53	189	1657.2	189	-397.799	17.144	628.005	115.722	1277.61	115.722	1207.98	189	1882.28	189
469.158	120.008	983.366	120.008	1128.41	196	1605.7	196	-382.994	21.43	610.4	120.008	1260.07	120.008	1154.85	196	1824.04	196
454.154	124.294	966.878	124.294	1080.23	203	1531.9	203	-369.005	25.716	589.152	124.294	1238.47	124.294	1098.95	203	1751.74	203
438.286	128.58	948.786	128.58	1031.2	210	1452.8	210	-356.045	30.002	574.019	128.58	1217.92	128.58	1043.52	210	1686.57	210
423.288	132.866	933.636	132.866	983.864	217	1373.9	217	-341.481	34.288	550.637	132.866	1193.51	132.866	988.505	217	1606.97	217
407.298	137.152	912.17	137.152	895.145	224	1313.52	224	-326.565	38.574	529.348	137.152	1170.55	137.152	926.633	224	1524.66	224
389.556	141.438	894.772	141.438	830.622	231	1248.97	231	-315.223	42.86	508.657	141.438	1144.09	141.438	868.444	231	1438.97	231
372.959	145.724	874.915	145.724	768.228	238	1186.44	238	-300.372	47.146	489.813	145.724	1117.58	145.724	804.91	238	1383.19	238
351.004	150.01	853.245	150.01	719.658	245	1130.64	245	-283.841	51.432	465.993	150.01	1095.87	150.01	735.261	245	1230.54	245
333.856	154.296	836.289	154.296	665.744	252	1066.71	252	-268.505	55.718	441.413	154.296	1061.33	154.296	666.833	252	1146.6	252
313.617	158.582	813.464	158.582	610.798	259	970.363	259	-253.758	60.004	415.732	158.582	1038.54	158.582	583.708	259	1075.4	259
291.781	162.868	792.276	162.868	557.291	266	868.778	266	-236.841	64.29	389.866	162.868	1006.52	162.868	519.583	266	1013.96	266
273.039	167.154	771.197	167.154	504.869	273	813.381	273	-218.073	68.576	366.9	167.154	976.593	167.154	460.425	273	954.82	273
251.647	171.44	747.889	171.44	457.306	280	754.683	280	-199.245	72.862	339.409	171.44	947.288	171.44	396.216	280	898.433	280
226.784	175.726	723.401	175.726	406.621	287	701.347	287	-181.522	77.148	314.689	175.726	914.222	175.726	318.343	287	831.105	287
200.101	180.012	701.467	180.012	356.691	294	644.629	294	-157.421	81.434	289.012	180.012	879.04	180.012	251.877	294	753.043	294
175.896	184.298	676.355	184.298	300.802	301	587.346	301	-134.437	85.72	263.04	184.298	854.558	184.298	183.593	301	594.827	301
148.849	188.584	656.304	188.584	242.222	308	534.173	308	-110.225	90.006	233.095	188.584	823.389	188.584	95.918	308	530.826	308
116.617	192.87	635.79	192.87	164.635	315	457.463	315	-84.7852	94.292	205.016	192.87	791.223	192.87	-2101.32	7	470.067	315
77.5831	197.156	610.181	197.156	33.4081	322	409.36	322	-40.835	98.578	181.363	197.156	767.18	197.156	-2083.2	14	410.355	322
34.7127	201.442	594.542	201.442	-1922.07	7	357.725	329			151.713	201.442	734.757	201.442	-2064.62	21	337.59	329
-827.605	4.286	566.994	205.728	-1910.1	14	301.706	336			119.697	205.728	709.652	205.728	-2049.1	28	250.699	336
-814.852	8.572	549.818	210.014	-1894.72	21	233.783	343			86.6882	210.014	675.147	210.014	-2030.39	35	162.597	343
-801.914	12.858	523.381	214.3	-1879.14	28	164.701	350			-984.249	4.286	648.903	214.3	-2013.05	42	-2740.3	7
-788.708	17.144	503.951	218.586	-1860.02	35	-2353.46	7			-975.642	8.572	623.413	218.586	-1994.34	49	-2728.09	14
-776.188	21.43	480.086	222.872	-1843.04	42	-2353.66	14			-962.702	12.858	587.698	222.872	-1974.44	56	-2733.99	21
-765.254	25.716	457.65	227.158	-1820.75	49	-2347.42	21			-951.281	17.144	556.221	227.158	-1948.64	63	-2732.41	28
-751.954	30.002	434.63	231.444	-1801.24	56	-2338.22	28			-940.591	21.43	519.532	231.444	-1921.41	70	-2714.55	35
-739.477	34.288	406.448	235.73	-1778.2	63	-2330.64	35			-928.93	25.716	484.817	235.73	-1892.88	77	-2691.14	42
-727.376	38.574	386.772	240.016	-1761.17	70	-2314.19	42			-915.124	30.002	452.532	240.016	-1863.98	84	-2673.1	49
-717.581	42.86	359.925	244.302	-1736.76	77	-2296.03	49			-903.212	34.288	419.203	244.302	-1834.55	91	-2654.13	56
-706.174	47.146	334.422	248.588	-1710.84	84	-2276.84	56			-889.962	38.574	299.854	248.588	-1801.07	98	-2632.69	63
-695.183	51.432	304.309	252.874	-1683.67	91	-2255.62	63			-877.798	42.86	261.712	252.874	-1771.42	105	-2607.68	70
-685.659	55.718	279.636	257.16	-1659.81	98	-2236.38	70			-865.978	47.146	221.376	257.16	-1737.65	112	-2584.45	77
-674.208	60.004	245.378	261.446	-1634.3	105	-2218.23	77			-855.383	51.432	182.903	261.446	-1701.42	119	-2566	84
-663.068	64.29	212.154	265.732	-1600.86	112	-2196.84	84			-845.394	55.718	143.644	265.732	-1666.11	126	-2538.96	91
-650.248	68.576	178.852	270.018	-1574.54	119	-2171.23	91			-835.258	60.004	82.5187	270.018	-1623.82	133	-2512.5	98
-637.669	72.862	139.352	274.304	-1539.01	126	-2144.17	98			-824.247	64.29	-1628.44	4.286	-1572.08	140	-2479.9	105
-624.686	77.148	73.8135	278.59	-1504.01	133	-2108.56	105			-812.018	68.576	-1632.97	8.572	-1515.9	147	-2448.93	112
-611.192	81.434	-1298.28	4.286	-1461.13	140	-2077.79	112			-801.298	72.862	-1627.91	12.858	-1454.71	154	-2414.31	119
-593.841	85.72	-1290.66	8.572	-1423.36	147	-2048.58	119			-786.001	77.148	-1615.3	17.144	-1398.29	161	-2370.55	126
-577.958	90.006	-1284.79	12.858	-1385.28	154	-2010.54	126			-771.448	81.434	-1601.27	21.43	-1353.05	168	-2326.27	133
-563.46	94.292	-1282.56	17.144	-1342.9	161	-1973	133			-760.195	85.72	-1591.87	25.716	-1305.1	175	-2278.91	140
-545.357	98.578	-1277.95	21.43	-1304	168	-1933.97	140			-739.373	90.006	-1577.53	30.002	-1257.15	182	-2235.07	147
-529.72	102.864	-1269.03	25.716	-1264.8	175	-1900.18	147			-723.284	94.292	-1565.34	34.288	-1207.98	189	-2176.5	154
-515.563	107.15	-1258.87	30.002	-1222.16	182	-1852.43	154			-703.936	98.578	-1555.11	38.574	-1154.85	196	-2126.41	161
-501.57	111.436	-1250.1	34.288	-1179.53	189	-1815.58	161			-684.742	102.864	-1542.31	42.86	-1098.95	203	-2065.45	168
-483.6	115.722	-1242.32	38.574	-1128.41	196	-1777.6	168			-667.889	107.15	-1529.76	47.146	-1043.52	210	-1996.11	175
-469.158	120.008	-1231.21	42.86	-1080.23	203	-1746.03	175			-647.013	111.436	-1517.47	51.432	-988.505	217	-1936.38	182
-454.154	124.294	-1221.74	47.146	-1031.2	210	-1706.19	182			-628.005	115.722	-1504.17	55.718	-926.633	224	-1882.28	189
-438.286	128.58	-1210.74	51.432	-983.864	217	-1657.2	189			-610.4	120.008	-1491.33	60.004	-868.444	231	-1824.04	196
-423.288	132.866	-1199.13	55.718	-895.145	224	-1605.7	196			-589.152	124.294	-1478.49	64.29	-804.91	238	-1751.74	203
-407.298	137.152	-1186.56	60.004	-830.622	231	-1531.9	203			-574.019	128.58	-1462.43	68.576	-735.261	245	-1686.57	210
-389.556	141.438	-1175.89	64.29	-768.228	238	-1452.8	210			-550.637	132.866	-1448.42	72.862	-666.833	252	-1606.97	217
-372.959	145.724	-1164.76	68.576	-719.658	245	-1373.9	217			-529.348	137.152	-1434.12	77.148	-583.708	259	-1524.66	224
-351.004	150.01	-1153.71	72.862	-665.744	252	-1313.52	224			-508.657	141.438	-1418.66	81.434	-519.583	266	-1438.97	231
-333.856	154.296	-1142.9	77.148	-610.798	259	-1248.97	231			-489.813	145.724	-1400.52	85.72	-460.425	273	-1383.19	238
-313.617	158.582	-1129.65	81.434	-557.291	266	-1186.44	238			-465.993	150.01	-1384.74	90.006	-396.216	280	-1230.54	245
-291.781	162.868	-1116.05	85.72	-504.869	273	-1130.64	245			-441.413	154.296	-1369.89	94.292	-318.343	287	-1146.6	252
-273.039	167.154	-1101.93	90.006	-457.306	280	-1066.71	252			-415.732	158.582	-1352.14	98.578	-251.877	294	-1075.4	259
-251.647	171.44	-1088.72	94.292	-406.621	287	-970.363	259			-389.866	162.868	-1335.62	102.864	-183.593	301	-1013.96	266
-226.784	175.726	-1070.75	98.578	-356.691	294	-868.778	266			-366.9	167.154	-1317.25	107.15	-95.918	308	-954.82	273
-200.101	180.012	-1054.15	102.864	-300.802	301	-813.381	273			-339.409	171.44	-1298.19	111.436			-898.433	280
-175.896	184.298	-1037.75	107.15	-242.222	308	-754.683	280			-314.689	175.726	-1277.61	115.722			-831.105	287
-148.849	188.584	-1021.8	111.436	-164.635	315	-701.347	287			-289.012	180.012	-1260.07	120.008			-753.043	294
-116.617	192.87	-1003.79	115.722	-33.4081	322	-644.629	294			-263.04	184.298	-1238.47	124.294			-594.827	301
-77.5831	197.156	-983.366	120.008			-587.346	301			-233.095	188.584	-1217.92	128.58			-530.826	308
-34.7127	201.442	-966.878	124.294			-534.173	308			-205.016	192.87	-1193.51	132.866			-470.067	315
		-948.786	128.58			-457.463	315			-181.363	197.156	-1170.55	137.152			-410.355	322
		-933.636	132.866			-409.36	322			-151.713	201.442	-1144.09	141.438			-337.59	329
		-912.17	137.152			-357.725	329			-119.697	205.728	-1117.58	145.724			-250.699	336
		-894.772	141.438			-301.706	336			-86.6882	210.014	-1095.87	150.01			-162.597	343
		-874.915	145.724			-233.783	343					-1061.33	154.296
		-853.245	150.01			-164.701	350					-1038.54	158.582
		-836.289	154.296									-1006.52	162.868
		-813.464	158.582									-976.593	167.154
		-792.276	162.868									-947.288	171.44
		-771.197	167.154									-914.222	175.726
		-747.889	171.44									-879.04	180.012
		-723.401	175.726									-854.558	184.298
		-701.467	180.012									-823.389	188.584
		-676.355	184.298									-791.223	192.87
		-656.304	188.584									-767.18	197.156
		-635.79	192.87									-734.757	201.442
		-610.181	197.156									-709.652	205.728
		-594.542	201.442									-675.147	210.014
		-566.994	205.728									-648.903	214.3
		-549.818	210.014									-623.413	218.586
		-523.381	214.3									-587.698	222.872
		-503.951	218.586									-556.221	227.158
		-480.086	222.872									-519.532	231.444
		-457.65	227.158									-484.817	235.73
		-434.63	231.444									-452.532	240.016
		-406.448	235.73									-419.203	244.302
		-386.772	240.016									-299.854	248.588
		-359.925	244.302									-261.712	252.874
		-334.422	248.588									-221.376	257.16
		-304.309	252.874									-182.903	261.446
		-279.636	257.16									-143.644	265.732
		-245.378	261.446									-82.5187	270.018
		-212.154	265.732
		-178.852	270.018
		-139.352	274.304
		-73.8135	278.59

## Sheet: Fig. 1d
Figure 1d
Time - 10 mM (h)	Radius - 10 mM (μm)	Replicate ID - 10 mM (μm)	Time - 20 mM (h)	Radius - 20 mM (μm)	Replicate ID - 20 mM (μm)	Time - 30 mM (h)	Radius - 30 mM (μm)	Replicate ID - 30 mM (μm)
18.0725	689.706	1	17.8956	710.371	1	20.1295	832	1
30.07	1266.55	1	29.8307	1255.29	1	29.6564	1359.03	1
44.2554	1800.08	1	44.0326	1869.31	1	29.7731	1302.88	1
58.4183	2252.92	1	58.1645	2439.34	1	43.0118	1929.64	1
13.9255	485.652	2	14.1319	573.521	2	53.4062	2354.54	1
25.9663	1063.85	2	25.6179	1179.07	2	17.4723	678.009	2
40.2378	1567.25	2	39.8717	1853.74	2	26.8053	1210.07	2
14.3169	542.659	3	13.7138	490.434	3	40.22	1889.46	2
25.8115	1163.28	3	25.4778	1128.46	3	50.5178	2390.09	2
40.0814	1750.79	3	39.6465	1777.32	3	14.8538	540.338	3
54.4129	2251.39	3	54.1068	2393.28	3	24.0631	1070.4	3
10.1836	269.134	4	10.0216	257.022	4	37.4928	1698.8	3
21.8108	884.662	4	21.4915	928.916	4	47.8011	2152.79	3
36.0668	1390.84	4	35.7448	1588.17	4	12.7641	430.278	4
9.85081	259.614	5	50.2939	2182.87	4	21.979	990.996	4
21.6705	893.989	5	9.68131	243.387	5	35.2738	1633.79	4
35.9644	1461.99	5	21.3487	913.914	5	45.5915	2115.81	4
50.5398	2007.17	5	35.5266	1576.41	5	60.8374	2743.86	4

## Sheet: Fig. 1e
Figure 1e
Time - 10 mM (h)	Height - 10 mM (μm)	Replicate ID - 10 mM (μm)	Time - 20 mM (h)	Height - 20 mM (μm)	Replicate ID - 20 mM (μm)	Time - 30 mM (h)	Height - 30 mM (μm)	Replicate ID - 30 mM (μm)
18.0725	120.008	1	17.8956	171.44	1	20.1295	201.442	1
30.07	171.44	1	29.8307	235.73	1	29.6564	261.446	1
44.2554	186	1	44.0326	258	1	29.7731	278.59	1
58.4183	182	1	58.1645	259	1	43.0118	322	1
13.9255	98.578	2	14.1319	124.294	2	53.4062	350	1
25.9663	141.438	2	25.6179	201.442	2	17.4723	180.012	2
40.2378	162	2	39.8717	234	2	26.8053	265.732	2
14.3169	107.15	3	13.7138	128.58	3	40.22	287	2
25.8115	162.868	3	25.4778	218.586	3	50.5178	315	2
40.0814	186	3	39.6465	246	3	14.8538	132.866	3
54.4129	189	3	54.1068	245	3	24.0631	231.444	3
10.1836	68.576	4	10.0216	64.29	4	37.4928	274.304	3
21.8108	137.152	4	21.4915	205.728	4	47.8011	301	3
36.0668	168	4	35.7448	240	4	12.7641	98.578	4
9.85081	55.718	5	50.2939	266	4	21.979	214.3	4
21.6705	137.152	5	9.68131	60.004	5	35.2738	270.018	4
35.9644	180	5	21.3487	184.298	5	45.5915	308	4
50.5398	210	5	35.5266	244.302	5	60.8374	350	4

## Sheet: Fig. 1f
Figure 1f
Time - 10 mM (h)	Volume - 10 mM (μm)	Replicate ID - 10 mM (μm)	Time - 20 mM (h)	Volume - 20 mM (μm)	Replicate ID - 20 mM (μm)	Time - 30 mM (h)	Volume - 30 mM (μm)	Replicate ID - 30 mM (μm)
18.0725	8.10661e+07	1	17.8956	1.20492e+08	1	20.1295	1.81983e+08	1
30.07	4.0044e+08	1	29.8307	5.46024e+08	1	29.6564	6.56952e+08	1
44.2554	8.71829e+08	1	44.0326	1.38077e+09	1	29.7731	6.93713e+08	1
58.4183	1.19239e+09	1	58.1645	2.25612e+09	1	43.0118	1.70402e+09	1
13.9255	3.45978e+07	2	14.1319	5.50696e+07	2	53.4062	2.9656e+09	1
25.9663	2.34771e+08	2	25.6179	4.15225e+08	2	17.4723	1.09638e+08	2
40.2378	5.60749e+08	2	39.8717	1.23107e+09	2	26.8053	5.50927e+08	2
14.3169	4.67641e+07	3	13.7138	4.55019e+07	3	40.22	1.56153e+09	2
25.8115	3.28687e+08	3	25.4778	4.06001e+08	3	50.5178	2.95815e+09	2
40.0814	8.21793e+08	3	39.6465	1.11273e+09	3	14.8538	5.57313e+07	3
54.4129	1.34371e+09	3	54.1068	2.03478e+09	3	24.0631	3.71993e+08	3
10.1836	7.07677e+06	4	10.0216	5.31935e+06	4	37.4928	1.22929e+09	3
21.8108	1.63708e+08	4	21.4915	2.56368e+08	4	47.8011	2.05581e+09	3
36.0668	4.33491e+08	4	35.7448	9.34148e+08	4	12.7641	2.39078e+07	4
9.85081	5.08528e+06	5	50.2939	2.04622e+09	4	21.979	2.85986e+08	4
21.6705	1.67554e+08	5	9.68131	5.05272e+06	5	35.2738	1.09519e+09	4
35.9644	5.77919e+08	5	21.3487	2.20878e+08	5	45.5915	1.95464e+09	4
50.5398	1.29389e+09	5	35.5266	9.02699e+08	5	60.8374	4.00663e+09	4
