# Supplementary material for: Spatiotemporal development of expanding bacterial colonies driven by emergent mechanical constraints and nutrient gradients
Source: Nat Commun. 2025 May 26;16:4878. doi: 10.1038/s41467-025-60004-z (PMC12106844; doi:10.1038/s41467-025-60004-z)
Supplement: Supplementary file 17 — Source Data [file 41467_2025_60004_MOESM17_ESM.zip › SourceData/Figure2.xlsx]

## Sheet: Fig. 2g
Figure 2g : 10 mM glucose simulation
10h : x coordinate	10h : z coordinate	20h : x coordinate	20h : z coordinate	30h : x coordinate	30h : z coordinate	40h : x coordinate	40h : z coordinate	50h : x coordinate	50h : z coordinate
322.658	0	754.8	0	1183.02	0	1589.79	0	1994.27	0
175.558	4.0404	643.936	4.0404	1054.84	4.0404	1481.62	4.0404	1878.78	4.0404
145.877	8.08081	617.967	8.08081	1023.52	8.08081	1454.91	8.08081	1854.99	8.08081
128.836	12.1212	600.801	12.1212	1003.57	12.1212	1437.52	12.1212	1840.11	12.1212
119.797	16.1616	587.362	16.1616	989.823	16.1616	1424.9	16.1616	1826.57	16.1616
108.542	20.202	573.935	20.202	976.369	20.202	1408.17	20.202	1811.09	20.202
95.5959	24.2424	562.1	24.2424	956.952	24.2424	1385.17	24.2424	1791.99	24.2424
87.0779	28.2828	539.452	28.2828	935.716	28.2828	1355.86	28.2828	1765.9	28.2828
74.7054	32.3232	523.055	32.3232	918.141	32.3232	1336.3	32.3232	1734.02	32.3232
64.1	36.3636	498.689	36.3636	901.501	36.3636	1302.57	36.3636	1704.42	36.3636
45.6524	40.404	475.525	40.404	872.765	40.404	1269.24	40.404	1662.49	40.404
28.6086	44.4444	451.166	44.4444	839.181	44.4444	1239.25	44.4444	1617.11	44.4444
12.4955	48.4848	423.34	48.4848	809.385	48.4848	1208.76	48.4848	1576.92	48.4848
-322.658	0	395.194	52.5253	776.858	52.5253	1178	52.5253	1544.19	52.5253
-175.558	4.0404	363.228	56.5657	748.584	56.5657	1132.06	56.5657	1495.74	56.5657
-145.877	8.08081	335.33	60.6061	727.477	60.6061	1076.37	60.6061	1461.75	60.6061
-128.836	12.1212	311.442	64.6465	692.672	64.6465	1030.6	64.6465	1425.3	64.6465
-119.797	16.1616	274.57	68.6869	635.398	68.6869	991.785	68.6869	1362.12	68.6869
-108.542	20.202	242.866	72.7273	601.32	72.7273	950.378	72.7273	1320.31	72.7273
-95.5959	24.2424	206.279	76.7677	570.691	76.7677	901.692	76.7677	1256.05	76.7677
-87.0779	28.2828	176.641	80.8081	527.966	80.8081	859.727	80.8081	1209.72	80.8081
-74.7054	32.3232	144.503	84.8485	473.553	84.8485	823.872	84.8485	1157.62	84.8485
-64.1	36.3636	124.415	88.8889	435.887	88.8889	773.884	88.8889	1078.34	88.8889
-45.6524	40.404	95.0208	92.9293	395.702	92.9293	740.825	92.9293	1018.15	92.9293
-28.6086	44.4444	74.33	96.9697	363.564	96.9697	685.156	96.9697	964.648	96.9697
-12.4955	48.4848	53.3094	101.01	321.242	101.01	617.269	101.01	916.415	101.01
		35.228	105.051	288.464	105.051	577.58	105.051	866.485	105.051
		0	109.091	255.224	109.091	533.211	109.091	810.826	109.091
		-754.8	0	216.348	113.131	476.249	113.131	746.088	113.131
		-643.936	4.0404	174.081	117.172	422.643	117.172	704.266	117.172
		-617.967	8.08081	134.083	121.212	378.039	121.212	610.147	121.212
		-600.801	12.1212	110.941	125.253	336.064	125.253	566.805	125.253
		-587.362	16.1616	81.9695	129.293	300.017	129.293	520.543	129.293
		-573.935	20.202	57.2899	133.333	251.392	133.333	469.835	133.333
		-562.1	24.2424	28.5037	137.374	200.969	137.374	412.485	137.374
		-539.452	28.2828	-1183.02	0	149.33	141.414	359.677	141.414
		-523.055	32.3232	-1054.84	4.0404	124.131	145.455	301.426	145.455
		-498.689	36.3636	-1023.52	8.08081	88.3685	149.495	262.796	149.495
		-475.525	40.404	-1003.57	12.1212	65.611	153.535	226.182	153.535
		-451.166	44.4444	-989.823	16.1616	36.7993	157.576	170.678	157.576
		-423.34	48.4848	-976.369	20.202	-1589.79	0	133.794	161.616
		-395.194	52.5253	-956.952	24.2424	-1481.62	4.0404	95.1891	165.657
		-363.228	56.5657	-935.716	28.2828	-1454.91	8.08081	66.9496	169.697
		-335.33	60.6061	-918.141	32.3232	-1437.52	12.1212	17.6322	173.737
		-311.442	64.6465	-901.501	36.3636	-1424.9	16.1616	-1994.27	0
		-274.57	68.6869	-872.765	40.404	-1408.17	20.202	-1878.78	4.0404
		-242.866	72.7273	-839.181	44.4444	-1385.17	24.2424	-1854.99	8.08081
		-206.279	76.7677	-809.385	48.4848	-1355.86	28.2828	-1840.11	12.1212
		-176.641	80.8081	-776.858	52.5253	-1336.3	32.3232	-1826.57	16.1616
		-144.503	84.8485	-748.584	56.5657	-1302.57	36.3636	-1811.09	20.202
		-124.415	88.8889	-727.477	60.6061	-1269.24	40.404	-1791.99	24.2424
		-95.0208	92.9293	-692.672	64.6465	-1239.25	44.4444	-1765.9	28.2828
		-74.33	96.9697	-635.398	68.6869	-1208.76	48.4848	-1734.02	32.3232
		-53.3094	101.01	-601.32	72.7273	-1178	52.5253	-1704.42	36.3636
		-35.228	105.051	-570.691	76.7677	-1132.06	56.5657	-1662.49	40.404
		0	109.091	-527.966	80.8081	-1076.37	60.6061	-1617.11	44.4444
				-473.553	84.8485	-1030.6	64.6465	-1576.92	48.4848
				-435.887	88.8889	-991.785	68.6869	-1544.19	52.5253
				-395.702	92.9293	-950.378	72.7273	-1495.74	56.5657
				-363.564	96.9697	-901.692	76.7677	-1461.75	60.6061
				-321.242	101.01	-859.727	80.8081	-1425.3	64.6465
				-288.464	105.051	-823.872	84.8485	-1362.12	68.6869
				-255.224	109.091	-773.884	88.8889	-1320.31	72.7273
				-216.348	113.131	-740.825	92.9293	-1256.05	76.7677
				-174.081	117.172	-685.156	96.9697	-1209.72	80.8081
				-134.083	121.212	-617.269	101.01	-1157.62	84.8485
				-110.941	125.253	-577.58	105.051	-1078.34	88.8889
				-81.9695	129.293	-533.211	109.091	-1018.15	92.9293
				-57.2899	133.333	-476.249	113.131	-964.648	96.9697
				-28.5037	137.374	-422.643	117.172	-916.415	101.01
						-378.039	121.212	-866.485	105.051
						-336.064	125.253	-810.826	109.091
						-300.017	129.293	-746.088	113.131
						-251.392	133.333	-704.266	117.172
						-200.969	137.374	-610.147	121.212
						-149.33	141.414	-566.805	125.253
						-124.131	145.455	-520.543	129.293
						-88.3685	149.495	-469.835	133.333
						-65.611	153.535	-412.485	137.374
						-36.7993	157.576	-359.677	141.414
								-301.426	145.455
								-262.796	149.495
								-226.182	153.535
								-170.678	157.576
								-133.794	161.616
								-95.1891	165.657
								-66.9496	169.697
								-17.6322	173.737

## Sheet: Fig. 2h
Figure 2h : 20 mM glucose simulation
10h : x coordinate	10h : z coordinate	20h : x coordinate	20h : z coordinate	30h : x coordinate	30h : z coordinate	40h : x coordinate	40h : z coordinate	50h : x coordinate	50h : z coordinate
313.362	0	775.409	0	1208.38	0	1680.63	0	2070.38	0
194.541	4.0404	664.396	4.0404	1081.79	4.0404	1541.74	4.0404	1976.28	4.0404
161.341	8.08081	634.461	8.08081	1057.23	8.08081	1509.64	8.08081	1949.97	8.08081
141.08	12.1212	619.735	12.1212	1043.69	12.1212	1494.63	12.1212	1932.07	12.1212
123.677	16.1616	606.604	16.1616	1033.38	16.1616	1482.42	16.1616	1920.87	16.1616
111.541	20.202	597.26	20.202	1024.24	20.202	1468.73	20.202	1911.02	20.202
102.279	24.2424	589.749	24.2424	1013.47	24.2424	1456.81	24.2424	1897.05	24.2424
90.1687	28.2828	581.757	28.2828	1003.14	28.2828	1442.09	28.2828	1878.17	28.2828
79.6766	32.3232	574.3	32.3232	986.438	32.3232	1426.51	32.3232	1857.68	32.3232
64.9341	36.3636	562.366	36.3636	969.9	36.3636	1414.19	36.3636	1836.61	36.3636
52.0763	40.404	551.044	40.404	953.072	40.404	1391.4	40.404	1819.51	40.404
40.696	44.4444	538.592	44.4444	937.538	44.4444	1364.31	44.4444	1802.41	44.4444
27.8565	48.4848	520.615	48.4848	920.632	48.4848	1330.61	48.4848	1777.46	48.4848
10.7981	52.5253	503.757	52.5253	901.568	52.5253	1301.25	52.5253	1740.96	52.5253
-313.362	0	487.47	56.5657	883.721	56.5657	1276	56.5657	1707.44	56.5657
-194.541	4.0404	469.606	60.6061	870.407	60.6061	1240.85	60.6061	1657.55	60.6061
-161.341	8.08081	451.856	64.6465	852.154	64.6465	1208.29	64.6465	1621.63	64.6465
-141.08	12.1212	437.058	68.6869	826.064	68.6869	1176.21	68.6869	1587.09	68.6869
-123.677	16.1616	417.434	72.7273	799.567	72.7273	1146.85	72.7273	1539.31	72.7273
-111.541	20.202	400.459	76.7677	783.844	76.7677	1123.02	76.7677	1488.42	76.7677
-102.279	24.2424	383.847	80.8081	767.315	80.8081	1090.44	80.8081	1451.16	80.8081
-90.1687	28.2828	368.654	84.8485	745.628	84.8485	1061.37	84.8485	1417.9	84.8485
-79.6766	32.3232	347.901	88.8889	717.495	88.8889	1042.13	88.8889	1377.22	88.8889
-64.9341	36.3636	328.572	92.9293	686.273	92.9293	1011.26	92.9293	1334.76	92.9293
-52.0763	40.404	308.463	96.9697	666.639	96.9697	987.376	96.9697	1294.93	96.9697
-40.696	44.4444	287.657	101.01	642.866	101.01	959.303	101.01	1254.59	101.01
-27.8565	48.4848	270.121	105.051	619.954	105.051	933.33	105.051	1209.73	105.051
-10.7981	52.5253	251.465	109.091	585.542	109.091	901.146	109.091	1170.53	109.091
		235.341	113.131	565.427	113.131	873.043	113.131	1136.81	113.131
		211.773	117.172	539.827	117.172	832.443	117.172	1107.57	117.172
		192.362	121.212	519.094	121.212	802.838	121.212	1066.61	121.212
		172.826	125.253	492.358	125.253	774.503	125.253	1036.59	125.253
		157.144	129.293	464.727	129.293	752.241	129.293	1005.79	129.293
		140.908	133.333	440.26	133.333	728.543	133.333	984.124	133.333
		130.094	137.374	403.065	137.374	689.098	137.374	962.498	137.374
		116.956	141.414	379.352	141.414	662.026	141.414	928.468	141.414
		102.583	145.455	360.298	145.455	638.978	145.455	892.924	145.455
		84.0787	149.495	337.178	149.495	612.59	149.495	863.489	149.495
		63.4458	153.535	312.375	153.535	585.184	153.535	824.07	153.535
		48.1691	157.576	293.662	157.576	561.936	157.576	798.861	157.576
		24.4206	161.616	277.617	161.616	536.409	161.616	781.5	161.616
		-775.409	0	255.604	165.657	507.175	165.657	759.339	165.657
		-664.396	4.0404	229.056	169.697	472.715	169.697	716.757	169.697
		-634.461	8.08081	198.403	173.737	443.599	173.737	674.182	173.737
		-619.735	12.1212	171.86	177.778	419.229	177.778	644.465	177.778
		-606.604	16.1616	150.606	181.818	393.011	181.818	604.512	181.818
		-597.26	20.202	135.463	185.859	372.295	185.859	577.274	185.859
		-589.749	24.2424	117.947	189.899	351.872	189.899	547.428	189.899
		-581.757	28.2828	100.024	193.939	322.85	193.939	518.718	193.939
		-574.3	32.3232	83.9203	197.98	296.822	197.98	482.092	197.98
		-562.366	36.3636	62.146	202.02	278.315	202.02	450.978	202.02
		-551.044	40.404	38.1206	206.061	260.399	206.061	422.388	206.061
		-538.592	44.4444	-1208.38	0	240.369	210.101	394.99	210.101
		-520.615	48.4848	-1081.79	4.0404	208.662	214.141	372.878	214.141
		-503.757	52.5253	-1057.23	8.08081	178.441	218.182	353.312	218.182
		-487.47	56.5657	-1043.69	12.1212	151.582	222.222	325.409	222.222
		-469.606	60.6061	-1033.38	16.1616	128.49	226.263	297.818	226.263
		-451.856	64.6465	-1024.24	20.202	108.33	230.303	277.138	230.303
		-437.058	68.6869	-1013.47	24.2424	92.6382	234.343	254.676	234.343
		-417.434	72.7273	-1003.14	28.2828	76.04	238.384	231.138	238.384
		-400.459	76.7677	-986.438	32.3232	48.572	242.424	196.956	242.424
		-383.847	80.8081	-969.9	36.3636	20.9718	246.465	171.454	246.465
		-368.654	84.8485	-953.072	40.404	-1680.63	0	144.312	250.505
		-347.901	88.8889	-937.538	44.4444	-1541.74	4.0404	126.412	254.545
		-328.572	92.9293	-920.632	48.4848	-1509.64	8.08081	111.746	258.586
		-308.463	96.9697	-901.568	52.5253	-1494.63	12.1212	97.2615	262.626
		-287.657	101.01	-883.721	56.5657	-1482.42	16.1616	82.9776	266.667
		-270.121	105.051	-870.407	60.6061	-1468.73	20.202	54.4451	270.707
		-251.465	109.091	-852.154	64.6465	-1456.81	24.2424	30.5559	274.747
		-235.341	113.131	-826.064	68.6869	-1442.09	28.2828	-2070.38	0
		-211.773	117.172	-799.567	72.7273	-1426.51	32.3232	-1976.28	4.0404
		-192.362	121.212	-783.844	76.7677	-1414.19	36.3636	-1949.97	8.08081
		-172.826	125.253	-767.315	80.8081	-1391.4	40.404	-1932.07	12.1212
		-157.144	129.293	-745.628	84.8485	-1364.31	44.4444	-1920.87	16.1616
		-140.908	133.333	-717.495	88.8889	-1330.61	48.4848	-1911.02	20.202
		-130.094	137.374	-686.273	92.9293	-1301.25	52.5253	-1897.05	24.2424
		-116.956	141.414	-666.639	96.9697	-1276	56.5657	-1878.17	28.2828
		-102.583	145.455	-642.866	101.01	-1240.85	60.6061	-1857.68	32.3232
		-84.0787	149.495	-619.954	105.051	-1208.29	64.6465	-1836.61	36.3636
		-63.4458	153.535	-585.542	109.091	-1176.21	68.6869	-1819.51	40.404
		-48.1691	157.576	-565.427	113.131	-1146.85	72.7273	-1802.41	44.4444
		-24.4206	161.616	-539.827	117.172	-1123.02	76.7677	-1777.46	48.4848
				-519.094	121.212	-1090.44	80.8081	-1740.96	52.5253
				-492.358	125.253	-1061.37	84.8485	-1707.44	56.5657
				-464.727	129.293	-1042.13	88.8889	-1657.55	60.6061
				-440.26	133.333	-1011.26	92.9293	-1621.63	64.6465
				-403.065	137.374	-987.376	96.9697	-1587.09	68.6869
				-379.352	141.414	-959.303	101.01	-1539.31	72.7273
				-360.298	145.455	-933.33	105.051	-1488.42	76.7677
				-337.178	149.495	-901.146	109.091	-1451.16	80.8081
				-312.375	153.535	-873.043	113.131	-1417.9	84.8485
				-293.662	157.576	-832.443	117.172	-1377.22	88.8889
				-277.617	161.616	-802.838	121.212	-1334.76	92.9293
				-255.604	165.657	-774.503	125.253	-1294.93	96.9697
				-229.056	169.697	-752.241	129.293	-1254.59	101.01
				-198.403	173.737	-728.543	133.333	-1209.73	105.051
				-171.86	177.778	-689.098	137.374	-1170.53	109.091
				-150.606	181.818	-662.026	141.414	-1136.81	113.131
				-135.463	185.859	-638.978	145.455	-1107.57	117.172
				-117.947	189.899	-612.59	149.495	-1066.61	121.212
				-100.024	193.939	-585.184	153.535	-1036.59	125.253
				-83.9203	197.98	-561.936	157.576	-1005.79	129.293
				-62.146	202.02	-536.409	161.616	-984.124	133.333
				-38.1206	206.061	-507.175	165.657	-962.498	137.374
						-472.715	169.697	-928.468	141.414
						-443.599	173.737	-892.924	145.455
						-419.229	177.778	-863.489	149.495
						-393.011	181.818	-824.07	153.535
						-372.295	185.859	-798.861	157.576
						-351.872	189.899	-781.5	161.616
						-322.85	193.939	-759.339	165.657
						-296.822	197.98	-716.757	169.697
						-278.315	202.02	-674.182	173.737
						-260.399	206.061	-644.465	177.778
						-240.369	210.101	-604.512	181.818
						-208.662	214.141	-577.274	185.859
						-178.441	218.182	-547.428	189.899
						-151.582	222.222	-518.718	193.939
						-128.49	226.263	-482.092	197.98
						-108.33	230.303	-450.978	202.02
						-92.6382	234.343	-422.388	206.061
						-76.04	238.384	-394.99	210.101
						-48.572	242.424	-372.878	214.141
						-20.9718	246.465	-353.312	218.182
								-325.409	222.222
								-297.818	226.263
								-277.138	230.303
								-254.676	234.343
								-231.138	238.384
								-196.956	242.424
								-171.454	246.465
								-144.312	250.505
								-126.412	254.545
								-111.746	258.586
								-97.2615	262.626
								-82.9776	266.667
								-54.4451	270.707
								-30.5559	274.747

## Sheet: Fig. 2i
Figure 2i : 30 mM glucose simulation
10h : x coordinate	10h : z coordinate	20h : x coordinate	20h : z coordinate	30h : x coordinate	30h : z coordinate	40h : x coordinate	40h : z coordinate	50h : x coordinate	50h : z coordinate
306.836	0	727.66	0	1149.69	0	1581.44	0	2040.81	0
194.676	4.0404	595.428	4.0404	1040.16	4.0404	1451	4.0404	1911.11	4.0404
160.904	8.08081	583.983	8.08081	1024.97	8.08081	1426.6	8.08081	1878.78	8.08081
142.537	12.1212	573.6	12.1212	1016.65	12.1212	1411	12.1212	1860.97	12.1212
128.858	16.1616	567.305	16.1616	1007.59	16.1616	1404.19	16.1616	1847.42	16.1616
115.021	20.202	561.769	20.202	1002.6	20.202	1397.54	20.202	1834.93	20.202
99.7729	24.2424	556.638	24.2424	995.742	24.2424	1390.33	24.2424	1827.49	24.2424
88.7979	28.2828	552.074	28.2828	991.666	28.2828	1382.29	28.2828	1818.66	28.2828
77.8767	32.3232	548.342	32.3232	983.881	32.3232	1371	32.3232	1804.86	32.3232
68.5299	36.3636	542.684	36.3636	977.347	36.3636	1361.84	36.3636	1787.89	36.3636
57.8533	40.404	534.463	40.404	967.294	40.404	1350.01	40.404	1771.71	40.404
44.7612	44.4444	527.989	44.4444	952.946	44.4444	1337.75	44.4444	1755.35	44.4444
29.7832	48.4848	519.022	48.4848	940.554	48.4848	1324.59	48.4848	1738.5	48.4848
-306.836	0	510.598	52.5253	931.106	52.5253	1311.95	52.5253	1706.91	52.5253
-194.676	4.0404	501.58	56.5657	918.859	56.5657	1300.65	56.5657	1685.51	56.5657
-160.904	8.08081	491.97	60.6061	907.59	60.6061	1292.25	60.6061	1669.35	60.6061
-142.537	12.1212	483.664	64.6465	893.982	64.6465	1278.58	64.6465	1655.91	64.6465
-128.858	16.1616	473.683	68.6869	878.186	68.6869	1264.54	68.6869	1640.37	68.6869
-115.021	20.202	463.039	72.7273	859.95	72.7273	1250.41	72.7273	1623.58	72.7273
-99.7729	24.2424	452.151	76.7677	843.544	76.7677	1230.31	76.7677	1601.19	76.7677
-88.7979	28.2828	441.768	80.8081	827.198	80.8081	1208.79	80.8081	1583.44	80.8081
-77.8767	32.3232	428.39	84.8485	811.799	84.8485	1190.67	84.8485	1554.72	84.8485
-68.5299	36.3636	416.428	88.8889	796.777	88.8889	1175.03	88.8889	1530.8	88.8889
-57.8533	40.404	404.812	92.9293	785.357	92.9293	1154.72	92.9293	1506.53	92.9293
-44.7612	44.4444	397.202	96.9697	773.378	96.9697	1135.7	96.9697	1475.3	96.9697
-29.7832	48.4848	386.995	101.01	763.335	101.01	1122.23	101.01	1447.62	101.01
		372.759	105.051	749.284	105.051	1105.15	105.051	1421.19	105.051
		362.425	109.091	734.816	109.091	1082.42	109.091	1389.55	109.091
		352.147	113.131	718.56	113.131	1058.64	113.131	1357.6	113.131
		342.762	117.172	700.306	117.172	1034.7	117.172	1331.89	117.172
		332.976	121.212	687.177	121.212	1015.55	121.212	1308.6	121.212
		319.094	125.253	667.599	125.253	1000.21	125.253	1289.22	125.253
		308.498	129.293	648.748	129.293	983.673	129.293	1265.74	129.293
		294.806	133.333	625.855	133.333	964.566	133.333	1243.79	133.333
		284.269	137.374	607.824	137.374	941.978	137.374	1220.06	137.374
		271.639	141.414	586.184	141.414	921.895	141.414	1194.9	141.414
		260.373	145.455	564.452	145.455	901.073	145.455	1174.96	145.455
		248.305	149.495	544.671	149.495	885.664	149.495	1150.29	149.495
		233.794	153.535	529.945	153.535	866.036	153.535	1133.05	153.535
		219.178	157.576	516.192	157.576	842.867	157.576	1116.02	157.576
		206.678	161.616	501.195	161.616	825.712	161.616	1087.12	161.616
		191.518	165.657	487.417	165.657	797.24	165.657	1061.2	165.657
		177.727	169.697	467.598	169.697	774.883	169.697	1036.04	169.697
		163.638	173.737	447.683	173.737	749.349	173.737	1013.75	173.737
		152.844	177.778	430.948	177.778	731.632	177.778	977.617	177.778
		140.494	181.818	415.324	181.818	708.212	181.818	954.121	181.818
		131.773	185.859	396.574	185.859	687.029	185.859	937.062	185.859
		120.137	189.899	382.085	189.899	665.199	189.899	920.954	189.899
		103.037	193.939	368.915	193.939	634.044	193.939	902.463	193.939
		85.837	197.98	353.513	197.98	609.429	197.98	876.461	197.98
		68.3101	202.02	340.016	202.02	581.094	202.02	852.22	202.02
		55.6369	206.061	324.072	206.061	560.05	206.061	828.224	206.061
		38.0233	210.101	309.948	210.101	536.774	210.101	802.273	210.101
		19.2384	214.141	296.814	214.141	517.422	214.141	782.737	214.141
		-727.66	0	280.41	218.182	500.729	218.182	759.456	218.182
		-595.428	4.0404	265.168	222.222	479.296	222.222	737.043	222.222
		-583.983	8.08081	247.742	226.263	448.101	226.263	710.555	226.263
		-573.6	12.1212	231.317	230.303	423.772	230.303	685.708	230.303
		-567.305	16.1616	213.168	234.343	400.066	234.343	660.732	234.343
		-561.769	20.202	194.446	238.384	386.113	238.384	641.761	238.384
		-556.638	24.2424	174.081	242.424	373.13	242.424	611.261	242.424
		-552.074	28.2828	157.73	246.465	358.844	246.465	576.915	246.465
		-548.342	32.3232	144.673	250.505	344.983	250.505	555.079	250.505
		-542.684	36.3636	134.981	254.545	332.497	254.545	537.057	254.545
		-534.463	40.404	124.916	258.586	318.792	258.586	515.85	258.586
		-527.989	44.4444	114.715	262.626	304.017	262.626	495.567	262.626
		-519.022	48.4848	96.8745	266.667	290.84	266.667	473.037	266.667
		-510.598	52.5253	80.2481	270.707	275.345	270.707	452.478	270.707
		-501.58	56.5657	67.1175	274.747	258.323	274.747	428.883	274.747
		-491.97	60.6061	46.5196	278.788	239.143	278.788	399.324	278.788
		-483.664	64.6465	26.248	282.828	222.147	282.828	381.167	282.828
		-473.683	68.6869	-1149.69	0	204.251	286.869	368.117	286.869
		-463.039	72.7273	-1040.16	4.0404	186.879	290.909	351.455	290.909
		-452.151	76.7677	-1024.97	8.08081	164.214	294.949	333.782	294.949
		-441.768	80.8081	-1016.65	12.1212	145.208	298.99	315.122	298.99
		-428.39	84.8485	-1007.59	16.1616	131.922	303.03	293.75	303.03
		-416.428	88.8889	-1002.6	20.202	115.413	307.071	277.951	307.071
		-404.812	92.9293	-995.742	24.2424	98.3255	311.111	258.236	311.111
		-397.202	96.9697	-991.666	28.2828	81.554	315.152	238.904	315.152
		-386.995	101.01	-983.881	32.3232	68.4095	319.192	217.098	319.192
		-372.759	105.051	-977.347	36.3636	54.5774	323.232	199.182	323.232
		-362.425	109.091	-967.294	40.404	37.2173	327.273	181.477	327.273
		-352.147	113.131	-952.946	44.4444	13.8044	331.313	164.94	331.313
		-342.762	117.172	-940.554	48.4848	-1581.44	0	149.959	335.354
		-332.976	121.212	-931.106	52.5253	-1451	4.0404	138.589	339.394
		-319.094	125.253	-918.859	56.5657	-1426.6	8.08081	130.102	343.434
		-308.498	129.293	-907.59	60.6061	-1411	12.1212	114.694	347.475
		-294.806	133.333	-893.982	64.6465	-1404.19	16.1616	93.3689	351.515
		-284.269	137.374	-878.186	68.6869	-1397.54	20.202	76.5813	355.556
		-271.639	141.414	-859.95	72.7273	-1390.33	24.2424	58.262	359.596
		-260.373	145.455	-843.544	76.7677	-1382.29	28.2828	46.4022	363.636
		-248.305	149.495	-827.198	80.8081	-1371	32.3232	27.5209	367.677
		-233.794	153.535	-811.799	84.8485	-1361.84	36.3636	0	371.717
		-219.178	157.576	-796.777	88.8889	-1350.01	40.404	-2040.81	0
		-206.678	161.616	-785.357	92.9293	-1337.75	44.4444	-1911.11	4.0404
		-191.518	165.657	-773.378	96.9697	-1324.59	48.4848	-1878.78	8.08081
		-177.727	169.697	-763.335	101.01	-1311.95	52.5253	-1860.97	12.1212
		-163.638	173.737	-749.284	105.051	-1300.65	56.5657	-1847.42	16.1616
		-152.844	177.778	-734.816	109.091	-1292.25	60.6061	-1834.93	20.202
		-140.494	181.818	-718.56	113.131	-1278.58	64.6465	-1827.49	24.2424
		-131.773	185.859	-700.306	117.172	-1264.54	68.6869	-1818.66	28.2828
		-120.137	189.899	-687.177	121.212	-1250.41	72.7273	-1804.86	32.3232
		-103.037	193.939	-667.599	125.253	-1230.31	76.7677	-1787.89	36.3636
		-85.837	197.98	-648.748	129.293	-1208.79	80.8081	-1771.71	40.404
		-68.3101	202.02	-625.855	133.333	-1190.67	84.8485	-1755.35	44.4444
		-55.6369	206.061	-607.824	137.374	-1175.03	88.8889	-1738.5	48.4848
		-38.0233	210.101	-586.184	141.414	-1154.72	92.9293	-1706.91	52.5253
		-19.2384	214.141	-564.452	145.455	-1135.7	96.9697	-1685.51	56.5657
				-544.671	149.495	-1122.23	101.01	-1669.35	60.6061
				-529.945	153.535	-1105.15	105.051	-1655.91	64.6465
				-516.192	157.576	-1082.42	109.091	-1640.37	68.6869
				-501.195	161.616	-1058.64	113.131	-1623.58	72.7273
				-487.417	165.657	-1034.7	117.172	-1601.19	76.7677
				-467.598	169.697	-1015.55	121.212	-1583.44	80.8081
				-447.683	173.737	-1000.21	125.253	-1554.72	84.8485
				-430.948	177.778	-983.673	129.293	-1530.8	88.8889
				-415.324	181.818	-964.566	133.333	-1506.53	92.9293
				-396.574	185.859	-941.978	137.374	-1475.3	96.9697
				-382.085	189.899	-921.895	141.414	-1447.62	101.01
				-368.915	193.939	-901.073	145.455	-1421.19	105.051
				-353.513	197.98	-885.664	149.495	-1389.55	109.091
				-340.016	202.02	-866.036	153.535	-1357.6	113.131
				-324.072	206.061	-842.867	157.576	-1331.89	117.172
				-309.948	210.101	-825.712	161.616	-1308.6	121.212
				-296.814	214.141	-797.24	165.657	-1289.22	125.253
				-280.41	218.182	-774.883	169.697	-1265.74	129.293
				-265.168	222.222	-749.349	173.737	-1243.79	133.333
				-247.742	226.263	-731.632	177.778	-1220.06	137.374
				-231.317	230.303	-708.212	181.818	-1194.9	141.414
				-213.168	234.343	-687.029	185.859	-1174.96	145.455
				-194.446	238.384	-665.199	189.899	-1150.29	149.495
				-174.081	242.424	-634.044	193.939	-1133.05	153.535
				-157.73	246.465	-609.429	197.98	-1116.02	157.576
				-144.673	250.505	-581.094	202.02	-1087.12	161.616
				-134.981	254.545	-560.05	206.061	-1061.2	165.657
				-124.916	258.586	-536.774	210.101	-1036.04	169.697
				-114.715	262.626	-517.422	214.141	-1013.75	173.737
				-96.8745	266.667	-500.729	218.182	-977.617	177.778
				-80.2481	270.707	-479.296	222.222	-954.121	181.818
				-67.1175	274.747	-448.101	226.263	-937.062	185.859
				-46.5196	278.788	-423.772	230.303	-920.954	189.899
				-26.248	282.828	-400.066	234.343	-902.463	193.939
						-386.113	238.384	-876.461	197.98
						-373.13	242.424	-852.22	202.02
						-358.844	246.465	-828.224	206.061
						-344.983	250.505	-802.273	210.101
						-332.497	254.545	-782.737	214.141
						-318.792	258.586	-759.456	218.182
						-304.017	262.626	-737.043	222.222
						-290.84	266.667	-710.555	226.263
						-275.345	270.707	-685.708	230.303
						-258.323	274.747	-660.732	234.343
						-239.143	278.788	-641.761	238.384
						-222.147	282.828	-611.261	242.424
						-204.251	286.869	-576.915	246.465
						-186.879	290.909	-555.079	250.505
						-164.214	294.949	-537.057	254.545
						-145.208	298.99	-515.85	258.586
						-131.922	303.03	-495.567	262.626
						-115.413	307.071	-473.037	266.667
						-98.3255	311.111	-452.478	270.707
						-81.554	315.152	-428.883	274.747
						-68.4095	319.192	-399.324	278.788
						-54.5774	323.232	-381.167	282.828
						-37.2173	327.273	-368.117	286.869
						-13.8044	331.313	-351.455	290.909
								-333.782	294.949
								-315.122	298.99
								-293.75	303.03
								-277.951	307.071
								-258.236	311.111
								-238.904	315.152
								-217.098	319.192
								-199.182	323.232
								-181.477	327.273
								-164.94	331.313
								-149.959	335.354
								-138.589	339.394
								-130.102	343.434
								-114.694	347.475
								-93.3689	351.515
								-76.5813	355.556
								-58.262	359.596
								-46.4022	363.636
								-27.5209	367.677
								0	371.717

## Sheet: Fig. 2j
Figure 2j
Time	Radius	Height	Count
1	1.10522	0.5152	2
4.0001	30.046	0.5387	24
7.0001	169.12	6.66095	314
10.0001	322.658	50.0638	4039
13.0001	453.594	76.1145	11376
16.0002	591.053	92.7657	19613
19.0002	716.981	105.157	28663
22.0002	826.843	115.598	38604
25.0003	955.128	125.112	48555
28.0003	1090.01	134.632	59107
31.0003	1226.13	141.98	69950
34.0003	1342.47	148.965	81278
37.0004	1472.94	155.502	93007
40.0004	1589.79	161.426	105147
43.0004	1720.74	165.98	117162
46.0005	1837.74	171.201	129376
49.0005	1949.48	173.633	141555
52.0005	2077.37	177.697	153116
55.0006	2183.1	180.097	164563
58.0006	2280.03	184.005	175480

## Sheet: Fig. 2k
Figure 2k
Time	Radius	Height	Count
1	1.12237	0.50625	2
4.0001	29.9202	0.51395	25
7.0001	184.303	6.22175	350
10.0001	313.362	53.2963	4430
13.0001	471.515	104.303	16436
16.0002	608.907	135.702	30020
19.0002	735.923	156.658	44566
22.0002	860.68	174.368	59919
25.0003	987.982	190.4	75770
28.0003	1117.16	202.324	92621
31.0003	1258.6	214.116	109999
34.0003	1391.17	226.474	127795
37.0004	1532.04	238.147	145783
40.0004	1680.63	247.666	163681
43.0004	1804.04	257.586	181110
46.0005	1920.72	267.08	198577
49.0005	2033.1	274.112	215826
52.0005	2152.71	281.479	232752
55.0006	2288.91	288.268	249553
58.0006	2439.2	294.237	266720

## Sheet: Fig. 2l
Figure 2l
Time	Radius	Height	Count
1	1.112	0.51075	2
4.0001	30.1682	0.52815	22
7.0001	180.031	5.6325	318
10.0001	306.836	51.2082	4413
13.0001	437.613	129.107	19438
16.0002	547.949	175.107	37739
19.0002	676.55	209.162	57628
22.0002	823.904	234.239	78364
25.0003	957.356	255.572	99775
28.0003	1067.68	274.59	122058
31.0003	1188.42	291.978	145076
34.0003	1316.76	306.834	168811
37.0004	1432.95	321.091	193085
40.0004	1581.44	333.515	217499
43.0004	1711.85	344.824	242809
46.0005	1849.8	356.366	268076
49.0005	1994.44	367.846	293043
52.0005	2126.32	377.701	317592
55.0006	2248.89	386.813	341197
58.0006	2363.21	395.005	364009
