# Supplementary material for: Spatiotemporal development of expanding bacterial colonies driven by emergent mechanical constraints and nutrient gradients
Source: Nat Commun. 2025 May 26;16:4878. doi: 10.1038/s41467-025-60004-z (PMC12106844; doi:10.1038/s41467-025-60004-z)
Supplement: Supplementary file 17 — Source Data [file 41467_2025_60004_MOESM17_ESM.zip › SourceData/Figure3.xlsx]

## Sheet: Fig. 3b
Time (h)	Monolayer width (um)
1	1.10522
2	3.85425
3	10.9962
4.0001	30.046
5.0001	71.4459
6.0001	71.4273
7.0001	76.256
8.0001	83.7565
9.0001	77.5505
10.0001	60.6762
11.0001	66.1026
12.0001	60.514
13.0001	73.6752
14.0001	75.5261
15.0002	62.79
16.0002	66.1029
17.0002	70.965
18.0002	55.7619
19.0002	72.5326
20.0002	54.591
21.0002	52.8301
22.0002	59.8406
23.0002	71.0914
24.0002	64.1569
25.0003	64.8161
26.0003	68.0181
27.0003	82.17
28.0003	68.8334
29.0003	61.6014
30.0003	58.2763
31.0003	57.9711
32.0003	63.3416
33.0003	55.5864
34.0003	61.188
35.0004	69.3782
36.0004	73.1623
37.0004	60.3605
38.0004	56.3623
39.0004	57.4216
40.0004	68.4803
41.0004	56.0078
42.0004	67.8769
43.0004	75.5157
44.0005	67.2726
45.0005	61.5976
46.0005	48.9921
47.0005	49.9194
48.0005	58.0702
49.0005	64.3452
50.0005	79.4046
51.0005	63.4496

## Sheet: Fig. 3c
15h : Distance from radial edge (μm)	15h : vx (μm/h)	50h : Distance from radial edge (μm)	50h : vx (μm/h)
-392.931	0.262328	-392.931	0.747186
-378.793	1.29632	-378.793	0.650486
-364.655	0.356241	-364.655	1.03566
-350.517	0.78321	-350.517	0.223096
-336.379	0.180866	-336.379	0.434146
-322.241	0.523441	-322.241	0.13768
-308.103	0.643704	-308.103	0.292943
-293.966	1.42825	-293.966	0.24932
-279.828	2.71636	-279.828	2.11895
-265.69	0.21707	-265.69	0.661432
-251.552	0.666855	-251.552	0.9249
-237.414	0.819072	-237.414	1.34157
-223.276	0.705366	-223.276	0.533257
-209.138	1.27524	-209.138	0.622322
-195	0.29671	-195	0.208397
-180.862	1.1862	-180.862	2.0035
-166.724	5.25942	-166.724	0.829936
-152.586	3.08561	-152.586	0.328343
-138.448	1.1646	-138.448	2.21086
-124.31	2.55108	-124.31	3.41125
-110.172	1.17363	-110.172	1.08076
-96.0345	1.06992	-96.0345	2.92574
-81.8966	2.30435	-81.8966	2.55083
-67.7586	0.894952	-67.7586	4.45571
-53.6207	0.952989	-53.6207	8.8202
-39.4828	5.80776	-39.4828	17.2425
-25.3448	19.0711	-25.3448	24.9844
-11.2069	32.0109	-11.2069	35.0426
2.93103	39.995	2.93103	44.0485

## Sheet: Fig. 3d
Figure 3d
Distance from radial edge (μm)	15h : growth rate (/h)	50h : growth rate (/h)
0	0.893925	0.883528
-12	0.893793	0.882985
-24	0.893636	0.882326
-36	0.893463	0.881588
-48	0.89327	0.880743
-60	0.893055	0.879754
-72	0.892809	0.878524
-84	0.892527	0.876987
-96	0.892194	0.875066
-108	0.891791	0.872188

## Sheet: Fig. 3e
Figure 3e
Distance from radial edge (μm)	15h : [Glu]/Kg	50h : [Glu]/Kg
0	165.954	60.0065
-12	162.004	57.8852
-24	157.83	55.6832
-36	153.469	53.4098
-48	148.907	51.0217
-60	144.117	48.4849
-72	139.049	45.7355
-84	133.679	42.7726
-96	127.892	39.5599
-108	121.619	35.922

## Sheet: Fig. 3f
Figure 3f
Distance from radial edge (μm)	15h : [O2]/Ko	50h : [O2]/Ko
0	2494.75	2475.41
-12	2416.2	2383.65
-24	2367.39	2326.61
-36	2325.23	2278.46
-48	2283.71	2230.19
-60	2239.66	2177.54
-72	2189.36	2114.48
-84	2131.61	2038.64
-96	2058.84	1944.76
-108	1966.85	1804.21

## Sheet: Fig. 3g
10mM : Time (h)	10mM : Monolayer width	20mM : Time (h)	20mM : Monolayer width
1	1.10522	1	1.12237
3	10.9962	3	11.4325
5.0001	71.4459	5.0001	70.4507
7.0001	76.256	7.0001	66.3122
9.0001	77.5505	9.0001	60.4466
11.0001	66.1026	11.0001	80.2595
13.0001	73.6752	13.0001	83.1705
15.0002	62.79	15.0002	74.2899
17.0002	70.965	17.0002	64.503
19.0002	72.5326	19.0002	61.7586
21.0002	52.8301	21.0002	67.2206
23.0002	71.0914	23.0002	63.1433
25.0003	64.8161	25.0003	68.0876
27.0003	82.17	27.0003	55.8204
29.0003	61.6014	29.0003	64.0822
31.0003	57.9711	31.0003	84.1332
33.0003	55.5864	33.0003	67.1822
35.0004	69.3782	35.0004	62.3746
37.0004	60.3605	37.0004	76.5048
39.0004	57.4216	39.0004	76.2588
41.0004	56.0078	41.0004	59.8075
43.0004	75.5157	43.0004	64.069
45.0005	61.5976	45.0005	54.8701
47.0005	49.9194	47.0005	63.9062
49.0005	64.3452	49.0005	50.2068
51.0005	63.4496	51.0005	62.1224

## Sheet: Fig. 3h
Figure 3h
Distance from radial edge (μm)	10mM : growth rate (/h)	20mM : growth rate (/h)
0	0.883528	0.892106
-12	0.882985	0.891866
-24	0.882326	0.891573
-36	0.881588	0.891238
-48	0.880743	0.890853
-60	0.879754	0.890389
-72	0.878524	0.889823
-84	0.876987	0.889084
-96	0.875066	0.88813
-108	0.872188	0.88688

## Sheet: Fig. 3i
Figure 3i
Distance from radial edge (μm)	10mM : [Glu]/Kg	20mM : [Glu]/Kg
0	60.0065	124.934
-12	57.8852	120.869
-24	55.6832	116.563
-36	53.4098	112.03
-48	51.0217	107.231
-60	48.4849	102.07
-72	45.7355	96.4814
-84	42.7726	90.3233
-96	39.5599	83.6562
-108	35.922	76.5355

## Sheet: Fig. 3j
Figure 3j
Distance from radial edge (μm)	10mM : [O2]/Ko	20mM : [O2]/Ko
0	2475.41	2457.42
-12	2383.65	2351.06
-24	2326.61	2282.58
-36	2278.46	2220.74
-48	2230.19	2156.26
-60	2177.54	2080
-72	2114.48	1985.97
-84	2038.64	1862.1
-96	1944.76	1666
-108	1804.21	1455.86

## Sheet: Fig. 3m
10 mM glucose condition
Time - mean (h)	Time - std (h)	Monolayer width - mean (um)	Monolayer width - std (um)	Replicate ID	Filename	Technical replicates - Time (h)	Technical replicates - Monolayer width (um)
18.0124	0.0461069	14.5958	1.87657	1	['Plt1_Colony1_roi1_3x', 'Plt1_Colony1_roi2_3x', 'Plt1_Colony1_roi3_3x']	[17.95692194, 18.01044111, 18.06980972]	[11.95748828, 15.66605962, 16.16374018]
18.9416	0.0418073	18.9841	0.824621	2	['Plt1_Colony3_roi1_3x', 'Plt1_Colony3_roi2_3x', 'Plt1_Colony3_roi3_3x']	[18.89369889, 18.93544722, 18.99555528]	[18.97744673, 17.97754758, 19.99741483]
18.2103	0.0600462	14.877	2.17105	3	['Plt1_Colony2_roi1_3x', 'Plt1_Colony2_roi2_3x', 'Plt1_Colony2_roi3_3x']	[18.13909778, 18.20591972, 18.28598167]	[12.3745931 , 17.66888695, 14.58766745]
15.8278	0.0402384	18.9613	1.74209	4	['Plt6_Colony1_roi1_3x', 'Plt6_Colony1_roi2_3x', 'Plt6_Colony1_roi3_3x']	[15.77802417, 15.82893722, 15.87656944]	[18.83611919, 21.15481253, 16.89308671]
16.3087	0.0431671	14.2307	0.973849	5	['Plt6_Colony3_roi1_3x', 'Plt6_Colony3_roi2_3x', 'Plt6_Colony3_roi3_3x']	[16.25679222, 16.30691583, 16.36248278]	[14.96563326, 12.85455432, 14.87198017]
16.0981	0.0399373	18.4934	0.577069	6	['Plt6_Colony2_roi1_3x', 'Plt6_Colony2_roi2_3x', 'Plt6_Colony2_roi3_3x']	[16.04916944, 16.09828472, 16.14699528]	[17.70951036, 18.68873081, 19.08194659]
28.7664	0.0427303	22.1101	0.433298	7	['Plt3_Colony1_roi1_3x', 'Plt3_Colony1_roi2_3x', 'Plt3_Colony1_roi3_3x']	[28.71050667, 28.77460028, 28.81421556]	[21.84154123, 22.72134765, 21.7673279 ]
29.3315	0.0411564	16.5336	0.194771	8	['Plt3_Colony4_roi1_3x', 'Plt3_Colony4_roi2_3x', 'Plt3_Colony4_roi3_3x']	[29.27965861, 29.33453028, 29.38033472]	[16.35175715, 16.8037265 , 16.44543916]
29.1133	0.059735	20.2815	1.28394	9	['Plt3_Colony3_roi1_3x', 'Plt3_Colony3_roi2_3x', 'Plt3_Colony3_roi3_3x']	[29.03808722, 29.11767417, 29.18421333]	[21.92357151, 20.1314882 , 18.78932143]
28.9028	0.0236231	21.9824	2.28564	10	['Plt3_Colony2_roi1_3x', 'Plt3_Colony2_roi2_3x']	[28.87919028, 28.92643639]	[24.26805182, 19.69676811]
24.2464	0.0563311	19.0195	2.37883	11	['Plt7_Colony1_roi1_3x', 'Plt7_Colony1_roi2_3x', 'Plt7_Colony1_roi3_3x', 'Plt7_Colony1_roi4_3x']	[24.17263389, 24.21851806, 24.27165194, 24.32279556]	[21.34129907, 20.43838067, 15.11998002, 19.17816272]
24.9943	0.0429162	15.672	1.84206	12	['Plt7_Colony3_roi1_3x', 'Plt7_Colony3_roi2_3x', 'Plt7_Colony3_roi3_3x']	[24.94159167, 24.99469722, 25.0467125 ]	[18.21260118, 13.90299926, 14.90029967]
24.6627	0.139601	16.4813	2.34557	13	['Plt7_Colony2_roi1_3x', 'Plt7_Colony2_roi2_3x', 'Plt7_Colony2_roi3_3x', 'Plt7_Colony2_roi4_3x']	[24.45575361, 24.61885083, 24.75897111, 24.81741361]	[18.18082511, 12.66156545, 18.60920803, 16.4735212 ]
43.6832	0.0529792	21.3971	1.4402	14	['Plt5_Colony1_roi1_3x', 'Plt5_Colony1_roi2_3x', 'Plt5_Colony1_roi3_3x']	[43.62062889, 43.6787175 , 43.75017139]	[19.40786552, 22.01284126, 22.77053348]
43.9542	0.0516429	18.1651	3.84089	15	['Plt5_Colony2_roi1_3x', 'Plt5_Colony2_roi2_3x', 'Plt5_Colony2_roi3_3x']	[43.89624889, 43.94468889, 44.02166972]	[22.09275114, 19.45068574, 12.95182794]
39.6863	0.0646685	18.8172	1.63493	16	['Plt9_Colony1_roi1_3x', 'Plt9_Colony1_roi2_3x', 'Plt9_Colony1_roi3_3x', 'Plt9_Colony1_roi4_3x']	[39.60058667, 39.65175944, 39.72474417, 39.76821639]	[17.42419515, 19.44506446, 21.20787159, 17.1917599 ]
52.4945	0.0403481	20.4635	1.00016	17	['Plt4_Colony1_roi1_3x', 'Plt4_Colony1_roi2_3x']	[52.45416778, 52.53486389]	[21.46364358, 19.46332502]
48.0326	0.0543566	19.0014	0.980671	18	['Plt8_Colony1_roi1_3x', 'Plt8_Colony1_roi2_3x', 'Plt8_Colony1_roi3_3x']	[47.96963167, 48.02593278, 48.10227389]	[18.93462443, 17.83511086, 20.23446892]
48.7807	0.060958	18.9432	0.773906	19	['Plt8_Colony3_roi1_3x', 'Plt8_Colony3_roi2_3x', 'Plt8_Colony3_roi3_3x']	[48.70409028, 48.78489972, 48.8532325 ]	[19.41648621, 19.56126605, 17.85196763]
48.2566	0.0548513	18.6862	0.697446	20	['Plt8_Colony2_roi1_3x', 'Plt8_Colony2_roi2_3x', 'Plt8_Colony2_roi3_3x']	[48.19096028, 48.25370556, 48.3252225 ]	[17.77815843, 18.80679558, 19.47373472]
20 mM glucose condition
Time - mean (h)	Time - std (h)	Monolayer width - mean (um)	Monolayer width - std (um)	Replicate ID	Filename	Technical replicates - Time (h)	Technical replicates - Monolayer width (um)
21.0129	0.0552468	17.4613	1.40897	1	['Plt1_Colony2_roi1_3x', 'Plt1_Colony2_roi2_3x', 'Plt1_Colony2_roi3_3x']	[20.94049139, 21.0236975 , 21.07452 ]	[17.61997812, 19.10215011, 15.6618387 ]
20.8272	0.0472914	25.6573	2.86922	2	['Plt1_Colony1_roi1_3x', 'Plt1_Colony1_roi2_3x', 'Plt1_Colony1_roi3_3x']	[20.76410667, 20.83949611, 20.87796889]	[28.33485368, 21.67815586, 26.95900591]
21.3318	0.0492112	25.6361	1.32132	3	['Plt1_Colony3_roi1_3x', 'Plt1_Colony3_roi2_3x', 'Plt1_Colony3_roi3_3x', 'Plt1_Colony3_roi4_3x']	[21.26441194, 21.31212667, 21.35330472, 21.39734639]	[25.42597642, 24.72076921, 27.85233945, 24.54530342]
14.0131	0.0386288	25.7347	4.91204	4	['Plt6_Colony2_roi1_3x', 'Plt6_Colony2_roi2_3x', 'Plt6_Colony2_roi3_3x']	[13.96669944, 14.01143722, 14.06127444]	[32.44593325, 23.9320384 , 20.82611474]
13.732	0.0454954	21.9124	0.212292	5	['Plt6_Colony1_roi1_3x', 'Plt6_Colony1_roi2_3x', 'Plt6_Colony1_roi3_3x']	[13.67513111, 13.73438444, 13.78649528]	[21.7125283 , 21.81832839, 22.20634752]
14.162	0.0412355	19.521	1.14762	6	['Plt6_Colony3_roi1_3x', 'Plt6_Colony3_roi2_3x', 'Plt6_Colony3_roi3_3x']	[14.11128 , 14.16236694, 14.21228361]	[20.75569088, 19.81585341, 17.99139387]
24.7395	0.0948948	18.5001	1.44033	7	['Plt9_Colony2_roi1_3x', 'Plt9_Colony2_roi2_3x', 'Plt9_Colony2_roi3_3x']	[24.61327861, 24.84212222, 24.76299278]	[20.32401277, 16.80274044, 18.37369278]
24.3614	0.0370021	19.739	3.7655	8	['Plt9_Colony1_roi1_3x', 'Plt9_Colony1_roi2_3x']	[24.32436972, 24.39837389]	[23.50447671, 15.97347789]
24.9424	0.0379262	17.5108	1.16231	9	['Plt9_Colony3_roi1_3x', 'Plt9_Colony3_roi2_3x', 'Plt9_Colony3_roi3_3x']	[24.8975675 , 24.93939639, 24.99031889]	[16.05071707, 17.58704053, 18.89471668]
32.4826	0.0474825	18.103	1.1963	10	['Plt5_Colony2_roi1_3x', 'Plt5_Colony2_roi2_3x', 'Plt5_Colony2_roi3_3x']	[32.42123 , 32.48957306, 32.53690333]	[19.44785167, 16.54161661, 18.31950379]
31.9626	0.0325892	20.434	2.58015	11	['Plt5_Colony1_roi1_3x', 'Plt5_Colony1_roi2_3x', 'Plt5_Colony1_roi3_3x']	[31.9244325 , 31.95923944, 32.00405028]	[18.42042685, 18.80540114, 24.07608481]
32.7617	0.0707294	17.4502	0.746186	12	['Plt5_Colony3_roi1_3x', 'Plt5_Colony3_roi2_3x', 'Plt5_Colony3_roi3_3x']	[32.67084667, 32.77082056, 32.84337278]	[17.09351099, 16.76850728, 18.48868321]
26.1232	0	14.2142	0	13	['Plt6_Colony4_roi3_3x']	[26.12316972]	[14.21423554]
38.7834	0	15.8911	0	14	['Plt10_Tp3_Colony2_roi1_3x']	[38.78339833]	[15.89108688]
38.6709	0.0529881	17.9176	3.4979	15	['Plt10_Tp3_Colony1_roi1_3x', 'Plt10_Tp3_Colony1_roi2_3x', 'Plt10_Tp3_Colony1_roi3_3x']	[38.60323306, 38.67683722, 38.73261833]	[13.30533972, 18.67525303, 21.77232227]
38.8471	0	16.0311	0	16	['Plt10_Tp3_Colony3_roi1_3x']	[38.84706556]	[16.03113144]
38.1908	0	17.9592	0	17	['Plt7_Tp3_Colony2_roi1_3x']	[38.19083194]	[17.9592268]
37.9073	0.0594188	15.7211	3.09774	18	['Plt7_Tp3_Colony1_roi1_3x', 'Plt7_Tp3_Colony1_roi2_3x', 'Plt7_Tp3_Colony1_roi3_3x', 'Plt7_Tp3_Colony1_roi4_3x']	[37.82673722, 37.87908083, 37.94057139, 37.98298833]	[20.09415114, 11.9864789 , 13.80360947, 17.00021348]
45.9018	0	24.283	0	19	['Plt4_Colony2_roi1_3x']	[45.90180778]	[24.28303805]
45.9863	0	19.6764	0	20	['Plt4_Colony3_roi1_3x']	[45.9862675]	[19.67642402]
44.8584	0.0573476	15.3486	0.142885	21	['Plt2_Tp3_Colony1_roi1_3x', 'Plt2_Tp3_Colony1_roi2_3x', 'Plt2_Tp3_Colony1_roi3_3x']	[44.79292528, 44.84963722, 44.93257889]	[15.36688805, 15.51377342, 15.16521021]
47.4393	0.0334725	14.4358	2.31907	22	['Plt8_Colony2_roi1_3x', 'Plt8_Colony2_roi2_3x', 'Plt8_Colony2_roi3_3x']	[47.39785278, 47.44011556, 47.47983 ]	[11.16931115, 15.81519703, 16.32301255]
46.6286	0.064286	18.7184	0.388102	23	['Plt8_Colony1_roi1_3x', 'Plt8_Colony1_roi2_3x', 'Plt8_Colony1_roi3_3x', 'Plt8_Colony1_roi4_3x']	[46.54442417, 46.59370556, 46.66394278, 46.71213722]	[19.38706034, 18.52993964, 18.52588991, 18.43063674]
47.7556	0.0424417	17.0733	1.60621	24	['Plt8_Colony3_roi2_3x', 'Plt8_Colony3_roi3_3x', 'Plt8_Colony3_roi4_3x']	[47.70381556, 47.75534917, 47.80777472]	[15.29109341, 16.74472568, 19.18411608]
53.9239	0	14.464	0	25	['Plt3_Colony2_roi1_3x']	[53.92392639]	[14.46397337]
54.0891	0.0716391	17.5926	0.542751	26	['Plt3_Colony3_roi1_3x', 'Plt3_Colony3_roi2_3x', 'Plt3_Colony3_roi3_3x']	[53.99162028, 54.11408139, 54.16169556]	[17.63915824, 18.23278313, 16.90577164]
