# Supplementary material for: Spatiotemporal development of expanding bacterial colonies driven by emergent mechanical constraints and nutrient gradients
Source: Nat Commun. 2025 May 26;16:4878. doi: 10.1038/s41467-025-60004-z (PMC12106844; doi:10.1038/s41467-025-60004-z)
Supplement: Supplementary file 17 — Source Data [file 41467_2025_60004_MOESM17_ESM.zip › SourceData/Figure4.xlsx]

## Sheet: Fig. 4a
10h : Normalized Dist. from radial edge (μm)	10h : vz (μm/h)	15h : Normalized Dist. from radial edge (μm)	15h : vz (μm/h)	50h : Normalized Dist. from radial edge (μm)	50h : vz (μm/h)
0.0543112	15.4306	0.0535636	8.1822	0.0528858	2.28258
0.108622	14.4126	0.107127	8.53505	0.105772	2.18948
0.162933	14.711	0.160691	8.54172	0.158657	1.80629
0.217245	13.2477	0.214254	8.52554	0.211543	1.73236
0.271556	10.8172	0.267818	8.06159	0.264429	1.87986
0.325867	9.7455	0.321381	8.30443	0.317315	2.39555
0.380178	8.04578	0.374945	9.70086	0.370201	2.88538
0.434489	8.41803	0.428508	9.31113	0.423086	2.57753
0.4888	6.52413	0.482072	8.747	0.475972	3.14424
0.543112	5.42828	0.535636	9.07231	0.528858	3.11449
0.597423	3.3224	0.589199	8.69646	0.581744	3.02884
0.651734	1.85574	0.642763	8.78613	0.634629	3.67621
0.706045	2.6918	0.696326	6.80844	0.687515	3.41319
0.760356	2.18788	0.74989	5.25087	0.740401	3.46938
0.814667	2.29925	0.803453	2.03819	0.793287	3.44607
0.868978	1.78258	0.857017	1.09026	0.846173	4.87366
0.92329	0.815716	0.910581	2.09037	0.899058	6.1885
0.977601	1.60373	0.964144	0.859826	0.951944	5.25729
1.03191	0.34435	1.01771	0.80247	1.00483	1.84331

## Sheet: Fig. 4b
Figure 4b
Dist. From colony bottom (μm)	10h : growth rate (/h)	15h : growth rate (/h)	50h : growth rate (/h)
0	0.895185	0.878035	0.631112
4	0.596327	0.566962	3.01729e-38
8	0.59523	0.521906	1.50022e-37
12	0.593574	0.324819	2.46208e-36
16	0.590912	2.40234e-26	5.95725e-35
20	0.586234	5.38826e-25	1.13201e-33
24	0.576915	1.12428e-23	1.87635e-32

## Sheet: Fig. 4c
Figure 4c
Dist. From colony bottom (μm)	10h : [Glu]/Kg	15h : [Glu]/Kg	50h : [Glu]/Kg
0	359.1	62.9263	4.91213
4	292.085	38.4313	0.984797
8	228.09	17.595	0.01
12	172.26	4.95097	0.01
16	124.754	0.01	0.01
20	85.2454	0.01	0.01
24	53.4064	0.01	0.01

## Sheet: Fig. 4d
Figure 4d
Dist. From colony bottom (μm)	10h : [O2]/Ko	15h : [O2]/Ko	50h : [O2]/Ko
0	260.317	108.332	22.5868
4	0.01	0.01	0.01
8	0.01	0.01	0.01
12	0.01	0.01	0.01
16	0.01	0.01	0.01
20	0.01	0.01	0.01
24	0.01	0.01	0.01

## Sheet: Fig. 4e
Time (h)	Anaerobic glucose consumption (%)	Aerobic glucose consumption (%)
1	0.0932589	99.9067
2	0.093452	99.9065
3	0.0938404	99.9062
4.0001	0.0940249	99.906
5.0001	0.0948296	99.9052
6.0001	0.0955704	99.9044
7.0001	0.101352	99.8986
8.0001	0.143638	99.8564
9.0001	37.0582	62.9418
10.0001	72.881	27.119
11.0001	80.2825	19.7175
12.0001	82.1179	17.8821
13.0001	82.4224	17.5776
14.0001	81.6434	18.3566
15.0002	80.3648	19.6352
16.0002	80.2263	19.7737
17.0002	79.6449	20.3551
18.0002	78.7386	21.2614
19.0002	78.2512	21.7488
20.0002	77.8999	22.1001
21.0002	77.1751	22.8249
22.0002	76.9949	23.0051
23.0002	76.404	23.596
24.0002	75.8056	24.1944
25.0003	75.2325	24.7675
26.0003	74.1467	25.8533
27.0003	73.0253	26.9747
28.0003	72.282	27.718
29.0003	71.3299	28.6701
30.0003	70.675	29.325
31.0003	70.016	29.984
32.0003	69.1899	30.8101
33.0003	68.4745	31.5255
34.0003	67.7404	32.2596
35.0004	67.402	32.598
36.0004	67.2049	32.7951
37.0004	66.6259	33.3741
38.0004	66.1368	33.8632
39.0004	65.9128	34.0872
40.0004	65.422	34.578
41.0004	64.8638	35.1362
42.0004	64.2	35.8
43.0004	63.7237	36.2763
44.0005	63.5696	36.4304
45.0005	63.0109	36.9891
46.0005	62.8225	37.1775
47.0005	62.1556	37.8444
48.0005	61.6745	38.3255
49.0005	61.291	38.709
50.0005	60.6548	39.3452

## Sheet: Fig. 4f
Figure 4f
Dist. From colony bottom (μm)	10mM : growth rate (/h)	20mM : growth rate (/h)
0	0.83558	0.878035
4	0.447743	0.566962
8	1.09078e-07	0.521906
12	5.25085e-07	0.324819
16	6.73603e-06	2.40234e-26
20	4.84988e-05	5.38826e-25
24	0	1.12428e-23

## Sheet: Fig. 4g
Figure 4g
Dist. From colony bottom (μm)	10mM : [Glu]/Kg	20mM : [Glu]/Kg
0	21.328	62.9263
4	9.54092	38.4313
8	1.13607	17.595
12	0.01	4.95097
16	0.01	0.01
20	0.01	0.01
24	0.01	0.01

## Sheet: Fig. 4h
Figure 4h
Dist. From colony bottom (μm)	10mM : [O2]/Ko	20mM : [O2]/Ko
0	110.702	108.332
4	0.01	0.01
8	0.01	0.01
12	0.01	0.01
16	0.01	0.01
20	0.01	0.01
24	0.0326162	0.01

## Sheet: Fig. 4i
	x coordinate (μm)
z coordinate (μm)	-2399.58	-2395.58	-2391.57	-2387.57	-2383.57	-2379.57	-2375.56	-2371.56	-2367.56	-2363.55	-2359.55	-2355.55	-2351.55	-2347.54	-2343.54	-2339.54	-2335.54	-2331.53	-2327.53	-2323.53	-2319.53	-2315.52	-2311.52	-2307.52	-2303.52	-2299.51	-2295.51	-2291.51	-2287.5	-2283.5	-2279.5	-2275.5	-2271.49	-2267.49	-2263.49	-2259.49	-2255.48	-2251.48	-2247.48	-2243.48	-2239.47	-2235.47	-2231.47	-2227.47	-2223.46	-2219.46	-2215.46	-2211.45	-2207.45
396	Air	Air	Air	Air	Air	Air	Air	Air	Air	Air	Air	Air	Air	Air	Air	Air	Air	Air	Air	Air	Air	Air	Air	Air	Air	Air	Air	Air	Air	Air	Air	Air	Air	Air	Air	Air	Air	Air	Air	Air	Air	Air	Air	Air	Air	Air	Air	Air	Air
392	Air	Air	Air	Air	Air	Air	Air	Air	Air	Air	Air	Air	Air	Air	Air	Air	Air	Air	Air	Air	Air	Air	Air	Air	Air	Air	Air	Air	Air	Air	Air	Air	Air	Air	Air	Air	Air	Air	Air	Air	Air	Air	Air	Air	Air	Air	Air	Air	Air
388	Air	Air	Air	Air	Air	Air	Air	Air	Air	Air	Air	Air	Air	Air	Air	Air	Air	Air	Air	Air	Air	Air	Air	Air	Air	Air	Air	Air	Air	Air	Air	Air	Air	Air	Air	Air	Air	Air	Air	Air	Air	Air	Air	Air	Air	Air	Air	Air	Air
384	Air	Air	Air	Air	Air	Air	Air	Air	Air	Air	Air	Air	Air	Air	Air	Air	Air	Air	Air	Air	Air	Air	Air	Air	Air	Air	Air	Air	Air	Air	Air	Air	Air	Air	Air	Air	Air	Air	Air	Air	Air	Air	Air	Air	Air	Air	Air	Air	Air
380	Air	Air	Air	Air	Air	Air	Air	Air	Air	Air	Air	Air	Air	Air	Air	Air	Air	Air	Air	Air	Air	Air	Air	Air	Air	Air	Air	Air	Air	Air	Air	Air	Air	Air	Air	Air	Air	Air	Air	Air	Air	Air	Air	Air	Air	Air	Air	Air	Air
376	Air	Air	Air	Air	Air	Air	Air	Air	Air	Air	Air	Air	Air	Air	Air	Air	Air	Air	Air	Air	Air	Air	Air	Air	Air	Air	Air	Air	Air	Air	Air	Air	Air	Air	Air	Air	Air	Air	Air	Air	Air	Air	Air	Air	Air	Air	Air	Air	Air
372	Air	Air	Air	Air	Air	Air	Air	Air	Air	Air	Air	Air	Air	Air	Air	Air	Air	Air	Air	Air	Air	Air	Air	Air	Air	Air	Air	Air	Air	Air	Air	Air	Air	Air	Air	Air	Air	Air	Air	Air	Air	Air	Air	Air	Air	Air	Air	Air	Air
368	Air	Air	Air	Air	Air	Air	Air	Air	Air	Air	Air	Air	Air	Air	Air	Air	Air	Air	Air	Air	Air	Air	Air	Air	Air	Air	Air	Air	Air	Air	Air	Air	Air	Air	Air	Air	Air	Air	Air	Air	Air	Air	Air	Air	Air	Air	Air	Air	Air
364	Air	Air	Air	Air	Air	Air	Air	Air	Air	Air	Air	Air	Air	Air	Air	Air	Air	Air	Air	Air	Air	Air	Air	Air	Air	Air	Air	Air	Air	Air	Air	Air	Air	Air	Air	Air	Air	Air	Air	Air	Air	Air	Air	Air	Air	Air	Air	Air	Air
360	Air	Air	Air	Air	Air	Air	Air	Air	Air	Air	Air	Air	Air	Air	Air	Air	Air	Air	Air	Air	Air	Air	Air	Air	Air	Air	Air	Air	Air	Air	Air	Air	Air	Air	Air	Air	Air	Air	Air	Air	Air	Air	Air	Air	Air	Air	Air	Air	Air
356	Air	Air	Air	Air	Air	Air	Air	Air	Air	Air	Air	Air	Air	Air	Air	Air	Air	Air	Air	Air	Air	Air	Air	Air	Air	Air	Air	Air	Air	Air	Air	Air	Air	Air	Air	Air	Air	Air	Air	Air	Air	Air	Air	Air	Air	Air	Air	Air	Air
352	Air	Air	Air	Air	Air	Air	Air	Air	Air	Air	Air	Air	Air	Air	Air	Air	Air	Air	Air	Air	Air	Air	Air	Air	Air	Air	Air	Air	Air	Air	Air	Air	Air	Air	Air	Air	Air	Air	Air	Air	Air	Air	Air	Air	Air	Air	Air	Air	Air
348	Air	Air	Air	Air	Air	Air	Air	Air	Air	Air	Air	Air	Air	Air	Air	Air	Air	Air	Air	Air	Air	Air	Air	Air	Air	Air	Air	Air	Air	Air	Air	Air	Air	Air	Air	Air	Air	Air	Air	Air	Air	Air	Air	Air	Air	Air	Air	Air	Air
344	Air	Air	Air	Air	Air	Air	Air	Air	Air	Air	Air	Air	Air	Air	Air	Air	Air	Air	Air	Air	Air	Air	Air	Air	Air	Air	Air	Air	Air	Air	Air	Air	Air	Air	Air	Air	Air	Air	Air	Air	Air	Air	Air	Air	Air	Air	Air	Air	Air
340	Air	Air	Air	Air	Air	Air	Air	Air	Air	Air	Air	Air	Air	Air	Air	Air	Air	Air	Air	Air	Air	Air	Air	Air	Air	Air	Air	Air	Air	Air	Air	Air	Air	Air	Air	Air	Air	Air	Air	Air	Air	Air	Air	Air	Air	Air	Air	Air	Air
336	Air	Air	Air	Air	Air	Air	Air	Air	Air	Air	Air	Air	Air	Air	Air	Air	Air	Air	Air	Air	Air	Air	Air	Air	Air	Air	Air	Air	Air	Air	Air	Air	Air	Air	Air	Air	Air	Air	Air	Air	Air	Air	Air	Air	Air	Air	Air	Air	Air
332	Air	Air	Air	Air	Air	Air	Air	Air	Air	Air	Air	Air	Air	Air	Air	Air	Air	Air	Air	Air	Air	Air	Air	Air	Air	Air	Air	Air	Air	Air	Air	Air	Air	Air	Air	Air	Air	Air	Air	Air	Air	Air	Air	Air	Air	Air	Air	Air	Air
328	Air	Air	Air	Air	Air	Air	Air	Air	Air	Air	Air	Air	Air	Air	Air	Air	Air	Air	Air	Air	Air	Air	Air	Air	Air	Air	Air	Air	Air	Air	Air	Air	Air	Air	Air	Air	Air	Air	Air	Air	Air	Air	Air	Air	Air	Air	Air	Air	Air
324	Air	Air	Air	Air	Air	Air	Air	Air	Air	Air	Air	Air	Air	Air	Air	Air	Air	Air	Air	Air	Air	Air	Air	Air	Air	Air	Air	Air	Air	Air	Air	Air	Air	Air	Air	Air	Air	Air	Air	Air	Air	Air	Air	Air	Air	Air	Air	Air	Air
320	Air	Air	Air	Air	Air	Air	Air	Air	Air	Air	Air	Air	Air	Air	Air	Air	Air	Air	Air	Air	Air	Air	Air	Air	Air	Air	Air	Air	Air	Air	Air	Air	Air	Air	Air	Air	Air	Air	Air	Air	Air	Air	Air	Air	Air	Air	Air	Air	Air
316	Air	Air	Air	Air	Air	Air	Air	Air	Air	Air	Air	Air	Air	Air	Air	Air	Air	Air	Air	Air	Air	Air	Air	Air	Air	Air	Air	Air	Air	Air	Air	Air	Air	Air	Air	Air	Air	Air	Air	Air	Air	Air	Air	Air	Air	Air	Air	Air	Air
312	Air	Air	Air	Air	Air	Air	Air	Air	Air	Air	Air	Air	Air	Air	Air	Air	Air	Air	Air	Air	Air	Air	Air	Air	Air	Air	Air	Air	Air	Air	Air	Air	Air	Air	Air	Air	Air	Air	Air	Air	Air	Air	Air	Air	Air	Air	Air	Air	Air
308	Air	Air	Air	Air	Air	Air	Air	Air	Air	Air	Air	Air	Air	Air	Air	Air	Air	Air	Air	Air	Air	Air	Air	Air	Air	Air	Air	Air	Air	Air	Air	Air	Air	Air	Air	Air	Air	Air	Air	Air	Air	Air	Air	Air	Air	Air	Air	Air	Air
304	Air	Air	Air	Air	Air	Air	Air	Air	Air	Air	Air	Air	Air	Air	Air	Air	Air	Air	Air	Air	Air	Air	Air	Air	Air	Air	Air	Air	Air	Air	Air	Air	Air	Air	Air	Air	Air	Air	Air	Air	Air	Air	Air	Air	Air	Air	Air	Air	Air
300	Air	Air	Air	Air	Air	Air	Air	Air	Air	Air	Air	Air	Air	Air	Air	Air	Air	Air	Air	Air	Air	Air	Air	Air	Air	Air	Air	Air	Air	Air	Air	Air	Air	Air	Air	Air	Air	Air	Air	Air	Air	Air	Air	Air	Air	Air	Air	Air	Air
296	Air	Air	Air	Air	Air	Air	Air	Air	Air	Air	Air	Air	Air	Air	Air	Air	Air	Air	Air	Air	Air	Air	Air	Air	Air	Air	Air	Air	Air	Air	Air	Air	Air	Air	Air	Air	Air	Air	Air	Air	Air	Air	Air	Air	Air	Air	Air	Air	Air
292	Air	Air	Air	Air	Air	Air	Air	Air	Air	Air	Air	Air	Air	Air	Air	Air	Air	Air	Air	Air	Air	Air	Air	Air	Air	Air	Air	Air	Air	Air	Air	Air	Air	Air	Air	Air	Air	Air	Air	Air	Air	Air	Air	Air	Air	Air	Air	Air	Air
288	Air	Air	Air	Air	Air	Air	Air	Air	Air	Air	Air	Air	Air	Air	Air	Air	Air	Air	Air	Air	Air	Air	Air	Air	Air	Air	Air	Air	Air	Air	Air	Air	Air	Air	Air	Air	Air	Air	Air	Air	Air	Air	Air	Air	Air	Air	Air	Air	Air
284	Air	Air	Air	Air	Air	Air	Air	Air	Air	Air	Air	Air	Air	Air	Air	Air	Air	Air	Air	Air	Air	Air	Air	Air	Air	Air	Air	Air	Air	Air	Air	Air	Air	Air	Air	Air	Air	Air	Air	Air	Air	Air	Air	Air	Air	Air	Air	Air	Air
280	Air	Air	Air	Air	Air	Air	Air	Air	Air	Air	Air	Air	Air	Air	Air	Air	Air	Air	Air	Air	Air	Air	Air	Air	Air	Air	Air	Air	Air	Air	Air	Air	Air	Air	Air	Air	Air	Air	Air	Air	Air	Air	Air	Air	Air	Air	Air	Air	Air
276	Air	Air	Air	Air	Air	Air	Air	Air	Air	Air	Air	Air	Air	Air	Air	Air	Air	Air	Air	Air	Air	Air	Air	Air	Air	Air	Air	Air	Air	Air	Air	Air	Air	Air	Air	Air	Air	Air	Air	Air	Air	Air	Air	Air	Air	Air	Air	Air	Air
272	Air	Air	Air	Air	Air	Air	Air	Air	Air	Air	Air	Air	Air	Air	Air	Air	Air	Air	Air	Air	Air	Air	Air	Air	Air	Air	Air	Air	Air	Air	Air	Air	Air	Air	Air	Air	Air	Air	Air	Air	Air	Air	Air	Air	Air	Air	Air	Air	Air
268	Air	Air	Air	Air	Air	Air	Air	Air	Air	Air	Air	Air	Air	Air	Air	Air	Air	Air	Air	Air	Air	Air	Air	Air	Air	Air	Air	Air	Air	Air	Air	Air	Air	Air	Air	Air	Air	Air	Air	Air	Air	Air	Air	Air	Air	Air	Air	Air	Air
264	Air	Air	Air	Air	Air	Air	Air	Air	Air	Air	Air	Air	Air	Air	Air	Air	Air	Air	Air	Air	Air	Air	Air	Air	Air	Air	Air	Air	Air	Air	Air	Air	Air	Air	Air	Air	Air	Air	Air	Air	Air	Air	Air	Air	Air	Air	Air	Air	Air
260	Air	Air	Air	Air	Air	Air	Air	Air	Air	Air	Air	Air	Air	Air	Air	Air	Air	Air	Air	Air	Air	Air	Air	Air	Air	Air	Air	Air	Air	Air	Air	Air	Air	Air	Air	Air	Air	Air	Air	Air	Air	Air	Air	Air	Air	Air	Air	Air	Air
256	Air	Air	Air	Air	Air	Air	Air	Air	Air	Air	Air	Air	Air	Air	Air	Air	Air	Air	Air	Air	Air	Air	Air	Air	Air	Air	Air	Air	Air	Air	Air	Air	Air	Air	Air	Air	Air	Air	Air	Air	Air	Air	Air	Air	Air	Air	Air	Air	Air
252	Air	Air	Air	Air	Air	Air	Air	Air	Air	Air	Air	Air	Air	Air	Air	Air	Air	Air	Air	Air	Air	Air	Air	Air	Air	Air	Air	Air	Air	Air	Air	Air	Air	Air	Air	Air	Air	Air	Air	Air	Air	Air	Air	Air	Air	Air	Air	Air	Air
248	Air	Air	Air	Air	Air	Air	Air	Air	Air	Air	Air	Air	Air	Air	Air	Air	Air	Air	Air	Air	Air	Air	Air	Air	Air	Air	Air	Air	Air	Air	Air	Air	Air	Air	Air	Air	Air	Air	Air	Air	Air	Air	Air	Air	Air	Air	Air	Air	Air
244	Air	Air	Air	Air	Air	Air	Air	Air	Air	Air	Air	Air	Air	Air	Air	Air	Air	Air	Air	Air	Air	Air	Air	Air	Air	Air	Air	Air	Air	Air	Air	Air	Air	Air	Air	Air	Air	Air	Air	Air	Air	Air	Air	Air	Air	Air	Air	Air	Air
240	Air	Air	Air	Air	Air	Air	Air	Air	Air	Air	Air	Air	Air	Air	Air	Air	Air	Air	Air	Air	Air	Air	Air	Air	Air	Air	Air	Air	Air	Air	Air	Air	Air	Air	Air	Air	Air	Air	Air	Air	Air	Air	Air	Air	Air	Air	Air	Air	Air
236	Air	Air	Air	Air	Air	Air	Air	Air	Air	Air	Air	Air	Air	Air	Air	Air	Air	Air	Air	Air	Air	Air	Air	Air	Air	Air	Air	Air	Air	Air	Air	Air	Air	Air	Air	Air	Air	Air	Air	Air	Air	Air	Air	Air	Air	Air	Air	Air	Air
232	Air	Air	Air	Air	Air	Air	Air	Air	Air	Air	Air	Air	Air	Air	Air	Air	Air	Air	Air	Air	Air	Air	Air	Air	Air	Air	Air	Air	Air	Air	Air	Air	Air	Air	Air	Air	Air	Air	Air	Air	Air	Air	Air	Air	Air	Air	Air	Air	Air
228	Air	Air	Air	Air	Air	Air	Air	Air	Air	Air	Air	Air	Air	Air	Air	Air	Air	Air	Air	Air	Air	Air	Air	Air	Air	Air	Air	Air	Air	Air	Air	Air	Air	Air	Air	Air	Air	Air	Air	Air	Air	Air	Air	Air	Air	Air	Air	Air	Air
224	Air	Air	Air	Air	Air	Air	Air	Air	Air	Air	Air	Air	Air	Air	Air	Air	Air	Air	Air	Air	Air	Air	Air	Air	Air	Air	Air	Air	Air	Air	Air	Air	Air	Air	Air	Air	Air	Air	Air	Air	Air	Air	Air	Air	Air	Air	Air	Air	Air
220	Air	Air	Air	Air	Air	Air	Air	Air	Air	Air	Air	Air	Air	Air	Air	Air	Air	Air	Air	Air	Air	Air	Air	Air	Air	Air	Air	Air	Air	Air	Air	Air	Air	Air	Air	Air	Air	Air	Air	Air	Air	Air	Air	Air	Air	Air	Air	Air	Air
216	Air	Air	Air	Air	Air	Air	Air	Air	Air	Air	Air	Air	Air	Air	Air	Air	Air	Air	Air	Air	Air	Air	Air	Air	Air	Air	Air	Air	Air	Air	Air	Air	Air	Air	Air	Air	Air	Air	Air	Air	Air	Air	Air	Air	Air	Air	Air	Air	Air
212	Air	Air	Air	Air	Air	Air	Air	Air	Air	Air	Air	Air	Air	Air	Air	Air	Air	Air	Air	Air	Air	Air	Air	Air	Air	Air	Air	Air	Air	Air	Air	Air	Air	Air	Air	Air	Air	Air	Air	Air	Air	Air	Air	Air	Air	Air	Air	Air	Air
208	Air	Air	Air	Air	Air	Air	Air	Air	Air	Air	Air	Air	Air	Air	Air	Air	Air	Air	Air	Air	Air	Air	Air	Air	Air	Air	Air	Air	Air	Air	Air	Air	Air	Air	Air	Air	Air	Air	Air	Air	Air	Air	Air	Air	Air	Air	Air	Air	Air
204	Air	Air	Air	Air	Air	Air	Air	Air	Air	Air	Air	Air	Air	Air	Air	Air	Air	Air	Air	Air	Air	Air	Air	Air	Air	Air	Air	Air	Air	Air	Air	Air	Air	Air	Air	Air	Air	Air	Air	Air	Air	Air	Air	Air	Air	Air	Air	Air	Air
200	Air	Air	Air	Air	Air	Air	Air	Air	Air	Air	Air	Air	Air	Air	Air	Air	Air	Air	Air	Air	Air	Air	Air	Air	Air	Air	Air	Air	Air	Air	Air	Air	Air	Air	Air	Air	Air	Air	Air	Air	Air	Air	Air	Air	Air	Air	Air	Air	Air
196	Air	Air	Air	Air	Air	Air	Air	Air	Air	Air	Air	Air	Air	Air	Air	Air	Air	Air	Air	Air	Air	Air	Air	Air	Air	Air	Air	Air	Air	Air	Air	Air	Air	Air	Air	Air	Air	Air	Air	Air	Air	Air	Air	Air	Air	Air	Air	Air	Air
192	Air	Air	Air	Air	Air	Air	Air	Air	Air	Air	Air	Air	Air	Air	Air	Air	Air	Air	Air	Air	Air	Air	Air	Air	Air	Air	Air	Air	Air	Air	Air	Air	Air	Air	Air	Air	Air	Air	Air	Air	Air	Air	Air	Air	Air	Air	Air	Air	Air
188	Air	Air	Air	Air	Air	Air	Air	Air	Air	Air	Air	Air	Air	Air	Air	Air	Air	Air	Air	Air	Air	Air	Air	Air	Air	Air	Air	Air	Air	Air	Air	Air	Air	Air	Air	Air	Air	Air	Air	Air	Air	Air	Air	Air	Air	Air	Air	Air	Air
184	Air	Air	Air	Air	Air	Air	Air	Air	Air	Air	Air	Air	Air	Air	Air	Air	Air	Air	Air	Air	Air	Air	Air	Air	Air	Air	Air	Air	Air	Air	Air	Air	Air	Air	Air	Air	Air	Air	Air	Air	Air	Air	Air	Air	Air	Air	Air	Air	Air
180	Air	Air	Air	Air	Air	Air	Air	Air	Air	Air	Air	Air	Air	Air	Air	Air	Air	Air	Air	Air	Air	Air	Air	Air	Air	Air	Air	Air	Air	Air	Air	Air	Air	Air	Air	Air	Air	Air	Air	Air	Air	Air	Air	Air	Air	Air	Air	Air	Air
176	Air	Air	Air	Air	Air	Air	Air	Air	Air	Air	Air	Air	Air	Air	Air	Air	Air	Air	Air	Air	Air	Air	Air	Air	Air	Air	Air	Air	Air	Air	Air	Air	Air	Air	Air	Air	Air	Air	Air	Air	Air	Air	Air	Air	Air	Air	Air	Air	Air
172	Air	Air	Air	Air	Air	Air	Air	Air	Air	Air	Air	Air	Air	Air	Air	Air	Air	Air	Air	Air	Air	Air	Air	Air	Air	Air	Air	Air	Air	Air	Air	Air	Air	Air	Air	Air	Air	Air	Air	Air	Air	Air	Air	Air	Air	Air	Air	Air	Air
168	Air	Air	Air	Air	Air	Air	Air	Air	Air	Air	Air	Air	Air	Air	Air	Air	Air	Air	Air	Air	Air	Air	Air	Air	Air	Air	Air	Air	Air	Air	Air	Air	Air	Air	Air	Air	Air	Air	Air	Air	Air	Air	Air	Air	Air	Air	Air	Air	Air
164	Air	Air	Air	Air	Air	Air	Air	Air	Air	Air	Air	Air	Air	Air	Air	Air	Air	Air	Air	Air	Air	Air	Air	Air	Air	Air	Air	Air	Air	Air	Air	Air	Air	Air	Air	Air	Air	Air	Air	Air	Air	Air	Air	Air	Air	Air	Air	Air	Air
160	Air	Air	Air	Air	Air	Air	Air	Air	Air	Air	Air	Air	Air	Air	Air	Air	Air	Air	Air	Air	Air	Air	Air	Air	Air	Air	Air	Air	Air	Air	Air	Air	Air	Air	Air	Air	Air	Air	Air	Air	Air	Air	Air	Air	Air	Air	Air	Air	Air
156	Air	Air	Air	Air	Air	Air	Air	Air	Air	Air	Air	Air	Air	Air	Air	Air	Air	Air	Air	Air	Air	Air	Air	Air	Air	Air	Air	Air	Air	Air	Air	Air	Air	Air	Air	Air	Air	Air	Air	Air	Air	Air	Air	Air	Air	Air	Air	Air	Air
152	Air	Air	Air	Air	Air	Air	Air	Air	Air	Air	Air	Air	Air	Air	Air	Air	Air	Air	Air	Air	Air	Air	Air	Air	Air	Air	Air	Air	Air	Air	Air	Air	Air	Air	Air	Air	Air	Air	Air	Air	Air	Air	Air	Air	Air	Air	Air	Air	Air
148	Air	Air	Air	Air	Air	Air	Air	Air	Air	Air	Air	Air	Air	Air	Air	Air	Air	Air	Air	Air	Air	Air	Air	Air	Air	Air	Air	Air	Air	Air	Air	Air	Air	Air	Air	Air	Air	Air	Air	Air	Air	Air	Air	Air	Air	Air	Air	Air	Air
144	Air	Air	Air	Air	Air	Air	Air	Air	Air	Air	Air	Air	Air	Air	Air	Air	Air	Air	Air	Air	Air	Air	Air	Air	Air	Air	Air	Air	Air	Air	Air	Air	Air	Air	Air	Air	Air	Air	Air	Air	Air	Air	Air	Air	Air	Air	Air	Air	Air
140	Air	Air	Air	Air	Air	Air	Air	Air	Air	Air	Air	Air	Air	Air	Air	Air	Air	Air	Air	Air	Air	Air	Air	Air	Air	Air	Air	Air	Air	Air	Air	Air	Air	Air	Air	Air	Air	Air	Air	Air	Air	Air	Air	Air	Air	Air	Air	Air	Air
136	Air	Air	Air	Air	Air	Air	Air	Air	Air	Air	Air	Air	Air	Air	Air	Air	Air	Air	Air	Air	Air	Air	Air	Air	Air	Air	Air	Air	Air	Air	Air	Air	Air	Air	Air	Air	Air	Air	Air	Air	Air	Air	Air	Air	Air	Air	Air	Air	Air
132	Air	Air	Air	Air	Air	Air	Air	Air	Air	Air	Air	Air	Air	Air	Air	Air	Air	Air	Air	Air	Air	Air	Air	Air	Air	Air	Air	Air	Air	Air	Air	Air	Air	Air	Air	Air	Air	Air	Air	Air	Air	Air	Air	Air	Air	Air	Air	Air	Air
128	Air	Air	Air	Air	Air	Air	Air	Air	Air	Air	Air	Air	Air	Air	Air	Air	Air	Air	Air	Air	Air	Air	Air	Air	Air	Air	Air	Air	Air	Air	Air	Air	Air	Air	Air	Air	Air	Air	Air	Air	Air	Air	Air	Air	Air	Air	Air	Air	Air
124	Air	Air	Air	Air	Air	Air	Air	Air	Air	Air	Air	Air	Air	Air	Air	Air	Air	Air	Air	Air	Air	Air	Air	Air	Air	Air	Air	Air	Air	Air	Air	Air	Air	Air	Air	Air	Air	Air	Air	Air	Air	Air	Air	Air	Air	Air	Air	Air	Air
120	Air	Air	Air	Air	Air	Air	Air	Air	Air	Air	Air	Air	Air	Air	Air	Air	Air	Air	Air	Air	Air	Air	Air	Air	Air	Air	Air	Air	Air	Air	Air	Air	Air	Air	Air	Air	Air	Air	Air	Air	Air	Air	Air	Air	Air	Air	Air	Air	Air
116	Air	Air	Air	Air	Air	Air	Air	Air	Air	Air	Air	Air	Air	Air	Air	Air	Air	Air	Air	Air	Air	Air	Air	Air	Air	Air	Air	Air	Air	Air	Air	Air	Air	Air	Air	Air	Air	Air	Air	Air	Air	Air	Air	Air	Air	Air	Air	Air	Air
112	Air	Air	Air	Air	Air	Air	Air	Air	Air	Air	Air	Air	Air	Air	Air	Air	Air	Air	Air	Air	Air	Air	Air	Air	Air	Air	Air	Air	Air	Air	Air	Air	Air	Air	Air	Air	Air	Air	Air	Air	Air	Air	Air	Air	Air	Air	Air	Air	Air
108	Air	Air	Air	Air	Air	Air	Air	Air	Air	Air	Air	Air	Air	Air	Air	Air	Air	Air	Air	Air	Air	Air	Air	Air	Air	Air	Air	Air	Air	Air	Air	Air	Air	Air	Air	Air	Air	Air	Air	Air	Air	Air	Air	Air	Air	Air	Air	Air	Air
104	Air	Air	Air	Air	Air	Air	Air	Air	Air	Air	Air	Air	Air	Air	Air	Air	Air	Air	Air	Air	Air	Air	Air	Air	Air	Air	Air	Air	Air	Air	Air	Air	Air	Air	Air	Air	Air	Air	Air	Air	Air	Air	Air	Air	Air	Air	Air	Air	Air
100	Air	Air	Air	Air	Air	Air	Air	Air	Air	Air	Air	Air	Air	Air	Air	Air	Air	Air	Air	Air	Air	Air	Air	Air	Air	Air	Air	Air	Air	Air	Air	Air	Air	Air	Air	Air	Air	Air	Air	Air	Air	Air	Air	Air	Air	Air	Air	Air	Air
96	Air	Air	Air	Air	Air	Air	Air	Air	Air	Air	Air	Air	Air	Air	Air	Air	Air	Air	Air	Air	Air	Air	Air	Air	Air	Air	Air	Air	Air	Air	Air	Air	Air	Air	Air	Air	Air	Air	Air	Air	Air	Air	Air	Air	Air	Air	Air	Air	Air
92	Air	Air	Air	Air	Air	Air	Air	Air	Air	Air	Air	Air	Air	Air	Air	Air	Air	Air	Air	Air	Air	Air	Air	Air	Air	Air	Air	Air	Air	Air	Air	Air	Air	Air	Air	Air	Air	Air	Air	Air	Air	Air	Air	Air	Air	Air	Air	Air	Air
88	Air	Air	Air	Air	Air	Air	Air	Air	Air	Air	Air	Air	Air	Air	Air	Air	Air	Air	Air	Air	Air	Air	Air	Air	Air	Air	Air	Air	Air	Air	Air	Air	Air	Air	Air	Air	Air	Air	Air	Air	Air	Air	Air	Air	Air	Air	Air	Air	Air
84	Air	Air	Air	Air	Air	Air	Air	Air	Air	Air	Air	Air	Air	Air	Air	Air	Air	Air	Air	Air	Air	Air	Air	Air	Air	Air	Air	Air	Air	Air	Air	Air	Air	Air	Air	Air	Air	Air	Air	Air	Air	Air	Air	Air	Air	Air	Air	Air	Air
80	Air	Air	Air	Air	Air	Air	Air	Air	Air	Air	Air	Air	Air	Air	Air	Air	Air	Air	Air	Air	Air	Air	Air	Air	Air	Air	Air	Air	Air	Air	Air	Air	Air	Air	Air	Air	Air	Air	Air	Air	Air	Air	Air	Air	Air	Air	Air	Air	Air
76	Air	Air	Air	Air	Air	Air	Air	Air	Air	Air	Air	Air	Air	Air	Air	Air	Air	Air	Air	Air	Air	Air	Air	Air	Air	Air	Air	Air	Air	Air	Air	Air	Air	Air	Air	Air	Air	Air	Air	Air	Air	Air	Air	Air	Air	Air	Air	Air	Air
72	Air	Air	Air	Air	Air	Air	Air	Air	Air	Air	Air	Air	Air	Air	Air	Air	Air	Air	Air	Air	Air	Air	Air	Air	Air	Air	Air	Air	Air	Air	Air	Air	Air	Air	Air	Air	Air	Air	Air	Air	Air	Air	Air	Air	Air	Air	Air	Air	Air
68	Air	Air	Air	Air	Air	Air	Air	Air	Air	Air	Air	Air	Air	Air	Air	Air	Air	Air	Air	Air	Air	Air	Air	Air	Air	Air	Air	Air	Air	Air	Air	Air	Air	Air	Air	Air	Air	Air	Air	Air	Air	Air	Air	Air	Air	Air	Air	Air	Air
64	Air	Air	Air	Air	Air	Air	Air	Air	Air	Air	Air	Air	Air	Air	Air	Air	Air	Air	Air	Air	Air	Air	Air	Air	Air	Air	Air	Air	Air	Air	Air	Air	Air	Air	Air	Air	Air	Air	Air	Air	Air	Air	Air	Air	Air	Air	Air	Air	Air
60	Air	Air	Air	Air	Air	Air	Air	Air	Air	Air	Air	Air	Air	Air	Air	Air	Air	Air	Air	Air	Air	Air	Air	Air	Air	Air	Air	Air	Air	Air	Air	Air	Air	Air	Air	Air	Air	Air	Air	Air	Air	Air	Air	Air	Air	Air	Air	Air	Air
56	Air	Air	Air	Air	Air	Air	Air	Air	Air	Air	Air	Air	Air	Air	Air	Air	Air	Air	Air	Air	Air	Air	Air	Air	Air	Air	Air	Air	Air	Air	Air	Air	Air	Air	Air	Air	Air	Air	Air	Air	Air	Air	Air	Air	Air	Air	Air	Air	Air
52	Air	Air	Air	Air	Air	Air	Air	Air	Air	Air	Air	Air	Air	Air	Air	Air	Air	Air	Air	Air	Air	Air	Air	Air	Air	Air	Air	Air	Air	Air	Air	Air	Air	Air	Air	Air	Air	Air	Air	Air	Air	Air	Air	Air	Air	Air	Air	Air	Air
48	Air	Air	Air	Air	Air	Air	Air	Air	Air	Air	Air	Air	Air	Air	Air	Air	Air	Air	Air	Air	Air	Air	Air	Air	Air	Air	Air	Air	Air	Air	Air	Air	Air	Air	Air	Air	Air	Air	Air	Air	Air	Air	Air	Air	Air	Air	Air	Air	Air
44	Air	Air	Air	Air	Air	Air	Air	Air	Air	Air	Air	Air	Air	Air	Air	Air	Air	Air	Air	Air	Air	Air	Air	Air	Air	Air	Air	Air	Air	Air	Air	Air	Air	Air	Air	Air	Air	Air	Air	Air	Air	Air	Air	Air	Air	Air	Air	Air	Air
40	Air	Air	Air	Air	Air	Air	Air	Air	Air	Air	Air	Air	Air	Air	Air	Air	Air	Air	Air	Air	Air	Air	Air	Air	Air	Air	Air	Air	Air	Air	Air	Air	Air	Air	Air	Air	Air	Air	Air	Air	Air	Air	Air	Air	Air	Air	Air	Air	Air
36	Air	Air	Air	Air	Air	Air	Air	Air	Air	Air	Air	Air	Air	Air	Air	Air	Air	Air	Air	Air	Air	Air	Air	Air	Air	Air	Air	Air	Air	Air	Air	Air	Air	Air	Air	Air	Air	Air	Air	Air	Air	Air	Air	Air	Air	Air	Air	Air	Air
32	Air	Air	Air	Air	Air	Air	Air	Air	Air	Air	Air	Air	Air	Air	Air	Air	Air	Air	Air	Air	Air	Air	Air	Air	Air	Air	Air	Air	Air	Air	Air	Air	Air	Air	Air	Air	Air	Air	Air	Air	Air	Air	Air	Air	Air	Air	Air	Air	Air
28	Air	Air	Air	Air	Air	Air	Air	Air	Air	Air	Air	Air	Air	Air	Air	Air	Air	Air	Air	Air	Air	Air	Air	Air	Air	Air	Air	Air	Air	Air	Air	Air	Air	Air	Air	Air	Air	Air	Air	Air	Air	Air	Air	Air	Air	Air	Air	Air	Air
24	Air	Air	Air	Air	Air	Air	Air	Air	Air	Air	Air	Air	Air	Air	Air	Air	Air	Air	Air	Air	Air	Air	Air	Air	Air	Air	Air	Air	Air	Air	Air	Air	Air	Air	Air	Air	Air	Air	Air	Air	Air	Air	Air	Air	Air	Air	Air	Air	Air
20	Air	Air	Air	Air	Air	Air	Air	Air	Air	Air	Air	Air	Air	Air	Air	Air	Air	Air	Air	Air	Air	Air	Air	Air	Air	Air	Air	Air	Air	Air	Air	Air	Air	Air	Air	Air	Air	Air	Air	Air	Air	Air	Air	Air	Air	Air	Air	Air	Air
16	Air	Air	Air	Air	Air	Air	Air	Air	Air	Air	Air	Air	Air	Air	Air	Air	Air	Air	Air	Air	Air	Air	Air	Air	Air	Air	Air	Air	Air	Air	Air	Air	Air	Air	Air	Air	Air	Air	Air	Air	Air	Air	Air	Air	Air	Air	Air	Air	Air
12	Air	Air	Air	Air	Air	Air	Air	Air	Air	Air	Air	Air	Air	Air	Air	Air	Air	Air	Air	Air	Air	Air	Air	Air	Air	Air	Air	Air	Air	Air	Air	Air	Air	Air	Air	Air	Air	Air	Air	Air	Air	Air	Air	Air	Air	Air	Air	Air	Air
8	Air	Air	Air	Air	Air	Air	Air	Air	Air	Air	Air	Air	Air	Air	Air	Air	Air	Air	Air	Air	Air	Air	Air	Air	Air	Air	Air	Air	Air	Air	Air	Air	Air	Air	Air	Air	Air	Air	Air	Air	Air	Air	Air	Air	Air	Air	Air	Air	Air
4	Air	Air	Air	Air	Air	Air	Air	Air	Air	Air	Air	Air	Air	Air	Air	Air	Air	Air	Air	Air	Air	Air	Air	Air	Air	Air	Air	Air	Air	Air	Air	Air	Air	Air	Air	Air	Air	Air	Air	Air	Air	Air	Air	Air	Air	Air	Air	Air	Air
0	Air	Air	Air	Air	Air	Air	Air	Air	Air	Air	Air	Air	Air	Air	Air	Air	Air	Air	Air	Air	Air	Air	Air	Air	Air	Air	Air	Air	Air	Air	Air	Air	Air	Air	Air	Air	Air	Air	Air	Air	Air	Air	Air	Air	Air	Air	Air	Air	Air
-4	771.833	771.441	771.047	770.653	770.258	769.861	769.465	769.067	768.668	768.269	767.868	767.467	767.065	766.662	766.259	765.855	765.449	765.043	764.635	764.227	763.818	763.409	762.998	762.586	762.173	761.76	761.346	760.93	760.514	760.097	759.679	759.26	758.841	758.42	757.998	757.576	757.153	756.728	756.302	755.876	755.449	755.021	754.591	754.162	753.731	753.298	752.865	752.431	751.996
-8	771.835	771.442	771.048	770.654	770.259	769.862	769.466	769.068	768.669	768.27	767.87	767.468	767.066	766.663	766.26	765.856	765.45	765.043	764.637	764.229	763.819	763.409	762.999	762.587	762.174	761.761	761.347	760.932	760.515	760.098	759.68	759.262	758.842	758.422	758	757.577	757.154	756.729	756.304	755.877	755.45	755.022	754.593	754.163	753.732	753.299	752.866	752.433	751.998
-12	771.836	771.443	771.05	770.655	770.26	769.864	769.467	769.069	768.671	768.271	767.871	767.471	767.068	766.666	766.262	765.857	765.452	765.045	764.639	764.23	763.821	763.412	763	762.589	762.176	761.763	761.349	760.933	760.518	760.101	759.683	759.263	758.844	758.423	758.002	757.579	757.155	756.731	756.306	755.88	755.452	755.024	754.595	754.165	753.733	753.301	752.869	752.435	752
-16	771.838	771.446	771.052	770.658	770.263	769.866	769.47	769.072	768.673	768.274	767.874	767.472	767.071	766.668	766.264	765.86	765.454	765.048	764.641	764.232	763.824	763.414	763.003	762.591	762.179	761.765	761.351	760.936	760.52	760.103	759.685	759.266	758.846	758.426	758.004	757.582	757.158	756.734	756.308	755.882	755.455	755.027	754.597	754.167	753.736	753.305	752.871	752.438	752.003
-20	771.841	771.448	771.055	770.661	770.265	769.87	769.473	769.075	768.677	768.277	767.877	767.476	767.074	766.671	766.268	765.863	765.457	765.051	764.644	764.236	763.827	763.417	763.006	762.595	762.183	761.769	761.355	760.939	760.524	760.106	759.688	759.269	758.85	758.429	758.007	757.585	757.162	756.737	756.312	755.885	755.459	755.03	754.601	754.171	753.74	753.308	752.875	752.441	752.006
-24	771.845	771.452	771.059	770.664	770.269	769.874	769.476	769.079	768.68	768.281	767.88	767.479	767.077	766.675	766.272	765.866	765.462	765.055	764.648	764.24	763.831	763.421	763.01	762.599	762.186	761.773	761.359	760.943	760.527	760.11	759.692	759.274	758.854	758.433	758.012	757.59	757.166	756.741	756.316	755.89	755.462	755.034	754.606	754.176	753.745	753.312	752.88	752.445	752.01
-28	771.849	771.457	771.063	770.669	770.273	769.878	769.481	769.083	768.685	768.285	767.885	767.484	767.082	766.679	766.276	765.871	765.466	765.059	764.652	764.245	763.835	763.426	763.015	762.603	762.191	761.778	761.364	760.948	760.532	760.115	759.697	759.279	758.859	758.438	758.017	757.594	757.171	756.746	756.321	755.895	755.468	755.039	754.611	754.18	753.75	753.317	752.884	752.451	752.016
-32	771.854	771.462	771.068	770.674	770.279	769.883	769.486	769.088	768.69	768.29	767.89	767.49	767.087	766.685	766.281	765.876	765.471	765.065	764.658	764.25	763.841	763.432	763.02	762.609	762.197	761.784	761.369	760.954	760.538	760.121	759.703	759.284	758.864	758.444	758.023	757.6	757.177	756.752	756.327	755.901	755.473	755.046	754.616	754.186	753.755	753.323	752.89	752.457	752.022
-36	771.86	771.467	771.074	770.679	770.284	769.888	769.492	769.094	768.696	768.297	767.896	767.495	767.093	766.69	766.287	765.883	765.477	765.071	764.664	764.256	763.847	763.438	763.027	762.615	762.203	761.789	761.375	760.96	760.544	760.128	759.71	759.29	758.871	758.451	758.029	757.606	757.183	756.759	756.334	755.908	755.481	755.052	754.623	754.193	753.763	753.331	752.898	752.463	752.029
-40	771.866	771.473	771.08	770.686	770.291	769.895	769.499	769.1	768.702	768.303	767.903	767.502	767.1	766.697	766.293	765.889	765.484	765.078	764.67	764.263	763.854	763.444	763.034	762.622	762.21	761.796	761.383	760.967	760.551	760.135	759.716	759.298	758.878	758.457	758.036	757.614	757.191	756.766	756.341	755.915	755.487	755.06	754.63	754.2	753.77	753.338	752.905	752.471	752.036
-44	771.873	771.481	771.087	770.693	770.298	769.902	769.505	769.108	768.71	768.31	767.91	767.509	767.107	766.704	766.301	765.897	765.491	765.085	764.678	764.27	763.861	763.452	763.042	762.63	762.217	761.804	761.39	760.975	760.559	760.142	759.725	759.306	758.886	758.465	758.044	757.622	757.198	756.774	756.349	755.923	755.496	755.068	754.639	754.209	753.778	753.346	752.913	752.48	752.045
-48	771.881	771.488	771.095	770.701	770.306	769.91	769.513	769.115	768.717	768.318	767.918	767.517	767.115	766.712	766.309	765.905	765.5	765.093	764.687	764.279	763.87	763.46	763.049	762.638	762.226	761.812	761.398	760.984	760.567	760.151	759.733	759.314	758.895	758.474	758.053	757.63	757.207	756.783	756.358	755.932	755.505	755.077	754.648	754.218	753.787	753.356	752.923	752.489	752.054
-52	771.889	771.496	771.103	770.709	770.314	769.918	769.522	769.125	768.726	768.326	767.927	767.526	767.124	766.721	766.318	765.913	765.508	765.102	764.696	764.288	763.879	763.469	763.058	762.648	762.235	761.822	761.407	760.993	760.577	760.16	759.743	759.324	758.904	758.484	758.062	757.64	757.217	756.793	756.367	755.942	755.514	755.087	754.657	754.228	753.797	753.365	752.933	752.499	752.064
-56	771.898	771.505	771.112	770.718	770.323	769.928	769.531	769.133	768.735	768.336	767.936	767.535	767.134	766.731	766.327	765.923	765.518	765.112	764.705	764.297	763.889	763.479	763.068	762.657	762.245	761.832	761.418	761.003	760.587	760.17	759.752	759.334	758.914	758.494	758.072	757.65	757.227	756.803	756.378	755.952	755.525	755.097	754.668	754.239	753.808	753.376	752.943	752.51	752.075
-60	771.908	771.515	771.122	770.728	770.333	769.938	769.541	769.144	768.745	768.346	767.946	767.545	767.144	766.741	766.337	765.933	765.528	765.122	764.715	764.307	763.899	763.49	763.079	762.667	762.255	761.842	761.428	761.013	760.597	760.181	759.764	759.345	758.925	758.505	758.084	757.662	757.238	756.815	756.389	755.963	755.537	755.108	754.68	754.25	753.819	753.388	752.955	752.522	752.087
-64	771.918	771.525	771.133	770.739	770.343	769.948	769.552	769.154	768.755	768.356	767.957	767.556	767.154	766.752	766.348	765.944	765.539	765.133	764.726	764.318	763.91	763.5	763.09	762.679	762.266	761.853	761.44	761.025	760.609	760.192	759.775	759.356	758.937	758.516	758.096	757.673	757.25	756.826	756.401	755.976	755.548	755.12	754.692	754.262	753.832	753.4	752.967	752.534	752.1
-68	771.929	771.537	771.144	770.75	770.355	769.959	769.562	769.165	768.767	768.368	767.968	767.567	767.166	766.763	766.36	765.956	765.551	765.145	764.738	764.33	763.922	763.513	763.102	762.691	762.279	761.866	761.452	761.037	760.621	760.205	759.788	759.369	758.95	758.529	758.108	757.686	757.263	756.839	756.414	755.988	755.562	755.134	754.705	754.275	753.845	753.413	752.98	752.547	752.112
-72	771.941	771.548	771.155	770.761	770.366	769.971	769.574	769.177	768.779	768.38	767.98	767.579	767.178	766.775	766.373	765.968	765.563	765.158	764.75	764.343	763.934	763.525	763.115	762.703	762.291	761.879	761.465	761.05	760.635	760.218	759.8	759.382	758.962	758.543	758.121	757.699	757.277	756.852	756.428	756.001	755.575	755.147	754.718	754.289	753.859	753.427	752.994	752.561	752.126
-76	771.953	771.56	771.167	770.773	770.379	769.984	769.587	769.19	768.792	768.393	767.993	767.592	767.191	766.788	766.385	765.981	765.577	765.17	764.764	764.356	763.947	763.538	763.128	762.717	762.305	761.892	761.479	761.063	760.648	760.231	759.814	759.396	758.976	758.557	758.135	757.713	757.291	756.866	756.442	756.016	755.589	755.161	754.733	754.303	753.873	753.442	753.01	752.576	752.141
-80	771.966	771.573	771.18	770.787	770.392	769.996	769.601	769.203	768.805	768.406	768.006	767.606	767.204	766.802	766.399	765.995	765.59	765.184	764.778	764.37	763.962	763.553	763.143	762.731	762.319	761.906	761.493	761.078	760.663	760.246	759.829	759.41	758.991	758.571	758.15	757.728	757.305	756.881	756.457	756.031	755.605	755.177	754.749	754.319	753.888	753.457	753.025	752.591	752.157
-84	771.98	771.587	771.194	770.8	770.406	770.01	769.614	769.217	768.819	768.421	768.02	767.62	767.218	766.817	766.413	766.01	765.604	765.199	764.792	764.385	763.976	763.567	763.157	762.746	762.334	761.921	761.508	761.093	760.678	760.261	759.844	759.426	759.006	758.587	758.166	757.744	757.321	756.898	756.472	756.047	755.62	755.193	754.764	754.335	753.905	753.474	753.041	752.608	752.173
-88	771.994	771.601	771.209	770.815	770.42	770.025	769.629	769.232	768.834	768.435	768.035	767.635	767.234	766.832	766.428	766.024	765.62	765.214	764.808	764.4	763.992	763.582	763.173	762.761	762.35	761.937	761.524	761.109	760.693	760.278	759.86	759.442	759.023	758.603	758.182	757.76	757.337	756.914	756.489	756.063	755.637	755.21	754.781	754.352	753.922	753.49	753.058	752.625	752.191
-92	772.009	771.616	771.224	770.83	770.435	770.04	769.644	769.247	768.849	768.45	768.051	767.65	767.249	766.847	766.444	766.04	765.635	765.23	764.823	764.416	764.008	763.599	763.189	762.778	762.366	761.953	761.54	761.125	760.71	760.294	759.877	759.459	759.04	758.62	758.199	757.778	757.355	756.931	756.506	756.081	755.654	755.227	754.799	754.37	753.939	753.508	753.077	752.643	752.209
-96	772.024	771.633	771.24	770.846	770.452	770.056	769.66	769.263	768.865	768.466	768.067	767.667	767.265	766.864	766.461	766.057	765.652	765.246	764.841	764.433	764.025	763.616	763.206	762.795	762.383	761.971	761.558	761.143	760.728	760.312	759.894	759.476	759.058	758.638	758.217	757.796	757.372	756.949	756.524	756.1	755.673	755.245	754.817	754.389	753.958	753.527	753.095	752.662	752.228
-100	772.041	771.648	771.256	770.862	770.468	770.073	769.677	769.28	768.882	768.483	768.084	767.684	767.282	766.88	766.478	766.074	765.669	765.264	764.857	764.45	764.042	763.634	763.223	762.813	762.401	761.989	761.576	761.161	760.746	760.33	759.913	759.495	759.076	758.657	758.236	757.814	757.392	756.968	756.543	756.119	755.692	755.265	754.837	754.408	753.977	753.547	753.115	752.682	752.247
-104	772.058	771.666	771.273	770.88	770.485	770.09	769.694	769.297	768.899	768.501	768.101	767.702	767.3	766.899	766.495	766.092	765.688	765.282	764.876	764.469	764.061	763.652	763.242	762.832	762.42	762.007	761.594	761.18	760.765	760.349	759.932	759.514	759.095	758.675	758.255	757.833	757.411	756.987	756.563	756.138	755.712	755.284	754.856	754.428	753.997	753.567	753.135	752.702	752.268
-108	772.075	771.683	771.29	770.897	770.503	770.108	769.712	769.315	768.917	768.519	768.12	767.72	767.319	766.917	766.514	766.111	765.706	765.301	764.895	764.487	764.08	763.671	763.262	762.85	762.439	762.027	761.613	761.2	760.784	760.368	759.952	759.534	759.115	758.695	758.275	757.853	757.432	757.008	756.583	756.159	755.732	755.305	754.877	754.448	754.019	753.588	753.156	752.723	752.289
-112	772.093	771.702	771.309	770.915	770.521	770.126	769.731	769.334	768.936	768.538	768.139	767.739	767.338	766.936	766.534	766.13	765.726	765.32	764.914	764.508	764.1	763.691	763.281	762.87	762.46	762.047	761.634	761.22	760.805	760.389	759.972	759.555	759.136	758.716	758.296	757.874	757.452	757.029	756.605	756.18	755.754	755.327	754.899	754.47	754.04	753.61	753.178	752.745	752.311
-116	772.112	771.721	771.328	770.935	770.54	770.146	769.75	769.353	768.956	768.558	768.159	767.758	767.357	766.956	766.553	766.15	765.746	765.341	764.934	764.527	764.12	763.712	763.302	762.891	762.48	762.068	761.655	761.241	760.826	760.41	759.994	759.576	759.157	758.738	758.317	757.896	757.474	757.051	756.627	756.202	755.776	755.349	754.922	754.492	754.063	753.632	753.2	752.768	752.334
-120	772.131	771.74	771.348	770.955	770.561	770.166	769.77	769.374	768.976	768.578	768.179	767.779	767.378	766.976	766.574	766.171	765.766	765.361	764.956	764.549	764.141	763.732	763.323	762.913	762.501	762.089	761.677	761.263	760.847	760.432	760.015	759.598	759.179	758.76	758.34	757.918	757.496	757.073	756.649	756.224	755.799	755.372	754.945	754.516	754.086	753.655	753.224	752.792	752.358
-124	772.152	771.76	771.368	770.975	770.581	770.186	769.791	769.394	768.997	768.599	768.2	767.8	767.399	766.998	766.596	766.192	765.788	765.383	764.977	764.571	764.163	763.755	763.345	762.935	762.524	762.111	761.699	761.285	760.87	760.454	760.038	759.621	759.202	758.783	758.363	757.942	757.52	757.097	756.673	756.248	755.822	755.396	754.968	754.54	754.11	753.68	753.249	752.816	752.383
-128	772.173	771.781	771.389	770.996	770.602	770.207	769.812	769.416	769.018	768.62	768.221	767.822	767.422	767.02	766.617	766.214	765.81	765.405	764.999	764.593	764.185	763.777	763.368	762.957	762.547	762.135	761.722	761.308	760.894	760.478	760.062	759.644	759.226	758.807	758.387	757.966	757.544	757.121	756.697	756.273	755.847	755.42	754.993	754.565	754.135	753.705	753.274	752.841	752.408
-132	772.194	771.803	771.411	771.018	770.624	770.23	769.834	769.438	769.041	768.643	768.244	767.844	767.444	767.043	766.64	766.237	765.833	765.428	765.023	764.616	764.209	763.8	763.391	762.981	762.57	762.158	761.746	761.332	760.917	760.502	760.086	759.668	759.25	758.832	758.411	757.99	757.569	757.146	756.722	756.298	755.872	755.446	755.019	754.59	754.161	753.731	753.299	752.867	752.434
-136	772.216	771.826	771.433	771.04	770.647	770.252	769.857	769.461	769.063	768.666	768.267	767.867	767.467	767.066	766.663	766.26	765.857	765.452	765.046	764.64	764.233	763.825	763.415	763.005	762.594	762.183	761.77	761.357	760.942	760.527	760.111	759.693	759.275	758.857	758.437	758.016	757.594	757.172	756.748	756.323	755.899	755.472	755.044	754.616	754.187	753.757	753.326	752.894	752.461
-140	772.239	771.849	771.457	771.063	770.67	770.275	769.88	769.484	769.087	768.689	768.291	767.891	767.491	767.09	766.688	766.285	765.881	765.476	765.071	764.664	764.257	763.849	763.441	763.03	762.62	762.208	761.796	761.382	760.968	760.553	760.137	759.72	759.302	758.883	758.463	758.043	757.62	757.198	756.775	756.351	755.925	755.499	755.072	754.644	754.214	753.784	753.353	752.921	752.489
-144	772.263	771.872	771.48	771.087	770.694	770.299	769.904	769.508	769.111	768.714	768.316	767.916	767.515	767.115	766.712	766.31	765.906	765.501	765.096	764.69	764.283	763.875	763.466	763.056	762.645	762.234	761.822	761.409	760.994	760.579	760.163	759.746	759.328	758.909	758.49	758.07	757.648	757.226	756.802	756.378	755.952	755.527	755.1	754.671	754.242	753.812	753.381	752.95	752.517
-148	772.287	771.896	771.505	771.112	770.718	770.324	769.929	769.533	769.136	768.739	768.34	767.941	767.541	767.14	766.738	766.336	765.932	765.527	765.122	764.716	764.309	763.901	763.492	763.082	762.672	762.26	761.848	761.435	761.021	760.606	760.19	759.774	759.356	758.937	758.517	758.097	757.676	757.254	756.83	756.406	755.981	755.555	755.128	754.7	754.271	753.841	753.41	752.979	752.546
-152	772.312	771.921	771.529	771.137	770.744	770.35	769.954	769.558	769.162	768.764	768.366	767.967	767.567	767.166	766.764	766.362	765.958	765.554	765.149	764.743	764.336	763.928	763.519	763.11	762.699	762.288	761.876	761.463	761.049	760.634	760.218	759.802	759.384	758.965	758.546	758.125	757.704	757.282	756.859	756.435	756.01	755.584	755.157	754.73	754.3	753.871	753.44	753.009	752.577
-156	772.337	771.946	771.555	771.162	770.769	770.375	769.98	769.585	769.188	768.791	768.393	767.994	767.593	767.193	766.791	766.389	765.986	765.581	765.176	764.77	764.363	763.955	763.547	763.138	762.727	762.316	761.904	761.491	761.077	760.663	760.247	759.83	759.413	758.995	758.575	758.155	757.733	757.311	756.889	756.464	756.04	755.614	755.188	754.76	754.331	753.901	753.471	753.039	752.607
-160	772.363	771.973	771.582	771.189	770.796	770.402	770.007	769.611	769.215	768.818	768.42	768.021	767.621	767.221	766.819	766.416	766.013	765.609	765.204	764.798	764.391	763.984	763.575	763.166	762.756	762.345	761.933	761.52	761.106	760.692	760.276	759.86	759.442	759.024	758.605	758.185	757.764	757.342	756.919	756.495	756.07	755.645	755.218	754.79	754.362	753.933	753.502	753.071	752.639
-164	772.39	772	771.608	771.216	770.823	770.429	770.034	769.639	769.243	768.846	768.447	768.049	767.649	767.249	766.847	766.445	766.042	765.637	765.233	764.827	764.421	764.013	763.605	763.195	762.785	762.375	761.962	761.55	761.136	760.722	760.307	759.89	759.472	759.054	758.635	758.216	757.794	757.373	756.95	756.526	756.102	755.677	755.25	754.822	754.394	753.965	753.534	753.104	752.671
-168	772.418	772.028	771.636	771.244	770.851	770.457	770.062	769.668	769.271	768.874	768.476	768.077	767.678	767.277	766.876	766.474	766.071	765.667	765.262	764.856	764.45	764.043	763.635	763.226	762.815	762.405	761.993	761.581	761.167	760.752	760.337	759.921	759.504	759.086	758.667	758.247	757.827	757.404	756.982	756.558	756.134	755.708	755.282	754.855	754.427	753.997	753.567	753.136	752.705
-172	772.446	772.055	771.664	771.272	770.88	770.486	770.091	769.696	769.3	768.903	768.505	768.106	767.707	767.307	766.905	766.503	766.101	765.697	765.292	764.887	764.481	764.073	763.665	763.256	762.846	762.436	762.024	761.611	761.198	760.784	760.369	759.952	759.535	759.118	758.699	758.279	757.859	757.437	757.014	756.591	756.167	755.741	755.316	754.889	754.46	754.031	753.601	753.17	752.738
-176	772.475	772.084	771.693	771.302	770.909	770.515	770.121	769.726	769.329	768.933	768.535	768.137	767.737	767.337	766.936	766.534	766.131	765.728	765.323	764.918	764.511	764.105	763.697	763.288	762.878	762.467	762.056	761.644	761.231	760.816	760.401	759.985	759.568	759.15	758.732	758.312	757.892	757.471	757.048	756.625	756.201	755.775	755.349	754.923	754.495	754.066	753.635	753.205	752.773
-180	772.504	772.114	771.723	771.331	770.938	770.545	770.151	769.756	769.36	768.963	768.566	768.168	767.768	767.368	766.967	766.566	766.163	765.759	765.355	764.949	764.543	764.137	763.729	763.32	762.91	762.5	762.089	761.677	761.263	760.849	760.434	760.018	759.601	759.184	758.765	758.346	757.925	757.505	757.082	756.659	756.235	755.81	755.384	754.957	754.529	754.101	753.671	753.24	752.809
-184	772.534	772.144	771.753	771.361	770.969	770.576	770.181	769.787	769.391	768.995	768.597	768.198	767.799	767.399	766.999	766.597	766.195	765.792	765.387	764.982	764.576	764.169	763.761	763.353	762.943	762.533	762.122	761.709	761.297	760.883	760.468	760.053	759.635	759.218	758.8	758.38	757.961	757.539	757.117	756.694	756.27	755.846	755.419	754.993	754.565	754.136	753.707	753.277	752.845
-188	772.564	772.175	771.784	771.392	771	770.607	770.213	769.818	769.423	769.026	768.629	768.231	767.832	767.432	767.031	766.63	766.227	765.824	765.42	765.015	764.609	764.202	763.795	763.386	762.977	762.567	762.156	761.744	761.331	760.917	760.503	760.087	759.67	759.253	758.835	758.415	757.995	757.575	757.153	756.73	756.306	755.881	755.456	755.029	754.601	754.173	753.744	753.313	752.883
-192	772.596	772.207	771.816	771.424	771.032	770.639	770.245	769.851	769.455	769.058	768.661	768.264	767.865	767.465	767.065	766.663	766.26	765.857	765.453	765.048	764.643	764.236	763.829	763.42	763.011	762.601	762.19	761.778	761.366	760.952	760.538	760.123	759.706	759.289	758.87	758.451	758.032	757.611	757.189	756.766	756.343	755.918	755.493	755.067	754.639	754.211	753.782	753.351	752.92
-196	772.628	772.239	771.848	771.457	771.065	770.672	770.278	769.884	769.488	769.092	768.695	768.297	767.898	767.499	767.098	766.697	766.294	765.892	765.488	765.083	764.678	764.271	763.864	763.455	763.047	762.636	762.226	761.814	761.402	760.988	760.574	760.159	759.743	759.326	758.908	758.488	758.068	757.648	757.226	756.804	756.38	755.956	755.53	755.105	754.677	754.249	753.82	753.39	752.959
-200	772.66	772.271	771.881	771.49	771.098	770.705	770.312	769.917	769.521	769.125	768.729	768.331	767.933	767.533	767.133	766.731	766.329	765.927	765.523	765.118	764.713	764.307	763.899	763.491	763.082	762.673	762.262	761.851	761.438	761.024	760.611	760.196	759.779	759.363	758.945	758.526	758.106	757.686	757.264	756.842	756.418	755.995	755.569	755.143	754.716	754.288	753.859	753.429	752.998
-204	772.694	772.304	771.914	771.524	771.131	770.739	770.346	769.951	769.556	769.16	768.764	768.365	767.967	767.568	767.167	766.767	766.365	765.962	765.558	765.154	764.749	764.342	763.936	763.528	763.119	762.709	762.299	761.888	761.475	761.062	760.648	760.233	759.817	759.4	758.982	758.564	758.144	757.724	757.303	756.88	756.457	756.034	755.609	755.183	754.755	754.328	753.899	753.47	753.038
-208	772.728	772.339	771.948	771.558	771.166	770.773	770.38	769.986	769.591	769.195	768.798	768.401	768.003	767.603	767.203	766.803	766.401	765.998	765.595	765.191	764.785	764.38	763.972	763.565	763.157	762.747	762.337	761.925	761.513	761.1	760.686	760.271	759.856	759.439	759.021	758.603	758.183	757.764	757.342	756.92	756.497	756.073	755.649	755.222	754.796	754.368	753.94	753.51	753.08
-212	772.762	772.373	771.983	771.592	771.201	770.809	770.415	770.021	769.626	769.231	768.834	768.437	768.039	767.64	767.24	766.84	766.438	766.035	765.632	765.228	764.823	764.417	764.01	763.603	763.194	762.785	762.375	761.963	761.552	761.139	760.725	760.311	759.895	759.478	759.061	758.643	758.223	757.803	757.383	756.961	756.538	756.114	755.689	755.264	754.837	754.409	753.981	753.552	753.122
-216	772.798	772.409	772.019	771.629	771.237	770.845	770.452	770.058	769.663	769.268	768.871	768.474	768.076	767.677	767.277	766.876	766.476	766.073	765.67	765.266	764.861	764.456	764.048	763.642	763.233	762.824	762.413	762.003	761.591	761.178	760.764	760.35	759.934	759.519	759.101	758.683	758.264	757.844	757.423	757.001	756.579	756.155	755.731	755.305	754.879	754.452	754.024	753.594	753.164
-220	772.834	772.445	772.055	771.664	771.274	770.882	770.488	770.094	769.7	769.304	768.909	768.511	768.114	767.715	767.315	766.914	766.514	766.111	765.709	765.304	764.9	764.495	764.088	763.68	763.272	762.864	762.453	762.043	761.631	761.218	760.805	760.39	759.976	759.56	759.142	758.725	758.305	757.885	757.465	757.043	756.621	756.197	755.774	755.348	754.922	754.495	754.066	753.637	753.207
-224	772.87	772.481	772.092	771.702	771.31	770.918	770.525	770.132	769.737	769.342	768.947	768.55	768.151	767.753	767.354	766.953	766.553	766.15	765.747	765.344	764.939	764.534	764.128	763.721	763.312	762.904	762.494	762.083	761.672	761.26	760.846	760.432	760.017	759.601	759.184	758.766	758.347	757.928	757.507	757.086	756.664	756.24	755.817	755.391	754.965	754.538	754.111	753.681	753.252
-228	772.908	772.518	772.129	771.739	771.348	770.956	770.564	770.17	769.776	769.381	768.985	768.588	768.191	767.792	767.393	766.993	766.592	766.19	765.787	765.384	764.98	764.574	764.168	763.761	763.354	762.944	762.535	762.125	761.713	761.301	760.888	760.474	760.059	759.643	759.226	758.809	758.39	757.971	757.55	757.13	756.707	756.284	755.86	755.436	755.01	754.582	754.155	753.726	753.297
-232	772.945	772.556	772.168	771.777	771.386	770.995	770.602	770.209	769.815	769.42	769.024	768.628	768.231	767.832	767.433	767.033	766.632	766.231	765.828	765.425	765.02	764.615	764.21	763.803	763.395	762.986	762.577	762.167	761.755	761.343	760.93	760.517	760.102	759.686	759.269	758.852	758.434	758.014	757.594	757.173	756.751	756.328	755.905	755.48	755.054	754.628	754.2	753.772	753.342
-236	772.983	772.596	772.206	771.817	771.425	771.034	770.642	770.249	769.855	769.46	769.064	768.668	768.27	767.872	767.473	767.073	766.673	766.272	765.869	765.466	765.062	764.657	764.251	763.844	763.437	763.029	762.62	762.209	761.798	761.386	760.973	760.56	760.145	759.73	759.313	758.896	758.478	758.059	757.639	757.218	756.797	756.374	755.95	755.525	755.1	754.674	754.246	753.818	753.389
-240	773.022	772.635	772.245	771.856	771.465	771.074	770.682	770.289	769.895	769.5	769.105	768.708	768.312	767.913	767.514	767.115	766.714	766.313	765.911	765.508	765.104	764.7	764.294	763.887	763.48	763.072	762.662	762.253	761.842	761.43	761.017	760.604	760.189	759.774	759.358	758.941	758.523	758.104	757.684	757.264	756.842	756.42	755.996	755.572	755.147	754.721	754.293	753.865	753.437
-244	773.062	772.674	772.285	771.896	771.505	771.115	770.722	770.329	769.936	769.541	769.146	768.75	768.353	767.955	767.556	767.157	766.757	766.356	765.953	765.551	765.147	764.742	764.337	763.931	763.524	763.115	762.707	762.297	761.886	761.475	761.062	760.649	760.234	759.819	759.404	758.987	758.569	758.15	757.731	757.31	756.889	756.466	756.043	755.619	755.194	754.768	754.341	753.913	753.484
-248	773.103	772.715	772.326	771.937	771.547	771.155	770.764	770.371	769.977	769.583	769.188	768.792	768.395	767.998	767.6	767.2	766.8	766.399	765.997	765.595	765.191	764.787	764.381	763.975	763.568	763.16	762.751	762.341	761.931	761.52	761.107	760.694	760.28	759.865	759.45	759.033	758.615	758.197	757.778	757.357	756.936	756.514	756.091	755.667	755.242	754.816	754.389	753.962	753.533
-252	773.144	772.756	772.367	771.978	771.588	771.197	770.806	770.413	770.02	769.626	769.231	768.835	768.438	768.041	767.643	767.244	766.843	766.442	766.041	765.639	765.235	764.831	764.426	764.02	763.613	763.205	762.796	762.387	761.977	761.566	761.154	760.741	760.327	759.913	759.496	759.08	758.662	758.245	757.825	757.405	756.984	756.562	756.139	755.716	755.291	754.865	754.438	754.011	753.583
-256	773.186	772.798	772.409	772.02	771.63	771.24	770.848	770.456	770.063	769.669	769.274	768.879	768.482	768.084	767.687	767.288	766.888	766.487	766.085	765.683	765.28	764.876	764.471	764.065	763.659	763.251	762.843	762.433	762.024	761.612	761.2	760.788	760.374	759.959	759.544	759.128	758.711	758.293	757.874	757.453	757.033	756.611	756.188	755.765	755.34	754.915	754.488	754.062	753.633
-260	773.228	772.841	772.452	772.063	771.673	771.283	770.891	770.5	770.106	769.712	769.318	768.923	768.527	768.129	767.731	767.332	766.933	766.533	766.131	765.729	765.326	764.922	764.517	764.111	763.705	763.298	762.889	762.481	762.071	761.66	761.248	760.836	760.422	760.008	759.592	759.176	758.76	758.341	757.923	757.503	757.082	756.661	756.238	755.815	755.39	754.965	754.539	754.112	753.684
-264	773.27	772.884	772.495	772.107	771.717	771.327	770.936	770.543	770.151	769.757	769.362	768.967	768.572	768.174	767.776	767.378	766.978	766.578	766.177	765.775	765.372	764.968	764.564	764.159	763.752	763.345	762.937	762.528	762.118	761.708	761.297	760.884	760.471	760.056	759.642	759.226	758.809	758.391	757.972	757.553	757.132	756.711	756.289	755.866	755.442	755.017	754.591	754.164	753.736
-268	773.315	772.928	772.539	772.151	771.762	771.371	770.98	770.589	770.195	769.803	769.408	769.013	768.617	768.22	767.822	767.424	767.025	766.625	766.223	765.822	765.419	765.015	764.611	764.206	763.8	763.393	762.986	762.577	762.167	761.756	761.346	760.933	760.52	760.106	759.692	759.275	758.859	758.442	758.023	757.604	757.183	756.762	756.341	755.917	755.494	755.069	754.643	754.216	753.789
-272	773.358	772.971	772.584	772.196	771.807	771.417	771.025	770.634	770.241	769.848	769.454	769.059	768.663	768.266	767.869	767.471	767.072	766.672	766.271	765.87	765.467	765.063	764.659	764.255	763.849	763.442	763.034	762.625	762.216	761.806	761.395	760.983	760.57	760.156	759.742	759.327	758.91	758.492	758.075	757.655	757.236	756.815	756.393	755.97	755.546	755.121	754.696	754.269	753.842
-276	773.404	773.017	772.629	772.241	771.852	771.462	771.072	770.68	770.287	769.894	769.5	769.106	768.71	768.313	767.917	767.519	767.12	766.72	766.319	765.918	765.515	765.113	764.708	764.303	763.898	763.491	763.084	762.676	762.266	761.856	761.446	761.034	760.621	760.207	759.793	759.377	758.962	758.544	758.126	757.707	757.287	756.867	756.445	756.023	755.6	755.175	754.75	754.323	753.896
-280	773.449	773.062	772.675	772.287	771.898	771.509	771.118	770.726	770.334	769.942	769.548	769.153	768.758	768.361	767.964	767.567	767.168	766.768	766.368	765.966	765.564	765.161	764.758	764.353	763.947	763.542	763.134	762.726	762.317	761.907	761.496	761.085	760.673	760.259	759.845	759.43	759.014	758.597	758.179	757.76	757.341	756.92	756.499	756.077	755.654	755.23	754.804	754.378	753.952
-284	773.495	773.109	772.721	772.333	771.945	771.556	771.165	770.774	770.382	769.989	769.595	769.201	768.806	768.41	768.013	767.615	767.217	766.817	766.418	766.016	765.615	765.212	764.808	764.404	763.999	763.592	763.185	762.777	762.369	761.959	761.548	761.137	760.724	760.312	759.898	759.482	759.067	758.65	758.232	757.814	757.395	756.975	756.553	756.131	755.708	755.284	754.859	754.434	754.007
-288	773.541	773.155	772.769	772.381	771.992	771.603	771.213	770.822	770.43	770.038	769.644	769.25	768.855	768.459	768.062	767.665	767.267	766.868	766.467	766.067	765.665	765.262	764.859	764.454	764.049	763.643	763.237	762.829	762.42	762.011	761.601	761.189	760.778	760.365	759.951	759.537	759.12	758.704	758.287	757.869	757.449	757.029	756.609	756.187	755.764	755.34	754.915	754.49	754.063
-292	773.589	773.203	772.816	772.429	772.041	771.652	771.262	770.87	770.479	770.087	769.693	769.299	768.904	768.509	768.112	767.715	767.317	766.918	766.518	766.117	765.716	765.313	764.91	764.506	764.101	763.696	763.289	762.882	762.474	762.064	761.654	761.243	760.832	760.418	760.005	759.591	759.175	758.759	758.342	757.924	757.505	757.085	756.664	756.242	755.82	755.396	754.972	754.547	754.121
-296	773.637	773.251	772.865	772.477	772.089	771.7	771.31	770.92	770.529	770.136	769.743	769.35	768.955	768.559	768.163	767.766	767.368	766.969	766.57	766.169	765.768	765.365	764.962	764.559	764.154	763.748	763.342	762.935	762.527	762.118	761.708	761.297	760.885	760.473	760.06	759.645	759.23	758.814	758.397	757.98	757.561	757.141	756.721	756.299	755.877	755.454	755.03	754.605	754.179
-300	773.686	773.3	772.913	772.527	772.138	771.75	771.36	770.97	770.578	770.186	769.794	769.4	769.006	768.611	768.215	767.817	767.42	767.021	766.622	766.221	765.82	765.418	765.015	764.612	764.207	763.802	763.396	762.989	762.581	762.172	761.763	761.352	760.941	760.529	760.115	759.702	759.286	758.87	758.454	758.036	757.618	757.198	756.779	756.357	755.935	755.512	755.088	754.663	754.237
-304	773.735	773.349	772.963	772.577	772.188	771.8	771.41	771.02	770.63	770.237	769.845	769.452	769.058	768.663	768.266	767.87	767.472	767.074	766.674	766.274	765.874	765.472	765.069	764.666	764.261	763.856	763.45	763.043	762.636	762.227	761.818	761.407	760.996	760.585	760.172	759.758	759.343	758.928	758.511	758.094	757.676	757.256	756.837	756.416	755.994	755.571	755.147	754.722	754.297
-308	773.785	773.399	773.013	772.627	772.239	771.851	771.462	771.072	770.681	770.289	769.897	769.503	769.109	768.715	768.319	767.923	767.525	767.127	766.728	766.328	765.928	765.526	765.123	764.72	764.316	763.912	763.505	763.099	762.692	762.284	761.874	761.464	761.053	760.641	760.229	759.815	759.4	758.985	758.569	758.152	757.734	757.315	756.895	756.475	756.053	755.63	755.207	754.782	754.357
-312	773.836	773.451	773.064	772.678	772.29	771.903	771.514	771.124	770.733	770.341	769.949	769.557	769.163	768.768	768.372	767.976	767.579	767.181	766.782	766.383	765.982	765.581	765.178	764.775	764.372	763.967	763.561	763.155	762.748	762.34	761.931	761.521	761.111	760.698	760.286	759.873	759.459	759.043	758.627	758.211	757.793	757.374	756.954	756.534	756.113	755.691	755.267	754.843	754.418
-316	773.886	773.501	773.116	772.729	772.342	771.954	771.565	771.176	770.786	770.394	770.002	769.609	769.216	768.821	768.426	768.03	767.634	767.235	766.837	766.438	766.038	765.636	765.235	764.832	764.428	764.023	763.618	763.212	762.805	762.397	761.988	761.578	761.168	760.757	760.344	759.931	759.518	759.102	758.687	758.27	757.852	757.434	757.015	756.595	756.173	755.752	755.328	754.905	754.48
-320	773.938	773.553	773.168	772.782	772.395	772.007	771.619	771.23	770.839	770.448	770.057	769.663	769.27	768.876	768.481	768.085	767.688	767.291	766.892	766.493	766.093	765.692	765.29	764.888	764.485	764.081	763.675	763.269	762.863	762.455	762.047	761.637	761.227	760.815	760.403	759.991	759.577	759.162	758.747	758.331	757.913	757.495	757.076	756.656	756.235	755.813	755.39	754.967	754.543
-324	773.99	773.606	773.221	772.835	772.448	772.06	771.673	771.283	770.893	770.502	770.111	769.718	769.325	768.931	768.536	768.14	767.744	767.346	766.948	766.549	766.15	765.749	765.347	764.945	764.542	764.138	763.734	763.327	762.921	762.514	762.105	761.696	761.286	760.875	760.463	760.051	759.638	759.223	758.808	758.391	757.975	757.557	757.137	756.718	756.298	755.876	755.453	755.03	754.606
-328	774.043	773.659	773.274	772.889	772.502	772.115	771.726	771.337	770.947	770.557	770.166	769.774	769.38	768.987	768.592	768.197	767.8	767.404	767.005	766.606	766.207	765.806	765.405	765.003	764.601	764.197	763.792	763.386	762.98	762.573	762.165	761.756	761.346	760.935	760.524	760.111	759.698	759.284	758.869	758.453	758.036	757.618	757.2	756.78	756.361	755.939	755.517	755.093	754.67
-332	774.097	773.714	773.329	772.943	772.556	772.169	771.781	771.392	771.003	770.612	770.221	769.829	769.437	769.043	768.649	768.253	767.858	767.46	767.063	766.664	766.265	765.865	765.463	765.062	764.659	764.255	763.851	763.446	763.04	762.633	762.225	761.817	761.407	760.996	760.585	760.173	759.76	759.346	758.932	758.515	758.099	757.681	757.264	756.844	756.424	756.003	755.581	755.158	754.735
-336	774.151	773.768	773.383	772.997	772.611	772.225	771.837	771.448	771.059	770.669	770.278	769.886	769.494	769.1	768.706	768.311	767.915	767.519	767.121	766.722	766.323	765.923	765.522	765.121	764.719	764.316	763.911	763.506	763.1	762.693	762.286	761.878	761.468	761.058	760.647	760.235	759.822	759.409	758.994	758.579	758.163	757.745	757.327	756.909	756.489	756.067	755.646	755.223	754.8
-340	774.207	773.823	773.438	773.053	772.668	772.28	771.893	771.505	771.115	770.726	770.335	769.943	769.551	769.158	768.764	768.369	767.973	767.577	767.18	766.781	766.383	765.983	765.582	765.181	764.779	764.375	763.972	763.567	763.161	762.755	762.347	761.939	761.53	761.12	760.71	760.298	759.885	759.472	759.058	758.643	758.226	757.809	757.392	756.973	756.553	756.133	755.711	755.289	754.866
-344	774.262	773.879	773.494	773.109	772.724	772.337	771.95	771.561	771.173	770.783	770.392	770.001	769.609	769.216	768.822	768.428	768.032	767.636	767.239	766.841	766.442	766.043	765.643	765.241	764.839	764.437	764.033	763.629	763.223	762.817	762.41	762.002	761.593	761.183	760.773	760.361	759.949	759.536	759.122	758.707	758.291	757.875	757.457	757.039	756.619	756.199	755.778	755.356	754.933
-348	774.318	773.935	773.551	773.166	772.78	772.394	772.007	771.62	771.231	770.841	770.451	770.059	769.668	769.275	768.881	768.487	768.092	767.696	767.299	766.901	766.503	766.104	765.704	765.303	764.901	764.499	764.095	763.691	763.285	762.88	762.473	762.065	761.656	761.247	760.837	760.426	760.014	759.601	759.187	758.772	758.357	757.941	757.524	757.105	756.686	756.266	755.845	755.423	755.001
-352	774.374	773.992	773.608	773.224	772.838	772.452	772.065	771.678	771.289	770.9	770.51	770.119	769.727	769.334	768.942	768.548	768.152	767.757	767.36	766.962	766.564	766.165	765.765	765.365	764.963	764.561	764.158	763.754	763.349	762.943	762.537	762.129	761.721	761.311	760.902	760.49	760.079	759.666	759.253	758.838	758.423	758.007	757.59	757.172	756.754	756.334	755.913	755.491	755.069
-356	774.432	774.049	773.666	773.282	772.896	772.51	772.124	771.736	771.348	770.959	770.57	770.178	769.787	769.395	769.002	768.608	768.213	767.818	767.422	767.024	766.626	766.227	765.828	765.428	765.026	764.624	764.221	763.817	763.413	763.007	762.601	762.193	761.785	761.377	760.967	760.557	760.145	759.732	759.319	758.905	758.49	758.075	757.658	757.24	756.822	756.402	755.981	755.56	755.138
-360	774.49	774.108	773.724	773.34	772.955	772.569	772.183	771.796	771.408	771.019	770.63	770.239	769.848	769.456	769.063	768.669	768.275	767.88	767.483	767.087	766.689	766.291	765.891	765.491	765.09	764.688	764.285	763.881	763.477	763.072	762.666	762.259	761.851	761.442	761.033	760.623	760.212	759.799	759.386	758.972	758.558	758.143	757.726	757.308	756.89	756.471	756.051	755.63	755.208
-364	774.548	774.167	773.783	773.399	773.014	772.63	772.243	771.856	771.469	771.079	770.69	770.3	769.909	769.517	769.125	768.731	768.337	767.942	767.547	767.149	766.752	766.354	765.955	765.555	765.154	764.752	764.35	763.947	763.542	763.138	762.731	762.325	761.918	761.509	761.1	760.69	760.279	759.867	759.454	759.041	758.626	758.211	757.795	757.378	756.959	756.541	756.121	755.701	755.279
-368	774.608	774.226	773.843	773.459	773.075	772.689	772.303	771.917	771.529	771.141	770.752	770.362	769.971	769.58	769.187	768.794	768.4	768.005	767.61	767.213	766.816	766.418	766.019	765.62	765.219	764.817	764.415	764.013	763.608	763.203	762.798	762.391	761.984	761.576	761.168	760.757	760.347	759.936	759.523	759.11	758.695	758.28	757.865	757.447	757.03	756.611	756.192	755.771	755.351
-372	774.667	774.285	773.903	773.519	773.135	772.75	772.365	771.978	771.591	771.203	770.814	770.424	770.034	769.642	769.25	768.857	768.463	768.069	767.674	767.277	766.88	766.483	766.084	765.685	765.284	764.884	764.481	764.078	763.675	763.27	762.865	762.459	762.052	761.644	761.236	760.826	760.416	760.005	759.592	759.179	758.765	758.351	757.935	757.519	757.101	756.683	756.264	755.844	755.423
-376	774.728	774.346	773.964	773.581	773.197	772.812	772.427	772.041	771.653	771.265	770.876	770.487	770.097	769.706	769.314	768.921	768.528	768.133	767.739	767.342	766.946	766.548	766.15	765.75	765.351	764.95	764.548	764.145	763.743	763.338	762.933	762.527	762.12	761.713	761.304	760.895	760.485	760.074	759.662	759.25	758.836	758.422	758.006	757.59	757.173	756.755	756.335	755.916	755.495
-380	774.789	774.407	774.025	773.642	773.259	772.875	772.489	772.103	771.716	771.328	770.94	770.551	770.161	769.77	769.379	768.986	768.592	768.198	767.804	767.408	767.011	766.615	766.216	765.817	765.418	765.017	764.615	764.213	763.81	763.406	763.001	762.596	762.19	761.782	761.374	760.965	760.555	760.144	759.733	759.321	758.907	758.493	758.077	757.662	757.245	756.827	756.409	755.989	755.569
-384	774.851	774.47	774.087	773.705	773.322	772.937	772.552	772.166	771.779	771.392	771.004	770.615	770.225	769.834	769.443	769.051	768.658	768.264	767.87	767.474	767.078	766.681	766.284	765.885	765.485	765.085	764.683	764.281	763.879	763.475	763.07	762.666	762.259	761.852	761.444	761.035	760.626	760.215	759.804	759.392	758.979	758.565	758.15	757.735	757.318	756.9	756.482	756.063	755.643
-388	774.913	774.532	774.15	773.768	773.385	773	772.615	772.23	771.844	771.457	771.068	770.68	770.291	769.9	769.509	769.117	768.724	768.331	767.936	767.542	767.145	766.749	766.351	765.952	765.553	765.154	764.752	764.351	763.948	763.544	763.14	762.736	762.329	761.923	761.515	761.106	760.697	760.287	759.876	759.464	759.051	758.638	758.223	757.808	757.392	756.975	756.557	756.138	755.718
-392	774.976	774.595	774.213	773.832	773.448	773.064	772.68	772.294	771.909	771.521	771.134	770.745	770.356	769.966	769.575	769.183	768.791	768.398	768.004	767.609	767.213	766.817	766.419	766.021	765.622	765.222	764.822	764.421	764.018	763.615	763.211	762.806	762.4	761.994	761.587	761.178	760.769	760.36	759.949	759.537	759.125	758.712	758.298	757.883	757.466	757.049	756.632	756.213	755.794
-396	775.039	774.658	774.278	773.895	773.512	773.129	772.745	772.36	771.974	771.587	771.199	770.812	770.423	770.033	769.642	769.25	768.858	768.466	768.072	767.677	767.281	766.885	766.488	766.09	765.691	765.292	764.892	764.49	764.088	763.686	763.282	762.877	762.472	762.066	761.659	761.251	760.842	760.433	760.023	759.611	759.199	758.786	758.372	757.957	757.541	757.125	756.707	756.289	755.87
-400	775.103	774.723	774.342	773.96	773.577	773.194	772.811	772.426	772.04	771.654	771.267	770.878	770.489	770.1	769.709	769.318	768.926	768.534	768.14	767.746	767.35	766.955	766.558	766.16	765.762	765.362	764.962	764.562	764.16	763.757	763.354	762.95	762.544	762.139	761.732	761.324	760.916	760.506	760.096	759.685	759.274	758.861	758.447	758.033	757.617	757.202	756.784	756.366	755.947
[truncated: 1,152 more columns]

## Sheet: Fig. 4j
	x coordinate (μm)
z coordinate (μm)	-2399.58	-2395.58	-2391.57	-2387.57	-2383.57	-2379.57	-2375.56	-2371.56	-2367.56	-2363.55	-2359.55	-2355.55	-2351.55	-2347.54	-2343.54	-2339.54	-2335.54	-2331.53	-2327.53	-2323.53	-2319.53	-2315.52	-2311.52	-2307.52	-2303.52	-2299.51	-2295.51	-2291.51	-2287.5	-2283.5	-2279.5	-2275.5	-2271.49	-2267.49	-2263.49	-2259.49	-2255.48	-2251.48	-2247.48	-2243.48	-2239.47	-2235.47	-2231.47	-2227.47	-2223.46	-2219.46	-2215.46	-2211.45	-2207.45
396	Air	Air	Air	Air	Air	Air	Air	Air	Air	Air	Air	Air	Air	Air	Air	Air	Air	Air	Air	Air	Air	Air	Air	Air	Air	Air	Air	Air	Air	Air	Air	Air	Air	Air	Air	Air	Air	Air	Air	Air	Air	Air	Air	Air	Air	Air	Air	Air	Air
392	Air	Air	Air	Air	Air	Air	Air	Air	Air	Air	Air	Air	Air	Air	Air	Air	Air	Air	Air	Air	Air	Air	Air	Air	Air	Air	Air	Air	Air	Air	Air	Air	Air	Air	Air	Air	Air	Air	Air	Air	Air	Air	Air	Air	Air	Air	Air	Air	Air
388	Air	Air	Air	Air	Air	Air	Air	Air	Air	Air	Air	Air	Air	Air	Air	Air	Air	Air	Air	Air	Air	Air	Air	Air	Air	Air	Air	Air	Air	Air	Air	Air	Air	Air	Air	Air	Air	Air	Air	Air	Air	Air	Air	Air	Air	Air	Air	Air	Air
384	Air	Air	Air	Air	Air	Air	Air	Air	Air	Air	Air	Air	Air	Air	Air	Air	Air	Air	Air	Air	Air	Air	Air	Air	Air	Air	Air	Air	Air	Air	Air	Air	Air	Air	Air	Air	Air	Air	Air	Air	Air	Air	Air	Air	Air	Air	Air	Air	Air
380	Air	Air	Air	Air	Air	Air	Air	Air	Air	Air	Air	Air	Air	Air	Air	Air	Air	Air	Air	Air	Air	Air	Air	Air	Air	Air	Air	Air	Air	Air	Air	Air	Air	Air	Air	Air	Air	Air	Air	Air	Air	Air	Air	Air	Air	Air	Air	Air	Air
376	Air	Air	Air	Air	Air	Air	Air	Air	Air	Air	Air	Air	Air	Air	Air	Air	Air	Air	Air	Air	Air	Air	Air	Air	Air	Air	Air	Air	Air	Air	Air	Air	Air	Air	Air	Air	Air	Air	Air	Air	Air	Air	Air	Air	Air	Air	Air	Air	Air
372	Air	Air	Air	Air	Air	Air	Air	Air	Air	Air	Air	Air	Air	Air	Air	Air	Air	Air	Air	Air	Air	Air	Air	Air	Air	Air	Air	Air	Air	Air	Air	Air	Air	Air	Air	Air	Air	Air	Air	Air	Air	Air	Air	Air	Air	Air	Air	Air	Air
368	Air	Air	Air	Air	Air	Air	Air	Air	Air	Air	Air	Air	Air	Air	Air	Air	Air	Air	Air	Air	Air	Air	Air	Air	Air	Air	Air	Air	Air	Air	Air	Air	Air	Air	Air	Air	Air	Air	Air	Air	Air	Air	Air	Air	Air	Air	Air	Air	Air
364	Air	Air	Air	Air	Air	Air	Air	Air	Air	Air	Air	Air	Air	Air	Air	Air	Air	Air	Air	Air	Air	Air	Air	Air	Air	Air	Air	Air	Air	Air	Air	Air	Air	Air	Air	Air	Air	Air	Air	Air	Air	Air	Air	Air	Air	Air	Air	Air	Air
360	Air	Air	Air	Air	Air	Air	Air	Air	Air	Air	Air	Air	Air	Air	Air	Air	Air	Air	Air	Air	Air	Air	Air	Air	Air	Air	Air	Air	Air	Air	Air	Air	Air	Air	Air	Air	Air	Air	Air	Air	Air	Air	Air	Air	Air	Air	Air	Air	Air
356	Air	Air	Air	Air	Air	Air	Air	Air	Air	Air	Air	Air	Air	Air	Air	Air	Air	Air	Air	Air	Air	Air	Air	Air	Air	Air	Air	Air	Air	Air	Air	Air	Air	Air	Air	Air	Air	Air	Air	Air	Air	Air	Air	Air	Air	Air	Air	Air	Air
352	Air	Air	Air	Air	Air	Air	Air	Air	Air	Air	Air	Air	Air	Air	Air	Air	Air	Air	Air	Air	Air	Air	Air	Air	Air	Air	Air	Air	Air	Air	Air	Air	Air	Air	Air	Air	Air	Air	Air	Air	Air	Air	Air	Air	Air	Air	Air	Air	Air
348	Air	Air	Air	Air	Air	Air	Air	Air	Air	Air	Air	Air	Air	Air	Air	Air	Air	Air	Air	Air	Air	Air	Air	Air	Air	Air	Air	Air	Air	Air	Air	Air	Air	Air	Air	Air	Air	Air	Air	Air	Air	Air	Air	Air	Air	Air	Air	Air	Air
344	Air	Air	Air	Air	Air	Air	Air	Air	Air	Air	Air	Air	Air	Air	Air	Air	Air	Air	Air	Air	Air	Air	Air	Air	Air	Air	Air	Air	Air	Air	Air	Air	Air	Air	Air	Air	Air	Air	Air	Air	Air	Air	Air	Air	Air	Air	Air	Air	Air
340	Air	Air	Air	Air	Air	Air	Air	Air	Air	Air	Air	Air	Air	Air	Air	Air	Air	Air	Air	Air	Air	Air	Air	Air	Air	Air	Air	Air	Air	Air	Air	Air	Air	Air	Air	Air	Air	Air	Air	Air	Air	Air	Air	Air	Air	Air	Air	Air	Air
336	Air	Air	Air	Air	Air	Air	Air	Air	Air	Air	Air	Air	Air	Air	Air	Air	Air	Air	Air	Air	Air	Air	Air	Air	Air	Air	Air	Air	Air	Air	Air	Air	Air	Air	Air	Air	Air	Air	Air	Air	Air	Air	Air	Air	Air	Air	Air	Air	Air
332	Air	Air	Air	Air	Air	Air	Air	Air	Air	Air	Air	Air	Air	Air	Air	Air	Air	Air	Air	Air	Air	Air	Air	Air	Air	Air	Air	Air	Air	Air	Air	Air	Air	Air	Air	Air	Air	Air	Air	Air	Air	Air	Air	Air	Air	Air	Air	Air	Air
328	Air	Air	Air	Air	Air	Air	Air	Air	Air	Air	Air	Air	Air	Air	Air	Air	Air	Air	Air	Air	Air	Air	Air	Air	Air	Air	Air	Air	Air	Air	Air	Air	Air	Air	Air	Air	Air	Air	Air	Air	Air	Air	Air	Air	Air	Air	Air	Air	Air
324	Air	Air	Air	Air	Air	Air	Air	Air	Air	Air	Air	Air	Air	Air	Air	Air	Air	Air	Air	Air	Air	Air	Air	Air	Air	Air	Air	Air	Air	Air	Air	Air	Air	Air	Air	Air	Air	Air	Air	Air	Air	Air	Air	Air	Air	Air	Air	Air	Air
320	Air	Air	Air	Air	Air	Air	Air	Air	Air	Air	Air	Air	Air	Air	Air	Air	Air	Air	Air	Air	Air	Air	Air	Air	Air	Air	Air	Air	Air	Air	Air	Air	Air	Air	Air	Air	Air	Air	Air	Air	Air	Air	Air	Air	Air	Air	Air	Air	Air
316	Air	Air	Air	Air	Air	Air	Air	Air	Air	Air	Air	Air	Air	Air	Air	Air	Air	Air	Air	Air	Air	Air	Air	Air	Air	Air	Air	Air	Air	Air	Air	Air	Air	Air	Air	Air	Air	Air	Air	Air	Air	Air	Air	Air	Air	Air	Air	Air	Air
312	Air	Air	Air	Air	Air	Air	Air	Air	Air	Air	Air	Air	Air	Air	Air	Air	Air	Air	Air	Air	Air	Air	Air	Air	Air	Air	Air	Air	Air	Air	Air	Air	Air	Air	Air	Air	Air	Air	Air	Air	Air	Air	Air	Air	Air	Air	Air	Air	Air
308	Air	Air	Air	Air	Air	Air	Air	Air	Air	Air	Air	Air	Air	Air	Air	Air	Air	Air	Air	Air	Air	Air	Air	Air	Air	Air	Air	Air	Air	Air	Air	Air	Air	Air	Air	Air	Air	Air	Air	Air	Air	Air	Air	Air	Air	Air	Air	Air	Air
304	Air	Air	Air	Air	Air	Air	Air	Air	Air	Air	Air	Air	Air	Air	Air	Air	Air	Air	Air	Air	Air	Air	Air	Air	Air	Air	Air	Air	Air	Air	Air	Air	Air	Air	Air	Air	Air	Air	Air	Air	Air	Air	Air	Air	Air	Air	Air	Air	Air
300	Air	Air	Air	Air	Air	Air	Air	Air	Air	Air	Air	Air	Air	Air	Air	Air	Air	Air	Air	Air	Air	Air	Air	Air	Air	Air	Air	Air	Air	Air	Air	Air	Air	Air	Air	Air	Air	Air	Air	Air	Air	Air	Air	Air	Air	Air	Air	Air	Air
296	Air	Air	Air	Air	Air	Air	Air	Air	Air	Air	Air	Air	Air	Air	Air	Air	Air	Air	Air	Air	Air	Air	Air	Air	Air	Air	Air	Air	Air	Air	Air	Air	Air	Air	Air	Air	Air	Air	Air	Air	Air	Air	Air	Air	Air	Air	Air	Air	Air
292	Air	Air	Air	Air	Air	Air	Air	Air	Air	Air	Air	Air	Air	Air	Air	Air	Air	Air	Air	Air	Air	Air	Air	Air	Air	Air	Air	Air	Air	Air	Air	Air	Air	Air	Air	Air	Air	Air	Air	Air	Air	Air	Air	Air	Air	Air	Air	Air	Air
288	Air	Air	Air	Air	Air	Air	Air	Air	Air	Air	Air	Air	Air	Air	Air	Air	Air	Air	Air	Air	Air	Air	Air	Air	Air	Air	Air	Air	Air	Air	Air	Air	Air	Air	Air	Air	Air	Air	Air	Air	Air	Air	Air	Air	Air	Air	Air	Air	Air
284	Air	Air	Air	Air	Air	Air	Air	Air	Air	Air	Air	Air	Air	Air	Air	Air	Air	Air	Air	Air	Air	Air	Air	Air	Air	Air	Air	Air	Air	Air	Air	Air	Air	Air	Air	Air	Air	Air	Air	Air	Air	Air	Air	Air	Air	Air	Air	Air	Air
280	Air	Air	Air	Air	Air	Air	Air	Air	Air	Air	Air	Air	Air	Air	Air	Air	Air	Air	Air	Air	Air	Air	Air	Air	Air	Air	Air	Air	Air	Air	Air	Air	Air	Air	Air	Air	Air	Air	Air	Air	Air	Air	Air	Air	Air	Air	Air	Air	Air
276	Air	Air	Air	Air	Air	Air	Air	Air	Air	Air	Air	Air	Air	Air	Air	Air	Air	Air	Air	Air	Air	Air	Air	Air	Air	Air	Air	Air	Air	Air	Air	Air	Air	Air	Air	Air	Air	Air	Air	Air	Air	Air	Air	Air	Air	Air	Air	Air	Air
272	Air	Air	Air	Air	Air	Air	Air	Air	Air	Air	Air	Air	Air	Air	Air	Air	Air	Air	Air	Air	Air	Air	Air	Air	Air	Air	Air	Air	Air	Air	Air	Air	Air	Air	Air	Air	Air	Air	Air	Air	Air	Air	Air	Air	Air	Air	Air	Air	Air
268	Air	Air	Air	Air	Air	Air	Air	Air	Air	Air	Air	Air	Air	Air	Air	Air	Air	Air	Air	Air	Air	Air	Air	Air	Air	Air	Air	Air	Air	Air	Air	Air	Air	Air	Air	Air	Air	Air	Air	Air	Air	Air	Air	Air	Air	Air	Air	Air	Air
264	Air	Air	Air	Air	Air	Air	Air	Air	Air	Air	Air	Air	Air	Air	Air	Air	Air	Air	Air	Air	Air	Air	Air	Air	Air	Air	Air	Air	Air	Air	Air	Air	Air	Air	Air	Air	Air	Air	Air	Air	Air	Air	Air	Air	Air	Air	Air	Air	Air
260	Air	Air	Air	Air	Air	Air	Air	Air	Air	Air	Air	Air	Air	Air	Air	Air	Air	Air	Air	Air	Air	Air	Air	Air	Air	Air	Air	Air	Air	Air	Air	Air	Air	Air	Air	Air	Air	Air	Air	Air	Air	Air	Air	Air	Air	Air	Air	Air	Air
256	Air	Air	Air	Air	Air	Air	Air	Air	Air	Air	Air	Air	Air	Air	Air	Air	Air	Air	Air	Air	Air	Air	Air	Air	Air	Air	Air	Air	Air	Air	Air	Air	Air	Air	Air	Air	Air	Air	Air	Air	Air	Air	Air	Air	Air	Air	Air	Air	Air
252	Air	Air	Air	Air	Air	Air	Air	Air	Air	Air	Air	Air	Air	Air	Air	Air	Air	Air	Air	Air	Air	Air	Air	Air	Air	Air	Air	Air	Air	Air	Air	Air	Air	Air	Air	Air	Air	Air	Air	Air	Air	Air	Air	Air	Air	Air	Air	Air	Air
248	Air	Air	Air	Air	Air	Air	Air	Air	Air	Air	Air	Air	Air	Air	Air	Air	Air	Air	Air	Air	Air	Air	Air	Air	Air	Air	Air	Air	Air	Air	Air	Air	Air	Air	Air	Air	Air	Air	Air	Air	Air	Air	Air	Air	Air	Air	Air	Air	Air
244	Air	Air	Air	Air	Air	Air	Air	Air	Air	Air	Air	Air	Air	Air	Air	Air	Air	Air	Air	Air	Air	Air	Air	Air	Air	Air	Air	Air	Air	Air	Air	Air	Air	Air	Air	Air	Air	Air	Air	Air	Air	Air	Air	Air	Air	Air	Air	Air	Air
240	Air	Air	Air	Air	Air	Air	Air	Air	Air	Air	Air	Air	Air	Air	Air	Air	Air	Air	Air	Air	Air	Air	Air	Air	Air	Air	Air	Air	Air	Air	Air	Air	Air	Air	Air	Air	Air	Air	Air	Air	Air	Air	Air	Air	Air	Air	Air	Air	Air
236	Air	Air	Air	Air	Air	Air	Air	Air	Air	Air	Air	Air	Air	Air	Air	Air	Air	Air	Air	Air	Air	Air	Air	Air	Air	Air	Air	Air	Air	Air	Air	Air	Air	Air	Air	Air	Air	Air	Air	Air	Air	Air	Air	Air	Air	Air	Air	Air	Air
232	Air	Air	Air	Air	Air	Air	Air	Air	Air	Air	Air	Air	Air	Air	Air	Air	Air	Air	Air	Air	Air	Air	Air	Air	Air	Air	Air	Air	Air	Air	Air	Air	Air	Air	Air	Air	Air	Air	Air	Air	Air	Air	Air	Air	Air	Air	Air	Air	Air
228	Air	Air	Air	Air	Air	Air	Air	Air	Air	Air	Air	Air	Air	Air	Air	Air	Air	Air	Air	Air	Air	Air	Air	Air	Air	Air	Air	Air	Air	Air	Air	Air	Air	Air	Air	Air	Air	Air	Air	Air	Air	Air	Air	Air	Air	Air	Air	Air	Air
224	Air	Air	Air	Air	Air	Air	Air	Air	Air	Air	Air	Air	Air	Air	Air	Air	Air	Air	Air	Air	Air	Air	Air	Air	Air	Air	Air	Air	Air	Air	Air	Air	Air	Air	Air	Air	Air	Air	Air	Air	Air	Air	Air	Air	Air	Air	Air	Air	Air
220	Air	Air	Air	Air	Air	Air	Air	Air	Air	Air	Air	Air	Air	Air	Air	Air	Air	Air	Air	Air	Air	Air	Air	Air	Air	Air	Air	Air	Air	Air	Air	Air	Air	Air	Air	Air	Air	Air	Air	Air	Air	Air	Air	Air	Air	Air	Air	Air	Air
216	Air	Air	Air	Air	Air	Air	Air	Air	Air	Air	Air	Air	Air	Air	Air	Air	Air	Air	Air	Air	Air	Air	Air	Air	Air	Air	Air	Air	Air	Air	Air	Air	Air	Air	Air	Air	Air	Air	Air	Air	Air	Air	Air	Air	Air	Air	Air	Air	Air
212	Air	Air	Air	Air	Air	Air	Air	Air	Air	Air	Air	Air	Air	Air	Air	Air	Air	Air	Air	Air	Air	Air	Air	Air	Air	Air	Air	Air	Air	Air	Air	Air	Air	Air	Air	Air	Air	Air	Air	Air	Air	Air	Air	Air	Air	Air	Air	Air	Air
208	Air	Air	Air	Air	Air	Air	Air	Air	Air	Air	Air	Air	Air	Air	Air	Air	Air	Air	Air	Air	Air	Air	Air	Air	Air	Air	Air	Air	Air	Air	Air	Air	Air	Air	Air	Air	Air	Air	Air	Air	Air	Air	Air	Air	Air	Air	Air	Air	Air
204	Air	Air	Air	Air	Air	Air	Air	Air	Air	Air	Air	Air	Air	Air	Air	Air	Air	Air	Air	Air	Air	Air	Air	Air	Air	Air	Air	Air	Air	Air	Air	Air	Air	Air	Air	Air	Air	Air	Air	Air	Air	Air	Air	Air	Air	Air	Air	Air	Air
200	Air	Air	Air	Air	Air	Air	Air	Air	Air	Air	Air	Air	Air	Air	Air	Air	Air	Air	Air	Air	Air	Air	Air	Air	Air	Air	Air	Air	Air	Air	Air	Air	Air	Air	Air	Air	Air	Air	Air	Air	Air	Air	Air	Air	Air	Air	Air	Air	Air
196	Air	Air	Air	Air	Air	Air	Air	Air	Air	Air	Air	Air	Air	Air	Air	Air	Air	Air	Air	Air	Air	Air	Air	Air	Air	Air	Air	Air	Air	Air	Air	Air	Air	Air	Air	Air	Air	Air	Air	Air	Air	Air	Air	Air	Air	Air	Air	Air	Air
192	Air	Air	Air	Air	Air	Air	Air	Air	Air	Air	Air	Air	Air	Air	Air	Air	Air	Air	Air	Air	Air	Air	Air	Air	Air	Air	Air	Air	Air	Air	Air	Air	Air	Air	Air	Air	Air	Air	Air	Air	Air	Air	Air	Air	Air	Air	Air	Air	Air
188	Air	Air	Air	Air	Air	Air	Air	Air	Air	Air	Air	Air	Air	Air	Air	Air	Air	Air	Air	Air	Air	Air	Air	Air	Air	Air	Air	Air	Air	Air	Air	Air	Air	Air	Air	Air	Air	Air	Air	Air	Air	Air	Air	Air	Air	Air	Air	Air	Air
184	Air	Air	Air	Air	Air	Air	Air	Air	Air	Air	Air	Air	Air	Air	Air	Air	Air	Air	Air	Air	Air	Air	Air	Air	Air	Air	Air	Air	Air	Air	Air	Air	Air	Air	Air	Air	Air	Air	Air	Air	Air	Air	Air	Air	Air	Air	Air	Air	Air
180	Air	Air	Air	Air	Air	Air	Air	Air	Air	Air	Air	Air	Air	Air	Air	Air	Air	Air	Air	Air	Air	Air	Air	Air	Air	Air	Air	Air	Air	Air	Air	Air	Air	Air	Air	Air	Air	Air	Air	Air	Air	Air	Air	Air	Air	Air	Air	Air	Air
176	Air	Air	Air	Air	Air	Air	Air	Air	Air	Air	Air	Air	Air	Air	Air	Air	Air	Air	Air	Air	Air	Air	Air	Air	Air	Air	Air	Air	Air	Air	Air	Air	Air	Air	Air	Air	Air	Air	Air	Air	Air	Air	Air	Air	Air	Air	Air	Air	Air
172	Air	Air	Air	Air	Air	Air	Air	Air	Air	Air	Air	Air	Air	Air	Air	Air	Air	Air	Air	Air	Air	Air	Air	Air	Air	Air	Air	Air	Air	Air	Air	Air	Air	Air	Air	Air	Air	Air	Air	Air	Air	Air	Air	Air	Air	Air	Air	Air	Air
168	Air	Air	Air	Air	Air	Air	Air	Air	Air	Air	Air	Air	Air	Air	Air	Air	Air	Air	Air	Air	Air	Air	Air	Air	Air	Air	Air	Air	Air	Air	Air	Air	Air	Air	Air	Air	Air	Air	Air	Air	Air	Air	Air	Air	Air	Air	Air	Air	Air
164	Air	Air	Air	Air	Air	Air	Air	Air	Air	Air	Air	Air	Air	Air	Air	Air	Air	Air	Air	Air	Air	Air	Air	Air	Air	Air	Air	Air	Air	Air	Air	Air	Air	Air	Air	Air	Air	Air	Air	Air	Air	Air	Air	Air	Air	Air	Air	Air	Air
160	Air	Air	Air	Air	Air	Air	Air	Air	Air	Air	Air	Air	Air	Air	Air	Air	Air	Air	Air	Air	Air	Air	Air	Air	Air	Air	Air	Air	Air	Air	Air	Air	Air	Air	Air	Air	Air	Air	Air	Air	Air	Air	Air	Air	Air	Air	Air	Air	Air
156	Air	Air	Air	Air	Air	Air	Air	Air	Air	Air	Air	Air	Air	Air	Air	Air	Air	Air	Air	Air	Air	Air	Air	Air	Air	Air	Air	Air	Air	Air	Air	Air	Air	Air	Air	Air	Air	Air	Air	Air	Air	Air	Air	Air	Air	Air	Air	Air	Air
152	Air	Air	Air	Air	Air	Air	Air	Air	Air	Air	Air	Air	Air	Air	Air	Air	Air	Air	Air	Air	Air	Air	Air	Air	Air	Air	Air	Air	Air	Air	Air	Air	Air	Air	Air	Air	Air	Air	Air	Air	Air	Air	Air	Air	Air	Air	Air	Air	Air
148	Air	Air	Air	Air	Air	Air	Air	Air	Air	Air	Air	Air	Air	Air	Air	Air	Air	Air	Air	Air	Air	Air	Air	Air	Air	Air	Air	Air	Air	Air	Air	Air	Air	Air	Air	Air	Air	Air	Air	Air	Air	Air	Air	Air	Air	Air	Air	Air	Air
144	Air	Air	Air	Air	Air	Air	Air	Air	Air	Air	Air	Air	Air	Air	Air	Air	Air	Air	Air	Air	Air	Air	Air	Air	Air	Air	Air	Air	Air	Air	Air	Air	Air	Air	Air	Air	Air	Air	Air	Air	Air	Air	Air	Air	Air	Air	Air	Air	Air
140	Air	Air	Air	Air	Air	Air	Air	Air	Air	Air	Air	Air	Air	Air	Air	Air	Air	Air	Air	Air	Air	Air	Air	Air	Air	Air	Air	Air	Air	Air	Air	Air	Air	Air	Air	Air	Air	Air	Air	Air	Air	Air	Air	Air	Air	Air	Air	Air	Air
136	Air	Air	Air	Air	Air	Air	Air	Air	Air	Air	Air	Air	Air	Air	Air	Air	Air	Air	Air	Air	Air	Air	Air	Air	Air	Air	Air	Air	Air	Air	Air	Air	Air	Air	Air	Air	Air	Air	Air	Air	Air	Air	Air	Air	Air	Air	Air	Air	Air
132	Air	Air	Air	Air	Air	Air	Air	Air	Air	Air	Air	Air	Air	Air	Air	Air	Air	Air	Air	Air	Air	Air	Air	Air	Air	Air	Air	Air	Air	Air	Air	Air	Air	Air	Air	Air	Air	Air	Air	Air	Air	Air	Air	Air	Air	Air	Air	Air	Air
128	Air	Air	Air	Air	Air	Air	Air	Air	Air	Air	Air	Air	Air	Air	Air	Air	Air	Air	Air	Air	Air	Air	Air	Air	Air	Air	Air	Air	Air	Air	Air	Air	Air	Air	Air	Air	Air	Air	Air	Air	Air	Air	Air	Air	Air	Air	Air	Air	Air
124	Air	Air	Air	Air	Air	Air	Air	Air	Air	Air	Air	Air	Air	Air	Air	Air	Air	Air	Air	Air	Air	Air	Air	Air	Air	Air	Air	Air	Air	Air	Air	Air	Air	Air	Air	Air	Air	Air	Air	Air	Air	Air	Air	Air	Air	Air	Air	Air	Air
120	Air	Air	Air	Air	Air	Air	Air	Air	Air	Air	Air	Air	Air	Air	Air	Air	Air	Air	Air	Air	Air	Air	Air	Air	Air	Air	Air	Air	Air	Air	Air	Air	Air	Air	Air	Air	Air	Air	Air	Air	Air	Air	Air	Air	Air	Air	Air	Air	Air
116	Air	Air	Air	Air	Air	Air	Air	Air	Air	Air	Air	Air	Air	Air	Air	Air	Air	Air	Air	Air	Air	Air	Air	Air	Air	Air	Air	Air	Air	Air	Air	Air	Air	Air	Air	Air	Air	Air	Air	Air	Air	Air	Air	Air	Air	Air	Air	Air	Air
112	Air	Air	Air	Air	Air	Air	Air	Air	Air	Air	Air	Air	Air	Air	Air	Air	Air	Air	Air	Air	Air	Air	Air	Air	Air	Air	Air	Air	Air	Air	Air	Air	Air	Air	Air	Air	Air	Air	Air	Air	Air	Air	Air	Air	Air	Air	Air	Air	Air
108	Air	Air	Air	Air	Air	Air	Air	Air	Air	Air	Air	Air	Air	Air	Air	Air	Air	Air	Air	Air	Air	Air	Air	Air	Air	Air	Air	Air	Air	Air	Air	Air	Air	Air	Air	Air	Air	Air	Air	Air	Air	Air	Air	Air	Air	Air	Air	Air	Air
104	Air	Air	Air	Air	Air	Air	Air	Air	Air	Air	Air	Air	Air	Air	Air	Air	Air	Air	Air	Air	Air	Air	Air	Air	Air	Air	Air	Air	Air	Air	Air	Air	Air	Air	Air	Air	Air	Air	Air	Air	Air	Air	Air	Air	Air	Air	Air	Air	Air
100	Air	Air	Air	Air	Air	Air	Air	Air	Air	Air	Air	Air	Air	Air	Air	Air	Air	Air	Air	Air	Air	Air	Air	Air	Air	Air	Air	Air	Air	Air	Air	Air	Air	Air	Air	Air	Air	Air	Air	Air	Air	Air	Air	Air	Air	Air	Air	Air	Air
96	Air	Air	Air	Air	Air	Air	Air	Air	Air	Air	Air	Air	Air	Air	Air	Air	Air	Air	Air	Air	Air	Air	Air	Air	Air	Air	Air	Air	Air	Air	Air	Air	Air	Air	Air	Air	Air	Air	Air	Air	Air	Air	Air	Air	Air	Air	Air	Air	Air
92	Air	Air	Air	Air	Air	Air	Air	Air	Air	Air	Air	Air	Air	Air	Air	Air	Air	Air	Air	Air	Air	Air	Air	Air	Air	Air	Air	Air	Air	Air	Air	Air	Air	Air	Air	Air	Air	Air	Air	Air	Air	Air	Air	Air	Air	Air	Air	Air	Air
88	Air	Air	Air	Air	Air	Air	Air	Air	Air	Air	Air	Air	Air	Air	Air	Air	Air	Air	Air	Air	Air	Air	Air	Air	Air	Air	Air	Air	Air	Air	Air	Air	Air	Air	Air	Air	Air	Air	Air	Air	Air	Air	Air	Air	Air	Air	Air	Air	Air
84	Air	Air	Air	Air	Air	Air	Air	Air	Air	Air	Air	Air	Air	Air	Air	Air	Air	Air	Air	Air	Air	Air	Air	Air	Air	Air	Air	Air	Air	Air	Air	Air	Air	Air	Air	Air	Air	Air	Air	Air	Air	Air	Air	Air	Air	Air	Air	Air	Air
80	Air	Air	Air	Air	Air	Air	Air	Air	Air	Air	Air	Air	Air	Air	Air	Air	Air	Air	Air	Air	Air	Air	Air	Air	Air	Air	Air	Air	Air	Air	Air	Air	Air	Air	Air	Air	Air	Air	Air	Air	Air	Air	Air	Air	Air	Air	Air	Air	Air
76	Air	Air	Air	Air	Air	Air	Air	Air	Air	Air	Air	Air	Air	Air	Air	Air	Air	Air	Air	Air	Air	Air	Air	Air	Air	Air	Air	Air	Air	Air	Air	Air	Air	Air	Air	Air	Air	Air	Air	Air	Air	Air	Air	Air	Air	Air	Air	Air	Air
72	Air	Air	Air	Air	Air	Air	Air	Air	Air	Air	Air	Air	Air	Air	Air	Air	Air	Air	Air	Air	Air	Air	Air	Air	Air	Air	Air	Air	Air	Air	Air	Air	Air	Air	Air	Air	Air	Air	Air	Air	Air	Air	Air	Air	Air	Air	Air	Air	Air
68	Air	Air	Air	Air	Air	Air	Air	Air	Air	Air	Air	Air	Air	Air	Air	Air	Air	Air	Air	Air	Air	Air	Air	Air	Air	Air	Air	Air	Air	Air	Air	Air	Air	Air	Air	Air	Air	Air	Air	Air	Air	Air	Air	Air	Air	Air	Air	Air	Air
64	Air	Air	Air	Air	Air	Air	Air	Air	Air	Air	Air	Air	Air	Air	Air	Air	Air	Air	Air	Air	Air	Air	Air	Air	Air	Air	Air	Air	Air	Air	Air	Air	Air	Air	Air	Air	Air	Air	Air	Air	Air	Air	Air	Air	Air	Air	Air	Air	Air
60	Air	Air	Air	Air	Air	Air	Air	Air	Air	Air	Air	Air	Air	Air	Air	Air	Air	Air	Air	Air	Air	Air	Air	Air	Air	Air	Air	Air	Air	Air	Air	Air	Air	Air	Air	Air	Air	Air	Air	Air	Air	Air	Air	Air	Air	Air	Air	Air	Air
56	Air	Air	Air	Air	Air	Air	Air	Air	Air	Air	Air	Air	Air	Air	Air	Air	Air	Air	Air	Air	Air	Air	Air	Air	Air	Air	Air	Air	Air	Air	Air	Air	Air	Air	Air	Air	Air	Air	Air	Air	Air	Air	Air	Air	Air	Air	Air	Air	Air
52	Air	Air	Air	Air	Air	Air	Air	Air	Air	Air	Air	Air	Air	Air	Air	Air	Air	Air	Air	Air	Air	Air	Air	Air	Air	Air	Air	Air	Air	Air	Air	Air	Air	Air	Air	Air	Air	Air	Air	Air	Air	Air	Air	Air	Air	Air	Air	Air	Air
48	Air	Air	Air	Air	Air	Air	Air	Air	Air	Air	Air	Air	Air	Air	Air	Air	Air	Air	Air	Air	Air	Air	Air	Air	Air	Air	Air	Air	Air	Air	Air	Air	Air	Air	Air	Air	Air	Air	Air	Air	Air	Air	Air	Air	Air	Air	Air	Air	Air
44	Air	Air	Air	Air	Air	Air	Air	Air	Air	Air	Air	Air	Air	Air	Air	Air	Air	Air	Air	Air	Air	Air	Air	Air	Air	Air	Air	Air	Air	Air	Air	Air	Air	Air	Air	Air	Air	Air	Air	Air	Air	Air	Air	Air	Air	Air	Air	Air	Air
40	Air	Air	Air	Air	Air	Air	Air	Air	Air	Air	Air	Air	Air	Air	Air	Air	Air	Air	Air	Air	Air	Air	Air	Air	Air	Air	Air	Air	Air	Air	Air	Air	Air	Air	Air	Air	Air	Air	Air	Air	Air	Air	Air	Air	Air	Air	Air	Air	Air
36	Air	Air	Air	Air	Air	Air	Air	Air	Air	Air	Air	Air	Air	Air	Air	Air	Air	Air	Air	Air	Air	Air	Air	Air	Air	Air	Air	Air	Air	Air	Air	Air	Air	Air	Air	Air	Air	Air	Air	Air	Air	Air	Air	Air	Air	Air	Air	Air	Air
32	Air	Air	Air	Air	Air	Air	Air	Air	Air	Air	Air	Air	Air	Air	Air	Air	Air	Air	Air	Air	Air	Air	Air	Air	Air	Air	Air	Air	Air	Air	Air	Air	Air	Air	Air	Air	Air	Air	Air	Air	Air	Air	Air	Air	Air	Air	Air	Air	Air
28	Air	Air	Air	Air	Air	Air	Air	Air	Air	Air	Air	Air	Air	Air	Air	Air	Air	Air	Air	Air	Air	Air	Air	Air	Air	Air	Air	Air	Air	Air	Air	Air	Air	Air	Air	Air	Air	Air	Air	Air	Air	Air	Air	Air	Air	Air	Air	Air	Air
24	Air	Air	Air	Air	Air	Air	Air	Air	Air	Air	Air	Air	Air	Air	Air	Air	Air	Air	Air	Air	Air	Air	Air	Air	Air	Air	Air	Air	Air	Air	Air	Air	Air	Air	Air	Air	Air	Air	Air	Air	Air	Air	Air	Air	Air	Air	Air	Air	Air
20	Air	Air	Air	Air	Air	Air	Air	Air	Air	Air	Air	Air	Air	Air	Air	Air	Air	Air	Air	Air	Air	Air	Air	Air	Air	Air	Air	Air	Air	Air	Air	Air	Air	Air	Air	Air	Air	Air	Air	Air	Air	Air	Air	Air	Air	Air	Air	Air	Air
16	Air	Air	Air	Air	Air	Air	Air	Air	Air	Air	Air	Air	Air	Air	Air	Air	Air	Air	Air	Air	Air	Air	Air	Air	Air	Air	Air	Air	Air	Air	Air	Air	Air	Air	Air	Air	Air	Air	Air	Air	Air	Air	Air	Air	Air	Air	Air	Air	Air
12	Air	Air	Air	Air	Air	Air	Air	Air	Air	Air	Air	Air	Air	Air	Air	Air	Air	Air	Air	Air	Air	Air	Air	Air	Air	Air	Air	Air	Air	Air	Air	Air	Air	Air	Air	Air	Air	Air	Air	Air	Air	Air	Air	Air	Air	Air	Air	Air	Air
8	Air	Air	Air	Air	Air	Air	Air	Air	Air	Air	Air	Air	Air	Air	Air	Air	Air	Air	Air	Air	Air	Air	Air	Air	Air	Air	Air	Air	Air	Air	Air	Air	Air	Air	Air	Air	Air	Air	Air	Air	Air	Air	Air	Air	Air	Air	Air	Air	Air
4	Air	Air	Air	Air	Air	Air	Air	Air	Air	Air	Air	Air	Air	Air	Air	Air	Air	Air	Air	Air	Air	Air	Air	Air	Air	Air	Air	Air	Air	Air	Air	Air	Air	Air	Air	Air	Air	Air	Air	Air	Air	Air	Air	Air	Air	Air	Air	Air	Air
0	Air	Air	Air	Air	Air	Air	Air	Air	Air	Air	Air	Air	Air	Air	Air	Air	Air	Air	Air	Air	Air	Air	Air	Air	Air	Air	Air	Air	Air	Air	Air	Air	Air	Air	Air	Air	Air	Air	Air	Air	Air	Air	Air	Air	Air	Air	Air	Air	Air
-4	202.876	202.123	201.366	200.606	199.843	199.075	198.304	197.529	196.75	195.968	195.181	194.391	193.596	192.798	191.995	191.188	190.376	189.561	188.741	187.916	187.087	186.254	185.415	184.572	183.725	182.872	182.014	181.151	180.283	179.41	178.532	177.648	176.758	175.863	174.963	174.056	173.144	172.225	171.3	170.37	169.432	168.488	167.538	166.581	165.617	164.645	163.667	162.681	161.688
-8	202.881	202.128	201.372	200.612	199.848	199.081	198.31	197.535	196.756	195.974	195.187	194.397	193.602	192.804	192.001	191.194	190.383	189.567	188.747	187.923	187.094	186.261	185.422	184.579	183.732	182.879	182.021	181.159	180.291	179.418	178.54	177.656	176.767	175.872	174.971	174.065	173.152	172.234	171.31	170.379	169.442	168.498	167.548	166.591	165.627	164.656	163.678	162.692	161.699
-12	202.89	202.137	201.38	200.621	199.857	199.09	198.319	197.544	196.766	195.983	195.197	194.407	193.612	192.814	192.011	191.204	190.393	189.578	188.758	187.934	187.105	186.272	185.434	184.591	183.744	182.891	182.034	181.171	180.304	179.431	178.553	177.669	176.78	175.886	174.985	174.079	173.167	172.249	171.325	170.395	169.458	168.515	167.565	166.608	165.645	164.674	163.696	162.711	161.718
-16	202.901	202.149	201.393	200.633	199.87	199.102	198.332	197.557	196.779	195.997	195.21	194.42	193.626	192.828	192.026	191.219	190.408	189.593	188.774	187.95	187.121	186.288	185.45	184.608	183.761	182.908	182.051	181.189	180.322	179.449	178.571	177.688	176.8	175.905	175.005	174.1	173.188	172.27	171.347	170.417	169.48	168.538	167.588	166.632	165.669	164.699	163.722	162.737	161.745
-20	202.917	202.164	201.408	200.649	199.886	199.119	198.348	197.574	196.796	196.014	195.228	194.438	193.644	192.846	192.044	191.238	190.427	189.613	188.793	187.97	187.141	186.309	185.471	184.629	183.782	182.93	182.074	181.212	180.345	179.473	178.595	177.713	176.824	175.93	175.031	174.126	173.215	172.298	171.374	170.445	169.509	168.567	167.618	166.663	165.7	164.731	163.754	162.77	161.779
-24	202.936	202.183	201.428	200.668	199.905	199.139	198.369	197.595	196.817	196.035	195.249	194.46	193.666	192.869	192.067	191.261	190.451	189.636	188.817	187.994	187.166	186.334	185.497	184.655	183.809	182.957	182.101	181.239	180.373	179.501	178.624	177.742	176.855	175.961	175.062	174.158	173.247	172.331	171.408	170.479	169.544	168.603	167.655	166.7	165.738	164.77	163.794	162.811	161.821
-28	202.958	202.206	201.45	200.691	199.929	199.162	198.393	197.619	196.841	196.06	195.275	194.486	193.692	192.895	192.094	191.288	190.478	189.664	188.846	188.023	187.195	186.363	185.527	184.686	183.84	182.989	182.133	181.272	180.406	179.535	178.659	177.777	176.89	175.998	175.099	174.195	173.286	172.37	171.448	170.52	169.586	168.645	167.698	166.744	165.783	164.816	163.841	162.859	161.87
-32	202.983	202.232	201.477	200.718	199.956	199.19	198.42	197.647	196.87	196.089	195.304	194.515	193.722	192.925	192.124	191.319	190.51	189.696	188.878	188.056	187.229	186.398	185.562	184.721	183.876	183.025	182.17	181.31	180.445	179.574	178.699	177.818	176.931	176.039	175.142	174.239	173.33	172.415	171.494	170.567	169.633	168.694	167.748	166.795	165.835	164.869	163.895	162.915	161.927
-36	203.012	202.261	201.506	200.748	199.986	199.221	198.451	197.678	196.902	196.121	195.337	194.548	193.756	192.96	192.159	191.355	190.546	189.733	188.915	188.094	187.267	186.436	185.601	184.761	183.916	183.067	182.212	181.353	180.488	179.618	178.744	177.863	176.978	176.087	175.19	174.288	173.38	172.466	171.546	170.62	169.688	168.749	167.804	166.852	165.894	164.929	163.957	162.977	161.991
-40	203.044	202.294	201.539	200.781	200.02	199.255	198.486	197.714	196.938	196.158	195.374	194.586	193.794	192.998	192.198	191.394	190.586	189.774	188.957	188.136	187.31	186.48	185.645	184.806	183.962	183.113	182.259	181.4	180.536	179.668	178.794	177.914	177.03	176.14	175.244	174.343	173.436	172.523	171.604	170.679	169.748	168.81	167.867	166.916	165.959	164.996	164.025	163.047	162.062
-44	203.08	202.33	201.576	200.819	200.058	199.293	198.525	197.753	196.977	196.198	195.414	194.627	193.836	193.041	192.241	191.438	190.63	189.819	189.002	188.182	187.357	186.528	185.694	184.855	184.012	183.163	182.311	181.453	180.59	179.722	178.849	177.971	177.087	176.198	175.303	174.403	173.497	172.585	171.668	170.744	169.814	168.878	167.936	166.987	166.031	165.069	164.1	163.124	162.141
-48	203.119	202.369	201.616	200.859	200.099	199.335	198.567	197.796	197.02	196.242	195.459	194.672	193.882	193.087	192.288	191.486	190.679	189.868	189.052	188.232	187.408	186.58	185.747	184.909	184.066	183.219	182.367	181.51	180.648	179.781	178.909	178.032	177.149	176.262	175.368	174.469	173.564	172.654	171.738	170.815	169.887	168.952	168.011	167.064	166.11	165.15	164.182	163.208	162.227
-52	203.162	202.412	201.659	200.903	200.143	199.38	198.613	197.842	197.067	196.289	195.507	194.721	193.931	193.137	192.339	191.537	190.731	189.921	189.106	188.287	187.464	186.636	185.804	184.967	184.126	183.279	182.428	181.573	180.712	179.846	178.975	178.099	177.217	176.331	175.438	174.541	173.637	172.728	171.813	170.892	169.966	169.033	168.093	167.148	166.196	165.237	164.271	163.299	162.32
-56	203.207	202.458	201.706	200.951	200.191	199.429	198.662	197.892	197.118	196.341	195.559	194.774	193.985	193.192	192.395	191.593	190.788	189.979	189.165	188.347	187.524	186.697	185.866	185.03	184.19	183.345	182.495	181.64	180.78	179.915	179.046	178.171	177.29	176.405	175.514	174.618	173.716	172.808	171.895	170.976	170.05	169.119	168.181	167.238	166.287	165.33	164.367	163.397	162.419
-60	203.256	202.508	201.757	201.001	200.243	199.481	198.715	197.946	197.173	196.396	195.615	194.831	194.042	193.25	192.454	191.653	190.849	190.04	189.227	188.41	187.589	186.763	185.933	185.098	184.258	183.414	182.565	181.712	180.853	179.99	179.121	178.248	177.369	176.485	175.595	174.7	173.8	172.894	171.982	171.065	170.141	169.211	168.276	167.334	166.386	165.431	164.469	163.501	162.526
-64	203.309	202.561	201.81	201.056	200.298	199.537	198.772	198.003	197.231	196.455	195.675	194.891	194.104	193.312	192.517	191.717	190.914	190.106	189.294	188.478	187.658	186.833	186.004	185.17	184.332	183.489	182.641	181.788	180.931	180.069	179.202	178.33	177.452	176.57	175.682	174.788	173.89	172.985	172.075	171.159	170.238	169.31	168.376	167.436	166.49	165.538	164.578	163.613	162.64
-68	203.364	202.618	201.867	201.114	200.357	199.596	198.832	198.064	197.292	196.517	195.738	194.955	194.169	193.378	192.584	191.785	190.983	190.176	189.365	188.55	187.731	186.907	186.079	185.246	184.409	183.568	182.721	181.87	181.014	180.153	179.288	178.417	177.541	176.66	175.774	174.882	173.985	173.082	172.174	171.26	170.34	169.415	168.483	167.545	166.601	165.651	164.694	163.731	162.761
-72	203.423	202.677	201.928	201.175	200.418	199.659	198.895	198.128	197.358	196.583	195.805	195.023	194.238	193.448	192.655	191.857	191.056	190.25	189.44	188.626	187.808	186.986	186.159	185.327	184.491	183.651	182.806	181.956	181.102	180.243	179.378	178.509	177.635	176.755	175.871	174.981	174.085	173.185	172.278	171.366	170.448	169.525	168.595	167.66	166.718	165.77	164.816	163.855	162.888
-76	203.485	202.74	201.991	201.239	200.484	199.725	198.962	198.196	197.426	196.653	195.876	195.095	194.31	193.522	192.729	191.933	191.132	190.328	189.519	188.707	187.89	187.068	186.243	185.413	184.578	183.739	182.895	182.047	181.194	180.336	179.474	178.606	177.733	176.856	175.973	175.085	174.191	173.292	172.388	171.478	170.562	169.641	168.714	167.781	166.841	165.896	164.944	163.986	163.022
-80	203.551	202.806	202.059	201.307	200.553	199.795	199.033	198.268	197.499	196.726	195.95	195.171	194.387	193.599	192.808	192.013	191.213	190.41	189.603	188.791	187.975	187.155	186.331	185.502	184.669	183.832	182.99	182.143	181.291	180.435	179.574	178.708	177.837	176.961	176.08	175.194	174.303	173.406	172.503	171.596	170.682	169.763	168.838	167.907	166.971	166.028	165.079	164.124	163.162
-84	203.619	202.876	202.129	201.379	200.625	199.868	199.107	198.343	197.575	196.804	196.028	195.25	194.467	193.681	192.89	192.096	191.298	190.496	189.69	188.88	188.065	187.247	186.424	185.596	184.765	183.929	183.088	182.243	181.393	180.539	179.679	178.815	177.946	177.072	176.193	175.309	174.419	173.524	172.624	171.719	170.808	169.891	168.968	168.04	167.106	166.166	165.22	164.267	163.309
-88	203.691	202.949	202.203	201.453	200.7	199.944	199.185	198.421	197.655	196.884	196.11	195.333	194.551	193.766	192.977	192.184	191.387	190.586	189.781	188.972	188.159	187.342	186.521	185.695	184.865	184.03	183.191	182.348	181.5	180.647	179.789	178.927	178.06	177.188	176.31	175.428	174.541	173.648	172.75	171.847	170.938	170.024	169.104	168.179	167.247	166.31	165.367	164.417	163.462
-92	203.767	203.025	202.28	201.531	200.779	200.024	199.266	198.503	197.738	196.968	196.196	195.419	194.639	193.855	193.067	192.275	191.48	190.68	189.877	189.069	188.258	187.442	186.622	185.798	184.969	184.136	183.299	182.457	181.61	180.759	179.904	179.043	178.178	177.308	176.433	175.553	174.668	173.777	172.882	171.981	171.075	170.163	169.246	168.323	167.394	166.46	165.519	164.573	163.621
-96	203.845	203.104	202.36	201.612	200.862	200.107	199.35	198.589	197.824	197.056	196.284	195.509	194.73	193.947	193.161	192.37	191.576	190.778	189.976	189.17	188.36	187.546	186.727	185.904	185.077	184.246	183.411	182.571	181.726	180.877	180.023	179.165	178.301	177.433	176.56	175.682	174.8	173.912	173.018	172.12	171.216	170.307	169.393	168.472	167.547	166.615	165.678	164.735	163.786
-100	203.926	203.186	202.443	201.697	200.947	200.194	199.438	198.678	197.914	197.147	196.377	195.603	194.825	194.044	193.258	192.469	191.677	190.88	190.079	189.275	188.466	187.653	186.837	186.016	185.19	184.361	183.527	182.689	181.846	180.999	180.147	179.29	178.429	177.563	176.693	175.817	174.936	174.051	173.16	172.264	171.363	170.457	169.545	168.628	167.705	166.777	165.842	164.903	163.957
-104	204.011	203.272	202.53	201.785	201.036	200.284	199.529	198.77	198.008	197.242	196.473	195.7	194.924	194.143	193.36	192.572	191.781	190.985	190.186	189.383	188.576	187.765	186.95	186.131	185.307	184.479	183.647	182.811	181.97	181.125	180.275	179.421	178.562	177.698	176.83	175.956	175.078	174.195	173.307	172.414	171.515	170.612	169.703	168.788	167.869	166.943	166.013	165.076	164.134
-108	204.098	203.361	202.62	201.876	201.128	200.377	199.623	198.866	198.105	197.34	196.572	195.801	195.026	194.247	193.465	192.678	191.889	191.095	190.297	189.496	188.69	187.881	187.068	186.25	185.428	184.602	183.772	182.938	182.099	181.256	180.408	179.556	178.699	177.838	176.972	176.101	175.225	174.344	173.459	172.568	171.673	170.772	169.866	168.954	168.038	167.116	166.188	165.255	164.316
-112	204.189	203.453	202.713	201.97	201.224	200.474	199.721	198.965	198.205	197.442	196.675	195.905	195.131	194.354	193.573	192.789	192	191.208	190.412	189.612	188.809	188.001	187.189	186.373	185.554	184.73	183.901	183.069	182.232	181.391	180.545	179.695	178.841	177.982	177.118	176.25	175.376	174.498	173.615	172.728	171.835	170.937	170.034	169.126	168.212	167.293	166.369	165.44	164.505
-116	204.283	203.548	202.809	202.067	201.322	200.574	199.822	199.067	198.309	197.547	196.782	196.013	195.241	194.465	193.685	192.902	192.115	191.325	190.531	189.732	188.93	188.125	187.315	186.501	185.683	184.861	184.035	183.204	182.369	181.53	180.687	179.839	178.987	178.13	177.269	176.403	175.533	174.657	173.777	172.892	172.002	171.107	170.207	169.302	168.392	167.477	166.556	165.63	164.698
-120	204.38	203.646	202.908	202.168	201.424	200.677	199.926	199.173	198.416	197.655	196.892	196.124	195.353	194.579	193.801	193.02	192.234	191.446	190.653	189.857	189.056	188.252	187.444	186.632	185.816	184.996	184.172	183.343	182.511	181.674	180.833	179.988	179.138	178.284	177.425	176.561	175.693	174.821	173.943	173.061	172.174	171.282	170.386	169.484	168.577	167.665	166.748	165.825	164.897
-124	204.48	203.747	203.011	202.271	201.529	200.783	200.034	199.282	198.526	197.767	197.005	196.239	195.47	194.697	193.92	193.141	192.357	191.57	190.779	189.984	189.186	188.383	187.577	186.767	185.953	185.135	184.313	183.487	182.657	181.822	180.983	180.14	179.293	178.441	177.585	176.724	175.859	174.989	174.114	173.235	172.351	171.462	170.569	169.67	168.767	167.858	166.944	166.026	165.102
-128	204.583	203.851	203.116	202.378	201.637	200.892	200.145	199.394	198.64	197.882	197.121	196.357	195.589	194.818	194.043	193.265	192.483	191.698	190.909	190.116	189.319	188.519	187.714	186.906	186.094	185.279	184.459	183.635	182.806	181.974	181.138	180.297	179.452	178.603	177.749	176.891	176.029	175.162	174.29	173.414	172.533	171.647	170.757	169.862	168.961	168.056	167.146	166.231	165.311
-132	204.689	203.958	203.225	202.488	201.748	201.005	200.259	199.509	198.756	198	197.241	196.478	195.712	194.943	194.169	193.393	192.613	191.829	191.042	190.251	189.456	188.658	187.855	187.049	186.239	185.426	184.608	183.786	182.96	182.13	181.296	180.458	179.616	178.769	177.918	177.063	176.203	175.339	174.47	173.597	172.719	171.837	170.95	170.058	169.161	168.26	167.353	166.442	165.526
-136	204.798	204.069	203.336	202.601	201.862	201.121	200.376	199.628	198.877	198.122	197.364	196.603	195.839	195.071	194.299	193.524	192.746	191.964	191.179	190.39	189.597	188.8	188	187.196	186.388	185.577	184.761	183.942	183.118	182.291	181.459	180.623	179.784	178.94	178.091	177.239	176.382	175.521	174.655	173.785	172.91	172.031	171.147	170.259	169.365	168.468	167.565	166.657	165.745
-140	204.91	204.182	203.451	202.717	201.98	201.239	200.496	199.75	199	198.247	197.491	196.731	195.968	195.202	194.432	193.659	192.883	192.103	191.319	190.532	189.741	188.947	188.148	187.347	186.541	185.732	184.918	184.101	183.28	182.455	181.626	180.793	179.955	179.114	178.269	177.419	176.565	175.707	174.844	173.977	173.105	172.229	171.349	170.464	169.574	168.68	167.781	166.878	165.969
-144	205.024	204.298	203.568	202.836	202.1	201.361	200.619	199.874	199.126	198.375	197.62	196.862	196.101	195.337	194.569	193.797	193.023	192.245	191.463	190.678	189.889	189.096	188.3	187.501	186.697	185.89	185.079	184.264	183.446	182.623	181.796	180.966	180.131	179.293	178.45	177.603	176.752	175.897	175.037	174.173	173.305	172.432	171.555	170.674	169.788	168.897	168.002	167.102	166.198
-148	205.142	204.417	203.689	202.958	202.223	201.486	200.746	200.002	199.256	198.506	197.753	196.997	196.237	195.475	194.708	193.939	193.166	192.39	191.61	190.827	190.04	189.25	188.456	187.659	186.857	186.052	185.244	184.431	183.615	182.795	181.971	181.143	180.311	179.475	178.635	177.791	176.943	176.091	175.235	174.374	173.509	172.64	171.766	170.888	170.006	169.119	168.228	167.332	166.432
-152	205.263	204.539	203.812	203.082	202.35	201.614	200.875	200.133	199.388	198.64	197.889	197.134	196.377	195.616	194.851	194.084	193.313	192.539	191.761	190.98	190.195	189.407	188.615	187.82	187.021	186.218	185.412	184.602	183.788	182.971	182.149	181.324	180.495	179.662	178.825	177.984	177.139	176.29	175.436	174.579	173.717	172.851	171.981	171.107	170.228	169.345	168.458	167.566	166.67
-156	205.386	204.664	203.938	203.21	202.479	201.745	201.007	200.267	199.524	198.777	198.028	197.275	196.519	195.76	194.998	194.232	193.463	192.691	191.915	191.136	190.353	189.567	188.778	187.985	187.188	186.388	185.584	184.776	183.965	183.15	182.332	181.509	180.683	179.852	179.018	178.18	177.338	176.492	175.642	174.788	173.929	173.067	172.201	171.33	170.455	169.576	168.692	167.804	166.912
-160	205.512	204.791	204.067	203.341	202.611	201.878	201.143	200.404	199.663	198.918	198.17	197.419	196.665	195.908	195.147	194.383	193.616	192.846	192.072	191.295	190.515	189.731	188.944	188.153	187.359	186.561	185.76	184.954	184.146	183.333	182.517	181.698	180.874	180.047	179.215	178.38	177.541	176.698	175.852	175.001	174.146	173.287	172.424	171.557	170.685	169.81	168.93	168.047	167.159
-164	205.641	204.922	204.199	203.474	202.746	202.015	201.281	200.544	199.804	199.061	198.315	197.566	196.814	196.058	195.3	194.538	193.773	193.005	192.233	191.458	190.68	189.898	189.113	188.325	187.533	186.738	185.939	185.136	184.33	183.52	182.707	181.89	181.069	180.245	179.416	178.584	177.748	176.909	176.065	175.218	174.366	173.511	172.651	171.788	170.92	170.049	169.173	168.293	167.409
-168	205.773	205.055	204.334	203.61	202.884	202.155	201.422	200.687	199.949	199.208	198.463	197.716	196.966	196.212	195.456	194.696	193.933	193.167	192.397	191.624	190.848	190.069	189.286	188.5	187.711	186.918	186.121	185.321	184.518	183.711	182.9	182.086	181.268	180.446	179.621	178.792	177.959	177.123	176.282	175.438	174.59	173.738	172.882	172.023	171.159	170.291	169.42	168.544	167.664
-172	205.907	205.191	204.472	203.75	203.025	202.297	201.566	200.833	200.096	199.357	198.615	197.869	197.121	196.369	195.614	194.857	194.096	193.332	192.564	191.794	191.02	190.243	189.462	188.679	187.891	187.101	186.307	185.51	184.709	183.905	183.097	182.285	181.47	180.652	179.829	179.003	178.174	177.341	176.504	175.663	174.818	173.97	173.118	172.262	171.402	170.538	169.67	168.799	167.923
-176	206.044	205.329	204.612	203.891	203.168	202.442	201.713	200.982	200.247	199.509	198.769	198.025	197.279	196.529	195.776	195.02	194.262	193.5	192.734	191.966	191.195	190.42	189.642	188.86	188.076	187.288	186.496	185.702	184.903	184.102	183.297	182.488	181.676	180.86	180.041	179.218	178.392	177.562	176.728	175.891	175.05	174.205	173.357	172.504	171.648	170.788	169.925	169.057	168.186
-180	206.184	205.471	204.755	204.036	203.315	202.59	201.863	201.133	200.4	199.664	198.926	198.184	197.439	196.692	195.941	195.187	194.431	193.671	192.908	192.142	191.372	190.6	189.824	189.045	188.263	187.478	186.689	185.897	185.101	184.303	183.5	182.695	181.885	181.073	180.257	179.437	178.614	177.787	176.957	176.123	175.285	174.444	173.599	172.75	171.898	171.042	170.183	169.319	168.452
-184	206.326	205.615	204.9	204.183	203.464	202.741	202.016	201.287	200.556	199.822	199.085	198.346	197.603	196.857	196.109	195.357	194.603	193.845	193.084	192.32	191.553	190.783	190.01	189.234	188.454	187.671	186.885	186.095	185.303	184.506	183.707	182.904	182.098	181.288	180.475	179.659	178.839	178.016	177.189	176.358	175.524	174.686	173.845	173	172.152	171.3	170.444	169.585	168.722
-188	206.471	205.761	205.049	204.333	203.615	202.894	202.171	201.444	200.715	199.983	199.248	198.51	197.77	197.026	196.28	195.53	194.778	194.022	193.264	192.502	191.737	190.97	190.199	189.425	188.648	187.867	187.084	186.297	185.507	184.714	183.917	183.117	182.314	181.508	180.698	179.884	179.068	178.247	177.424	176.597	175.766	174.932	174.095	173.254	172.409	171.561	170.71	169.855	168.996
-192	206.619	205.911	205.2	204.486	203.77	203.05	202.329	201.604	200.877	200.147	199.414	198.678	197.939	197.198	196.453	195.706	194.956	194.202	193.446	192.687	191.924	191.159	190.391	189.619	188.845	188.067	187.286	186.502	185.715	184.924	184.131	183.334	182.533	181.73	180.923	180.113	179.299	178.483	177.662	176.839	176.012	175.182	174.348	173.511	172.67	171.826	170.978	170.127	169.273
-196	206.769	206.062	205.353	204.641	203.927	203.209	202.489	201.767	201.041	200.313	199.582	198.848	198.112	197.372	196.63	195.885	195.136	194.385	193.631	192.874	192.115	191.352	190.586	189.817	189.045	188.27	187.491	186.71	185.925	185.138	184.347	183.553	182.756	181.955	181.152	180.345	179.535	178.721	177.905	177.084	176.261	175.434	174.604	173.771	172.934	172.094	171.25	170.404	169.553
-200	206.922	206.217	205.509	204.799	204.086	203.371	202.653	201.932	201.208	200.482	199.753	199.021	198.286	197.549	196.809	196.066	195.32	194.571	193.82	193.065	192.308	191.547	190.784	190.017	189.248	188.475	187.7	186.921	186.139	185.355	184.567	183.776	182.982	182.184	181.384	180.58	179.773	178.963	178.15	177.333	176.513	175.69	174.864	174.034	173.201	172.365	171.526	170.683	169.837
-204	207.077	206.374	205.668	204.959	204.248	203.535	202.818	202.099	201.378	200.654	199.927	199.197	198.464	197.729	196.991	196.25	195.506	194.76	194.011	193.258	192.503	191.745	190.984	190.22	189.454	188.684	187.911	187.135	186.356	185.574	184.789	184.001	183.21	182.416	181.619	180.818	180.015	179.208	178.398	177.585	176.769	175.949	175.127	174.301	173.472	172.64	171.804	170.966	170.124
-208	207.235	206.533	205.829	205.122	204.413	203.701	202.987	202.27	201.55	200.828	200.103	199.375	198.645	197.912	197.176	196.437	195.696	194.952	194.204	193.455	192.702	191.946	191.188	190.427	189.662	188.895	188.125	187.352	186.576	185.797	185.015	184.23	183.442	182.651	181.857	181.059	180.259	179.456	178.649	177.84	177.027	176.212	175.393	174.571	173.746	172.917	172.086	171.252	170.414
-212	207.395	206.695	205.993	205.288	204.58	203.87	203.158	202.443	201.725	201.005	200.282	199.556	198.828	198.097	197.363	196.627	195.888	195.146	194.401	193.654	192.903	192.15	191.394	190.636	189.874	189.11	188.342	187.572	186.799	186.023	185.244	184.462	183.677	182.889	182.098	181.304	180.507	179.707	178.904	178.098	177.289	176.477	175.662	174.843	174.022	173.198	172.371	171.541	170.707
-216	207.557	206.859	206.159	205.455	204.75	204.042	203.331	202.618	201.902	201.184	200.463	199.74	199.013	198.285	197.553	196.819	196.082	195.343	194.6	193.855	193.108	192.357	191.604	190.847	190.089	189.327	188.562	187.795	187.024	186.251	185.475	184.696	183.914	183.129	182.341	181.551	180.757	179.961	179.161	178.359	177.553	176.745	175.933	175.119	174.302	173.482	172.658	171.832	171.003
-220	207.722	207.026	206.327	205.626	204.922	204.216	203.507	202.796	202.082	201.366	200.647	199.926	199.202	198.475	197.746	197.014	196.279	195.542	194.802	194.06	193.314	192.566	191.816	191.062	190.306	189.547	188.785	188.02	187.253	186.482	185.709	184.933	184.154	183.373	182.588	181.801	181.011	180.217	179.421	178.622	177.821	177.016	176.208	175.398	174.584	173.768	172.949	172.127	171.302
-224	207.889	207.195	206.498	205.798	205.097	204.392	203.686	202.976	202.265	201.55	200.834	200.114	199.393	198.668	197.941	197.212	196.479	195.744	195.007	194.267	193.524	192.778	192.03	191.279	190.526	189.769	189.01	188.248	187.484	186.716	185.946	185.173	184.398	183.619	182.838	182.054	181.267	180.477	179.684	178.889	178.091	177.29	176.486	175.679	174.87	174.057	173.242	172.424	171.604
-228	208.059	207.366	206.671	205.973	205.274	204.571	203.866	203.159	202.45	201.737	201.023	200.306	199.586	198.864	198.139	197.411	196.682	195.949	195.214	194.476	193.736	192.993	192.247	191.499	190.748	189.994	189.238	188.479	187.718	186.953	186.186	185.416	184.643	183.868	183.09	182.309	181.526	180.739	179.95	179.158	178.364	177.566	176.766	175.963	175.158	174.349	173.538	172.724	171.908
-232	208.231	207.54	206.846	206.151	205.453	204.752	204.05	203.344	202.637	201.927	201.214	200.499	199.782	199.062	198.339	197.614	196.887	196.156	195.424	194.688	193.951	193.21	192.467	191.722	190.973	190.222	189.469	188.713	187.954	187.192	186.428	185.661	184.892	184.12	183.345	182.567	181.787	181.004	180.219	179.43	178.639	177.845	177.049	176.25	175.448	174.644	173.837	173.027	172.215
-236	208.405	207.716	207.024	206.331	205.634	204.936	204.235	203.532	202.826	202.118	201.408	200.695	199.98	199.262	198.542	197.819	197.094	196.366	195.636	194.903	194.168	193.43	192.69	191.946	191.201	190.453	189.702	188.949	188.193	187.434	186.673	185.909	185.143	184.374	183.602	182.828	182.051	181.272	180.49	179.705	178.917	178.127	177.335	176.539	175.742	174.941	174.138	173.332	172.524
-240	208.581	207.894	207.204	206.512	205.818	205.122	204.423	203.722	203.018	202.312	201.604	200.893	200.18	199.465	198.747	198.026	197.304	196.578	195.85	195.12	194.387	193.652	192.914	192.174	191.431	190.686	189.938	189.187	188.434	187.679	186.921	186.16	185.397	184.631	183.862	183.091	182.318	181.542	180.763	179.982	179.198	178.412	177.623	176.831	176.037	175.241	174.442	173.64	172.836
-244	208.76	208.074	207.387	206.697	206.004	205.31	204.613	203.914	203.213	202.509	201.803	201.094	200.383	199.67	198.954	198.236	197.516	196.793	196.067	195.34	194.609	193.877	193.142	192.404	191.664	190.921	190.176	189.428	188.678	187.926	187.171	186.413	185.653	184.89	184.125	183.357	182.587	181.814	181.039	180.261	179.481	178.698	177.913	177.126	176.335	175.543	174.748	173.95	173.15
-248	208.94	208.257	207.571	206.883	206.193	205.5	204.806	204.108	203.409	202.707	202.003	201.297	200.588	199.877	199.164	198.448	197.73	197.01	196.287	195.561	194.834	194.104	193.371	192.636	191.899	191.159	190.417	189.672	188.925	188.175	187.423	186.668	185.911	185.152	184.39	183.626	182.859	182.089	181.318	180.543	179.767	178.988	178.206	177.422	176.636	175.847	175.056	174.263	173.467
-252	209.123	208.441	207.758	207.072	206.383	205.693	205	204.305	203.608	202.908	202.206	201.502	200.796	200.087	199.376	198.663	197.947	197.229	196.508	195.786	195.061	194.333	193.603	192.871	192.136	191.399	190.66	189.918	189.173	188.427	187.678	186.926	186.172	185.416	184.657	183.896	183.133	182.367	181.598	180.828	180.055	179.279	178.501	177.721	176.939	176.154	175.367	174.577	173.786
-256	209.308	208.628	207.946	207.262	206.576	205.888	205.197	204.504	203.809	203.111	202.412	201.71	201.006	200.299	199.59	198.879	198.166	197.45	196.732	196.012	195.29	194.565	193.837	193.108	192.376	191.642	190.905	190.166	189.425	188.681	187.935	187.186	186.436	185.683	184.927	184.169	183.409	182.646	181.882	181.114	180.345	179.573	178.799	178.023	177.244	176.463	175.68	174.894	174.107
-260	209.495	208.817	208.137	207.455	206.771	206.084	205.396	204.705	204.012	203.317	202.619	201.919	201.218	200.513	199.807	199.098	198.387	197.674	196.959	196.241	195.521	194.799	194.074	193.347	192.618	191.886	191.153	190.416	189.678	188.937	188.194	187.449	186.701	185.951	185.199	184.444	183.688	182.928	182.167	181.403	180.637	179.869	179.099	178.326	177.551	176.774	175.995	175.213	174.43
-264	209.684	209.008	208.33	207.65	206.968	206.283	205.597	204.908	204.217	203.524	202.829	202.131	201.432	200.73	200.026	199.319	198.611	197.9	197.187	196.472	195.754	195.035	194.313	193.589	192.862	192.133	191.402	190.669	189.934	189.196	188.456	187.714	186.969	186.222	185.473	184.722	183.968	183.213	182.455	181.694	180.932	180.167	179.401	178.632	177.861	177.087	176.312	175.534	174.755
-268	209.875	209.201	208.525	207.847	207.167	206.484	205.8	205.113	204.424	203.734	203.04	202.345	201.648	200.948	200.246	199.543	198.836	198.128	197.418	196.705	195.99	195.273	194.554	193.832	193.108	192.382	191.654	190.924	190.191	189.457	188.72	187.98	187.239	186.495	185.749	185.001	184.251	183.499	182.744	181.988	181.229	180.468	179.704	178.939	178.172	177.403	176.631	175.857	175.082
-272	210.069	209.397	208.722	208.046	207.368	206.688	206.005	205.321	204.634	203.945	203.254	202.561	201.866	201.169	200.469	199.768	199.064	198.358	197.65	196.94	196.228	195.513	194.797	194.078	193.357	192.634	191.908	191.181	190.451	189.719	188.985	188.249	187.511	186.77	186.028	185.283	184.536	183.787	183.036	182.283	181.527	180.77	180.011	179.249	178.485	177.72	176.952	176.183	175.411
-276	210.264	209.594	208.921	208.247	207.571	206.893	206.212	205.53	204.845	204.159	203.47	202.779	202.086	201.392	200.694	199.995	199.294	198.591	197.885	197.178	196.468	195.756	195.042	194.326	193.608	192.887	192.165	191.44	190.713	189.984	189.253	188.52	187.785	187.048	186.308	185.567	184.823	184.078	183.33	182.58	181.828	181.074	180.318	179.561	178.801	178.039	177.275	176.509	175.742
-280	210.461	209.793	209.122	208.45	207.776	207.1	206.421	205.741	205.059	204.374	203.688	202.999	202.309	201.616	200.922	200.225	199.526	198.825	198.122	197.417	196.71	196	195.289	194.576	193.86	193.143	192.423	191.701	190.977	190.251	189.523	188.793	188.061	187.327	186.591	185.853	185.112	184.37	183.626	182.879	182.131	181.381	180.628	179.874	179.118	178.36	177.6	176.838	176.075
-284	210.66	209.994	209.325	208.655	207.983	207.309	206.633	205.954	205.274	204.592	203.908	203.221	202.533	201.843	201.15	200.456	199.76	199.061	198.361	197.658	196.954	196.247	195.538	194.828	194.115	193.4	192.683	191.964	191.243	190.52	189.795	189.068	188.339	187.608	186.875	186.14	185.403	184.664	183.923	183.18	182.435	181.689	180.94	180.19	179.437	178.683	177.927	177.169	176.409
-288	210.861	210.196	209.53	208.862	208.192	207.52	206.846	206.169	205.492	204.811	204.129	203.445	202.76	202.071	201.381	200.69	199.996	199.3	198.602	197.902	197.2	196.496	195.79	195.082	194.371	193.659	192.945	192.229	191.511	190.791	190.069	189.345	188.619	187.892	187.162	186.43	185.696	184.96	184.223	183.483	182.742	181.999	181.254	180.507	179.758	179.007	178.255	177.501	176.745
-292	211.064	210.401	209.737	209.071	208.403	207.733	207.061	206.387	205.711	205.033	204.353	203.671	202.988	202.302	201.614	200.925	200.233	199.54	198.844	198.147	197.447	196.746	196.043	195.337	194.63	193.921	193.21	192.496	191.781	191.064	190.345	189.624	188.901	188.177	187.45	186.721	185.991	185.258	184.524	183.788	183.05	182.31	181.569	180.826	180.081	179.334	178.585	177.835	177.083
-296	211.268	210.608	209.945	209.281	208.615	207.947	207.277	206.606	205.932	205.256	204.579	203.899	203.218	202.535	201.849	201.162	200.473	199.782	199.089	198.394	197.697	196.998	196.298	195.595	194.89	194.184	193.476	192.765	192.053	191.339	190.623	189.905	189.185	188.463	187.74	187.015	186.287	185.558	184.827	184.095	183.36	182.624	181.886	181.146	180.405	179.662	178.917	178.17	177.422
-300	211.475	210.816	210.156	209.494	208.83	208.164	207.496	206.826	206.155	205.481	204.806	204.129	203.45	202.769	202.086	201.401	200.714	200.026	199.335	198.643	197.949	197.253	196.554	195.855	195.153	194.449	193.743	193.036	192.327	191.615	190.902	190.187	189.471	188.752	188.032	187.31	186.586	185.86	185.132	184.403	183.672	182.939	182.205	181.468	180.731	179.991	179.25	178.507	177.763
-304	211.683	211.026	210.368	209.708	209.046	208.382	207.716	207.049	206.38	205.708	205.035	204.36	203.684	203.005	202.324	201.642	200.958	200.272	199.584	198.894	198.202	197.509	196.813	196.116	195.417	194.716	194.013	193.308	192.602	191.894	191.184	190.472	189.758	189.043	188.325	187.606	186.886	186.163	185.439	184.713	183.985	183.256	182.525	181.792	181.058	180.322	179.585	178.846	178.105
-308	211.893	211.238	210.582	209.924	209.264	208.602	207.939	207.273	206.606	205.937	205.266	204.594	203.919	203.243	202.565	201.885	201.203	200.519	199.834	199.146	198.457	197.766	197.074	196.379	195.683	194.984	194.284	193.583	192.879	192.174	191.467	190.758	190.047	189.335	188.621	187.905	187.187	186.468	185.747	185.024	184.3	183.574	182.847	182.118	181.387	180.655	179.921	179.186	178.449
-312	212.104	211.452	210.798	210.142	209.484	208.824	208.163	207.5	206.834	206.168	205.499	204.829	204.156	203.482	202.807	202.129	201.45	200.769	200.086	199.401	198.714	198.026	197.336	196.644	195.95	195.255	194.558	193.859	193.158	192.455	191.751	191.045	190.338	189.628	188.917	188.205	187.49	186.774	186.057	185.337	184.617	183.894	183.17	182.445	181.717	180.989	180.259	179.527	178.794
-316	212.318	211.667	211.015	210.361	209.705	209.048	208.388	207.727	207.065	206.4	205.734	205.065	204.396	203.724	203.05	202.375	201.698	201.02	200.339	199.657	198.973	198.287	197.6	196.91	196.22	195.527	194.832	194.136	193.438	192.739	192.038	191.335	190.63	189.924	189.216	188.506	187.795	187.082	186.368	185.652	184.935	184.215	183.495	182.773	182.049	181.324	180.598	179.87	179.141
-320	212.533	211.884	211.234	210.582	209.928	209.273	208.616	207.957	207.296	206.634	205.97	205.304	204.636	203.967	203.296	202.623	201.949	201.272	200.594	199.915	199.233	198.55	197.865	197.179	196.49	195.8	195.109	194.416	193.72	193.024	192.326	191.626	190.924	190.221	189.516	188.81	188.101	187.392	186.681	185.968	185.254	184.538	183.821	183.102	182.382	181.661	180.938	180.214	179.488
-324	212.75	212.103	211.455	210.805	210.153	209.5	208.845	208.188	207.53	206.869	206.208	205.544	204.879	204.212	203.543	202.873	202.201	201.527	200.851	200.174	199.495	198.815	198.132	197.448	196.763	196.076	195.387	194.696	194.004	193.31	192.615	191.918	191.219	190.519	189.817	189.114	188.409	187.703	186.995	186.286	185.575	184.863	184.149	183.434	182.717	181.999	181.28	180.559	179.837
-328	212.968	212.323	211.677	211.029	210.38	209.728	209.076	208.421	207.765	207.107	206.447	205.786	205.123	204.458	203.792	203.124	202.454	201.783	201.11	200.435	199.759	199.081	198.401	197.72	197.037	196.353	195.666	194.979	194.289	193.599	192.906	192.212	191.516	190.819	190.121	189.42	188.719	188.015	187.311	186.605	185.897	185.188	184.478	183.766	183.053	182.338	181.623	180.906	180.187
-332	213.188	212.545	211.901	211.255	210.608	209.959	209.308	208.655	208.001	207.346	206.688	206.029	205.368	204.706	204.042	203.376	202.709	202.04	201.37	200.698	200.024	199.349	198.672	197.993	197.313	196.631	195.948	195.263	194.576	193.888	193.199	192.507	191.815	191.121	190.425	189.728	189.029	188.329	187.628	186.925	186.221	185.515	184.808	184.1	183.39	182.679	181.967	181.253	180.539
-336	213.409	212.769	212.127	211.483	210.837	210.19	209.542	208.891	208.239	207.586	206.931	206.274	205.616	204.956	204.294	203.631	202.966	202.299	201.631	200.962	200.291	199.618	198.943	198.267	197.59	196.911	196.23	195.548	194.864	194.179	193.493	192.804	192.115	191.423	190.731	190.037	189.341	188.644	187.946	187.247	186.546	185.843	185.14	184.435	183.728	183.021	182.312	181.602	180.891
-340	213.632	212.994	212.354	211.712	211.069	210.424	209.777	209.129	208.479	207.828	207.175	206.52	205.864	205.207	204.547	203.887	203.224	202.56	201.895	201.227	200.559	199.888	199.217	198.543	197.869	197.192	196.514	195.835	195.154	194.472	193.788	193.103	192.416	191.728	191.038	190.347	189.655	188.961	188.266	187.57	186.872	186.173	185.472	184.771	184.068	183.364	182.659	181.952	181.245
-344	213.857	213.22	212.582	211.943	211.301	210.659	210.014	209.368	208.72	208.071	207.421	206.768	206.115	205.459	204.802	204.144	203.484	202.822	202.159	201.495	200.828	200.161	199.492	198.821	198.149	197.475	196.8	196.123	195.445	194.766	194.085	193.402	192.719	192.033	191.347	190.659	189.97	189.279	188.587	187.894	187.199	186.503	185.806	185.108	184.409	183.708	183.006	182.303	181.599
-348	214.083	213.449	212.812	212.175	211.536	210.895	210.253	209.609	208.963	208.316	207.668	207.018	206.366	205.713	205.059	204.403	203.745	203.086	202.425	201.763	201.1	200.434	199.768	199.1	198.43	197.759	197.087	196.413	195.738	195.061	194.383	193.703	193.022	192.34	191.657	190.972	190.285	189.598	188.909	188.219	187.528	186.835	186.141	185.446	184.75	184.053	183.355	182.655	181.955
-352	214.311	213.678	213.044	212.408	211.771	211.133	210.492	209.851	209.208	208.563	207.917	207.269	206.62	205.969	205.317	204.663	204.008	203.351	202.693	202.033	201.372	200.709	200.045	199.38	198.713	198.045	197.375	196.704	196.031	195.357	194.682	194.006	193.328	192.648	191.968	191.286	190.603	189.918	189.232	188.546	187.857	187.168	186.478	185.786	185.093	184.399	183.704	183.008	182.311
-356	214.54	213.909	213.277	212.643	212.008	211.372	210.734	210.094	209.453	208.811	208.167	207.521	206.874	206.226	205.576	204.925	204.272	203.617	202.962	202.305	201.646	200.986	200.324	199.662	198.997	198.332	197.665	196.996	196.327	195.655	194.983	194.309	193.634	192.958	192.28	191.601	190.921	190.24	189.557	188.873	188.188	187.502	186.815	186.126	185.437	184.746	184.055	183.362	182.669
-360	214.77	214.142	213.512	212.88	212.247	211.613	210.977	210.339	209.7	209.06	208.418	207.775	207.13	206.484	205.837	205.188	204.537	203.885	203.232	202.577	201.921	201.264	200.605	199.945	199.283	198.62	197.956	197.29	196.623	195.955	195.285	194.614	193.942	193.268	192.594	191.918	191.241	190.562	189.883	189.202	188.52	187.837	187.153	186.468	185.782	185.095	184.406	183.717	183.027
-364	215.002	214.375	213.747	213.118	212.487	211.855	211.221	210.585	209.949	209.311	208.671	208.03	207.388	206.744	206.099	205.452	204.804	204.154	203.504	202.851	202.198	201.543	200.886	200.229	199.57	198.909	198.248	197.585	196.921	196.255	195.588	194.92	194.251	193.58	192.908	192.235	191.561	190.886	190.209	189.532	188.853	188.173	187.492	186.81	186.128	185.444	184.759	184.073	183.386
-368	215.235	214.611	213.985	213.357	212.728	212.098	211.466	210.833	210.199	209.563	208.925	208.287	207.646	207.005	206.362	205.718	205.072	204.425	203.776	203.127	202.476	201.823	201.169	200.514	199.858	199.2	198.541	197.881	197.219	196.557	195.893	195.227	194.561	193.893	193.224	192.554	191.883	191.211	190.537	189.863	189.187	188.51	187.833	187.154	186.474	185.794	185.112	184.429	183.746
-372	215.47	214.847	214.223	213.598	212.971	212.343	211.713	211.082	210.45	209.816	209.181	208.544	207.907	207.267	206.627	205.985	205.341	204.697	204.051	203.403	202.755	202.105	201.454	200.801	200.147	199.492	198.836	198.178	197.519	196.859	196.198	195.536	194.872	194.207	193.541	192.874	192.206	191.536	190.866	190.195	189.522	188.848	188.174	187.498	186.822	186.144	185.466	184.787	184.107
-376	215.706	215.085	214.463	213.84	213.215	212.589	211.961	211.333	210.702	210.071	209.438	208.804	208.168	207.531	206.893	206.253	205.612	204.97	204.326	203.681	203.035	202.388	201.739	201.089	200.438	199.785	199.132	198.477	197.821	197.163	196.505	195.845	195.184	194.522	193.859	193.195	192.53	191.863	191.196	190.527	189.858	189.187	188.516	187.844	187.17	186.496	185.821	185.145	184.468
-380	215.943	215.324	214.704	214.083	213.46	212.836	212.211	211.584	210.956	210.327	209.696	209.064	208.431	207.796	207.16	206.523	205.884	205.244	204.603	203.96	203.317	202.672	202.026	201.378	200.73	200.08	199.429	198.776	198.123	197.468	196.812	196.155	195.497	194.838	194.178	193.517	192.854	192.191	191.527	190.861	190.195	189.527	188.859	188.19	187.52	186.849	186.177	185.504	184.831
-384	216.182	215.565	214.947	214.328	213.707	213.085	212.462	211.837	211.211	210.584	209.955	209.326	208.694	208.062	207.428	206.793	206.157	205.52	204.881	204.241	203.6	202.957	202.313	201.668	201.022	200.375	199.727	199.077	198.426	197.774	197.121	196.467	195.812	195.155	194.498	193.84	193.18	192.52	191.858	191.196	190.532	189.868	189.203	188.537	187.87	187.202	186.533	185.864	185.194
-388	216.421	215.807	215.191	214.573	213.955	213.335	212.714	212.091	211.468	210.842	210.216	209.588	208.96	208.329	207.698	207.065	206.431	205.796	205.16	204.522	203.883	203.243	202.602	201.96	201.316	200.672	200.026	199.379	198.731	198.081	197.431	196.78	196.127	195.474	194.819	194.164	193.507	192.849	192.191	191.531	190.871	190.21	189.548	188.885	188.221	187.556	186.89	186.224	185.557
-392	216.662	216.05	215.436	214.821	214.204	213.586	212.967	212.347	211.725	211.102	210.478	209.852	209.226	208.598	207.969	207.338	206.707	206.074	205.44	204.805	204.168	203.531	202.892	202.252	201.611	200.969	200.326	199.682	199.036	198.39	197.742	197.093	196.444	195.793	195.141	194.488	193.835	193.18	192.524	191.868	191.21	190.552	189.893	189.233	188.572	187.911	187.248	186.585	185.921
-396	216.905	216.294	215.682	215.069	214.454	213.839	213.221	212.603	211.984	211.363	210.741	210.118	209.493	208.868	208.241	207.613	206.983	206.353	205.721	205.089	204.455	203.82	203.183	202.546	201.907	201.268	200.627	199.985	199.343	198.699	198.054	197.408	196.761	196.113	195.464	194.814	194.163	193.511	192.859	192.205	191.551	190.895	190.239	189.582	188.925	188.266	187.607	186.947	186.286
-400	217.148	216.539	215.929	215.318	214.706	214.092	213.477	212.861	212.244	211.625	211.005	210.384	209.762	209.138	208.514	207.888	207.261	206.633	206.004	205.373	204.742	204.109	203.475	202.841	202.205	201.568	200.929	200.29	199.65	199.009	198.367	197.723	197.079	196.434	195.788	195.141	194.493	193.844	193.194	192.543	191.892	191.239	190.586	189.932	189.278	188.622	187.966	187.309	186.652
[truncated: 1,152 more columns]

[truncated: 2 more sheets: Fig. 4k, Fig. 4l]
