# Supplementary material for: Spatiotemporal development of expanding bacterial colonies driven by emergent mechanical constraints and nutrient gradients
Source: Nat Commun. 2025 May 26;16:4878. doi: 10.1038/s41467-025-60004-z (PMC12106844; doi:10.1038/s41467-025-60004-z)
Supplement: Supplementary file 17 — Source Data [file 41467_2025_60004_MOESM17_ESM.zip › SourceData/Figure5.xlsx]

## Sheet: Fig. 5a
	x coordinate (μm)
z coordinate (μm)	-1999.32	-1995.31	-1991.31	-1987.31	-1983.3	-1979.3	-1975.3	-1971.3	-1967.29	-1963.29	-1959.29	-1955.29	-1951.28	-1947.28	-1943.28	-1939.28	-1935.27	-1931.27	-1927.27	-1923.27	-1919.26	-1915.26	-1911.26	-1907.25	-1903.25	-1899.25	-1895.25	-1891.24	-1887.24	-1883.24	-1879.24	-1875.23	-1871.23	-1867.23	-1863.23	-1859.22	-1855.22	-1851.22	-1847.22	-1843.21	-1839.21	-1835.21	-1831.2	-1827.2	-1823.2	-1819.2	-1815.19	-1811.19	-1807.19
396	Air	Air	Air	Air	Air	Air	Air	Air	Air	Air	Air	Air	Air	Air	Air	Air	Air	Air	Air	Air	Air	Air	Air	Air	Air	Air	Air	Air	Air	Air	Air	Air	Air	Air	Air	Air	Air	Air	Air	Air	Air	Air	Air	Air	Air	Air	Air	Air	Air
392	Air	Air	Air	Air	Air	Air	Air	Air	Air	Air	Air	Air	Air	Air	Air	Air	Air	Air	Air	Air	Air	Air	Air	Air	Air	Air	Air	Air	Air	Air	Air	Air	Air	Air	Air	Air	Air	Air	Air	Air	Air	Air	Air	Air	Air	Air	Air	Air	Air
388	Air	Air	Air	Air	Air	Air	Air	Air	Air	Air	Air	Air	Air	Air	Air	Air	Air	Air	Air	Air	Air	Air	Air	Air	Air	Air	Air	Air	Air	Air	Air	Air	Air	Air	Air	Air	Air	Air	Air	Air	Air	Air	Air	Air	Air	Air	Air	Air	Air
384	Air	Air	Air	Air	Air	Air	Air	Air	Air	Air	Air	Air	Air	Air	Air	Air	Air	Air	Air	Air	Air	Air	Air	Air	Air	Air	Air	Air	Air	Air	Air	Air	Air	Air	Air	Air	Air	Air	Air	Air	Air	Air	Air	Air	Air	Air	Air	Air	Air
380	Air	Air	Air	Air	Air	Air	Air	Air	Air	Air	Air	Air	Air	Air	Air	Air	Air	Air	Air	Air	Air	Air	Air	Air	Air	Air	Air	Air	Air	Air	Air	Air	Air	Air	Air	Air	Air	Air	Air	Air	Air	Air	Air	Air	Air	Air	Air	Air	Air
376	Air	Air	Air	Air	Air	Air	Air	Air	Air	Air	Air	Air	Air	Air	Air	Air	Air	Air	Air	Air	Air	Air	Air	Air	Air	Air	Air	Air	Air	Air	Air	Air	Air	Air	Air	Air	Air	Air	Air	Air	Air	Air	Air	Air	Air	Air	Air	Air	Air
372	Air	Air	Air	Air	Air	Air	Air	Air	Air	Air	Air	Air	Air	Air	Air	Air	Air	Air	Air	Air	Air	Air	Air	Air	Air	Air	Air	Air	Air	Air	Air	Air	Air	Air	Air	Air	Air	Air	Air	Air	Air	Air	Air	Air	Air	Air	Air	Air	Air
368	Air	Air	Air	Air	Air	Air	Air	Air	Air	Air	Air	Air	Air	Air	Air	Air	Air	Air	Air	Air	Air	Air	Air	Air	Air	Air	Air	Air	Air	Air	Air	Air	Air	Air	Air	Air	Air	Air	Air	Air	Air	Air	Air	Air	Air	Air	Air	Air	Air
364	Air	Air	Air	Air	Air	Air	Air	Air	Air	Air	Air	Air	Air	Air	Air	Air	Air	Air	Air	Air	Air	Air	Air	Air	Air	Air	Air	Air	Air	Air	Air	Air	Air	Air	Air	Air	Air	Air	Air	Air	Air	Air	Air	Air	Air	Air	Air	Air	Air
360	Air	Air	Air	Air	Air	Air	Air	Air	Air	Air	Air	Air	Air	Air	Air	Air	Air	Air	Air	Air	Air	Air	Air	Air	Air	Air	Air	Air	Air	Air	Air	Air	Air	Air	Air	Air	Air	Air	Air	Air	Air	Air	Air	Air	Air	Air	Air	Air	Air
356	Air	Air	Air	Air	Air	Air	Air	Air	Air	Air	Air	Air	Air	Air	Air	Air	Air	Air	Air	Air	Air	Air	Air	Air	Air	Air	Air	Air	Air	Air	Air	Air	Air	Air	Air	Air	Air	Air	Air	Air	Air	Air	Air	Air	Air	Air	Air	Air	Air
352	Air	Air	Air	Air	Air	Air	Air	Air	Air	Air	Air	Air	Air	Air	Air	Air	Air	Air	Air	Air	Air	Air	Air	Air	Air	Air	Air	Air	Air	Air	Air	Air	Air	Air	Air	Air	Air	Air	Air	Air	Air	Air	Air	Air	Air	Air	Air	Air	Air
348	Air	Air	Air	Air	Air	Air	Air	Air	Air	Air	Air	Air	Air	Air	Air	Air	Air	Air	Air	Air	Air	Air	Air	Air	Air	Air	Air	Air	Air	Air	Air	Air	Air	Air	Air	Air	Air	Air	Air	Air	Air	Air	Air	Air	Air	Air	Air	Air	Air
344	Air	Air	Air	Air	Air	Air	Air	Air	Air	Air	Air	Air	Air	Air	Air	Air	Air	Air	Air	Air	Air	Air	Air	Air	Air	Air	Air	Air	Air	Air	Air	Air	Air	Air	Air	Air	Air	Air	Air	Air	Air	Air	Air	Air	Air	Air	Air	Air	Air
340	Air	Air	Air	Air	Air	Air	Air	Air	Air	Air	Air	Air	Air	Air	Air	Air	Air	Air	Air	Air	Air	Air	Air	Air	Air	Air	Air	Air	Air	Air	Air	Air	Air	Air	Air	Air	Air	Air	Air	Air	Air	Air	Air	Air	Air	Air	Air	Air	Air
336	Air	Air	Air	Air	Air	Air	Air	Air	Air	Air	Air	Air	Air	Air	Air	Air	Air	Air	Air	Air	Air	Air	Air	Air	Air	Air	Air	Air	Air	Air	Air	Air	Air	Air	Air	Air	Air	Air	Air	Air	Air	Air	Air	Air	Air	Air	Air	Air	Air
332	Air	Air	Air	Air	Air	Air	Air	Air	Air	Air	Air	Air	Air	Air	Air	Air	Air	Air	Air	Air	Air	Air	Air	Air	Air	Air	Air	Air	Air	Air	Air	Air	Air	Air	Air	Air	Air	Air	Air	Air	Air	Air	Air	Air	Air	Air	Air	Air	Air
328	Air	Air	Air	Air	Air	Air	Air	Air	Air	Air	Air	Air	Air	Air	Air	Air	Air	Air	Air	Air	Air	Air	Air	Air	Air	Air	Air	Air	Air	Air	Air	Air	Air	Air	Air	Air	Air	Air	Air	Air	Air	Air	Air	Air	Air	Air	Air	Air	Air
324	Air	Air	Air	Air	Air	Air	Air	Air	Air	Air	Air	Air	Air	Air	Air	Air	Air	Air	Air	Air	Air	Air	Air	Air	Air	Air	Air	Air	Air	Air	Air	Air	Air	Air	Air	Air	Air	Air	Air	Air	Air	Air	Air	Air	Air	Air	Air	Air	Air
320	Air	Air	Air	Air	Air	Air	Air	Air	Air	Air	Air	Air	Air	Air	Air	Air	Air	Air	Air	Air	Air	Air	Air	Air	Air	Air	Air	Air	Air	Air	Air	Air	Air	Air	Air	Air	Air	Air	Air	Air	Air	Air	Air	Air	Air	Air	Air	Air	Air
316	Air	Air	Air	Air	Air	Air	Air	Air	Air	Air	Air	Air	Air	Air	Air	Air	Air	Air	Air	Air	Air	Air	Air	Air	Air	Air	Air	Air	Air	Air	Air	Air	Air	Air	Air	Air	Air	Air	Air	Air	Air	Air	Air	Air	Air	Air	Air	Air	Air
312	Air	Air	Air	Air	Air	Air	Air	Air	Air	Air	Air	Air	Air	Air	Air	Air	Air	Air	Air	Air	Air	Air	Air	Air	Air	Air	Air	Air	Air	Air	Air	Air	Air	Air	Air	Air	Air	Air	Air	Air	Air	Air	Air	Air	Air	Air	Air	Air	Air
308	Air	Air	Air	Air	Air	Air	Air	Air	Air	Air	Air	Air	Air	Air	Air	Air	Air	Air	Air	Air	Air	Air	Air	Air	Air	Air	Air	Air	Air	Air	Air	Air	Air	Air	Air	Air	Air	Air	Air	Air	Air	Air	Air	Air	Air	Air	Air	Air	Air
304	Air	Air	Air	Air	Air	Air	Air	Air	Air	Air	Air	Air	Air	Air	Air	Air	Air	Air	Air	Air	Air	Air	Air	Air	Air	Air	Air	Air	Air	Air	Air	Air	Air	Air	Air	Air	Air	Air	Air	Air	Air	Air	Air	Air	Air	Air	Air	Air	Air
300	Air	Air	Air	Air	Air	Air	Air	Air	Air	Air	Air	Air	Air	Air	Air	Air	Air	Air	Air	Air	Air	Air	Air	Air	Air	Air	Air	Air	Air	Air	Air	Air	Air	Air	Air	Air	Air	Air	Air	Air	Air	Air	Air	Air	Air	Air	Air	Air	Air
296	Air	Air	Air	Air	Air	Air	Air	Air	Air	Air	Air	Air	Air	Air	Air	Air	Air	Air	Air	Air	Air	Air	Air	Air	Air	Air	Air	Air	Air	Air	Air	Air	Air	Air	Air	Air	Air	Air	Air	Air	Air	Air	Air	Air	Air	Air	Air	Air	Air
292	Air	Air	Air	Air	Air	Air	Air	Air	Air	Air	Air	Air	Air	Air	Air	Air	Air	Air	Air	Air	Air	Air	Air	Air	Air	Air	Air	Air	Air	Air	Air	Air	Air	Air	Air	Air	Air	Air	Air	Air	Air	Air	Air	Air	Air	Air	Air	Air	Air
288	Air	Air	Air	Air	Air	Air	Air	Air	Air	Air	Air	Air	Air	Air	Air	Air	Air	Air	Air	Air	Air	Air	Air	Air	Air	Air	Air	Air	Air	Air	Air	Air	Air	Air	Air	Air	Air	Air	Air	Air	Air	Air	Air	Air	Air	Air	Air	Air	Air
284	Air	Air	Air	Air	Air	Air	Air	Air	Air	Air	Air	Air	Air	Air	Air	Air	Air	Air	Air	Air	Air	Air	Air	Air	Air	Air	Air	Air	Air	Air	Air	Air	Air	Air	Air	Air	Air	Air	Air	Air	Air	Air	Air	Air	Air	Air	Air	Air	Air
280	Air	Air	Air	Air	Air	Air	Air	Air	Air	Air	Air	Air	Air	Air	Air	Air	Air	Air	Air	Air	Air	Air	Air	Air	Air	Air	Air	Air	Air	Air	Air	Air	Air	Air	Air	Air	Air	Air	Air	Air	Air	Air	Air	Air	Air	Air	Air	Air	Air
276	Air	Air	Air	Air	Air	Air	Air	Air	Air	Air	Air	Air	Air	Air	Air	Air	Air	Air	Air	Air	Air	Air	Air	Air	Air	Air	Air	Air	Air	Air	Air	Air	Air	Air	Air	Air	Air	Air	Air	Air	Air	Air	Air	Air	Air	Air	Air	Air	Air
272	Air	Air	Air	Air	Air	Air	Air	Air	Air	Air	Air	Air	Air	Air	Air	Air	Air	Air	Air	Air	Air	Air	Air	Air	Air	Air	Air	Air	Air	Air	Air	Air	Air	Air	Air	Air	Air	Air	Air	Air	Air	Air	Air	Air	Air	Air	Air	Air	Air
268	Air	Air	Air	Air	Air	Air	Air	Air	Air	Air	Air	Air	Air	Air	Air	Air	Air	Air	Air	Air	Air	Air	Air	Air	Air	Air	Air	Air	Air	Air	Air	Air	Air	Air	Air	Air	Air	Air	Air	Air	Air	Air	Air	Air	Air	Air	Air	Air	Air
264	Air	Air	Air	Air	Air	Air	Air	Air	Air	Air	Air	Air	Air	Air	Air	Air	Air	Air	Air	Air	Air	Air	Air	Air	Air	Air	Air	Air	Air	Air	Air	Air	Air	Air	Air	Air	Air	Air	Air	Air	Air	Air	Air	Air	Air	Air	Air	Air	Air
260	Air	Air	Air	Air	Air	Air	Air	Air	Air	Air	Air	Air	Air	Air	Air	Air	Air	Air	Air	Air	Air	Air	Air	Air	Air	Air	Air	Air	Air	Air	Air	Air	Air	Air	Air	Air	Air	Air	Air	Air	Air	Air	Air	Air	Air	Air	Air	Air	Air
256	Air	Air	Air	Air	Air	Air	Air	Air	Air	Air	Air	Air	Air	Air	Air	Air	Air	Air	Air	Air	Air	Air	Air	Air	Air	Air	Air	Air	Air	Air	Air	Air	Air	Air	Air	Air	Air	Air	Air	Air	Air	Air	Air	Air	Air	Air	Air	Air	Air
252	Air	Air	Air	Air	Air	Air	Air	Air	Air	Air	Air	Air	Air	Air	Air	Air	Air	Air	Air	Air	Air	Air	Air	Air	Air	Air	Air	Air	Air	Air	Air	Air	Air	Air	Air	Air	Air	Air	Air	Air	Air	Air	Air	Air	Air	Air	Air	Air	Air
248	Air	Air	Air	Air	Air	Air	Air	Air	Air	Air	Air	Air	Air	Air	Air	Air	Air	Air	Air	Air	Air	Air	Air	Air	Air	Air	Air	Air	Air	Air	Air	Air	Air	Air	Air	Air	Air	Air	Air	Air	Air	Air	Air	Air	Air	Air	Air	Air	Air
244	Air	Air	Air	Air	Air	Air	Air	Air	Air	Air	Air	Air	Air	Air	Air	Air	Air	Air	Air	Air	Air	Air	Air	Air	Air	Air	Air	Air	Air	Air	Air	Air	Air	Air	Air	Air	Air	Air	Air	Air	Air	Air	Air	Air	Air	Air	Air	Air	Air
240	Air	Air	Air	Air	Air	Air	Air	Air	Air	Air	Air	Air	Air	Air	Air	Air	Air	Air	Air	Air	Air	Air	Air	Air	Air	Air	Air	Air	Air	Air	Air	Air	Air	Air	Air	Air	Air	Air	Air	Air	Air	Air	Air	Air	Air	Air	Air	Air	Air
236	Air	Air	Air	Air	Air	Air	Air	Air	Air	Air	Air	Air	Air	Air	Air	Air	Air	Air	Air	Air	Air	Air	Air	Air	Air	Air	Air	Air	Air	Air	Air	Air	Air	Air	Air	Air	Air	Air	Air	Air	Air	Air	Air	Air	Air	Air	Air	Air	Air
232	Air	Air	Air	Air	Air	Air	Air	Air	Air	Air	Air	Air	Air	Air	Air	Air	Air	Air	Air	Air	Air	Air	Air	Air	Air	Air	Air	Air	Air	Air	Air	Air	Air	Air	Air	Air	Air	Air	Air	Air	Air	Air	Air	Air	Air	Air	Air	Air	Air
228	Air	Air	Air	Air	Air	Air	Air	Air	Air	Air	Air	Air	Air	Air	Air	Air	Air	Air	Air	Air	Air	Air	Air	Air	Air	Air	Air	Air	Air	Air	Air	Air	Air	Air	Air	Air	Air	Air	Air	Air	Air	Air	Air	Air	Air	Air	Air	Air	Air
224	Air	Air	Air	Air	Air	Air	Air	Air	Air	Air	Air	Air	Air	Air	Air	Air	Air	Air	Air	Air	Air	Air	Air	Air	Air	Air	Air	Air	Air	Air	Air	Air	Air	Air	Air	Air	Air	Air	Air	Air	Air	Air	Air	Air	Air	Air	Air	Air	Air
220	Air	Air	Air	Air	Air	Air	Air	Air	Air	Air	Air	Air	Air	Air	Air	Air	Air	Air	Air	Air	Air	Air	Air	Air	Air	Air	Air	Air	Air	Air	Air	Air	Air	Air	Air	Air	Air	Air	Air	Air	Air	Air	Air	Air	Air	Air	Air	Air	Air
216	Air	Air	Air	Air	Air	Air	Air	Air	Air	Air	Air	Air	Air	Air	Air	Air	Air	Air	Air	Air	Air	Air	Air	Air	Air	Air	Air	Air	Air	Air	Air	Air	Air	Air	Air	Air	Air	Air	Air	Air	Air	Air	Air	Air	Air	Air	Air	Air	Air
212	Air	Air	Air	Air	Air	Air	Air	Air	Air	Air	Air	Air	Air	Air	Air	Air	Air	Air	Air	Air	Air	Air	Air	Air	Air	Air	Air	Air	Air	Air	Air	Air	Air	Air	Air	Air	Air	Air	Air	Air	Air	Air	Air	Air	Air	Air	Air	Air	Air
208	Air	Air	Air	Air	Air	Air	Air	Air	Air	Air	Air	Air	Air	Air	Air	Air	Air	Air	Air	Air	Air	Air	Air	Air	Air	Air	Air	Air	Air	Air	Air	Air	Air	Air	Air	Air	Air	Air	Air	Air	Air	Air	Air	Air	Air	Air	Air	Air	Air
204	Air	Air	Air	Air	Air	Air	Air	Air	Air	Air	Air	Air	Air	Air	Air	Air	Air	Air	Air	Air	Air	Air	Air	Air	Air	Air	Air	Air	Air	Air	Air	Air	Air	Air	Air	Air	Air	Air	Air	Air	Air	Air	Air	Air	Air	Air	Air	Air	Air
200	Air	Air	Air	Air	Air	Air	Air	Air	Air	Air	Air	Air	Air	Air	Air	Air	Air	Air	Air	Air	Air	Air	Air	Air	Air	Air	Air	Air	Air	Air	Air	Air	Air	Air	Air	Air	Air	Air	Air	Air	Air	Air	Air	Air	Air	Air	Air	Air	Air
196	Air	Air	Air	Air	Air	Air	Air	Air	Air	Air	Air	Air	Air	Air	Air	Air	Air	Air	Air	Air	Air	Air	Air	Air	Air	Air	Air	Air	Air	Air	Air	Air	Air	Air	Air	Air	Air	Air	Air	Air	Air	Air	Air	Air	Air	Air	Air	Air	Air
192	Air	Air	Air	Air	Air	Air	Air	Air	Air	Air	Air	Air	Air	Air	Air	Air	Air	Air	Air	Air	Air	Air	Air	Air	Air	Air	Air	Air	Air	Air	Air	Air	Air	Air	Air	Air	Air	Air	Air	Air	Air	Air	Air	Air	Air	Air	Air	Air	Air
188	Air	Air	Air	Air	Air	Air	Air	Air	Air	Air	Air	Air	Air	Air	Air	Air	Air	Air	Air	Air	Air	Air	Air	Air	Air	Air	Air	Air	Air	Air	Air	Air	Air	Air	Air	Air	Air	Air	Air	Air	Air	Air	Air	Air	Air	Air	Air	Air	Air
184	Air	Air	Air	Air	Air	Air	Air	Air	Air	Air	Air	Air	Air	Air	Air	Air	Air	Air	Air	Air	Air	Air	Air	Air	Air	Air	Air	Air	Air	Air	Air	Air	Air	Air	Air	Air	Air	Air	Air	Air	Air	Air	Air	Air	Air	Air	Air	Air	Air
180	Air	Air	Air	Air	Air	Air	Air	Air	Air	Air	Air	Air	Air	Air	Air	Air	Air	Air	Air	Air	Air	Air	Air	Air	Air	Air	Air	Air	Air	Air	Air	Air	Air	Air	Air	Air	Air	Air	Air	Air	Air	Air	Air	Air	Air	Air	Air	Air	Air
176	Air	Air	Air	Air	Air	Air	Air	Air	Air	Air	Air	Air	Air	Air	Air	Air	Air	Air	Air	Air	Air	Air	Air	Air	Air	Air	Air	Air	Air	Air	Air	Air	Air	Air	Air	Air	Air	Air	Air	Air	Air	Air	Air	Air	Air	Air	Air	Air	Air
172	Air	Air	Air	Air	Air	Air	Air	Air	Air	Air	Air	Air	Air	Air	Air	Air	Air	Air	Air	Air	Air	Air	Air	Air	Air	Air	Air	Air	Air	Air	Air	Air	Air	Air	Air	Air	Air	Air	Air	Air	Air	Air	Air	Air	Air	Air	Air	Air	Air
168	Air	Air	Air	Air	Air	Air	Air	Air	Air	Air	Air	Air	Air	Air	Air	Air	Air	Air	Air	Air	Air	Air	Air	Air	Air	Air	Air	Air	Air	Air	Air	Air	Air	Air	Air	Air	Air	Air	Air	Air	Air	Air	Air	Air	Air	Air	Air	Air	Air
164	Air	Air	Air	Air	Air	Air	Air	Air	Air	Air	Air	Air	Air	Air	Air	Air	Air	Air	Air	Air	Air	Air	Air	Air	Air	Air	Air	Air	Air	Air	Air	Air	Air	Air	Air	Air	Air	Air	Air	Air	Air	Air	Air	Air	Air	Air	Air	Air	Air
160	Air	Air	Air	Air	Air	Air	Air	Air	Air	Air	Air	Air	Air	Air	Air	Air	Air	Air	Air	Air	Air	Air	Air	Air	Air	Air	Air	Air	Air	Air	Air	Air	Air	Air	Air	Air	Air	Air	Air	Air	Air	Air	Air	Air	Air	Air	Air	Air	Air
156	Air	Air	Air	Air	Air	Air	Air	Air	Air	Air	Air	Air	Air	Air	Air	Air	Air	Air	Air	Air	Air	Air	Air	Air	Air	Air	Air	Air	Air	Air	Air	Air	Air	Air	Air	Air	Air	Air	Air	Air	Air	Air	Air	Air	Air	Air	Air	Air	Air
152	Air	Air	Air	Air	Air	Air	Air	Air	Air	Air	Air	Air	Air	Air	Air	Air	Air	Air	Air	Air	Air	Air	Air	Air	Air	Air	Air	Air	Air	Air	Air	Air	Air	Air	Air	Air	Air	Air	Air	Air	Air	Air	Air	Air	Air	Air	Air	Air	Air
148	Air	Air	Air	Air	Air	Air	Air	Air	Air	Air	Air	Air	Air	Air	Air	Air	Air	Air	Air	Air	Air	Air	Air	Air	Air	Air	Air	Air	Air	Air	Air	Air	Air	Air	Air	Air	Air	Air	Air	Air	Air	Air	Air	Air	Air	Air	Air	Air	Air
144	Air	Air	Air	Air	Air	Air	Air	Air	Air	Air	Air	Air	Air	Air	Air	Air	Air	Air	Air	Air	Air	Air	Air	Air	Air	Air	Air	Air	Air	Air	Air	Air	Air	Air	Air	Air	Air	Air	Air	Air	Air	Air	Air	Air	Air	Air	Air	Air	Air
140	Air	Air	Air	Air	Air	Air	Air	Air	Air	Air	Air	Air	Air	Air	Air	Air	Air	Air	Air	Air	Air	Air	Air	Air	Air	Air	Air	Air	Air	Air	Air	Air	Air	Air	Air	Air	Air	Air	Air	Air	Air	Air	Air	Air	Air	Air	Air	Air	Air
136	Air	Air	Air	Air	Air	Air	Air	Air	Air	Air	Air	Air	Air	Air	Air	Air	Air	Air	Air	Air	Air	Air	Air	Air	Air	Air	Air	Air	Air	Air	Air	Air	Air	Air	Air	Air	Air	Air	Air	Air	Air	Air	Air	Air	Air	Air	Air	Air	Air
132	Air	Air	Air	Air	Air	Air	Air	Air	Air	Air	Air	Air	Air	Air	Air	Air	Air	Air	Air	Air	Air	Air	Air	Air	Air	Air	Air	Air	Air	Air	Air	Air	Air	Air	Air	Air	Air	Air	Air	Air	Air	Air	Air	Air	Air	Air	Air	Air	Air
128	Air	Air	Air	Air	Air	Air	Air	Air	Air	Air	Air	Air	Air	Air	Air	Air	Air	Air	Air	Air	Air	Air	Air	Air	Air	Air	Air	Air	Air	Air	Air	Air	Air	Air	Air	Air	Air	Air	Air	Air	Air	Air	Air	Air	Air	Air	Air	Air	Air
124	Air	Air	Air	Air	Air	Air	Air	Air	Air	Air	Air	Air	Air	Air	Air	Air	Air	Air	Air	Air	Air	Air	Air	Air	Air	Air	Air	Air	Air	Air	Air	Air	Air	Air	Air	Air	Air	Air	Air	Air	Air	Air	Air	Air	Air	Air	Air	Air	Air
120	Air	Air	Air	Air	Air	Air	Air	Air	Air	Air	Air	Air	Air	Air	Air	Air	Air	Air	Air	Air	Air	Air	Air	Air	Air	Air	Air	Air	Air	Air	Air	Air	Air	Air	Air	Air	Air	Air	Air	Air	Air	Air	Air	Air	Air	Air	Air	Air	Air
116	Air	Air	Air	Air	Air	Air	Air	Air	Air	Air	Air	Air	Air	Air	Air	Air	Air	Air	Air	Air	Air	Air	Air	Air	Air	Air	Air	Air	Air	Air	Air	Air	Air	Air	Air	Air	Air	Air	Air	Air	Air	Air	Air	Air	Air	Air	Air	Air	Air
112	Air	Air	Air	Air	Air	Air	Air	Air	Air	Air	Air	Air	Air	Air	Air	Air	Air	Air	Air	Air	Air	Air	Air	Air	Air	Air	Air	Air	Air	Air	Air	Air	Air	Air	Air	Air	Air	Air	Air	Air	Air	Air	Air	Air	Air	Air	Air	Air	Air
108	Air	Air	Air	Air	Air	Air	Air	Air	Air	Air	Air	Air	Air	Air	Air	Air	Air	Air	Air	Air	Air	Air	Air	Air	Air	Air	Air	Air	Air	Air	Air	Air	Air	Air	Air	Air	Air	Air	Air	Air	Air	Air	Air	Air	Air	Air	Air	Air	Air
104	Air	Air	Air	Air	Air	Air	Air	Air	Air	Air	Air	Air	Air	Air	Air	Air	Air	Air	Air	Air	Air	Air	Air	Air	Air	Air	Air	Air	Air	Air	Air	Air	Air	Air	Air	Air	Air	Air	Air	Air	Air	Air	Air	Air	Air	Air	Air	Air	Air
100	Air	Air	Air	Air	Air	Air	Air	Air	Air	Air	Air	Air	Air	Air	Air	Air	Air	Air	Air	Air	Air	Air	Air	Air	Air	Air	Air	Air	Air	Air	Air	Air	Air	Air	Air	Air	Air	Air	Air	Air	Air	Air	Air	Air	Air	Air	Air	Air	Air
96	Air	Air	Air	Air	Air	Air	Air	Air	Air	Air	Air	Air	Air	Air	Air	Air	Air	Air	Air	Air	Air	Air	Air	Air	Air	Air	Air	Air	Air	Air	Air	Air	Air	Air	Air	Air	Air	Air	Air	Air	Air	Air	Air	Air	Air	Air	Air	Air	Air
92	Air	Air	Air	Air	Air	Air	Air	Air	Air	Air	Air	Air	Air	Air	Air	Air	Air	Air	Air	Air	Air	Air	Air	Air	Air	Air	Air	Air	Air	Air	Air	Air	Air	Air	Air	Air	Air	Air	Air	Air	Air	Air	Air	Air	Air	Air	Air	Air	Air
88	Air	Air	Air	Air	Air	Air	Air	Air	Air	Air	Air	Air	Air	Air	Air	Air	Air	Air	Air	Air	Air	Air	Air	Air	Air	Air	Air	Air	Air	Air	Air	Air	Air	Air	Air	Air	Air	Air	Air	Air	Air	Air	Air	Air	Air	Air	Air	Air	Air
84	Air	Air	Air	Air	Air	Air	Air	Air	Air	Air	Air	Air	Air	Air	Air	Air	Air	Air	Air	Air	Air	Air	Air	Air	Air	Air	Air	Air	Air	Air	Air	Air	Air	Air	Air	Air	Air	Air	Air	Air	Air	Air	Air	Air	Air	Air	Air	Air	Air
80	Air	Air	Air	Air	Air	Air	Air	Air	Air	Air	Air	Air	Air	Air	Air	Air	Air	Air	Air	Air	Air	Air	Air	Air	Air	Air	Air	Air	Air	Air	Air	Air	Air	Air	Air	Air	Air	Air	Air	Air	Air	Air	Air	Air	Air	Air	Air	Air	Air
76	Air	Air	Air	Air	Air	Air	Air	Air	Air	Air	Air	Air	Air	Air	Air	Air	Air	Air	Air	Air	Air	Air	Air	Air	Air	Air	Air	Air	Air	Air	Air	Air	Air	Air	Air	Air	Air	Air	Air	Air	Air	Air	Air	Air	Air	Air	Air	Air	Air
72	Air	Air	Air	Air	Air	Air	Air	Air	Air	Air	Air	Air	Air	Air	Air	Air	Air	Air	Air	Air	Air	Air	Air	Air	Air	Air	Air	Air	Air	Air	Air	Air	Air	Air	Air	Air	Air	Air	Air	Air	Air	Air	Air	Air	Air	Air	Air	Air	Air
68	Air	Air	Air	Air	Air	Air	Air	Air	Air	Air	Air	Air	Air	Air	Air	Air	Air	Air	Air	Air	Air	Air	Air	Air	Air	Air	Air	Air	Air	Air	Air	Air	Air	Air	Air	Air	Air	Air	Air	Air	Air	Air	Air	Air	Air	Air	Air	Air	Air
64	Air	Air	Air	Air	Air	Air	Air	Air	Air	Air	Air	Air	Air	Air	Air	Air	Air	Air	Air	Air	Air	Air	Air	Air	Air	Air	Air	Air	Air	Air	Air	Air	Air	Air	Air	Air	Air	Air	Air	Air	Air	Air	Air	Air	Air	Air	Air	Air	Air
60	Air	Air	Air	Air	Air	Air	Air	Air	Air	Air	Air	Air	Air	Air	Air	Air	Air	Air	Air	Air	Air	Air	Air	Air	Air	Air	Air	Air	Air	Air	Air	Air	Air	Air	Air	Air	Air	Air	Air	Air	Air	Air	Air	Air	Air	Air	Air	Air	Air
56	Air	Air	Air	Air	Air	Air	Air	Air	Air	Air	Air	Air	Air	Air	Air	Air	Air	Air	Air	Air	Air	Air	Air	Air	Air	Air	Air	Air	Air	Air	Air	Air	Air	Air	Air	Air	Air	Air	Air	Air	Air	Air	Air	Air	Air	Air	Air	Air	Air
52	Air	Air	Air	Air	Air	Air	Air	Air	Air	Air	Air	Air	Air	Air	Air	Air	Air	Air	Air	Air	Air	Air	Air	Air	Air	Air	Air	Air	Air	Air	Air	Air	Air	Air	Air	Air	Air	Air	Air	Air	Air	Air	Air	Air	Air	Air	Air	Air	Air
48	Air	Air	Air	Air	Air	Air	Air	Air	Air	Air	Air	Air	Air	Air	Air	Air	Air	Air	Air	Air	Air	Air	Air	Air	Air	Air	Air	Air	Air	Air	Air	Air	Air	Air	Air	Air	Air	Air	Air	Air	Air	Air	Air	Air	Air	Air	Air	Air	Air
44	Air	Air	Air	Air	Air	Air	Air	Air	Air	Air	Air	Air	Air	Air	Air	Air	Air	Air	Air	Air	Air	Air	Air	Air	Air	Air	Air	Air	Air	Air	Air	Air	Air	Air	Air	Air	Air	Air	Air	Air	Air	Air	Air	Air	Air	Air	Air	Air	Air
40	Air	Air	Air	Air	Air	Air	Air	Air	Air	Air	Air	Air	Air	Air	Air	Air	Air	Air	Air	Air	Air	Air	Air	Air	Air	Air	Air	Air	Air	Air	Air	Air	Air	Air	Air	Air	Air	Air	Air	Air	Air	Air	Air	Air	Air	Air	Air	Air	Air
36	Air	Air	Air	Air	Air	Air	Air	Air	Air	Air	Air	Air	Air	Air	Air	Air	Air	Air	Air	Air	Air	Air	Air	Air	Air	Air	Air	Air	Air	Air	Air	Air	Air	Air	Air	Air	Air	Air	Air	Air	Air	Air	Air	Air	Air	Air	Air	Air	Air
32	Air	Air	Air	Air	Air	Air	Air	Air	Air	Air	Air	Air	Air	Air	Air	Air	Air	Air	Air	Air	Air	Air	Air	Air	Air	Air	Air	Air	Air	Air	Air	Air	Air	Air	Air	Air	Air	Air	Air	Air	Air	Air	Air	Air	Air	Air	Air	Air	Air
28	Air	Air	Air	Air	Air	Air	Air	Air	Air	Air	Air	Air	Air	Air	Air	Air	Air	Air	Air	Air	Air	Air	Air	Air	Air	Air	Air	Air	Air	Air	Air	Air	Air	Air	Air	Air	Air	Air	Air	Air	Air	Air	Air	Air	Air	Air	Air	Air	Air
24	Air	Air	Air	Air	Air	Air	Air	Air	Air	Air	Air	Air	Air	Air	Air	Air	Air	Air	Air	Air	Air	Air	Air	Air	Air	Air	Air	Air	Air	Air	Air	Air	Air	Air	Air	Air	Air	Air	Air	Air	Air	Air	Air	Air	Air	Air	Air	Air	Air
20	Air	Air	Air	Air	Air	Air	Air	Air	Air	Air	Air	Air	Air	Air	Air	Air	Air	Air	Air	Air	Air	Air	Air	Air	Air	Air	Air	Air	Air	Air	Air	Air	Air	Air	Air	Air	Air	Air	Air	Air	Air	Air	Air	Air	Air	Air	Air	Air	Air
16	Air	Air	Air	Air	Air	Air	Air	Air	Air	Air	Air	Air	Air	Air	Air	Air	Air	Air	Air	Air	Air	Air	Air	Air	Air	Air	Air	Air	Air	Air	Air	Air	Air	Air	Air	Air	Air	Air	Air	Air	Air	Air	Air	Air	Air	Air	Air	Air	Air
12	Air	Air	Air	Air	Air	Air	Air	Air	Air	Air	Air	Air	Air	Air	Air	Air	Air	Air	Air	Air	Air	Air	Air	Air	Air	Air	Air	Air	Air	Air	Air	Air	Air	Air	Air	Air	Air	Air	Air	Air	Air	Air	Air	Air	Air	Air	Air	Air	Air
8	Air	Air	Air	Air	Air	Air	Air	Air	Air	Air	Air	Air	Air	Air	Air	Air	Air	Air	Air	Air	Air	Air	Air	Air	Air	Air	Air	Air	Air	Air	Air	Air	Air	Air	Air	Air	Air	Air	Air	Air	Air	Air	Air	Air	Air	Air	Air	Air	Air
4	Air	Air	Air	Air	Air	Air	Air	Air	Air	Air	Air	Air	Air	Air	Air	Air	Air	Air	Air	Air	Air	Air	Air	Air	Air	Air	Air	Air	Air	Air	Air	Air	Air	Air	Air	Air	Air	Air	Air	Air	Air	Air	Air	Air	Air	Air	Air	Air	Air
0	Air	Air	Air	Air	Air	Air	Air	Air	Air	Air	Air	Air	Air	Air	Air	Air	Air	Air	Air	Air	Air	Air	Air	Air	Air	Air	Air	Air	Air	Air	Air	Air	Air	Air	Air	Air	Air	Air	Air	Air	Air	Air	Air	Air	Air	Air	Air	Air	Air
-4	1.61348	1.61573	1.61798	1.62024	1.6225	1.62477	1.62704	1.62932	1.6316	1.63388	1.63617	1.63847	1.64077	1.64308	1.64539	1.6477	1.65002	1.65235	1.65468	1.65702	1.65936	1.66171	1.66406	1.66642	1.66878	1.67115	1.67352	1.6759	1.67828	1.68067	1.68306	1.68546	1.68787	1.69028	1.6927	1.69512	1.69754	1.69998	1.70241	1.70486	1.70731	1.70976	1.71222	1.71469	1.71716	1.71964	1.72212	1.72461	1.72711
-8	1.61347	1.61572	1.61797	1.62023	1.62249	1.62476	1.62703	1.62931	1.63159	1.63387	1.63617	1.63846	1.64076	1.64307	1.64538	1.6477	1.65002	1.65234	1.65467	1.65701	1.65935	1.6617	1.66405	1.66641	1.66877	1.67114	1.67351	1.67589	1.67827	1.68066	1.68306	1.68545	1.68786	1.69027	1.69269	1.69511	1.69754	1.69997	1.70241	1.70485	1.7073	1.70975	1.71221	1.71468	1.71715	1.71963	1.72211	1.7246	1.7271
-12	1.61346	1.61571	1.61796	1.62022	1.62248	1.62475	1.62702	1.6293	1.63158	1.63386	1.63615	1.63845	1.64075	1.64306	1.64537	1.64768	1.65	1.65233	1.65466	1.657	1.65934	1.66169	1.66404	1.6664	1.66876	1.67112	1.6735	1.67588	1.67826	1.68065	1.68304	1.68544	1.68785	1.69026	1.69267	1.6951	1.69752	1.69995	1.70239	1.70484	1.70728	1.70974	1.7122	1.71467	1.71714	1.71962	1.7221	1.72459	1.72708
-16	1.61345	1.6157	1.61795	1.6202	1.62247	1.62473	1.627	1.62928	1.63156	1.63385	1.63614	1.63843	1.64073	1.64304	1.64535	1.64767	1.64999	1.65231	1.65464	1.65698	1.65932	1.66167	1.66402	1.66638	1.66874	1.67111	1.67348	1.67586	1.67824	1.68063	1.68302	1.68542	1.68783	1.69024	1.69266	1.69508	1.6975	1.69993	1.70237	1.70482	1.70727	1.70972	1.71218	1.71465	1.71712	1.7196	1.72208	1.72457	1.72706
-20	1.61343	1.61567	1.61793	1.62018	1.62244	1.62471	1.62698	1.62926	1.63154	1.63383	1.63612	1.63841	1.64071	1.64302	1.64533	1.64765	1.64997	1.65229	1.65462	1.65696	1.6593	1.66165	1.664	1.66636	1.66872	1.67108	1.67346	1.67583	1.67822	1.68061	1.683	1.6854	1.6878	1.69022	1.69263	1.69505	1.69748	1.69991	1.70235	1.70479	1.70724	1.7097	1.71216	1.71462	1.71709	1.71957	1.72205	1.72454	1.72704
-24	1.6134	1.61565	1.6179	1.62016	1.62242	1.62468	1.62696	1.62923	1.63151	1.6338	1.63609	1.63838	1.64069	1.64299	1.6453	1.64762	1.64994	1.65227	1.6546	1.65693	1.65927	1.66162	1.66397	1.66633	1.66869	1.67106	1.67343	1.67581	1.67819	1.68058	1.68297	1.68537	1.68778	1.69019	1.6926	1.69502	1.69745	1.69988	1.70232	1.70476	1.70721	1.70967	1.71213	1.71459	1.71706	1.71954	1.72202	1.72451	1.72701
-28	1.61337	1.61562	1.61787	1.62013	1.62239	1.62465	1.62693	1.6292	1.63148	1.63377	1.63606	1.63835	1.64065	1.64296	1.64527	1.64759	1.64991	1.65223	1.65456	1.6569	1.65924	1.66159	1.66394	1.6663	1.66866	1.67102	1.6734	1.67577	1.67816	1.68054	1.68294	1.68534	1.68774	1.69015	1.69257	1.69499	1.69741	1.69985	1.70228	1.70473	1.70718	1.70963	1.71209	1.71456	1.71703	1.7195	1.72199	1.72447	1.72697
-32	1.61334	1.61559	1.61784	1.62009	1.62235	1.62462	1.62689	1.62917	1.63145	1.63373	1.63602	1.63832	1.64062	1.64292	1.64523	1.64755	1.64987	1.6522	1.65453	1.65686	1.6592	1.66155	1.6639	1.66626	1.66862	1.67098	1.67336	1.67573	1.67812	1.68051	1.6829	1.6853	1.6877	1.69011	1.69253	1.69495	1.69737	1.69981	1.70224	1.70469	1.70714	1.70959	1.71205	1.71451	1.71698	1.71946	1.72195	1.72443	1.72693
-36	1.6133	1.61555	1.6178	1.62005	1.62231	1.62458	1.62685	1.62913	1.63141	1.63369	1.63598	1.63828	1.64058	1.64288	1.64519	1.64751	1.64983	1.65215	1.65448	1.65682	1.65916	1.66151	1.66386	1.66621	1.66857	1.67094	1.67331	1.67569	1.67807	1.68046	1.68285	1.68525	1.68766	1.69007	1.69248	1.6949	1.69733	1.69976	1.7022	1.70464	1.70709	1.70954	1.712	1.71447	1.71694	1.71941	1.7219	1.72439	1.72688
-40	1.61326	1.6155	1.61775	1.62001	1.62227	1.62454	1.62681	1.62908	1.63136	1.63365	1.63594	1.63823	1.64053	1.64284	1.64515	1.64746	1.64978	1.65211	1.65444	1.65677	1.65911	1.66146	1.66381	1.66617	1.66853	1.67089	1.67327	1.67564	1.67803	1.68041	1.68281	1.6852	1.68761	1.69002	1.69243	1.69485	1.69728	1.69971	1.70215	1.70459	1.70704	1.70949	1.71195	1.71441	1.71688	1.71936	1.72184	1.72433	1.72683
-44	1.61321	1.61545	1.6177	1.61996	1.62222	1.62449	1.62676	1.62903	1.63131	1.6336	1.63589	1.63818	1.64048	1.64279	1.6451	1.64741	1.64973	1.65206	1.65439	1.65672	1.65906	1.66141	1.66376	1.66611	1.66847	1.67084	1.67321	1.67559	1.67797	1.68036	1.68275	1.68515	1.68755	1.68996	1.69238	1.6948	1.69722	1.69965	1.70209	1.70453	1.70698	1.70943	1.71189	1.71436	1.71683	1.7193	1.72178	1.72427	1.72677
-48	1.61316	1.6154	1.61765	1.61991	1.62217	1.62443	1.6267	1.62898	1.63126	1.63354	1.63583	1.63813	1.64043	1.64273	1.64504	1.64735	1.64967	1.652	1.65433	1.65666	1.659	1.66135	1.6637	1.66606	1.66841	1.67078	1.67315	1.67553	1.67791	1.6803	1.68269	1.68509	1.68749	1.6899	1.69232	1.69474	1.69716	1.69959	1.70203	1.70447	1.70692	1.70937	1.71183	1.71429	1.71676	1.71924	1.72172	1.72421	1.7267
-52	1.6131	1.61534	1.61759	1.61985	1.62211	1.62437	1.62664	1.62892	1.6312	1.63348	1.63577	1.63807	1.64037	1.64267	1.64498	1.64729	1.64961	1.65194	1.65427	1.6566	1.65894	1.66129	1.66364	1.66599	1.66835	1.67072	1.67309	1.67546	1.67785	1.68023	1.68263	1.68502	1.68743	1.68983	1.69225	1.69467	1.69709	1.69952	1.70196	1.7044	1.70685	1.7093	1.71176	1.71422	1.71669	1.71917	1.72165	1.72414	1.72663
-56	1.61304	1.61528	1.61753	1.61979	1.62205	1.62431	1.62658	1.62886	1.63114	1.63342	1.63571	1.638	1.6403	1.64261	1.64491	1.64723	1.64955	1.65187	1.6542	1.65654	1.65887	1.66122	1.66357	1.66592	1.66828	1.67065	1.67302	1.67539	1.67778	1.68016	1.68256	1.68495	1.68735	1.68976	1.69218	1.6946	1.69702	1.69945	1.70189	1.70433	1.70677	1.70923	1.71168	1.71415	1.71662	1.71909	1.72157	1.72406	1.72655
-60	1.61297	1.61522	1.61747	1.61972	1.62198	1.62424	1.62651	1.62879	1.63107	1.63335	1.63564	1.63793	1.64023	1.64254	1.64484	1.64716	1.64948	1.6518	1.65413	1.65646	1.6588	1.66115	1.6635	1.66585	1.66821	1.67057	1.67294	1.67532	1.6777	1.68009	1.68248	1.68488	1.68728	1.68969	1.6921	1.69452	1.69694	1.69937	1.70181	1.70425	1.7067	1.70915	1.71161	1.71407	1.71654	1.71901	1.72149	1.72398	1.72647
-64	1.6129	1.61515	1.61739	1.61965	1.62191	1.62417	1.62644	1.62871	1.63099	1.63328	1.63556	1.63786	1.64016	1.64246	1.64477	1.64708	1.6494	1.65172	1.65405	1.65639	1.65873	1.66107	1.66342	1.66577	1.66813	1.6705	1.67287	1.67524	1.67762	1.68001	1.6824	1.6848	1.6872	1.68961	1.69202	1.69444	1.69686	1.69929	1.70172	1.70416	1.70661	1.70906	1.71152	1.71398	1.71645	1.71893	1.72141	1.72389	1.72638
-68	1.61282	1.61507	1.61732	1.61957	1.62183	1.6241	1.62636	1.62864	1.63092	1.6332	1.63549	1.63778	1.64008	1.64238	1.64469	1.647	1.64932	1.65164	1.65397	1.6563	1.65864	1.66099	1.66334	1.66569	1.66805	1.67041	1.67278	1.67516	1.67754	1.67992	1.68231	1.68471	1.68711	1.68952	1.69193	1.69435	1.69677	1.6992	1.70164	1.70408	1.70652	1.70897	1.71143	1.71389	1.71636	1.71883	1.72131	1.7238	1.72629
-72	1.61275	1.61499	1.61724	1.61949	1.62175	1.62401	1.62628	1.62855	1.63083	1.63312	1.6354	1.6377	1.63999	1.6423	1.6446	1.64692	1.64923	1.65156	1.65389	1.65622	1.65856	1.6609	1.66325	1.6656	1.66796	1.67032	1.67269	1.67507	1.67745	1.67983	1.68222	1.68462	1.68702	1.68942	1.69184	1.69426	1.69668	1.69911	1.70154	1.70398	1.70643	1.70888	1.71133	1.71379	1.71626	1.71874	1.72121	1.7237	1.72619
-76	1.61266	1.6149	1.61715	1.61941	1.62166	1.62393	1.6262	1.62847	1.63075	1.63303	1.63532	1.63761	1.6399	1.64221	1.64451	1.64683	1.64914	1.65147	1.65379	1.65613	1.65846	1.66081	1.66315	1.66551	1.66786	1.67023	1.6726	1.67497	1.67735	1.67974	1.68213	1.68452	1.68692	1.68933	1.69174	1.69416	1.69658	1.69901	1.70144	1.70388	1.70632	1.70877	1.71123	1.71369	1.71616	1.71863	1.72111	1.7236	1.72609
-80	1.61257	1.61481	1.61706	1.61932	1.62157	1.62384	1.6261	1.62838	1.63065	1.63294	1.63522	1.63751	1.63981	1.64211	1.64442	1.64673	1.64905	1.65137	1.6537	1.65603	1.65837	1.66071	1.66306	1.66541	1.66777	1.67013	1.6725	1.67487	1.67725	1.67963	1.68202	1.68442	1.68682	1.68922	1.69164	1.69405	1.69647	1.6989	1.70134	1.70377	1.70622	1.70867	1.71112	1.71358	1.71605	1.71852	1.721	1.72349	1.72598
-84	1.61248	1.61472	1.61697	1.61922	1.62148	1.62374	1.62601	1.62828	1.63056	1.63284	1.63512	1.63742	1.63971	1.64201	1.64432	1.64663	1.64895	1.65127	1.6536	1.65593	1.65826	1.66061	1.66295	1.66531	1.66766	1.67003	1.67239	1.67477	1.67715	1.67953	1.68192	1.68431	1.68671	1.68912	1.69153	1.69394	1.69636	1.69879	1.70122	1.70366	1.70611	1.70856	1.71101	1.71347	1.71594	1.71841	1.72089	1.72337	1.72586
-88	1.61238	1.61462	1.61687	1.61912	1.62138	1.62364	1.62591	1.62818	1.63045	1.63274	1.63502	1.63731	1.63961	1.64191	1.64422	1.64653	1.64884	1.65116	1.65349	1.65582	1.65816	1.6605	1.66284	1.6652	1.66755	1.66992	1.67228	1.67466	1.67703	1.67942	1.6818	1.6842	1.6866	1.689	1.69141	1.69383	1.69625	1.69868	1.70111	1.70355	1.70599	1.70844	1.71089	1.71335	1.71582	1.71829	1.72077	1.72325	1.72574
-92	1.61228	1.61452	1.61677	1.61902	1.62128	1.62354	1.6258	1.62807	1.63035	1.63263	1.63492	1.63721	1.6395	1.6418	1.64411	1.64642	1.64873	1.65105	1.65338	1.65571	1.65804	1.66039	1.66273	1.66508	1.66744	1.6698	1.67217	1.67454	1.67692	1.6793	1.68169	1.68408	1.68648	1.68888	1.69129	1.69371	1.69613	1.69856	1.70099	1.70342	1.70587	1.70832	1.71077	1.71323	1.71569	1.71816	1.72064	1.72312	1.72561
-96	1.61217	1.61441	1.61666	1.61891	1.62117	1.62343	1.62569	1.62796	1.63024	1.63252	1.6348	1.63709	1.63939	1.64169	1.64399	1.6463	1.64862	1.65094	1.65326	1.65559	1.65793	1.66027	1.66261	1.66497	1.66732	1.66968	1.67205	1.67442	1.6768	1.67918	1.68157	1.68396	1.68636	1.68876	1.69117	1.69358	1.696	1.69843	1.70086	1.7033	1.70574	1.70819	1.71064	1.7131	1.71556	1.71803	1.72051	1.72299	1.72548
-100	1.61206	1.6143	1.61655	1.6188	1.62105	1.62331	1.62558	1.62785	1.63012	1.6324	1.63469	1.63698	1.63927	1.64157	1.64387	1.64618	1.6485	1.65082	1.65314	1.65547	1.65781	1.66015	1.66249	1.66484	1.6672	1.66956	1.67192	1.67429	1.67667	1.67905	1.68144	1.68383	1.68623	1.68863	1.69104	1.69345	1.69587	1.6983	1.70073	1.70316	1.70561	1.70805	1.7105	1.71296	1.71543	1.7179	1.72037	1.72285	1.72534
-104	1.61194	1.61418	1.61643	1.61868	1.62093	1.62319	1.62546	1.62773	1.63	1.63228	1.63457	1.63685	1.63915	1.64145	1.64375	1.64606	1.64837	1.65069	1.65302	1.65535	1.65768	1.66002	1.66236	1.66471	1.66707	1.66943	1.67179	1.67416	1.67654	1.67892	1.68131	1.6837	1.68609	1.6885	1.69091	1.69332	1.69574	1.69816	1.70059	1.70303	1.70547	1.70791	1.71036	1.71282	1.71528	1.71775	1.72023	1.72271	1.7252
-108	1.61182	1.61406	1.61631	1.61856	1.62081	1.62307	1.62533	1.6276	1.62988	1.63216	1.63444	1.63673	1.63902	1.64132	1.64362	1.64593	1.64824	1.65056	1.65289	1.65522	1.65755	1.65989	1.66223	1.66458	1.66693	1.66929	1.67166	1.67403	1.6764	1.67878	1.68117	1.68356	1.68596	1.68836	1.69077	1.69318	1.69559	1.69802	1.70045	1.70288	1.70532	1.70777	1.71022	1.71268	1.71514	1.71761	1.72008	1.72256	1.72504
-112	1.6117	1.61394	1.61618	1.61843	1.62068	1.62294	1.62521	1.62748	1.62975	1.63203	1.63431	1.6366	1.63889	1.64119	1.64349	1.6458	1.64811	1.65043	1.65275	1.65508	1.65741	1.65975	1.66209	1.66444	1.6668	1.66915	1.67152	1.67389	1.67626	1.67864	1.68103	1.68342	1.68581	1.68821	1.69062	1.69303	1.69545	1.69787	1.7003	1.70273	1.70517	1.70762	1.71007	1.71252	1.71499	1.71745	1.71993	1.7224	1.72489
-116	1.61157	1.61381	1.61605	1.6183	1.62055	1.62281	1.62507	1.62734	1.62961	1.63189	1.63417	1.63646	1.63875	1.64105	1.64335	1.64566	1.64797	1.65029	1.65261	1.65494	1.65727	1.65961	1.66195	1.6643	1.66665	1.66901	1.67137	1.67374	1.67611	1.67849	1.68088	1.68327	1.68566	1.68806	1.69047	1.69288	1.6953	1.69772	1.70015	1.70258	1.70502	1.70746	1.70991	1.71237	1.71483	1.7173	1.71977	1.72225	1.72473
-120	1.61143	1.61367	1.61591	1.61816	1.62042	1.62267	1.62494	1.6272	1.62948	1.63175	1.63403	1.63632	1.63861	1.64091	1.64321	1.64552	1.64783	1.65014	1.65247	1.65479	1.65712	1.65946	1.6618	1.66415	1.6665	1.66886	1.67122	1.67359	1.67596	1.67834	1.68072	1.68311	1.68551	1.68791	1.69031	1.69272	1.69514	1.69756	1.69999	1.70242	1.70486	1.7073	1.70975	1.7122	1.71466	1.71713	1.7196	1.72208	1.72456
-124	1.61129	1.61353	1.61577	1.61802	1.62027	1.62253	1.62479	1.62706	1.62933	1.63161	1.63389	1.63617	1.63847	1.64076	1.64306	1.64537	1.64768	1.65	1.65232	1.65464	1.65697	1.65931	1.66165	1.664	1.66635	1.6687	1.67107	1.67343	1.6758	1.67818	1.68057	1.68295	1.68535	1.68775	1.69015	1.69256	1.69498	1.6974	1.69982	1.70225	1.70469	1.70713	1.70958	1.71204	1.7145	1.71696	1.71943	1.72191	1.72439
-128	1.61115	1.61339	1.61563	1.61788	1.62013	1.62238	1.62465	1.62691	1.62918	1.63146	1.63374	1.63603	1.63831	1.64061	1.64291	1.64522	1.64753	1.64984	1.65216	1.65449	1.65682	1.65915	1.66149	1.66384	1.66619	1.66854	1.67091	1.67327	1.67564	1.67802	1.6804	1.68279	1.68518	1.68758	1.68998	1.69239	1.69481	1.69723	1.69965	1.70208	1.70452	1.70696	1.70941	1.71186	1.71432	1.71679	1.71925	1.72173	1.72421
-132	1.611	1.61324	1.61548	1.61773	1.61998	1.62223	1.6245	1.62676	1.62903	1.63131	1.63359	1.63587	1.63816	1.64045	1.64275	1.64506	1.64737	1.64968	1.652	1.65433	1.65665	1.65899	1.66133	1.66367	1.66602	1.66838	1.67074	1.67311	1.67548	1.67785	1.68023	1.68262	1.68501	1.68741	1.68981	1.69222	1.69463	1.69705	1.69948	1.70191	1.70434	1.70678	1.70923	1.71168	1.71414	1.7166	1.71907	1.72155	1.72403
-136	1.61085	1.61309	1.61533	1.61757	1.61982	1.62208	1.62434	1.6266	1.62887	1.63115	1.63343	1.63571	1.638	1.64029	1.64259	1.64489	1.6472	1.64952	1.65184	1.65416	1.65649	1.65882	1.66116	1.66351	1.66586	1.66821	1.67057	1.67293	1.6753	1.67768	1.68006	1.68245	1.68484	1.68723	1.68964	1.69204	1.69446	1.69687	1.6993	1.70173	1.70416	1.7066	1.70905	1.7115	1.71396	1.71642	1.71889	1.72136	1.72384
-140	1.61069	1.61293	1.61517	1.61742	1.61966	1.62192	1.62418	1.62644	1.62871	1.63098	1.63326	1.63555	1.63783	1.64013	1.64243	1.64473	1.64704	1.64935	1.65167	1.65399	1.65632	1.65865	1.66099	1.66333	1.66568	1.66803	1.67039	1.67276	1.67513	1.6775	1.67988	1.68227	1.68466	1.68705	1.68945	1.69186	1.69427	1.69669	1.69911	1.70154	1.70397	1.70641	1.70886	1.71131	1.71376	1.71623	1.71869	1.72117	1.72365
-144	1.61053	1.61277	1.61501	1.61725	1.6195	1.62175	1.62401	1.62628	1.62854	1.63082	1.63309	1.63538	1.63766	1.63996	1.64225	1.64456	1.64686	1.64918	1.65149	1.65382	1.65614	1.65847	1.66081	1.66315	1.6655	1.66786	1.67021	1.67258	1.67494	1.67732	1.6797	1.68208	1.68447	1.68687	1.68927	1.69167	1.69408	1.6965	1.69892	1.70135	1.70378	1.70622	1.70866	1.71111	1.71357	1.71603	1.7185	1.72097	1.72345
-148	1.61037	1.6126	1.61484	1.61708	1.61933	1.62159	1.62384	1.6261	1.62837	1.63064	1.63292	1.6352	1.63749	1.63978	1.64208	1.64438	1.64669	1.649	1.65131	1.65363	1.65596	1.65829	1.66063	1.66297	1.66532	1.66767	1.67003	1.67239	1.67476	1.67713	1.67951	1.68189	1.68428	1.68667	1.68907	1.69148	1.69389	1.6963	1.69873	1.70115	1.70358	1.70602	1.70846	1.71091	1.71337	1.71583	1.71829	1.72076	1.72324
-152	1.6102	1.61243	1.61467	1.61691	1.61916	1.62141	1.62367	1.62593	1.6282	1.63047	1.63274	1.63502	1.63731	1.6396	1.6419	1.6442	1.6465	1.64881	1.65113	1.65345	1.65578	1.65811	1.66044	1.66278	1.66513	1.66748	1.66984	1.6722	1.67457	1.67694	1.67931	1.6817	1.68408	1.68648	1.68888	1.69128	1.69369	1.6961	1.69852	1.70095	1.70338	1.70582	1.70826	1.71071	1.71316	1.71562	1.71808	1.72055	1.72303
-156	1.61002	1.61225	1.61449	1.61673	1.61898	1.62123	1.62349	1.62575	1.62801	1.63029	1.63256	1.63484	1.63713	1.63942	1.64171	1.64401	1.64632	1.64863	1.65094	1.65326	1.65559	1.65792	1.66025	1.66259	1.66494	1.66728	1.66964	1.672	1.67437	1.67674	1.67911	1.6815	1.68388	1.68627	1.68867	1.69108	1.69348	1.6959	1.69832	1.70074	1.70317	1.70561	1.70805	1.7105	1.71295	1.71541	1.71787	1.72034	1.72281
-160	1.60984	1.61207	1.61431	1.61655	1.6188	1.62105	1.6233	1.62556	1.62783	1.6301	1.63237	1.63465	1.63694	1.63923	1.64152	1.64382	1.64612	1.64843	1.65075	1.65307	1.65539	1.65772	1.66005	1.66239	1.66474	1.66709	1.66944	1.6718	1.67416	1.67654	1.67891	1.68129	1.68368	1.68607	1.68847	1.69087	1.69327	1.69569	1.6981	1.70053	1.70296	1.70539	1.70783	1.71028	1.71273	1.71519	1.71765	1.72012	1.72259
-164	1.60966	1.61189	1.61413	1.61637	1.61861	1.62086	1.62312	1.62538	1.62764	1.62991	1.63218	1.63446	1.63674	1.63903	1.64133	1.64362	1.64593	1.64823	1.65055	1.65287	1.65519	1.65752	1.65985	1.66219	1.66453	1.66688	1.66923	1.67159	1.67396	1.67633	1.6787	1.68108	1.68347	1.68586	1.68825	1.69065	1.69306	1.69547	1.69789	1.70031	1.70274	1.70517	1.70761	1.71006	1.71251	1.71496	1.71742	1.71989	1.72236
-168	1.60947	1.6117	1.61394	1.61618	1.61842	1.62067	1.62292	1.62518	1.62745	1.62971	1.63199	1.63426	1.63655	1.63883	1.64113	1.64342	1.64573	1.64803	1.65034	1.65266	1.65498	1.65731	1.65964	1.66198	1.66432	1.66667	1.66902	1.67138	1.67375	1.67611	1.67849	1.68087	1.68325	1.68564	1.68803	1.69043	1.69284	1.69525	1.69766	1.70009	1.70251	1.70495	1.70738	1.70983	1.71228	1.71473	1.71719	1.71966	1.72213
-172	1.60928	1.61151	1.61374	1.61598	1.61823	1.62047	1.62273	1.62498	1.62725	1.62951	1.63179	1.63406	1.63634	1.63863	1.64092	1.64322	1.64552	1.64783	1.65014	1.65245	1.65477	1.6571	1.65943	1.66177	1.66411	1.66646	1.66881	1.67117	1.67353	1.67589	1.67827	1.68064	1.68303	1.68542	1.68781	1.69021	1.69261	1.69502	1.69744	1.69986	1.70228	1.70471	1.70715	1.70959	1.71204	1.7145	1.71696	1.71942	1.72189
-176	1.60908	1.61131	1.61354	1.61578	1.61803	1.62027	1.62252	1.62478	1.62704	1.62931	1.63158	1.63386	1.63614	1.63842	1.64071	1.64301	1.64531	1.64761	1.64992	1.65224	1.65456	1.65688	1.65922	1.66155	1.66389	1.66624	1.66859	1.67094	1.6733	1.67567	1.67804	1.68042	1.6828	1.68519	1.68758	1.68998	1.69238	1.69479	1.6972	1.69962	1.70205	1.70448	1.70691	1.70936	1.7118	1.71426	1.71671	1.71918	1.72165
-180	1.60888	1.61111	1.61334	1.61558	1.61782	1.62007	1.62232	1.62457	1.62683	1.6291	1.63137	1.63364	1.63592	1.63821	1.6405	1.64279	1.64509	1.6474	1.64971	1.65202	1.65434	1.65666	1.65899	1.66133	1.66367	1.66601	1.66836	1.67072	1.67308	1.67544	1.67781	1.68019	1.68257	1.68495	1.68735	1.68974	1.69215	1.69455	1.69697	1.69938	1.70181	1.70424	1.70667	1.70911	1.71156	1.71401	1.71647	1.71893	1.7214
-184	1.60868	1.6109	1.61313	1.61537	1.61761	1.61986	1.62211	1.62436	1.62662	1.62888	1.63115	1.63343	1.63571	1.63799	1.64028	1.64257	1.64487	1.64718	1.64948	1.6518	1.65412	1.65644	1.65877	1.6611	1.66344	1.66578	1.66813	1.67048	1.67284	1.67521	1.67758	1.67995	1.68233	1.68472	1.68711	1.6895	1.6919	1.69431	1.69672	1.69914	1.70156	1.70399	1.70642	1.70886	1.71131	1.71376	1.71621	1.71867	1.72114
-188	1.60847	1.61069	1.61292	1.61516	1.6174	1.61964	1.62189	1.62414	1.6264	1.62867	1.63094	1.63321	1.63549	1.63777	1.64006	1.64235	1.64465	1.64695	1.64926	1.65157	1.65389	1.65621	1.65854	1.66087	1.66321	1.66555	1.66789	1.67025	1.67261	1.67497	1.67734	1.67971	1.68209	1.68447	1.68686	1.68926	1.69166	1.69406	1.69647	1.69889	1.70131	1.70374	1.70617	1.70861	1.71105	1.7135	1.71595	1.71842	1.72088
-192	1.60825	1.61048	1.61271	1.61494	1.61718	1.61942	1.62167	1.62392	1.62618	1.62844	1.63071	1.63298	1.63526	1.63754	1.63983	1.64212	1.64442	1.64672	1.64902	1.65133	1.65365	1.65597	1.6583	1.66063	1.66297	1.66531	1.66766	1.67001	1.67236	1.67473	1.67709	1.67946	1.68184	1.68423	1.68661	1.68901	1.69141	1.69381	1.69622	1.69863	1.70105	1.70348	1.70591	1.70835	1.71079	1.71324	1.71569	1.71815	1.72062
-196	1.60803	1.61025	1.61248	1.61472	1.61695	1.6192	1.62145	1.6237	1.62595	1.62822	1.63048	1.63275	1.63503	1.63731	1.6396	1.64189	1.64418	1.64648	1.64879	1.6511	1.65341	1.65573	1.65806	1.66039	1.66272	1.66506	1.66741	1.66976	1.67212	1.67448	1.67684	1.67921	1.68159	1.68397	1.68636	1.68875	1.69115	1.69355	1.69596	1.69837	1.70079	1.70322	1.70565	1.70808	1.71052	1.71297	1.71542	1.71788	1.72034
-200	1.60781	1.61003	1.61226	1.61449	1.61673	1.61897	1.62122	1.62347	1.62572	1.62798	1.63025	1.63252	1.63479	1.63707	1.63936	1.64165	1.64394	1.64624	1.64854	1.65085	1.65317	1.65549	1.65781	1.66014	1.66247	1.66481	1.66716	1.66951	1.67186	1.67422	1.67659	1.67896	1.68133	1.68371	1.6861	1.68849	1.69089	1.69329	1.6957	1.69811	1.70053	1.70295	1.70538	1.70781	1.71025	1.7127	1.71515	1.71761	1.72007
-204	1.60758	1.6098	1.61203	1.61426	1.6165	1.61874	1.62098	1.62323	1.62549	1.62775	1.63001	1.63228	1.63455	1.63683	1.63912	1.6414	1.6437	1.646	1.6483	1.65061	1.65292	1.65524	1.65756	1.65989	1.66222	1.66456	1.6669	1.66925	1.67161	1.67396	1.67633	1.6787	1.68107	1.68345	1.68583	1.68823	1.69062	1.69302	1.69543	1.69784	1.70025	1.70268	1.7051	1.70754	1.70998	1.71242	1.71487	1.71732	1.71978
-208	1.60735	1.60957	1.61179	1.61402	1.61626	1.6185	1.62074	1.62299	1.62525	1.6275	1.62977	1.63204	1.63431	1.63659	1.63887	1.64116	1.64345	1.64575	1.64805	1.65036	1.65267	1.65498	1.65731	1.65963	1.66196	1.6643	1.66664	1.66899	1.67134	1.6737	1.67606	1.67843	1.6808	1.68318	1.68556	1.68795	1.69035	1.69275	1.69515	1.69756	1.69998	1.7024	1.70482	1.70726	1.70969	1.71213	1.71458	1.71704	1.7195
-212	1.60711	1.60933	1.61156	1.61378	1.61602	1.61826	1.6205	1.62275	1.625	1.62726	1.62952	1.63179	1.63406	1.63634	1.63862	1.6409	1.64319	1.64549	1.64779	1.6501	1.65241	1.65472	1.65705	1.65937	1.6617	1.66404	1.66638	1.66872	1.67108	1.67343	1.67579	1.67816	1.68053	1.68291	1.68529	1.68768	1.69007	1.69247	1.69487	1.69728	1.69969	1.70211	1.70454	1.70697	1.70941	1.71185	1.71429	1.71674	1.7192
-216	1.60687	1.60909	1.61131	1.61354	1.61577	1.61801	1.62025	1.6225	1.62475	1.62701	1.62927	1.63153	1.63381	1.63608	1.63836	1.64065	1.64294	1.64523	1.64753	1.64984	1.65215	1.65446	1.65678	1.6591	1.66143	1.66377	1.66611	1.66845	1.6708	1.67316	1.67552	1.67788	1.68025	1.68263	1.68501	1.6874	1.68979	1.69218	1.69459	1.69699	1.69941	1.70182	1.70425	1.70668	1.70911	1.71155	1.714	1.71645	1.7189
-220	1.60662	1.60884	1.61106	1.61329	1.61552	1.61776	1.62	1.62225	1.6245	1.62675	1.62901	1.63128	1.63355	1.63582	1.6381	1.64038	1.64267	1.64497	1.64727	1.64957	1.65188	1.65419	1.65651	1.65883	1.66116	1.66349	1.66583	1.66818	1.67053	1.67288	1.67524	1.6776	1.67997	1.68234	1.68473	1.68711	1.6895	1.69189	1.6943	1.6967	1.69911	1.70153	1.70395	1.70638	1.70881	1.71125	1.7137	1.71615	1.7186
-224	1.60637	1.60859	1.61081	1.61304	1.61527	1.6175	1.61974	1.62199	1.62424	1.62649	1.62875	1.63102	1.63328	1.63556	1.63783	1.64012	1.64241	1.6447	1.647	1.6493	1.6516	1.65392	1.65623	1.65856	1.66088	1.66322	1.66555	1.6679	1.67024	1.6726	1.67495	1.67732	1.67968	1.68206	1.68443	1.68682	1.68921	1.6916	1.694	1.6964	1.69881	1.70123	1.70365	1.70608	1.70851	1.71095	1.71339	1.71584	1.71829
-228	1.60612	1.60834	1.61055	1.61278	1.61501	1.61724	1.61948	1.62173	1.62397	1.62623	1.62849	1.63075	1.63302	1.63529	1.63756	1.63985	1.64213	1.64443	1.64672	1.64902	1.65133	1.65364	1.65596	1.65828	1.6606	1.66293	1.66527	1.66761	1.66996	1.67231	1.67466	1.67702	1.67939	1.68176	1.68414	1.68652	1.68891	1.6913	1.6937	1.6961	1.69851	1.70093	1.70335	1.70577	1.7082	1.71064	1.71308	1.71552	1.71798
-232	1.60586	1.60807	1.61029	1.61252	1.61475	1.61698	1.61922	1.62146	1.62371	1.62596	1.62822	1.63048	1.63274	1.63502	1.63729	1.63957	1.64186	1.64415	1.64644	1.64874	1.65105	1.65336	1.65567	1.65799	1.66031	1.66264	1.66498	1.66732	1.66966	1.67201	1.67437	1.67673	1.67909	1.68146	1.68384	1.68622	1.68861	1.691	1.69339	1.6958	1.6982	1.70062	1.70303	1.70546	1.70789	1.71032	1.71276	1.71521	1.71766
-236	1.6056	1.60781	1.61003	1.61225	1.61448	1.61671	1.61895	1.62119	1.62344	1.62569	1.62794	1.6302	1.63247	1.63474	1.63701	1.63929	1.64157	1.64386	1.64616	1.64846	1.65076	1.65307	1.65538	1.6577	1.66002	1.66235	1.66468	1.66702	1.66937	1.67172	1.67407	1.67643	1.67879	1.68116	1.68353	1.68591	1.6883	1.69069	1.69308	1.69548	1.69789	1.7003	1.70272	1.70514	1.70757	1.71	1.71244	1.71488	1.71733
-240	1.60533	1.60754	1.60976	1.61198	1.61421	1.61644	1.61867	1.62091	1.62316	1.62541	1.62766	1.62992	1.63218	1.63445	1.63673	1.63901	1.64129	1.64358	1.64587	1.64817	1.65047	1.65278	1.65509	1.6574	1.65973	1.66205	1.66439	1.66672	1.66906	1.67141	1.67376	1.67612	1.67848	1.68085	1.68322	1.6856	1.68799	1.69037	1.69277	1.69517	1.69757	1.69998	1.7024	1.70482	1.70724	1.70967	1.71211	1.71455	1.717
-244	1.60506	1.60727	1.60949	1.61171	1.61393	1.61616	1.6184	1.62063	1.62288	1.62513	1.62738	1.62964	1.6319	1.63417	1.63644	1.63871	1.641	1.64328	1.64557	1.64787	1.65017	1.65248	1.65479	1.6571	1.65942	1.66175	1.66408	1.66642	1.66876	1.6711	1.67345	1.67581	1.67817	1.68054	1.68291	1.68528	1.68767	1.69005	1.69245	1.69484	1.69725	1.69965	1.70207	1.70449	1.70691	1.70934	1.71178	1.71422	1.71666
-248	1.60478	1.60699	1.60921	1.61143	1.61365	1.61588	1.61811	1.62035	1.62259	1.62484	1.62709	1.62935	1.63161	1.63387	1.63614	1.63842	1.6407	1.64299	1.64528	1.64757	1.64987	1.65217	1.65448	1.6568	1.65912	1.66144	1.66377	1.66611	1.66844	1.67079	1.67314	1.67549	1.67785	1.68022	1.68259	1.68496	1.68734	1.68973	1.69212	1.69452	1.69692	1.69932	1.70174	1.70415	1.70658	1.709	1.71144	1.71388	1.71632
-252	1.6045	1.60671	1.60892	1.61114	1.61336	1.61559	1.61782	1.62006	1.6223	1.62455	1.6268	1.62905	1.63131	1.63358	1.63585	1.63812	1.6404	1.64268	1.64497	1.64727	1.64956	1.65187	1.65418	1.65649	1.65881	1.66113	1.66346	1.66579	1.66813	1.67047	1.67282	1.67517	1.67753	1.67989	1.68226	1.68464	1.68701	1.6894	1.69179	1.69418	1.69658	1.69899	1.7014	1.70381	1.70624	1.70866	1.71109	1.71353	1.71597
-256	1.60422	1.60642	1.60864	1.61085	1.61308	1.6153	1.61753	1.61977	1.62201	1.62425	1.6265	1.62875	1.63101	1.63328	1.63555	1.63782	1.6401	1.64238	1.64467	1.64696	1.64925	1.65156	1.65386	1.65617	1.65849	1.66081	1.66314	1.66547	1.66781	1.67015	1.6725	1.67485	1.6772	1.67957	1.68193	1.6843	1.68668	1.68907	1.69145	1.69385	1.69624	1.69865	1.70106	1.70347	1.70589	1.70832	1.71074	1.71318	1.71562
-260	1.60393	1.60613	1.60834	1.61056	1.61278	1.61501	1.61723	1.61947	1.62171	1.62395	1.6262	1.62845	1.63071	1.63297	1.63524	1.63751	1.63979	1.64207	1.64435	1.64664	1.64894	1.65124	1.65355	1.65586	1.65817	1.66049	1.66282	1.66515	1.66748	1.66982	1.67217	1.67452	1.67687	1.67923	1.6816	1.68397	1.68634	1.68873	1.69111	1.6935	1.6959	1.6983	1.70071	1.70312	1.70554	1.70796	1.71039	1.71283	1.71527
-264	1.60363	1.60584	1.60805	1.61026	1.61248	1.61471	1.61693	1.61917	1.6214	1.62365	1.62589	1.62814	1.6304	1.63266	1.63493	1.6372	1.63947	1.64175	1.64404	1.64633	1.64862	1.65092	1.65322	1.65553	1.65785	1.66016	1.66249	1.66482	1.66715	1.66949	1.67183	1.67418	1.67653	1.67889	1.68126	1.68363	1.686	1.68838	1.69076	1.69315	1.69555	1.69795	1.70036	1.70277	1.70518	1.7076	1.71003	1.71246	1.7149
-268	1.60334	1.60554	1.60775	1.60996	1.61218	1.6144	1.61663	1.61886	1.6211	1.62334	1.62558	1.62783	1.63009	1.63235	1.63461	1.63688	1.63915	1.64143	1.64371	1.646	1.6483	1.65059	1.6529	1.6552	1.65752	1.65983	1.66215	1.66448	1.66681	1.66915	1.67149	1.67384	1.67619	1.67855	1.68091	1.68328	1.68565	1.68803	1.69041	1.6928	1.6952	1.69759	1.7	1.70241	1.70482	1.70724	1.70967	1.7121	1.71453
-272	1.60303	1.60524	1.60744	1.60966	1.61187	1.61409	1.61632	1.61855	1.62078	1.62302	1.62527	1.62752	1.62977	1.63203	1.63429	1.63656	1.63883	1.64111	1.64339	1.64567	1.64797	1.65026	1.65256	1.65487	1.65718	1.6595	1.66182	1.66414	1.66647	1.66881	1.67115	1.67349	1.67585	1.6782	1.68056	1.68293	1.6853	1.68768	1.69006	1.69244	1.69484	1.69723	1.69963	1.70204	1.70446	1.70687	1.7093	1.71173	1.71416
-276	1.60273	1.60493	1.60713	1.60935	1.61156	1.61378	1.616	1.61823	1.62047	1.62271	1.62495	1.62719	1.62945	1.6317	1.63396	1.63623	1.6385	1.64078	1.64306	1.64534	1.64763	1.64993	1.65223	1.65453	1.65684	1.65915	1.66147	1.6638	1.66613	1.66846	1.6708	1.67314	1.67549	1.67785	1.68021	1.68257	1.68494	1.68731	1.68969	1.69208	1.69447	1.69687	1.69927	1.70167	1.70408	1.7065	1.70892	1.71135	1.71378
-280	1.60242	1.60462	1.60682	1.60903	1.61125	1.61346	1.61569	1.61791	1.62015	1.62238	1.62462	1.62687	1.62912	1.63138	1.63363	1.6359	1.63817	1.64044	1.64272	1.64501	1.64729	1.64959	1.65189	1.65419	1.6565	1.65881	1.66113	1.66345	1.66578	1.66811	1.67045	1.67279	1.67514	1.67749	1.67985	1.68221	1.68458	1.68695	1.68933	1.69171	1.6941	1.69649	1.69889	1.7013	1.70371	1.70612	1.70854	1.71097	1.7134
-284	1.6021	1.6043	1.60651	1.60871	1.61092	1.61314	1.61536	1.61759	1.61982	1.62206	1.6243	1.62654	1.62879	1.63104	1.6333	1.63556	1.63783	1.6401	1.64238	1.64466	1.64695	1.64924	1.65154	1.65384	1.65615	1.65846	1.66077	1.66309	1.66542	1.66775	1.67009	1.67243	1.67477	1.67712	1.67948	1.68184	1.68421	1.68658	1.68896	1.69134	1.69372	1.69612	1.69851	1.70092	1.70332	1.70574	1.70816	1.71058	1.71301
-288	1.60178	1.60398	1.60618	1.60839	1.6106	1.61282	1.61504	1.61726	1.61949	1.62172	1.62396	1.6262	1.62845	1.63071	1.63296	1.63522	1.63749	1.63976	1.64204	1.64432	1.6466	1.64889	1.65119	1.65349	1.65579	1.6581	1.66042	1.66274	1.66506	1.66739	1.66972	1.67206	1.67441	1.67676	1.67911	1.68147	1.68384	1.6862	1.68858	1.69096	1.69335	1.69573	1.69813	1.70053	1.70294	1.70535	1.70776	1.71019	1.71261
-292	1.60146	1.60366	1.60586	1.60806	1.61027	1.61249	1.6147	1.61693	1.61915	1.62139	1.62363	1.62587	1.62811	1.63036	1.63262	1.63488	1.63714	1.63941	1.64169	1.64397	1.64625	1.64854	1.65083	1.65313	1.65543	1.65774	1.66006	1.66237	1.6647	1.66702	1.66936	1.67169	1.67404	1.67638	1.67874	1.6811	1.68346	1.68582	1.6882	1.69058	1.69296	1.69535	1.69774	1.70014	1.70254	1.70495	1.70737	1.70979	1.71222
-296	1.60113	1.60333	1.60553	1.60773	1.60994	1.61215	1.61437	1.61659	1.61882	1.62105	1.62328	1.62552	1.62777	1.63002	1.63227	1.63453	1.63679	1.63906	1.64133	1.64361	1.64589	1.64818	1.65047	1.65277	1.65507	1.65738	1.65969	1.662	1.66433	1.66665	1.66898	1.67132	1.67366	1.67601	1.67836	1.68071	1.68307	1.68544	1.68781	1.69019	1.69257	1.69496	1.69735	1.69975	1.70215	1.70456	1.70697	1.70939	1.71181
-300	1.6008	1.60299	1.60519	1.60739	1.6096	1.61181	1.61403	1.61625	1.61847	1.6207	1.62294	1.62518	1.62742	1.62967	1.63192	1.63418	1.63644	1.63871	1.64098	1.64325	1.64553	1.64782	1.65011	1.6524	1.6547	1.65701	1.65932	1.66163	1.66395	1.66628	1.66861	1.67094	1.67328	1.67562	1.67797	1.68033	1.68269	1.68505	1.68742	1.68979	1.69217	1.69456	1.69695	1.69935	1.70175	1.70415	1.70656	1.70898	1.7114
-304	1.60046	1.60266	1.60485	1.60705	1.60926	1.61147	1.61368	1.6159	1.61813	1.62035	1.62259	1.62482	1.62706	1.62931	1.63156	1.63382	1.63608	1.63834	1.64061	1.64289	1.64517	1.64745	1.64974	1.65203	1.65433	1.65663	1.65894	1.66125	1.66357	1.6659	1.66822	1.67056	1.67289	1.67524	1.67758	1.67994	1.68229	1.68466	1.68702	1.6894	1.69178	1.69416	1.69655	1.69894	1.70134	1.70374	1.70615	1.70857	1.71099
-308	1.60012	1.60231	1.60451	1.60671	1.60891	1.61112	1.61333	1.61555	1.61777	1.62	1.62223	1.62447	1.62671	1.62895	1.6312	1.63346	1.63571	1.63798	1.64025	1.64252	1.6448	1.64708	1.64936	1.65166	1.65395	1.65626	1.65856	1.66087	1.66319	1.66551	1.66784	1.67017	1.6725	1.67484	1.67719	1.67954	1.6819	1.68426	1.68662	1.68899	1.69137	1.69375	1.69614	1.69853	1.70093	1.70333	1.70574	1.70815	1.71057
-312	1.59978	1.60197	1.60416	1.60636	1.60856	1.61077	1.61298	1.6152	1.61742	1.61964	1.62187	1.62411	1.62634	1.62859	1.63084	1.63309	1.63535	1.63761	1.63987	1.64214	1.64442	1.6467	1.64899	1.65128	1.65357	1.65587	1.65818	1.66049	1.6628	1.66512	1.66744	1.66977	1.67211	1.67445	1.67679	1.67914	1.68149	1.68385	1.68622	1.68859	1.69096	1.69334	1.69572	1.69811	1.70051	1.70291	1.70531	1.70772	1.71014
-316	1.59943	1.60162	1.60381	1.60601	1.60821	1.61041	1.61262	1.61484	1.61706	1.61928	1.62151	1.62374	1.62598	1.62822	1.63047	1.63272	1.63497	1.63723	1.6395	1.64177	1.64404	1.64632	1.6486	1.65089	1.65319	1.65548	1.65779	1.6601	1.66241	1.66473	1.66705	1.66937	1.67171	1.67404	1.67639	1.67873	1.68108	1.68344	1.6858	1.68817	1.69054	1.69292	1.69531	1.69769	1.70009	1.70248	1.70489	1.7073	1.70971
-320	1.59908	1.60126	1.60345	1.60565	1.60785	1.61005	1.61226	1.61447	1.61669	1.61891	1.62114	1.62337	1.62561	1.62785	1.63009	1.63234	1.63459	1.63685	1.63912	1.64138	1.64366	1.64593	1.64822	1.6505	1.6528	1.65509	1.65739	1.6597	1.66201	1.66433	1.66665	1.66897	1.6713	1.67364	1.67598	1.67832	1.68067	1.68303	1.68539	1.68775	1.69013	1.6925	1.69488	1.69727	1.69966	1.70206	1.70446	1.70686	1.70928
-324	1.59872	1.60091	1.60309	1.60529	1.60749	1.60969	1.6119	1.61411	1.61632	1.61854	1.62077	1.623	1.62523	1.62747	1.62971	1.63196	1.63421	1.63647	1.63873	1.641	1.64327	1.64554	1.64782	1.65011	1.6524	1.65469	1.65699	1.6593	1.66161	1.66392	1.66624	1.66856	1.67089	1.67322	1.67556	1.67791	1.68026	1.68261	1.68497	1.68733	1.6897	1.69207	1.69445	1.69684	1.69923	1.70162	1.70402	1.70642	1.70883
-328	1.59836	1.60054	1.60273	1.60492	1.60712	1.60932	1.61153	1.61373	1.61595	1.61817	1.62039	1.62262	1.62485	1.62709	1.62933	1.63157	1.63383	1.63608	1.63834	1.64061	1.64288	1.64515	1.64743	1.64971	1.652	1.65429	1.65659	1.65889	1.6612	1.66351	1.66583	1.66815	1.67048	1.67281	1.67515	1.67749	1.67983	1.68219	1.68454	1.6869	1.68927	1.69164	1.69402	1.6964	1.69879	1.70118	1.70358	1.70598	1.70839
-332	1.59799	1.60017	1.60236	1.60455	1.60675	1.60895	1.61115	1.61336	1.61557	1.61779	1.62001	1.62224	1.62447	1.6267	1.62894	1.63119	1.63343	1.63569	1.63795	1.64021	1.64248	1.64475	1.64703	1.64931	1.65159	1.65389	1.65618	1.65848	1.66079	1.6631	1.66541	1.66773	1.67006	1.67239	1.67472	1.67706	1.67941	1.68176	1.68411	1.68647	1.68884	1.69121	1.69358	1.69596	1.69835	1.70074	1.70313	1.70553	1.70794
-336	1.59762	1.5998	1.60199	1.60418	1.60637	1.60857	1.61077	1.61298	1.61519	1.6174	1.61962	1.62185	1.62408	1.62631	1.62855	1.63079	1.63304	1.63529	1.63755	1.63981	1.64207	1.64434	1.64662	1.6489	1.65118	1.65347	1.65577	1.65807	1.66037	1.66268	1.66499	1.66731	1.66963	1.67196	1.6743	1.67663	1.67898	1.68132	1.68368	1.68603	1.6884	1.69076	1.69314	1.69552	1.6979	1.70029	1.70268	1.70508	1.70748
-340	1.59725	1.59943	1.60161	1.6038	1.60599	1.60819	1.61039	1.61259	1.6148	1.61702	1.61923	1.62146	1.62368	1.62592	1.62815	1.63039	1.63264	1.63489	1.63714	1.6394	1.64167	1.64394	1.64621	1.64849	1.65077	1.65306	1.65535	1.65765	1.65995	1.66226	1.66457	1.66688	1.66921	1.67153	1.67386	1.6762	1.67854	1.68088	1.68324	1.68559	1.68795	1.69032	1.69269	1.69507	1.69745	1.69983	1.70222	1.70462	1.70702
-344	1.59687	1.59905	1.60123	1.60342	1.60561	1.6078	1.61	1.6122	1.61441	1.61662	1.61884	1.62106	1.62329	1.62552	1.62775	1.62999	1.63224	1.63448	1.63674	1.63899	1.64126	1.64352	1.64579	1.64807	1.65035	1.65264	1.65493	1.65722	1.65952	1.66183	1.66414	1.66645	1.66877	1.6711	1.67342	1.67576	1.6781	1.68044	1.68279	1.68514	1.6875	1.68987	1.69223	1.69461	1.69699	1.69937	1.70176	1.70416	1.70656
-348	1.59649	1.59867	1.60085	1.60303	1.60522	1.60741	1.60961	1.61181	1.61402	1.61623	1.61844	1.62066	1.62288	1.62511	1.62735	1.62958	1.63183	1.63407	1.63632	1.63858	1.64084	1.64311	1.64538	1.64765	1.64993	1.65221	1.6545	1.6568	1.65909	1.6614	1.6637	1.66602	1.66833	1.67066	1.67298	1.67532	1.67765	1.67999	1.68234	1.68469	1.68705	1.68941	1.69178	1.69415	1.69653	1.69891	1.7013	1.70369	1.70608
-352	1.5961	1.59828	1.60046	1.60264	1.60482	1.60702	1.60921	1.61141	1.61362	1.61583	1.61804	1.62026	1.62248	1.62471	1.62694	1.62917	1.63141	1.63366	1.63591	1.63816	1.64042	1.64268	1.64495	1.64722	1.6495	1.65178	1.65407	1.65636	1.65866	1.66096	1.66326	1.66558	1.66789	1.67021	1.67254	1.67487	1.6772	1.67954	1.68189	1.68423	1.68659	1.68895	1.69131	1.69368	1.69606	1.69844	1.70082	1.70321	1.70561
-356	1.59571	1.59789	1.60006	1.60224	1.60443	1.60662	1.60881	1.61101	1.61321	1.61542	1.61763	1.61985	1.62207	1.62429	1.62652	1.62876	1.63099	1.63324	1.63549	1.63774	1.64	1.64226	1.64452	1.64679	1.64907	1.65135	1.65363	1.65592	1.65822	1.66052	1.66282	1.66513	1.66744	1.66976	1.67208	1.67441	1.67674	1.67908	1.68143	1.68377	1.68613	1.68848	1.69085	1.69321	1.69559	1.69796	1.70035	1.70274	1.70513
-360	1.59532	1.59749	1.59966	1.60184	1.60403	1.60621	1.60841	1.6106	1.61281	1.61501	1.61722	1.61943	1.62165	1.62388	1.6261	1.62834	1.63057	1.63281	1.63506	1.63731	1.63957	1.64183	1.64409	1.64636	1.64863	1.65091	1.65319	1.65548	1.65777	1.66007	1.66237	1.66468	1.66699	1.66931	1.67163	1.67395	1.67629	1.67862	1.68096	1.68331	1.68566	1.68801	1.69037	1.69274	1.69511	1.69748	1.69987	1.70225	1.70464
-364	1.59492	1.59709	1.59926	1.60144	1.60362	1.60581	1.608	1.61019	1.61239	1.6146	1.61681	1.61902	1.62123	1.62346	1.62568	1.62791	1.63015	1.63239	1.63463	1.63688	1.63913	1.64139	1.64365	1.64592	1.64819	1.65047	1.65275	1.65503	1.65732	1.65962	1.66192	1.66422	1.66653	1.66885	1.67117	1.67349	1.67582	1.67815	1.68049	1.68284	1.68518	1.68754	1.6899	1.69226	1.69463	1.697	1.69938	1.70176	1.70415
-368	1.59452	1.59668	1.59886	1.60103	1.60321	1.6054	1.60759	1.60978	1.61198	1.61418	1.61638	1.6186	1.62081	1.62303	1.62525	1.62748	1.62972	1.63196	1.6342	1.63644	1.6387	1.64095	1.64321	1.64548	1.64775	1.65002	1.6523	1.65458	1.65687	1.65917	1.66146	1.66376	1.66607	1.66839	1.6707	1.67302	1.67535	1.67768	1.68002	1.68236	1.68471	1.68706	1.68941	1.69178	1.69414	1.69651	1.69889	1.70127	1.70366
-372	1.59411	1.59628	1.59845	1.60062	1.6028	1.60498	1.60717	1.60936	1.61156	1.61376	1.61596	1.61817	1.62038	1.6226	1.62482	1.62705	1.62928	1.63152	1.63376	1.636	1.63825	1.64051	1.64277	1.64503	1.6473	1.64957	1.65185	1.65413	1.65641	1.65871	1.661	1.6633	1.66561	1.66792	1.67023	1.67255	1.67488	1.67721	1.67954	1.68188	1.68422	1.68657	1.68893	1.69128	1.69365	1.69602	1.69839	1.70077	1.70315
-376	1.5937	1.59587	1.59803	1.60021	1.60238	1.60456	1.60675	1.60894	1.61113	1.61333	1.61553	1.61774	1.61995	1.62217	1.62439	1.62661	1.62884	1.63108	1.63332	1.63556	1.63781	1.64006	1.64231	1.64457	1.64684	1.64911	1.65139	1.65367	1.65595	1.65824	1.66053	1.66283	1.66514	1.66744	1.66976	1.67207	1.6744	1.67672	1.67906	1.68139	1.68374	1.68608	1.68843	1.69079	1.69315	1.69552	1.69789	1.70027	1.70265
-380	1.59329	1.59545	1.59762	1.59979	1.60196	1.60414	1.60632	1.60851	1.6107	1.6129	1.6151	1.61731	1.61952	1.62173	1.62395	1.62617	1.6284	1.63063	1.63287	1.63511	1.63735	1.6396	1.64186	1.64412	1.64638	1.64865	1.65092	1.6532	1.65548	1.65777	1.66006	1.66236	1.66466	1.66697	1.66928	1.67159	1.67391	1.67624	1.67857	1.6809	1.68324	1.68559	1.68794	1.69029	1.69265	1.69502	1.69738	1.69976	1.70214
-384	1.59287	1.59503	1.59719	1.59936	1.60153	1.60371	1.60589	1.60808	1.61027	1.61247	1.61466	1.61687	1.61908	1.62129	1.6235	1.62573	1.62795	1.63018	1.63242	1.63465	1.6369	1.63915	1.6414	1.64366	1.64592	1.64819	1.65046	1.65273	1.65501	1.6573	1.65959	1.66188	1.66418	1.66648	1.66879	1.67111	1.67342	1.67575	1.67808	1.68041	1.68275	1.68509	1.68744	1.68979	1.69215	1.69451	1.69687	1.69925	1.70162
-388	1.59244	1.5946	1.59677	1.59893	1.60111	1.60328	1.60546	1.60764	1.60983	1.61203	1.61422	1.61643	1.61863	1.62084	1.62306	1.62528	1.6275	1.62973	1.63196	1.6342	1.63644	1.63868	1.64094	1.64319	1.64545	1.64772	1.64999	1.65226	1.65454	1.65682	1.65911	1.6614	1.6637	1.666	1.6683	1.67062	1.67293	1.67525	1.67758	1.67991	1.68224	1.68458	1.68693	1.68928	1.69163	1.69399	1.69636	1.69873	1.7011
-392	1.59202	1.59417	1.59634	1.5985	1.60067	1.60284	1.60502	1.6072	1.60939	1.61158	1.61378	1.61598	1.61818	1.62039	1.6226	1.62482	1.62704	1.62927	1.6315	1.63373	1.63597	1.63822	1.64047	1.64272	1.64498	1.64724	1.64951	1.65178	1.65406	1.65634	1.65862	1.66091	1.66321	1.66551	1.66781	1.67012	1.67243	1.67475	1.67708	1.67941	1.68174	1.68408	1.68642	1.68877	1.69112	1.69348	1.69584	1.69821	1.70058
-396	1.59159	1.59374	1.5959	1.59807	1.60023	1.60241	1.60458	1.60676	1.60895	1.61114	1.61333	1.61553	1.61773	1.61994	1.62215	1.62436	1.62658	1.62881	1.63104	1.63327	1.63551	1.63775	1.64	1.64225	1.6445	1.64676	1.64903	1.6513	1.65357	1.65585	1.65813	1.66042	1.66271	1.66501	1.66731	1.66962	1.67193	1.67425	1.67657	1.6789	1.68123	1.68356	1.6859	1.68825	1.6906	1.69295	1.69531	1.69768	1.70005
-400	1.59115	1.5933	1.59546	1.59762	1.59979	1.60196	1.60414	1.60631	1.6085	1.61068	1.61288	1.61507	1.61727	1.61948	1.62169	1.6239	1.62612	1.62834	1.63057	1.6328	1.63503	1.63727	1.63952	1.64177	1.64402	1.64628	1.64854	1.65081	1.65308	1.65536	1.65764	1.65993	1.66222	1.66451	1.66681	1.66912	1.67142	1.67374	1.67606	1.67838	1.68071	1.68304	1.68538	1.68773	1.69007	1.69243	1.69478	1.69715	1.69952
[truncated: 952 more columns]

## Sheet: Fig. 5b
	x coordinate (μm)
z coordinate (μm)	-1999.32	-1995.31	-1991.31	-1987.31	-1983.3	-1979.3	-1975.3	-1971.3	-1967.29	-1963.29	-1959.29	-1955.29	-1951.28	-1947.28	-1943.28	-1939.28	-1935.27	-1931.27	-1927.27	-1923.27	-1919.26	-1915.26	-1911.26	-1907.25	-1903.25	-1899.25	-1895.25	-1891.24	-1887.24	-1883.24	-1879.24	-1875.23	-1871.23	-1867.23	-1863.23	-1859.22	-1855.22	-1851.22	-1847.22	-1843.21	-1839.21	-1835.21	-1831.2	-1827.2	-1823.2	-1819.2	-1815.19	-1811.19	-1807.19
396	Air	Air	Air	Air	Air	Air	Air	Air	Air	Air	Air	Air	Air	Air	Air	Air	Air	Air	Air	Air	Air	Air	Air	Air	Air	Air	Air	Air	Air	Air	Air	Air	Air	Air	Air	Air	Air	Air	Air	Air	Air	Air	Air	Air	Air	Air	Air	Air	Air
392	Air	Air	Air	Air	Air	Air	Air	Air	Air	Air	Air	Air	Air	Air	Air	Air	Air	Air	Air	Air	Air	Air	Air	Air	Air	Air	Air	Air	Air	Air	Air	Air	Air	Air	Air	Air	Air	Air	Air	Air	Air	Air	Air	Air	Air	Air	Air	Air	Air
388	Air	Air	Air	Air	Air	Air	Air	Air	Air	Air	Air	Air	Air	Air	Air	Air	Air	Air	Air	Air	Air	Air	Air	Air	Air	Air	Air	Air	Air	Air	Air	Air	Air	Air	Air	Air	Air	Air	Air	Air	Air	Air	Air	Air	Air	Air	Air	Air	Air
384	Air	Air	Air	Air	Air	Air	Air	Air	Air	Air	Air	Air	Air	Air	Air	Air	Air	Air	Air	Air	Air	Air	Air	Air	Air	Air	Air	Air	Air	Air	Air	Air	Air	Air	Air	Air	Air	Air	Air	Air	Air	Air	Air	Air	Air	Air	Air	Air	Air
380	Air	Air	Air	Air	Air	Air	Air	Air	Air	Air	Air	Air	Air	Air	Air	Air	Air	Air	Air	Air	Air	Air	Air	Air	Air	Air	Air	Air	Air	Air	Air	Air	Air	Air	Air	Air	Air	Air	Air	Air	Air	Air	Air	Air	Air	Air	Air	Air	Air
376	Air	Air	Air	Air	Air	Air	Air	Air	Air	Air	Air	Air	Air	Air	Air	Air	Air	Air	Air	Air	Air	Air	Air	Air	Air	Air	Air	Air	Air	Air	Air	Air	Air	Air	Air	Air	Air	Air	Air	Air	Air	Air	Air	Air	Air	Air	Air	Air	Air
372	Air	Air	Air	Air	Air	Air	Air	Air	Air	Air	Air	Air	Air	Air	Air	Air	Air	Air	Air	Air	Air	Air	Air	Air	Air	Air	Air	Air	Air	Air	Air	Air	Air	Air	Air	Air	Air	Air	Air	Air	Air	Air	Air	Air	Air	Air	Air	Air	Air
368	Air	Air	Air	Air	Air	Air	Air	Air	Air	Air	Air	Air	Air	Air	Air	Air	Air	Air	Air	Air	Air	Air	Air	Air	Air	Air	Air	Air	Air	Air	Air	Air	Air	Air	Air	Air	Air	Air	Air	Air	Air	Air	Air	Air	Air	Air	Air	Air	Air
364	Air	Air	Air	Air	Air	Air	Air	Air	Air	Air	Air	Air	Air	Air	Air	Air	Air	Air	Air	Air	Air	Air	Air	Air	Air	Air	Air	Air	Air	Air	Air	Air	Air	Air	Air	Air	Air	Air	Air	Air	Air	Air	Air	Air	Air	Air	Air	Air	Air
360	Air	Air	Air	Air	Air	Air	Air	Air	Air	Air	Air	Air	Air	Air	Air	Air	Air	Air	Air	Air	Air	Air	Air	Air	Air	Air	Air	Air	Air	Air	Air	Air	Air	Air	Air	Air	Air	Air	Air	Air	Air	Air	Air	Air	Air	Air	Air	Air	Air
356	Air	Air	Air	Air	Air	Air	Air	Air	Air	Air	Air	Air	Air	Air	Air	Air	Air	Air	Air	Air	Air	Air	Air	Air	Air	Air	Air	Air	Air	Air	Air	Air	Air	Air	Air	Air	Air	Air	Air	Air	Air	Air	Air	Air	Air	Air	Air	Air	Air
352	Air	Air	Air	Air	Air	Air	Air	Air	Air	Air	Air	Air	Air	Air	Air	Air	Air	Air	Air	Air	Air	Air	Air	Air	Air	Air	Air	Air	Air	Air	Air	Air	Air	Air	Air	Air	Air	Air	Air	Air	Air	Air	Air	Air	Air	Air	Air	Air	Air
348	Air	Air	Air	Air	Air	Air	Air	Air	Air	Air	Air	Air	Air	Air	Air	Air	Air	Air	Air	Air	Air	Air	Air	Air	Air	Air	Air	Air	Air	Air	Air	Air	Air	Air	Air	Air	Air	Air	Air	Air	Air	Air	Air	Air	Air	Air	Air	Air	Air
344	Air	Air	Air	Air	Air	Air	Air	Air	Air	Air	Air	Air	Air	Air	Air	Air	Air	Air	Air	Air	Air	Air	Air	Air	Air	Air	Air	Air	Air	Air	Air	Air	Air	Air	Air	Air	Air	Air	Air	Air	Air	Air	Air	Air	Air	Air	Air	Air	Air
340	Air	Air	Air	Air	Air	Air	Air	Air	Air	Air	Air	Air	Air	Air	Air	Air	Air	Air	Air	Air	Air	Air	Air	Air	Air	Air	Air	Air	Air	Air	Air	Air	Air	Air	Air	Air	Air	Air	Air	Air	Air	Air	Air	Air	Air	Air	Air	Air	Air
336	Air	Air	Air	Air	Air	Air	Air	Air	Air	Air	Air	Air	Air	Air	Air	Air	Air	Air	Air	Air	Air	Air	Air	Air	Air	Air	Air	Air	Air	Air	Air	Air	Air	Air	Air	Air	Air	Air	Air	Air	Air	Air	Air	Air	Air	Air	Air	Air	Air
332	Air	Air	Air	Air	Air	Air	Air	Air	Air	Air	Air	Air	Air	Air	Air	Air	Air	Air	Air	Air	Air	Air	Air	Air	Air	Air	Air	Air	Air	Air	Air	Air	Air	Air	Air	Air	Air	Air	Air	Air	Air	Air	Air	Air	Air	Air	Air	Air	Air
328	Air	Air	Air	Air	Air	Air	Air	Air	Air	Air	Air	Air	Air	Air	Air	Air	Air	Air	Air	Air	Air	Air	Air	Air	Air	Air	Air	Air	Air	Air	Air	Air	Air	Air	Air	Air	Air	Air	Air	Air	Air	Air	Air	Air	Air	Air	Air	Air	Air
324	Air	Air	Air	Air	Air	Air	Air	Air	Air	Air	Air	Air	Air	Air	Air	Air	Air	Air	Air	Air	Air	Air	Air	Air	Air	Air	Air	Air	Air	Air	Air	Air	Air	Air	Air	Air	Air	Air	Air	Air	Air	Air	Air	Air	Air	Air	Air	Air	Air
320	Air	Air	Air	Air	Air	Air	Air	Air	Air	Air	Air	Air	Air	Air	Air	Air	Air	Air	Air	Air	Air	Air	Air	Air	Air	Air	Air	Air	Air	Air	Air	Air	Air	Air	Air	Air	Air	Air	Air	Air	Air	Air	Air	Air	Air	Air	Air	Air	Air
316	Air	Air	Air	Air	Air	Air	Air	Air	Air	Air	Air	Air	Air	Air	Air	Air	Air	Air	Air	Air	Air	Air	Air	Air	Air	Air	Air	Air	Air	Air	Air	Air	Air	Air	Air	Air	Air	Air	Air	Air	Air	Air	Air	Air	Air	Air	Air	Air	Air
312	Air	Air	Air	Air	Air	Air	Air	Air	Air	Air	Air	Air	Air	Air	Air	Air	Air	Air	Air	Air	Air	Air	Air	Air	Air	Air	Air	Air	Air	Air	Air	Air	Air	Air	Air	Air	Air	Air	Air	Air	Air	Air	Air	Air	Air	Air	Air	Air	Air
308	Air	Air	Air	Air	Air	Air	Air	Air	Air	Air	Air	Air	Air	Air	Air	Air	Air	Air	Air	Air	Air	Air	Air	Air	Air	Air	Air	Air	Air	Air	Air	Air	Air	Air	Air	Air	Air	Air	Air	Air	Air	Air	Air	Air	Air	Air	Air	Air	Air
304	Air	Air	Air	Air	Air	Air	Air	Air	Air	Air	Air	Air	Air	Air	Air	Air	Air	Air	Air	Air	Air	Air	Air	Air	Air	Air	Air	Air	Air	Air	Air	Air	Air	Air	Air	Air	Air	Air	Air	Air	Air	Air	Air	Air	Air	Air	Air	Air	Air
300	Air	Air	Air	Air	Air	Air	Air	Air	Air	Air	Air	Air	Air	Air	Air	Air	Air	Air	Air	Air	Air	Air	Air	Air	Air	Air	Air	Air	Air	Air	Air	Air	Air	Air	Air	Air	Air	Air	Air	Air	Air	Air	Air	Air	Air	Air	Air	Air	Air
296	Air	Air	Air	Air	Air	Air	Air	Air	Air	Air	Air	Air	Air	Air	Air	Air	Air	Air	Air	Air	Air	Air	Air	Air	Air	Air	Air	Air	Air	Air	Air	Air	Air	Air	Air	Air	Air	Air	Air	Air	Air	Air	Air	Air	Air	Air	Air	Air	Air
292	Air	Air	Air	Air	Air	Air	Air	Air	Air	Air	Air	Air	Air	Air	Air	Air	Air	Air	Air	Air	Air	Air	Air	Air	Air	Air	Air	Air	Air	Air	Air	Air	Air	Air	Air	Air	Air	Air	Air	Air	Air	Air	Air	Air	Air	Air	Air	Air	Air
288	Air	Air	Air	Air	Air	Air	Air	Air	Air	Air	Air	Air	Air	Air	Air	Air	Air	Air	Air	Air	Air	Air	Air	Air	Air	Air	Air	Air	Air	Air	Air	Air	Air	Air	Air	Air	Air	Air	Air	Air	Air	Air	Air	Air	Air	Air	Air	Air	Air
284	Air	Air	Air	Air	Air	Air	Air	Air	Air	Air	Air	Air	Air	Air	Air	Air	Air	Air	Air	Air	Air	Air	Air	Air	Air	Air	Air	Air	Air	Air	Air	Air	Air	Air	Air	Air	Air	Air	Air	Air	Air	Air	Air	Air	Air	Air	Air	Air	Air
280	Air	Air	Air	Air	Air	Air	Air	Air	Air	Air	Air	Air	Air	Air	Air	Air	Air	Air	Air	Air	Air	Air	Air	Air	Air	Air	Air	Air	Air	Air	Air	Air	Air	Air	Air	Air	Air	Air	Air	Air	Air	Air	Air	Air	Air	Air	Air	Air	Air
276	Air	Air	Air	Air	Air	Air	Air	Air	Air	Air	Air	Air	Air	Air	Air	Air	Air	Air	Air	Air	Air	Air	Air	Air	Air	Air	Air	Air	Air	Air	Air	Air	Air	Air	Air	Air	Air	Air	Air	Air	Air	Air	Air	Air	Air	Air	Air	Air	Air
272	Air	Air	Air	Air	Air	Air	Air	Air	Air	Air	Air	Air	Air	Air	Air	Air	Air	Air	Air	Air	Air	Air	Air	Air	Air	Air	Air	Air	Air	Air	Air	Air	Air	Air	Air	Air	Air	Air	Air	Air	Air	Air	Air	Air	Air	Air	Air	Air	Air
268	Air	Air	Air	Air	Air	Air	Air	Air	Air	Air	Air	Air	Air	Air	Air	Air	Air	Air	Air	Air	Air	Air	Air	Air	Air	Air	Air	Air	Air	Air	Air	Air	Air	Air	Air	Air	Air	Air	Air	Air	Air	Air	Air	Air	Air	Air	Air	Air	Air
264	Air	Air	Air	Air	Air	Air	Air	Air	Air	Air	Air	Air	Air	Air	Air	Air	Air	Air	Air	Air	Air	Air	Air	Air	Air	Air	Air	Air	Air	Air	Air	Air	Air	Air	Air	Air	Air	Air	Air	Air	Air	Air	Air	Air	Air	Air	Air	Air	Air
260	Air	Air	Air	Air	Air	Air	Air	Air	Air	Air	Air	Air	Air	Air	Air	Air	Air	Air	Air	Air	Air	Air	Air	Air	Air	Air	Air	Air	Air	Air	Air	Air	Air	Air	Air	Air	Air	Air	Air	Air	Air	Air	Air	Air	Air	Air	Air	Air	Air
256	Air	Air	Air	Air	Air	Air	Air	Air	Air	Air	Air	Air	Air	Air	Air	Air	Air	Air	Air	Air	Air	Air	Air	Air	Air	Air	Air	Air	Air	Air	Air	Air	Air	Air	Air	Air	Air	Air	Air	Air	Air	Air	Air	Air	Air	Air	Air	Air	Air
252	Air	Air	Air	Air	Air	Air	Air	Air	Air	Air	Air	Air	Air	Air	Air	Air	Air	Air	Air	Air	Air	Air	Air	Air	Air	Air	Air	Air	Air	Air	Air	Air	Air	Air	Air	Air	Air	Air	Air	Air	Air	Air	Air	Air	Air	Air	Air	Air	Air
248	Air	Air	Air	Air	Air	Air	Air	Air	Air	Air	Air	Air	Air	Air	Air	Air	Air	Air	Air	Air	Air	Air	Air	Air	Air	Air	Air	Air	Air	Air	Air	Air	Air	Air	Air	Air	Air	Air	Air	Air	Air	Air	Air	Air	Air	Air	Air	Air	Air
244	Air	Air	Air	Air	Air	Air	Air	Air	Air	Air	Air	Air	Air	Air	Air	Air	Air	Air	Air	Air	Air	Air	Air	Air	Air	Air	Air	Air	Air	Air	Air	Air	Air	Air	Air	Air	Air	Air	Air	Air	Air	Air	Air	Air	Air	Air	Air	Air	Air
240	Air	Air	Air	Air	Air	Air	Air	Air	Air	Air	Air	Air	Air	Air	Air	Air	Air	Air	Air	Air	Air	Air	Air	Air	Air	Air	Air	Air	Air	Air	Air	Air	Air	Air	Air	Air	Air	Air	Air	Air	Air	Air	Air	Air	Air	Air	Air	Air	Air
236	Air	Air	Air	Air	Air	Air	Air	Air	Air	Air	Air	Air	Air	Air	Air	Air	Air	Air	Air	Air	Air	Air	Air	Air	Air	Air	Air	Air	Air	Air	Air	Air	Air	Air	Air	Air	Air	Air	Air	Air	Air	Air	Air	Air	Air	Air	Air	Air	Air
232	Air	Air	Air	Air	Air	Air	Air	Air	Air	Air	Air	Air	Air	Air	Air	Air	Air	Air	Air	Air	Air	Air	Air	Air	Air	Air	Air	Air	Air	Air	Air	Air	Air	Air	Air	Air	Air	Air	Air	Air	Air	Air	Air	Air	Air	Air	Air	Air	Air
228	Air	Air	Air	Air	Air	Air	Air	Air	Air	Air	Air	Air	Air	Air	Air	Air	Air	Air	Air	Air	Air	Air	Air	Air	Air	Air	Air	Air	Air	Air	Air	Air	Air	Air	Air	Air	Air	Air	Air	Air	Air	Air	Air	Air	Air	Air	Air	Air	Air
224	Air	Air	Air	Air	Air	Air	Air	Air	Air	Air	Air	Air	Air	Air	Air	Air	Air	Air	Air	Air	Air	Air	Air	Air	Air	Air	Air	Air	Air	Air	Air	Air	Air	Air	Air	Air	Air	Air	Air	Air	Air	Air	Air	Air	Air	Air	Air	Air	Air
220	Air	Air	Air	Air	Air	Air	Air	Air	Air	Air	Air	Air	Air	Air	Air	Air	Air	Air	Air	Air	Air	Air	Air	Air	Air	Air	Air	Air	Air	Air	Air	Air	Air	Air	Air	Air	Air	Air	Air	Air	Air	Air	Air	Air	Air	Air	Air	Air	Air
216	Air	Air	Air	Air	Air	Air	Air	Air	Air	Air	Air	Air	Air	Air	Air	Air	Air	Air	Air	Air	Air	Air	Air	Air	Air	Air	Air	Air	Air	Air	Air	Air	Air	Air	Air	Air	Air	Air	Air	Air	Air	Air	Air	Air	Air	Air	Air	Air	Air
212	Air	Air	Air	Air	Air	Air	Air	Air	Air	Air	Air	Air	Air	Air	Air	Air	Air	Air	Air	Air	Air	Air	Air	Air	Air	Air	Air	Air	Air	Air	Air	Air	Air	Air	Air	Air	Air	Air	Air	Air	Air	Air	Air	Air	Air	Air	Air	Air	Air
208	Air	Air	Air	Air	Air	Air	Air	Air	Air	Air	Air	Air	Air	Air	Air	Air	Air	Air	Air	Air	Air	Air	Air	Air	Air	Air	Air	Air	Air	Air	Air	Air	Air	Air	Air	Air	Air	Air	Air	Air	Air	Air	Air	Air	Air	Air	Air	Air	Air
204	Air	Air	Air	Air	Air	Air	Air	Air	Air	Air	Air	Air	Air	Air	Air	Air	Air	Air	Air	Air	Air	Air	Air	Air	Air	Air	Air	Air	Air	Air	Air	Air	Air	Air	Air	Air	Air	Air	Air	Air	Air	Air	Air	Air	Air	Air	Air	Air	Air
200	Air	Air	Air	Air	Air	Air	Air	Air	Air	Air	Air	Air	Air	Air	Air	Air	Air	Air	Air	Air	Air	Air	Air	Air	Air	Air	Air	Air	Air	Air	Air	Air	Air	Air	Air	Air	Air	Air	Air	Air	Air	Air	Air	Air	Air	Air	Air	Air	Air
196	Air	Air	Air	Air	Air	Air	Air	Air	Air	Air	Air	Air	Air	Air	Air	Air	Air	Air	Air	Air	Air	Air	Air	Air	Air	Air	Air	Air	Air	Air	Air	Air	Air	Air	Air	Air	Air	Air	Air	Air	Air	Air	Air	Air	Air	Air	Air	Air	Air
192	Air	Air	Air	Air	Air	Air	Air	Air	Air	Air	Air	Air	Air	Air	Air	Air	Air	Air	Air	Air	Air	Air	Air	Air	Air	Air	Air	Air	Air	Air	Air	Air	Air	Air	Air	Air	Air	Air	Air	Air	Air	Air	Air	Air	Air	Air	Air	Air	Air
188	Air	Air	Air	Air	Air	Air	Air	Air	Air	Air	Air	Air	Air	Air	Air	Air	Air	Air	Air	Air	Air	Air	Air	Air	Air	Air	Air	Air	Air	Air	Air	Air	Air	Air	Air	Air	Air	Air	Air	Air	Air	Air	Air	Air	Air	Air	Air	Air	Air
184	Air	Air	Air	Air	Air	Air	Air	Air	Air	Air	Air	Air	Air	Air	Air	Air	Air	Air	Air	Air	Air	Air	Air	Air	Air	Air	Air	Air	Air	Air	Air	Air	Air	Air	Air	Air	Air	Air	Air	Air	Air	Air	Air	Air	Air	Air	Air	Air	Air
180	Air	Air	Air	Air	Air	Air	Air	Air	Air	Air	Air	Air	Air	Air	Air	Air	Air	Air	Air	Air	Air	Air	Air	Air	Air	Air	Air	Air	Air	Air	Air	Air	Air	Air	Air	Air	Air	Air	Air	Air	Air	Air	Air	Air	Air	Air	Air	Air	Air
176	Air	Air	Air	Air	Air	Air	Air	Air	Air	Air	Air	Air	Air	Air	Air	Air	Air	Air	Air	Air	Air	Air	Air	Air	Air	Air	Air	Air	Air	Air	Air	Air	Air	Air	Air	Air	Air	Air	Air	Air	Air	Air	Air	Air	Air	Air	Air	Air	Air
172	Air	Air	Air	Air	Air	Air	Air	Air	Air	Air	Air	Air	Air	Air	Air	Air	Air	Air	Air	Air	Air	Air	Air	Air	Air	Air	Air	Air	Air	Air	Air	Air	Air	Air	Air	Air	Air	Air	Air	Air	Air	Air	Air	Air	Air	Air	Air	Air	Air
168	Air	Air	Air	Air	Air	Air	Air	Air	Air	Air	Air	Air	Air	Air	Air	Air	Air	Air	Air	Air	Air	Air	Air	Air	Air	Air	Air	Air	Air	Air	Air	Air	Air	Air	Air	Air	Air	Air	Air	Air	Air	Air	Air	Air	Air	Air	Air	Air	Air
164	Air	Air	Air	Air	Air	Air	Air	Air	Air	Air	Air	Air	Air	Air	Air	Air	Air	Air	Air	Air	Air	Air	Air	Air	Air	Air	Air	Air	Air	Air	Air	Air	Air	Air	Air	Air	Air	Air	Air	Air	Air	Air	Air	Air	Air	Air	Air	Air	Air
160	Air	Air	Air	Air	Air	Air	Air	Air	Air	Air	Air	Air	Air	Air	Air	Air	Air	Air	Air	Air	Air	Air	Air	Air	Air	Air	Air	Air	Air	Air	Air	Air	Air	Air	Air	Air	Air	Air	Air	Air	Air	Air	Air	Air	Air	Air	Air	Air	Air
156	Air	Air	Air	Air	Air	Air	Air	Air	Air	Air	Air	Air	Air	Air	Air	Air	Air	Air	Air	Air	Air	Air	Air	Air	Air	Air	Air	Air	Air	Air	Air	Air	Air	Air	Air	Air	Air	Air	Air	Air	Air	Air	Air	Air	Air	Air	Air	Air	Air
152	Air	Air	Air	Air	Air	Air	Air	Air	Air	Air	Air	Air	Air	Air	Air	Air	Air	Air	Air	Air	Air	Air	Air	Air	Air	Air	Air	Air	Air	Air	Air	Air	Air	Air	Air	Air	Air	Air	Air	Air	Air	Air	Air	Air	Air	Air	Air	Air	Air
148	Air	Air	Air	Air	Air	Air	Air	Air	Air	Air	Air	Air	Air	Air	Air	Air	Air	Air	Air	Air	Air	Air	Air	Air	Air	Air	Air	Air	Air	Air	Air	Air	Air	Air	Air	Air	Air	Air	Air	Air	Air	Air	Air	Air	Air	Air	Air	Air	Air
144	Air	Air	Air	Air	Air	Air	Air	Air	Air	Air	Air	Air	Air	Air	Air	Air	Air	Air	Air	Air	Air	Air	Air	Air	Air	Air	Air	Air	Air	Air	Air	Air	Air	Air	Air	Air	Air	Air	Air	Air	Air	Air	Air	Air	Air	Air	Air	Air	Air
140	Air	Air	Air	Air	Air	Air	Air	Air	Air	Air	Air	Air	Air	Air	Air	Air	Air	Air	Air	Air	Air	Air	Air	Air	Air	Air	Air	Air	Air	Air	Air	Air	Air	Air	Air	Air	Air	Air	Air	Air	Air	Air	Air	Air	Air	Air	Air	Air	Air
136	Air	Air	Air	Air	Air	Air	Air	Air	Air	Air	Air	Air	Air	Air	Air	Air	Air	Air	Air	Air	Air	Air	Air	Air	Air	Air	Air	Air	Air	Air	Air	Air	Air	Air	Air	Air	Air	Air	Air	Air	Air	Air	Air	Air	Air	Air	Air	Air	Air
132	Air	Air	Air	Air	Air	Air	Air	Air	Air	Air	Air	Air	Air	Air	Air	Air	Air	Air	Air	Air	Air	Air	Air	Air	Air	Air	Air	Air	Air	Air	Air	Air	Air	Air	Air	Air	Air	Air	Air	Air	Air	Air	Air	Air	Air	Air	Air	Air	Air
128	Air	Air	Air	Air	Air	Air	Air	Air	Air	Air	Air	Air	Air	Air	Air	Air	Air	Air	Air	Air	Air	Air	Air	Air	Air	Air	Air	Air	Air	Air	Air	Air	Air	Air	Air	Air	Air	Air	Air	Air	Air	Air	Air	Air	Air	Air	Air	Air	Air
124	Air	Air	Air	Air	Air	Air	Air	Air	Air	Air	Air	Air	Air	Air	Air	Air	Air	Air	Air	Air	Air	Air	Air	Air	Air	Air	Air	Air	Air	Air	Air	Air	Air	Air	Air	Air	Air	Air	Air	Air	Air	Air	Air	Air	Air	Air	Air	Air	Air
120	Air	Air	Air	Air	Air	Air	Air	Air	Air	Air	Air	Air	Air	Air	Air	Air	Air	Air	Air	Air	Air	Air	Air	Air	Air	Air	Air	Air	Air	Air	Air	Air	Air	Air	Air	Air	Air	Air	Air	Air	Air	Air	Air	Air	Air	Air	Air	Air	Air
116	Air	Air	Air	Air	Air	Air	Air	Air	Air	Air	Air	Air	Air	Air	Air	Air	Air	Air	Air	Air	Air	Air	Air	Air	Air	Air	Air	Air	Air	Air	Air	Air	Air	Air	Air	Air	Air	Air	Air	Air	Air	Air	Air	Air	Air	Air	Air	Air	Air
112	Air	Air	Air	Air	Air	Air	Air	Air	Air	Air	Air	Air	Air	Air	Air	Air	Air	Air	Air	Air	Air	Air	Air	Air	Air	Air	Air	Air	Air	Air	Air	Air	Air	Air	Air	Air	Air	Air	Air	Air	Air	Air	Air	Air	Air	Air	Air	Air	Air
108	Air	Air	Air	Air	Air	Air	Air	Air	Air	Air	Air	Air	Air	Air	Air	Air	Air	Air	Air	Air	Air	Air	Air	Air	Air	Air	Air	Air	Air	Air	Air	Air	Air	Air	Air	Air	Air	Air	Air	Air	Air	Air	Air	Air	Air	Air	Air	Air	Air
104	Air	Air	Air	Air	Air	Air	Air	Air	Air	Air	Air	Air	Air	Air	Air	Air	Air	Air	Air	Air	Air	Air	Air	Air	Air	Air	Air	Air	Air	Air	Air	Air	Air	Air	Air	Air	Air	Air	Air	Air	Air	Air	Air	Air	Air	Air	Air	Air	Air
100	Air	Air	Air	Air	Air	Air	Air	Air	Air	Air	Air	Air	Air	Air	Air	Air	Air	Air	Air	Air	Air	Air	Air	Air	Air	Air	Air	Air	Air	Air	Air	Air	Air	Air	Air	Air	Air	Air	Air	Air	Air	Air	Air	Air	Air	Air	Air	Air	Air
96	Air	Air	Air	Air	Air	Air	Air	Air	Air	Air	Air	Air	Air	Air	Air	Air	Air	Air	Air	Air	Air	Air	Air	Air	Air	Air	Air	Air	Air	Air	Air	Air	Air	Air	Air	Air	Air	Air	Air	Air	Air	Air	Air	Air	Air	Air	Air	Air	Air
92	Air	Air	Air	Air	Air	Air	Air	Air	Air	Air	Air	Air	Air	Air	Air	Air	Air	Air	Air	Air	Air	Air	Air	Air	Air	Air	Air	Air	Air	Air	Air	Air	Air	Air	Air	Air	Air	Air	Air	Air	Air	Air	Air	Air	Air	Air	Air	Air	Air
88	Air	Air	Air	Air	Air	Air	Air	Air	Air	Air	Air	Air	Air	Air	Air	Air	Air	Air	Air	Air	Air	Air	Air	Air	Air	Air	Air	Air	Air	Air	Air	Air	Air	Air	Air	Air	Air	Air	Air	Air	Air	Air	Air	Air	Air	Air	Air	Air	Air
84	Air	Air	Air	Air	Air	Air	Air	Air	Air	Air	Air	Air	Air	Air	Air	Air	Air	Air	Air	Air	Air	Air	Air	Air	Air	Air	Air	Air	Air	Air	Air	Air	Air	Air	Air	Air	Air	Air	Air	Air	Air	Air	Air	Air	Air	Air	Air	Air	Air
80	Air	Air	Air	Air	Air	Air	Air	Air	Air	Air	Air	Air	Air	Air	Air	Air	Air	Air	Air	Air	Air	Air	Air	Air	Air	Air	Air	Air	Air	Air	Air	Air	Air	Air	Air	Air	Air	Air	Air	Air	Air	Air	Air	Air	Air	Air	Air	Air	Air
76	Air	Air	Air	Air	Air	Air	Air	Air	Air	Air	Air	Air	Air	Air	Air	Air	Air	Air	Air	Air	Air	Air	Air	Air	Air	Air	Air	Air	Air	Air	Air	Air	Air	Air	Air	Air	Air	Air	Air	Air	Air	Air	Air	Air	Air	Air	Air	Air	Air
72	Air	Air	Air	Air	Air	Air	Air	Air	Air	Air	Air	Air	Air	Air	Air	Air	Air	Air	Air	Air	Air	Air	Air	Air	Air	Air	Air	Air	Air	Air	Air	Air	Air	Air	Air	Air	Air	Air	Air	Air	Air	Air	Air	Air	Air	Air	Air	Air	Air
68	Air	Air	Air	Air	Air	Air	Air	Air	Air	Air	Air	Air	Air	Air	Air	Air	Air	Air	Air	Air	Air	Air	Air	Air	Air	Air	Air	Air	Air	Air	Air	Air	Air	Air	Air	Air	Air	Air	Air	Air	Air	Air	Air	Air	Air	Air	Air	Air	Air
64	Air	Air	Air	Air	Air	Air	Air	Air	Air	Air	Air	Air	Air	Air	Air	Air	Air	Air	Air	Air	Air	Air	Air	Air	Air	Air	Air	Air	Air	Air	Air	Air	Air	Air	Air	Air	Air	Air	Air	Air	Air	Air	Air	Air	Air	Air	Air	Air	Air
60	Air	Air	Air	Air	Air	Air	Air	Air	Air	Air	Air	Air	Air	Air	Air	Air	Air	Air	Air	Air	Air	Air	Air	Air	Air	Air	Air	Air	Air	Air	Air	Air	Air	Air	Air	Air	Air	Air	Air	Air	Air	Air	Air	Air	Air	Air	Air	Air	Air
56	Air	Air	Air	Air	Air	Air	Air	Air	Air	Air	Air	Air	Air	Air	Air	Air	Air	Air	Air	Air	Air	Air	Air	Air	Air	Air	Air	Air	Air	Air	Air	Air	Air	Air	Air	Air	Air	Air	Air	Air	Air	Air	Air	Air	Air	Air	Air	Air	Air
52	Air	Air	Air	Air	Air	Air	Air	Air	Air	Air	Air	Air	Air	Air	Air	Air	Air	Air	Air	Air	Air	Air	Air	Air	Air	Air	Air	Air	Air	Air	Air	Air	Air	Air	Air	Air	Air	Air	Air	Air	Air	Air	Air	Air	Air	Air	Air	Air	Air
48	Air	Air	Air	Air	Air	Air	Air	Air	Air	Air	Air	Air	Air	Air	Air	Air	Air	Air	Air	Air	Air	Air	Air	Air	Air	Air	Air	Air	Air	Air	Air	Air	Air	Air	Air	Air	Air	Air	Air	Air	Air	Air	Air	Air	Air	Air	Air	Air	Air
44	Air	Air	Air	Air	Air	Air	Air	Air	Air	Air	Air	Air	Air	Air	Air	Air	Air	Air	Air	Air	Air	Air	Air	Air	Air	Air	Air	Air	Air	Air	Air	Air	Air	Air	Air	Air	Air	Air	Air	Air	Air	Air	Air	Air	Air	Air	Air	Air	Air
40	Air	Air	Air	Air	Air	Air	Air	Air	Air	Air	Air	Air	Air	Air	Air	Air	Air	Air	Air	Air	Air	Air	Air	Air	Air	Air	Air	Air	Air	Air	Air	Air	Air	Air	Air	Air	Air	Air	Air	Air	Air	Air	Air	Air	Air	Air	Air	Air	Air
36	Air	Air	Air	Air	Air	Air	Air	Air	Air	Air	Air	Air	Air	Air	Air	Air	Air	Air	Air	Air	Air	Air	Air	Air	Air	Air	Air	Air	Air	Air	Air	Air	Air	Air	Air	Air	Air	Air	Air	Air	Air	Air	Air	Air	Air	Air	Air	Air	Air
32	Air	Air	Air	Air	Air	Air	Air	Air	Air	Air	Air	Air	Air	Air	Air	Air	Air	Air	Air	Air	Air	Air	Air	Air	Air	Air	Air	Air	Air	Air	Air	Air	Air	Air	Air	Air	Air	Air	Air	Air	Air	Air	Air	Air	Air	Air	Air	Air	Air
28	Air	Air	Air	Air	Air	Air	Air	Air	Air	Air	Air	Air	Air	Air	Air	Air	Air	Air	Air	Air	Air	Air	Air	Air	Air	Air	Air	Air	Air	Air	Air	Air	Air	Air	Air	Air	Air	Air	Air	Air	Air	Air	Air	Air	Air	Air	Air	Air	Air
24	Air	Air	Air	Air	Air	Air	Air	Air	Air	Air	Air	Air	Air	Air	Air	Air	Air	Air	Air	Air	Air	Air	Air	Air	Air	Air	Air	Air	Air	Air	Air	Air	Air	Air	Air	Air	Air	Air	Air	Air	Air	Air	Air	Air	Air	Air	Air	Air	Air
20	Air	Air	Air	Air	Air	Air	Air	Air	Air	Air	Air	Air	Air	Air	Air	Air	Air	Air	Air	Air	Air	Air	Air	Air	Air	Air	Air	Air	Air	Air	Air	Air	Air	Air	Air	Air	Air	Air	Air	Air	Air	Air	Air	Air	Air	Air	Air	Air	Air
16	Air	Air	Air	Air	Air	Air	Air	Air	Air	Air	Air	Air	Air	Air	Air	Air	Air	Air	Air	Air	Air	Air	Air	Air	Air	Air	Air	Air	Air	Air	Air	Air	Air	Air	Air	Air	Air	Air	Air	Air	Air	Air	Air	Air	Air	Air	Air	Air	Air
12	Air	Air	Air	Air	Air	Air	Air	Air	Air	Air	Air	Air	Air	Air	Air	Air	Air	Air	Air	Air	Air	Air	Air	Air	Air	Air	Air	Air	Air	Air	Air	Air	Air	Air	Air	Air	Air	Air	Air	Air	Air	Air	Air	Air	Air	Air	Air	Air	Air
8	Air	Air	Air	Air	Air	Air	Air	Air	Air	Air	Air	Air	Air	Air	Air	Air	Air	Air	Air	Air	Air	Air	Air	Air	Air	Air	Air	Air	Air	Air	Air	Air	Air	Air	Air	Air	Air	Air	Air	Air	Air	Air	Air	Air	Air	Air	Air	Air	Air
4	Air	Air	Air	Air	Air	Air	Air	Air	Air	Air	Air	Air	Air	Air	Air	Air	Air	Air	Air	Air	Air	Air	Air	Air	Air	Air	Air	Air	Air	Air	Air	Air	Air	Air	Air	Air	Air	Air	Air	Air	Air	Air	Air	Air	Air	Air	Air	Air	Air
0	Air	Air	Air	Air	Air	Air	Air	Air	Air	Air	Air	Air	Air	Air	Air	Air	Air	Air	Air	Air	Air	Air	Air	Air	Air	Air	Air	Air	Air	Air	Air	Air	Air	Air	Air	Air	Air	Air	Air	Air	Air	Air	Air	Air	Air	Air	Air	Air	Air
-4	1.75898	1.76009	1.76121	1.76233	1.76345	1.76458	1.76571	1.76684	1.76798	1.76912	1.77026	1.77141	1.77256	1.77371	1.77487	1.77603	1.7772	1.77837	1.77954	1.78072	1.7819	1.78308	1.78427	1.78546	1.78665	1.78785	1.78906	1.79026	1.79148	1.79269	1.79391	1.79513	1.79636	1.79759	1.79883	1.80007	1.80132	1.80257	1.80382	1.80508	1.80634	1.80761	1.80888	1.81015	1.81144	1.81272	1.81401	1.81531	1.81661
-8	1.75898	1.76009	1.76121	1.76233	1.76345	1.76458	1.76571	1.76684	1.76797	1.76911	1.77026	1.7714	1.77256	1.77371	1.77487	1.77603	1.77719	1.77836	1.77953	1.78071	1.78189	1.78307	1.78426	1.78545	1.78665	1.78785	1.78905	1.79026	1.79147	1.79269	1.7939	1.79513	1.79636	1.79759	1.79882	1.80007	1.80131	1.80256	1.80381	1.80507	1.80633	1.8076	1.80887	1.81015	1.81143	1.81272	1.81401	1.8153	1.8166
-12	1.75897	1.76008	1.7612	1.76232	1.76344	1.76457	1.7657	1.76683	1.76797	1.7691	1.77025	1.7714	1.77255	1.7737	1.77486	1.77602	1.77718	1.77835	1.77953	1.7807	1.78188	1.78306	1.78425	1.78544	1.78664	1.78784	1.78904	1.79025	1.79146	1.79267	1.79389	1.79512	1.79635	1.79758	1.79881	1.80005	1.8013	1.80255	1.8038	1.80506	1.80632	1.80759	1.80886	1.81014	1.81142	1.8127	1.81399	1.81529	1.81659
-16	1.75896	1.76007	1.76119	1.76231	1.76343	1.76455	1.76568	1.76682	1.76795	1.76909	1.77024	1.77138	1.77253	1.77369	1.77485	1.77601	1.77717	1.77834	1.77951	1.78069	1.78187	1.78305	1.78424	1.78543	1.78662	1.78782	1.78903	1.79023	1.79144	1.79266	1.79388	1.7951	1.79633	1.79756	1.7988	1.80004	1.80128	1.80253	1.80378	1.80504	1.80631	1.80757	1.80884	1.81012	1.8114	1.81269	1.81398	1.81527	1.81657
-20	1.75894	1.76005	1.76117	1.76229	1.76341	1.76454	1.76567	1.7668	1.76794	1.76908	1.77022	1.77137	1.77252	1.77367	1.77483	1.77599	1.77715	1.77832	1.77949	1.78067	1.78185	1.78303	1.78422	1.78541	1.78661	1.78781	1.78901	1.79021	1.79143	1.79264	1.79386	1.79508	1.79631	1.79754	1.79878	1.80002	1.80126	1.80251	1.80377	1.80502	1.80628	1.80755	1.80882	1.8101	1.81138	1.81266	1.81395	1.81525	1.81655
-24	1.75892	1.76004	1.76115	1.76227	1.76339	1.76452	1.76565	1.76678	1.76792	1.76906	1.7702	1.77135	1.7725	1.77365	1.77481	1.77597	1.77713	1.7783	1.77947	1.78065	1.78183	1.78301	1.7842	1.78539	1.78658	1.78778	1.78899	1.79019	1.7914	1.79262	1.79384	1.79506	1.79629	1.79752	1.79875	1.79999	1.80124	1.80249	1.80374	1.805	1.80626	1.80753	1.8088	1.81007	1.81135	1.81264	1.81393	1.81522	1.81652
-28	1.7589	1.76002	1.76113	1.76225	1.76337	1.7645	1.76563	1.76676	1.76789	1.76903	1.77018	1.77132	1.77247	1.77363	1.77478	1.77594	1.77711	1.77828	1.77945	1.78062	1.7818	1.78299	1.78417	1.78536	1.78656	1.78776	1.78896	1.79017	1.79138	1.79259	1.79381	1.79503	1.79626	1.79749	1.79873	1.79997	1.80121	1.80246	1.80371	1.80497	1.80623	1.8075	1.80877	1.81004	1.81132	1.81261	1.8139	1.81519	1.81649
-32	1.75888	1.75999	1.7611	1.76222	1.76335	1.76447	1.7656	1.76673	1.76787	1.76901	1.77015	1.7713	1.77245	1.7736	1.77476	1.77592	1.77708	1.77825	1.77942	1.78059	1.78177	1.78296	1.78414	1.78533	1.78653	1.78773	1.78893	1.79014	1.79134	1.79256	1.79378	1.795	1.79623	1.79746	1.79869	1.79993	1.80118	1.80242	1.80368	1.80493	1.80619	1.80746	1.80873	1.81001	1.81129	1.81257	1.81386	1.81515	1.81645
-36	1.75885	1.75996	1.76108	1.76219	1.76332	1.76444	1.76557	1.7667	1.76784	1.76898	1.77012	1.77127	1.77242	1.77357	1.77472	1.77588	1.77705	1.77822	1.77939	1.78056	1.78174	1.78292	1.78411	1.7853	1.78649	1.78769	1.78889	1.7901	1.79131	1.79252	1.79374	1.79496	1.79619	1.79742	1.79866	1.7999	1.80114	1.80239	1.80364	1.80489	1.80616	1.80742	1.80869	1.80997	1.81125	1.81253	1.81382	1.81511	1.81641
-40	1.75882	1.75993	1.76104	1.76216	1.76328	1.76441	1.76554	1.76667	1.7678	1.76894	1.77008	1.77123	1.77238	1.77353	1.77469	1.77585	1.77701	1.77818	1.77935	1.78052	1.7817	1.78289	1.78407	1.78526	1.78646	1.78765	1.78886	1.79006	1.79127	1.79248	1.7937	1.79492	1.79615	1.79738	1.79862	1.79985	1.8011	1.80234	1.8036	1.80485	1.80611	1.80738	1.80865	1.80992	1.8112	1.81248	1.81377	1.81506	1.81636
-44	1.75878	1.75989	1.76101	1.76213	1.76325	1.76437	1.7655	1.76663	1.76777	1.76891	1.77005	1.77119	1.77234	1.77349	1.77465	1.77581	1.77697	1.77814	1.77931	1.78049	1.78166	1.78285	1.78403	1.78522	1.78641	1.78761	1.78881	1.79002	1.79123	1.79244	1.79366	1.79488	1.79611	1.79733	1.79857	1.79981	1.80105	1.8023	1.80355	1.8048	1.80606	1.80733	1.8086	1.80987	1.81115	1.81243	1.81372	1.81501	1.81631
-48	1.75874	1.75985	1.76097	1.76209	1.76321	1.76433	1.76546	1.76659	1.76773	1.76886	1.77001	1.77115	1.7723	1.77345	1.77461	1.77577	1.77693	1.7781	1.77927	1.78044	1.78162	1.7828	1.78399	1.78517	1.78637	1.78757	1.78877	1.78997	1.79118	1.79239	1.79361	1.79483	1.79606	1.79729	1.79852	1.79976	1.801	1.80225	1.8035	1.80475	1.80601	1.80728	1.80855	1.80982	1.8111	1.81238	1.81367	1.81496	1.81625
-52	1.7587	1.75981	1.76093	1.76205	1.76317	1.76429	1.76542	1.76655	1.76768	1.76882	1.76996	1.77111	1.77225	1.77341	1.77456	1.77572	1.77688	1.77805	1.77922	1.78039	1.78157	1.78275	1.78394	1.78513	1.78632	1.78751	1.78872	1.78992	1.79113	1.79234	1.79356	1.79478	1.796	1.79723	1.79846	1.7997	1.80094	1.80219	1.80344	1.80469	1.80595	1.80722	1.80849	1.80976	1.81104	1.81232	1.8136	1.8149	1.81619
-56	1.75866	1.75977	1.76088	1.762	1.76312	1.76424	1.76537	1.7665	1.76764	1.76877	1.76991	1.77106	1.77221	1.77336	1.77451	1.77567	1.77683	1.778	1.77917	1.78034	1.78152	1.7827	1.78388	1.78507	1.78626	1.78746	1.78866	1.78986	1.79107	1.79228	1.7935	1.79472	1.79594	1.79717	1.79841	1.79964	1.80088	1.80213	1.80338	1.80463	1.80589	1.80716	1.80842	1.8097	1.81097	1.81225	1.81354	1.81483	1.81613
-60	1.75861	1.75972	1.76083	1.76195	1.76307	1.76419	1.76532	1.76645	1.76758	1.76872	1.76986	1.771	1.77215	1.7733	1.77446	1.77562	1.77678	1.77794	1.77911	1.78028	1.78146	1.78264	1.78383	1.78501	1.78621	1.7874	1.7886	1.78981	1.79101	1.79222	1.79344	1.79466	1.79588	1.79711	1.79834	1.79958	1.80082	1.80207	1.80331	1.80457	1.80583	1.80709	1.80836	1.80963	1.8109	1.81218	1.81347	1.81476	1.81605
-64	1.75856	1.75967	1.76078	1.7619	1.76302	1.76414	1.76527	1.7664	1.76753	1.76867	1.76981	1.77095	1.7721	1.77325	1.7744	1.77556	1.77672	1.77788	1.77905	1.78023	1.7814	1.78258	1.78377	1.78495	1.78614	1.78734	1.78854	1.78974	1.79095	1.79216	1.79337	1.79459	1.79582	1.79704	1.79828	1.79951	1.80075	1.802	1.80324	1.8045	1.80575	1.80702	1.80828	1.80956	1.81083	1.81211	1.8134	1.81469	1.81598
-68	1.7585	1.75961	1.76073	1.76184	1.76296	1.76408	1.76521	1.76634	1.76747	1.76861	1.76975	1.77089	1.77204	1.77319	1.77434	1.7755	1.77666	1.77782	1.77899	1.78016	1.78134	1.78252	1.7837	1.78489	1.78608	1.78727	1.78847	1.78967	1.79088	1.79209	1.7933	1.79452	1.79575	1.79697	1.7982	1.79944	1.80068	1.80192	1.80317	1.80442	1.80568	1.80694	1.80821	1.80948	1.81075	1.81203	1.81332	1.8146	1.8159
-72	1.75845	1.75955	1.76067	1.76178	1.7629	1.76402	1.76515	1.76628	1.76741	1.76855	1.76968	1.77083	1.77197	1.77312	1.77428	1.77543	1.77659	1.77776	1.77892	1.78009	1.78127	1.78245	1.78363	1.78482	1.78601	1.7872	1.7884	1.7896	1.79081	1.79202	1.79323	1.79445	1.79567	1.7969	1.79813	1.79936	1.8006	1.80184	1.80309	1.80434	1.8056	1.80686	1.80812	1.8094	1.81067	1.81195	1.81323	1.81452	1.81581
-76	1.75838	1.75949	1.7606	1.76172	1.76284	1.76396	1.76508	1.76621	1.76734	1.76848	1.76962	1.77076	1.77191	1.77306	1.77421	1.77536	1.77652	1.77769	1.77885	1.78002	1.7812	1.78238	1.78356	1.78475	1.78593	1.78713	1.78832	1.78953	1.79073	1.79194	1.79315	1.79437	1.79559	1.79682	1.79805	1.79928	1.80052	1.80176	1.80301	1.80426	1.80551	1.80678	1.80804	1.80931	1.81058	1.81186	1.81314	1.81443	1.81572
-80	1.75832	1.75943	1.76054	1.76165	1.76277	1.76389	1.76502	1.76615	1.76728	1.76841	1.76955	1.77069	1.77184	1.77298	1.77414	1.77529	1.77645	1.77761	1.77878	1.77995	1.78112	1.7823	1.78348	1.78467	1.78586	1.78705	1.78825	1.78945	1.79065	1.79186	1.79307	1.79429	1.79551	1.79673	1.79796	1.7992	1.80043	1.80168	1.80292	1.80417	1.80543	1.80669	1.80795	1.80922	1.81049	1.81177	1.81305	1.81433	1.81563
-84	1.75825	1.75936	1.76047	1.76158	1.7627	1.76382	1.76495	1.76607	1.7672	1.76834	1.76947	1.77062	1.77176	1.77291	1.77406	1.77521	1.77637	1.77754	1.7787	1.77987	1.78104	1.78222	1.7834	1.78459	1.78577	1.78697	1.78816	1.78936	1.79057	1.79177	1.79299	1.7942	1.79542	1.79665	1.79787	1.79911	1.80034	1.80158	1.80283	1.80408	1.80533	1.80659	1.80785	1.80912	1.81039	1.81167	1.81295	1.81424	1.81553
-88	1.75818	1.75929	1.7604	1.76151	1.76263	1.76375	1.76487	1.766	1.76713	1.76826	1.7694	1.77054	1.77168	1.77283	1.77398	1.77514	1.77629	1.77746	1.77862	1.77979	1.78096	1.78214	1.78332	1.7845	1.78569	1.78688	1.78808	1.78927	1.79048	1.79169	1.7929	1.79411	1.79533	1.79655	1.79778	1.79901	1.80025	1.80149	1.80273	1.80398	1.80523	1.80649	1.80775	1.80902	1.81029	1.81157	1.81285	1.81413	1.81542
-92	1.75811	1.75921	1.76032	1.76144	1.76255	1.76367	1.76479	1.76592	1.76705	1.76818	1.76932	1.77046	1.7716	1.77275	1.7739	1.77505	1.77621	1.77737	1.77853	1.7797	1.78087	1.78205	1.78323	1.78441	1.7856	1.78679	1.78798	1.78918	1.79039	1.79159	1.7928	1.79402	1.79524	1.79646	1.79768	1.79892	1.80015	1.80139	1.80263	1.80388	1.80513	1.80639	1.80765	1.80892	1.81018	1.81146	1.81274	1.81402	1.81531
-96	1.75803	1.75913	1.76024	1.76136	1.76247	1.76359	1.76471	1.76584	1.76697	1.7681	1.76923	1.77037	1.77152	1.77266	1.77381	1.77496	1.77612	1.77728	1.77845	1.77961	1.78079	1.78196	1.78314	1.78432	1.78551	1.7867	1.78789	1.78909	1.79029	1.7915	1.7927	1.79392	1.79514	1.79636	1.79758	1.79881	1.80005	1.80129	1.80253	1.80377	1.80503	1.80628	1.80754	1.8088	1.81007	1.81135	1.81262	1.81391	1.81519
-100	1.75795	1.75905	1.76016	1.76127	1.76239	1.76351	1.76463	1.76575	1.76688	1.76801	1.76915	1.77029	1.77143	1.77257	1.77372	1.77487	1.77603	1.77719	1.77835	1.77952	1.78069	1.78187	1.78304	1.78422	1.78541	1.7866	1.78779	1.78899	1.79019	1.79139	1.7926	1.79381	1.79503	1.79625	1.79748	1.79871	1.79994	1.80118	1.80242	1.80366	1.80491	1.80617	1.80743	1.80869	1.80996	1.81123	1.81251	1.81379	1.81507
-104	1.75786	1.75897	1.76008	1.76119	1.7623	1.76342	1.76454	1.76566	1.76679	1.76792	1.76906	1.77019	1.77134	1.77248	1.77363	1.77478	1.77594	1.7771	1.77826	1.77942	1.78059	1.78177	1.78294	1.78412	1.78531	1.7865	1.78769	1.78889	1.79008	1.79129	1.7925	1.79371	1.79492	1.79614	1.79737	1.7986	1.79983	1.80106	1.80231	1.80355	1.8048	1.80605	1.80731	1.80857	1.80984	1.81111	1.81239	1.81367	1.81495
-108	1.75778	1.75888	1.75999	1.7611	1.76221	1.76333	1.76445	1.76557	1.7667	1.76783	1.76896	1.7701	1.77124	1.77238	1.77353	1.77468	1.77584	1.777	1.77816	1.77932	1.78049	1.78166	1.78284	1.78402	1.7852	1.78639	1.78758	1.78878	1.78998	1.79118	1.79239	1.7936	1.79481	1.79603	1.79725	1.79848	1.79971	1.80095	1.80219	1.80343	1.80468	1.80593	1.80719	1.80845	1.80971	1.81099	1.81226	1.81354	1.81482
-112	1.75768	1.75879	1.75989	1.761	1.76212	1.76323	1.76435	1.76548	1.7666	1.76773	1.76886	1.77	1.77114	1.77229	1.77343	1.77458	1.77574	1.77689	1.77805	1.77922	1.78039	1.78156	1.78273	1.78391	1.78509	1.78628	1.78747	1.78867	1.78986	1.79107	1.79227	1.79348	1.79469	1.79591	1.79713	1.79836	1.79959	1.80083	1.80206	1.80331	1.80455	1.80581	1.80706	1.80832	1.80959	1.81085	1.81213	1.81341	1.81469
-116	1.75759	1.75869	1.7598	1.76091	1.76202	1.76314	1.76426	1.76538	1.7665	1.76763	1.76876	1.7699	1.77104	1.77218	1.77333	1.77448	1.77563	1.77679	1.77795	1.77911	1.78028	1.78145	1.78262	1.7838	1.78498	1.78617	1.78736	1.78855	1.78975	1.79095	1.79215	1.79336	1.79458	1.79579	1.79701	1.79824	1.79947	1.8007	1.80194	1.80318	1.80442	1.80567	1.80693	1.80819	1.80945	1.81072	1.81199	1.81327	1.81455
-120	1.75749	1.7586	1.7597	1.76081	1.76192	1.76304	1.76415	1.76528	1.7664	1.76753	1.76866	1.7698	1.77093	1.77207	1.77322	1.77437	1.77552	1.77668	1.77783	1.779	1.78016	1.78133	1.78251	1.78368	1.78486	1.78605	1.78724	1.78843	1.78963	1.79083	1.79203	1.79324	1.79445	1.79567	1.79689	1.79811	1.79934	1.80057	1.80181	1.80305	1.80429	1.80554	1.80679	1.80805	1.80931	1.81058	1.81185	1.81313	1.81441
-124	1.75739	1.75849	1.7596	1.76071	1.76182	1.76293	1.76405	1.76517	1.76629	1.76742	1.76855	1.76969	1.77082	1.77196	1.77311	1.77426	1.77541	1.77656	1.77772	1.77888	1.78005	1.78122	1.78239	1.78357	1.78475	1.78593	1.78712	1.78831	1.7895	1.7907	1.79191	1.79311	1.79432	1.79554	1.79676	1.79798	1.7992	1.80044	1.80167	1.80291	1.80415	1.8054	1.80665	1.80791	1.80917	1.81044	1.81171	1.81298	1.81426
-128	1.75729	1.75839	1.75949	1.7606	1.76171	1.76283	1.76394	1.76506	1.76618	1.76731	1.76844	1.76957	1.77071	1.77185	1.77299	1.77414	1.77529	1.77644	1.7776	1.77876	1.77993	1.7811	1.78227	1.78344	1.78462	1.7858	1.78699	1.78818	1.78937	1.79057	1.79177	1.79298	1.79419	1.7954	1.79662	1.79784	1.79907	1.8003	1.80153	1.80277	1.80401	1.80526	1.80651	1.80777	1.80903	1.81029	1.81156	1.81283	1.81411
-132	1.75718	1.75828	1.75939	1.76049	1.7616	1.76271	1.76383	1.76495	1.76607	1.7672	1.76833	1.76946	1.77059	1.77173	1.77287	1.77402	1.77517	1.77632	1.77748	1.77864	1.7798	1.78097	1.78214	1.78331	1.78449	1.78567	1.78686	1.78805	1.78924	1.79044	1.79164	1.79284	1.79405	1.79527	1.79648	1.7977	1.79893	1.80016	1.80139	1.80262	1.80387	1.80511	1.80636	1.80761	1.80887	1.81014	1.8114	1.81267	1.81395
-136	1.75707	1.75817	1.75927	1.76038	1.76149	1.7626	1.76371	1.76483	1.76595	1.76708	1.76821	1.76934	1.77047	1.77161	1.77275	1.7739	1.77505	1.7762	1.77735	1.77851	1.77967	1.78084	1.78201	1.78318	1.78436	1.78554	1.78673	1.78791	1.78911	1.7903	1.7915	1.7927	1.79391	1.79512	1.79634	1.79756	1.79878	1.80001	1.80124	1.80248	1.80372	1.80496	1.80621	1.80746	1.80872	1.80998	1.81124	1.81251	1.81379
-140	1.75696	1.75806	1.75916	1.76026	1.76137	1.76248	1.7636	1.76471	1.76584	1.76696	1.76809	1.76922	1.77035	1.77149	1.77263	1.77377	1.77492	1.77607	1.77722	1.77838	1.77954	1.78071	1.78188	1.78305	1.78422	1.7854	1.78659	1.78777	1.78897	1.79016	1.79136	1.79256	1.79377	1.79498	1.79619	1.79741	1.79863	1.79986	1.80109	1.80232	1.80356	1.8048	1.80605	1.8073	1.80856	1.80982	1.81108	1.81235	1.81362
-144	1.75684	1.75794	1.75904	1.76015	1.76125	1.76236	1.76348	1.76459	1.76571	1.76683	1.76796	1.76909	1.77022	1.77136	1.7725	1.77364	1.77479	1.77594	1.77709	1.77825	1.77941	1.78057	1.78174	1.78291	1.78409	1.78527	1.78645	1.78763	1.78882	1.79002	1.79121	1.79241	1.79362	1.79483	1.79604	1.79726	1.79848	1.7997	1.80093	1.80217	1.8034	1.80464	1.80589	1.80714	1.80839	1.80965	1.81091	1.81218	1.81345
-148	1.75673	1.75782	1.75892	1.76002	1.76113	1.76224	1.76335	1.76447	1.76558	1.76671	1.76783	1.76896	1.77009	1.77123	1.77237	1.77351	1.77465	1.7758	1.77696	1.77811	1.77927	1.78043	1.7816	1.78277	1.78394	1.78512	1.7863	1.78749	1.78868	1.78987	1.79106	1.79226	1.79347	1.79467	1.79589	1.7971	1.79832	1.79954	1.80077	1.802	1.80324	1.80448	1.80572	1.80697	1.80822	1.80948	1.81074	1.81201	1.81328
-152	1.7566	1.7577	1.7588	1.7599	1.761	1.76211	1.76322	1.76434	1.76545	1.76658	1.7677	1.76883	1.76996	1.77109	1.77223	1.77337	1.77452	1.77566	1.77682	1.77797	1.77913	1.78029	1.78146	1.78262	1.7838	1.78497	1.78615	1.78734	1.78852	1.78971	1.79091	1.79211	1.79331	1.79452	1.79573	1.79694	1.79816	1.79938	1.80061	1.80184	1.80307	1.80431	1.80555	1.8068	1.80805	1.8093	1.81056	1.81183	1.8131
-156	1.75648	1.75757	1.75867	1.75977	1.76087	1.76198	1.76309	1.76421	1.76532	1.76644	1.76757	1.76869	1.76982	1.77096	1.77209	1.77323	1.77438	1.77552	1.77667	1.77782	1.77898	1.78014	1.78131	1.78248	1.78365	1.78482	1.786	1.78718	1.78837	1.78956	1.79075	1.79195	1.79315	1.79435	1.79556	1.79678	1.79799	1.79921	1.80044	1.80167	1.8029	1.80414	1.80538	1.80662	1.80787	1.80913	1.81038	1.81165	1.81291
-160	1.75635	1.75744	1.75854	1.75964	1.76074	1.76185	1.76296	1.76407	1.76519	1.76631	1.76743	1.76855	1.76968	1.77081	1.77195	1.77309	1.77423	1.77537	1.77652	1.77768	1.77883	1.77999	1.78116	1.78232	1.78349	1.78466	1.78584	1.78702	1.78821	1.7894	1.79059	1.79178	1.79299	1.79419	1.7954	1.79661	1.79782	1.79904	1.80027	1.80149	1.80272	1.80396	1.8052	1.80644	1.80769	1.80894	1.8102	1.81146	1.81272
-164	1.75622	1.75731	1.7584	1.7595	1.76061	1.76171	1.76282	1.76393	1.76505	1.76616	1.76728	1.76841	1.76954	1.77067	1.7718	1.77294	1.77408	1.77523	1.77637	1.77753	1.77868	1.77984	1.781	1.78216	1.78333	1.78451	1.78568	1.78686	1.78805	1.78923	1.79042	1.79162	1.79282	1.79402	1.79523	1.79644	1.79765	1.79887	1.80009	1.80131	1.80254	1.80378	1.80502	1.80626	1.8075	1.80875	1.81001	1.81127	1.81253
-168	1.75608	1.75717	1.75827	1.75937	1.76047	1.76157	1.76268	1.76379	1.7649	1.76602	1.76714	1.76826	1.76939	1.77052	1.77165	1.77279	1.77393	1.77507	1.77622	1.77737	1.77852	1.77968	1.78084	1.78201	1.78317	1.78434	1.78552	1.7867	1.78788	1.78906	1.79025	1.79145	1.79264	1.79384	1.79505	1.79626	1.79747	1.79869	1.79991	1.80113	1.80236	1.80359	1.80483	1.80607	1.80731	1.80856	1.80981	1.81107	1.81233
-172	1.75594	1.75703	1.75813	1.75923	1.76032	1.76143	1.76253	1.76364	1.76476	1.76587	1.76699	1.76811	1.76924	1.77037	1.7715	1.77263	1.77377	1.77492	1.77606	1.77721	1.77836	1.77952	1.78068	1.78184	1.78301	1.78418	1.78535	1.78653	1.78771	1.78889	1.79008	1.79127	1.79247	1.79367	1.79487	1.79608	1.79729	1.7985	1.79972	1.80095	1.80217	1.8034	1.80464	1.80587	1.80712	1.80837	1.80962	1.81087	1.81213
-176	1.7558	1.75689	1.75798	1.75908	1.76018	1.76128	1.76239	1.7635	1.76461	1.76572	1.76684	1.76796	1.76909	1.77021	1.77134	1.77248	1.77362	1.77476	1.7759	1.77705	1.7782	1.77935	1.78051	1.78167	1.78284	1.78401	1.78518	1.78635	1.78753	1.78872	1.7899	1.79109	1.79229	1.79349	1.79469	1.79589	1.7971	1.79832	1.79953	1.80075	1.80198	1.80321	1.80444	1.80568	1.80692	1.80817	1.80941	1.81067	1.81193
-180	1.75566	1.75675	1.75784	1.75893	1.76003	1.76113	1.76224	1.76334	1.76445	1.76557	1.76669	1.76781	1.76893	1.77005	1.77118	1.77232	1.77345	1.77459	1.77574	1.77688	1.77803	1.77919	1.78034	1.7815	1.78267	1.78383	1.785	1.78618	1.78736	1.78854	1.78972	1.79091	1.7921	1.7933	1.7945	1.79571	1.79691	1.79812	1.79934	1.80056	1.80178	1.80301	1.80424	1.80548	1.80672	1.80796	1.80921	1.81046	1.81171
-184	1.75551	1.7566	1.75769	1.75878	1.75988	1.76098	1.76208	1.76319	1.7643	1.76541	1.76653	1.76764	1.76877	1.76989	1.77102	1.77215	1.77329	1.77443	1.77557	1.77671	1.77786	1.77901	1.78017	1.78133	1.78249	1.78366	1.78483	1.786	1.78717	1.78835	1.78954	1.79073	1.79192	1.79311	1.79431	1.79551	1.79672	1.79793	1.79914	1.80036	1.80158	1.80281	1.80404	1.80527	1.80651	1.80775	1.809	1.81025	1.8115
-188	1.75536	1.75645	1.75754	1.75863	1.75972	1.76082	1.76193	1.76303	1.76414	1.76525	1.76636	1.76748	1.7686	1.76973	1.77086	1.77198	1.77312	1.77426	1.7754	1.77654	1.77769	1.77884	1.77999	1.78115	1.78231	1.78347	1.78464	1.78581	1.78699	1.78817	1.78935	1.79054	1.79173	1.79292	1.79412	1.79532	1.79652	1.79773	1.79894	1.80016	1.80138	1.8026	1.80383	1.80506	1.8063	1.80754	1.80878	1.81003	1.81128
-192	1.75521	1.75629	1.75738	1.75847	1.75957	1.76066	1.76177	1.76287	1.76398	1.76509	1.7662	1.76732	1.76844	1.76956	1.77069	1.77181	1.77295	1.77408	1.77522	1.77636	1.77751	1.77866	1.77981	1.78097	1.78213	1.78329	1.78446	1.78563	1.7868	1.78798	1.78916	1.79034	1.79153	1.79272	1.79392	1.79512	1.79632	1.79753	1.79874	1.79995	1.80117	1.80239	1.80362	1.80485	1.80608	1.80732	1.80856	1.80981	1.81106
-196	1.75505	1.75614	1.75722	1.75831	1.75941	1.7605	1.7616	1.7627	1.76381	1.76492	1.76603	1.76715	1.76827	1.76939	1.77051	1.77164	1.77277	1.77391	1.77504	1.77618	1.77733	1.77848	1.77963	1.78078	1.78194	1.7831	1.78427	1.78544	1.78661	1.78778	1.78896	1.79015	1.79133	1.79252	1.79371	1.79491	1.79611	1.79732	1.79853	1.79974	1.80096	1.80218	1.8034	1.80463	1.80586	1.8071	1.80834	1.80958	1.81083
-200	1.75489	1.75597	1.75706	1.75815	1.75924	1.76034	1.76144	1.76254	1.76364	1.76475	1.76586	1.76697	1.76809	1.76921	1.77033	1.77146	1.77259	1.77372	1.77486	1.776	1.77714	1.77829	1.77944	1.78059	1.78175	1.78291	1.78407	1.78524	1.78641	1.78758	1.78876	1.78994	1.79113	1.79232	1.79351	1.7947	1.7959	1.79711	1.79832	1.79953	1.80074	1.80196	1.80318	1.80441	1.80564	1.80687	1.80811	1.80935	1.8106
-204	1.75473	1.75581	1.7569	1.75798	1.75907	1.76017	1.76127	1.76237	1.76347	1.76458	1.76569	1.7668	1.76791	1.76903	1.77016	1.77128	1.77241	1.77354	1.77468	1.77581	1.77696	1.7781	1.77925	1.7804	1.78156	1.78272	1.78388	1.78504	1.78621	1.78738	1.78856	1.78974	1.79092	1.79211	1.7933	1.79449	1.79569	1.79689	1.7981	1.79931	1.80052	1.80174	1.80296	1.80418	1.80541	1.80664	1.80788	1.80912	1.81036
-208	1.75456	1.75564	1.75673	1.75781	1.7589	1.76	1.76109	1.76219	1.7633	1.7644	1.76551	1.76662	1.76774	1.76885	1.76997	1.7711	1.77222	1.77335	1.77449	1.77563	1.77676	1.77791	1.77906	1.78021	1.78136	1.78252	1.78368	1.78484	1.78601	1.78718	1.78835	1.78953	1.79071	1.7919	1.79309	1.79428	1.79547	1.79667	1.79788	1.79908	1.80029	1.80151	1.80273	1.80395	1.80518	1.80641	1.80764	1.80888	1.81012
-212	1.75439	1.75547	1.75656	1.75764	1.75873	1.75982	1.76092	1.76202	1.76312	1.76422	1.76533	1.76644	1.76755	1.76867	1.76979	1.77091	1.77204	1.77316	1.7743	1.77543	1.77657	1.77771	1.77886	1.78001	1.78116	1.78231	1.78347	1.78463	1.7858	1.78697	1.78814	1.78932	1.7905	1.79168	1.79287	1.79406	1.79525	1.79645	1.79765	1.79886	1.80007	1.80128	1.8025	1.80372	1.80494	1.80617	1.8074	1.80864	1.80988
-216	1.75422	1.7553	1.75638	1.75747	1.75856	1.75965	1.76074	1.76184	1.76294	1.76404	1.76514	1.76625	1.76737	1.76848	1.7696	1.77072	1.77184	1.77297	1.7741	1.77523	1.77637	1.77751	1.77866	1.7798	1.78095	1.78211	1.78327	1.78443	1.78559	1.78676	1.78793	1.7891	1.79028	1.79146	1.79265	1.79384	1.79503	1.79622	1.79742	1.79863	1.79984	1.80105	1.80226	1.80348	1.8047	1.80593	1.80716	1.80839	1.80963
-220	1.75405	1.75513	1.75621	1.75729	1.75838	1.75947	1.76056	1.76165	1.76275	1.76385	1.76496	1.76606	1.76717	1.76829	1.7694	1.77052	1.77165	1.77277	1.7739	1.77503	1.77617	1.77731	1.77845	1.7796	1.78075	1.7819	1.78305	1.78421	1.78538	1.78654	1.78771	1.78888	1.79006	1.79124	1.79242	1.79361	1.7948	1.796	1.79719	1.79839	1.7996	1.80081	1.80202	1.80324	1.80446	1.80568	1.80691	1.80814	1.80938
-224	1.75387	1.75495	1.75603	1.75711	1.75819	1.75928	1.76037	1.76147	1.76256	1.76366	1.76477	1.76587	1.76698	1.76809	1.76921	1.77033	1.77145	1.77257	1.7737	1.77483	1.77597	1.7771	1.77824	1.77939	1.78053	1.78169	1.78284	1.784	1.78516	1.78632	1.78749	1.78866	1.78984	1.79101	1.79219	1.79338	1.79457	1.79576	1.79696	1.79816	1.79936	1.80057	1.80178	1.80299	1.80421	1.80543	1.80666	1.80789	1.80912
-228	1.75369	1.75477	1.75585	1.75693	1.75801	1.7591	1.76019	1.76128	1.76237	1.76347	1.76457	1.76568	1.76679	1.7679	1.76901	1.77013	1.77125	1.77237	1.7735	1.77462	1.77576	1.77689	1.77803	1.77917	1.78032	1.78147	1.78262	1.78378	1.78494	1.7861	1.78727	1.78843	1.78961	1.79078	1.79196	1.79315	1.79433	1.79552	1.79672	1.79791	1.79912	1.80032	1.80153	1.80274	1.80396	1.80518	1.8064	1.80763	1.80886
-232	1.75351	1.75458	1.75566	1.75674	1.75782	1.75891	1.75999	1.76109	1.76218	1.76328	1.76438	1.76548	1.76659	1.7677	1.76881	1.76992	1.77104	1.77216	1.77329	1.77442	1.77555	1.77668	1.77782	1.77896	1.7801	1.78125	1.7824	1.78356	1.78471	1.78587	1.78704	1.7882	1.78937	1.79055	1.79173	1.79291	1.79409	1.79528	1.79647	1.79767	1.79887	1.80007	1.80128	1.80249	1.8037	1.80492	1.80614	1.80737	1.8086
-236	1.75332	1.75439	1.75547	1.75655	1.75763	1.75871	1.7598	1.76089	1.76198	1.76308	1.76418	1.76528	1.76638	1.76749	1.7686	1.76972	1.77083	1.77195	1.77308	1.7742	1.77533	1.77646	1.7776	1.77874	1.77988	1.78103	1.78218	1.78333	1.78448	1.78564	1.7868	1.78797	1.78914	1.79031	1.79149	1.79267	1.79385	1.79504	1.79623	1.79742	1.79862	1.79982	1.80102	1.80223	1.80344	1.80466	1.80588	1.8071	1.80833
-240	1.75313	1.75421	1.75528	1.75636	1.75744	1.75852	1.7596	1.76069	1.76178	1.76288	1.76398	1.76507	1.76618	1.76728	1.76839	1.76951	1.77062	1.77174	1.77286	1.77399	1.77511	1.77625	1.77738	1.77852	1.77966	1.7808	1.78195	1.7831	1.78425	1.78541	1.78657	1.78773	1.7889	1.79007	1.79124	1.79242	1.7936	1.79479	1.79598	1.79717	1.79836	1.79956	1.80076	1.80197	1.80318	1.80439	1.80561	1.80683	1.80806
-244	1.75294	1.75401	1.75509	1.75616	1.75724	1.75832	1.7594	1.76049	1.76158	1.76267	1.76377	1.76487	1.76597	1.76707	1.76818	1.76929	1.77041	1.77152	1.77264	1.77377	1.77489	1.77602	1.77716	1.77829	1.77943	1.78057	1.78172	1.78287	1.78402	1.78517	1.78633	1.78749	1.78866	1.78983	1.791	1.79218	1.79335	1.79454	1.79572	1.79691	1.79811	1.7993	1.8005	1.80171	1.80291	1.80412	1.80534	1.80656	1.80778
-248	1.75275	1.75382	1.75489	1.75596	1.75704	1.75812	1.7592	1.76029	1.76137	1.76247	1.76356	1.76466	1.76576	1.76686	1.76797	1.76908	1.77019	1.7713	1.77242	1.77354	1.77467	1.7758	1.77693	1.77806	1.7792	1.78034	1.78148	1.78263	1.78378	1.78493	1.78609	1.78725	1.78841	1.78958	1.79075	1.79192	1.7931	1.79428	1.79546	1.79665	1.79784	1.79904	1.80024	1.80144	1.80264	1.80385	1.80506	1.80628	1.8075
-252	1.75255	1.75362	1.75469	1.75576	1.75684	1.75791	1.759	1.76008	1.76117	1.76226	1.76335	1.76445	1.76554	1.76665	1.76775	1.76886	1.76997	1.77108	1.7722	1.77332	1.77444	1.77557	1.7767	1.77783	1.77896	1.7801	1.78124	1.78239	1.78354	1.78469	1.78584	1.787	1.78816	1.78933	1.7905	1.79167	1.79284	1.79402	1.7952	1.79639	1.79758	1.79877	1.79997	1.80116	1.80237	1.80357	1.80479	1.806	1.80722
-256	1.75235	1.75342	1.75449	1.75556	1.75663	1.75771	1.75879	1.75987	1.76096	1.76204	1.76313	1.76423	1.76533	1.76643	1.76753	1.76863	1.76974	1.77086	1.77197	1.77309	1.77421	1.77534	1.77646	1.77759	1.77873	1.77986	1.781	1.78215	1.78329	1.78444	1.7856	1.78675	1.78791	1.78907	1.79024	1.79141	1.79258	1.79376	1.79494	1.79612	1.79731	1.7985	1.79969	1.80089	1.80209	1.80329	1.8045	1.80571	1.80693
-260	1.75215	1.75321	1.75428	1.75535	1.75642	1.7575	1.75857	1.75966	1.76074	1.76183	1.76292	1.76401	1.76511	1.7662	1.7673	1.76841	1.76952	1.77063	1.77174	1.77286	1.77398	1.7751	1.77622	1.77735	1.77849	1.77962	1.78076	1.7819	1.78304	1.78419	1.78534	1.7865	1.78765	1.78882	1.78998	1.79115	1.79232	1.79349	1.79467	1.79585	1.79703	1.79822	1.79941	1.80061	1.80181	1.80301	1.80422	1.80543	1.80664
-264	1.75194	1.753	1.75407	1.75514	1.75621	1.75728	1.75836	1.75944	1.76052	1.76161	1.7627	1.76379	1.76488	1.76598	1.76708	1.76818	1.76929	1.7704	1.77151	1.77262	1.77374	1.77486	1.77598	1.77711	1.77824	1.77937	1.78051	1.78165	1.78279	1.78394	1.78509	1.78624	1.7874	1.78855	1.78972	1.79088	1.79205	1.79322	1.7944	1.79558	1.79676	1.79794	1.79913	1.80033	1.80152	1.80272	1.80393	1.80513	1.80634
-268	1.75173	1.75279	1.75386	1.75493	1.756	1.75707	1.75814	1.75922	1.7603	1.76139	1.76247	1.76356	1.76466	1.76575	1.76685	1.76795	1.76905	1.77016	1.77127	1.77238	1.7735	1.77462	1.77574	1.77687	1.77799	1.77913	1.78026	1.7814	1.78254	1.78368	1.78483	1.78598	1.78713	1.78829	1.78945	1.79061	1.79178	1.79295	1.79412	1.7953	1.79648	1.79766	1.79885	1.80004	1.80123	1.80243	1.80363	1.80484	1.80604
-272	1.75152	1.75258	1.75364	1.75471	1.75578	1.75685	1.75792	1.759	1.76008	1.76116	1.76225	1.76334	1.76443	1.76552	1.76662	1.76771	1.76882	1.76992	1.77103	1.77214	1.77326	1.77437	1.77549	1.77662	1.77774	1.77887	1.78001	1.78114	1.78228	1.78342	1.78457	1.78571	1.78687	1.78802	1.78918	1.79034	1.7915	1.79267	1.79384	1.79502	1.7962	1.79738	1.79856	1.79975	1.80094	1.80214	1.80333	1.80454	1.80574
-276	1.75131	1.75237	1.75343	1.75449	1.75556	1.75663	1.7577	1.75878	1.75985	1.76093	1.76202	1.7631	1.76419	1.76528	1.76638	1.76748	1.76858	1.76968	1.77079	1.7719	1.77301	1.77412	1.77524	1.77636	1.77749	1.77862	1.77975	1.78088	1.78202	1.78316	1.7843	1.78545	1.7866	1.78775	1.7889	1.79006	1.79123	1.79239	1.79356	1.79473	1.79591	1.79709	1.79827	1.79946	1.80065	1.80184	1.80303	1.80423	1.80544
-280	1.75109	1.75215	1.75321	1.75427	1.75534	1.7564	1.75747	1.75855	1.75962	1.7607	1.76178	1.76287	1.76396	1.76505	1.76614	1.76724	1.76834	1.76944	1.77054	1.77165	1.77276	1.77387	1.77499	1.77611	1.77723	1.77836	1.77949	1.78062	1.78175	1.78289	1.78403	1.78518	1.78632	1.78747	1.78863	1.78978	1.79095	1.79211	1.79327	1.79445	1.79562	1.79679	1.79798	1.79916	1.80035	1.80154	1.80273	1.80393	1.80513
-284	1.75087	1.75193	1.75299	1.75405	1.75511	1.75618	1.75725	1.75832	1.75939	1.76047	1.76155	1.76263	1.76372	1.76481	1.7659	1.76699	1.76809	1.76919	1.77029	1.7714	1.77251	1.77362	1.77473	1.77585	1.77697	1.7781	1.77922	1.78035	1.78149	1.78262	1.78376	1.7849	1.78605	1.7872	1.78835	1.7895	1.79066	1.79182	1.79299	1.79415	1.79533	1.7965	1.79768	1.79886	1.80004	1.80123	1.80242	1.80361	1.80481
-288	1.75065	1.7517	1.75276	1.75382	1.75488	1.75595	1.75701	1.75808	1.75916	1.76023	1.76131	1.76239	1.76348	1.76456	1.76565	1.76675	1.76784	1.76894	1.77004	1.77115	1.77225	1.77336	1.77448	1.77559	1.77671	1.77783	1.77896	1.78008	1.78121	1.78235	1.78349	1.78463	1.78577	1.78692	1.78806	1.78922	1.79037	1.79153	1.79269	1.79386	1.79503	1.7962	1.79737	1.79855	1.79974	1.80092	1.80211	1.8033	1.8045
-292	1.75042	1.75148	1.75253	1.75359	1.75465	1.75571	1.75678	1.75785	1.75892	1.75999	1.76107	1.76215	1.76323	1.76432	1.76541	1.7665	1.76759	1.76869	1.76979	1.77089	1.77199	1.7731	1.77421	1.77533	1.77644	1.77756	1.77869	1.77981	1.78094	1.78207	1.78321	1.78435	1.78549	1.78663	1.78778	1.78893	1.79008	1.79124	1.7924	1.79356	1.79473	1.7959	1.79707	1.79825	1.79943	1.80061	1.80179	1.80298	1.80418
-296	1.7502	1.75125	1.7523	1.75336	1.75442	1.75548	1.75654	1.75761	1.75868	1.75975	1.76083	1.76191	1.76299	1.76407	1.76516	1.76625	1.76734	1.76843	1.76953	1.77063	1.77173	1.77284	1.77395	1.77506	1.77618	1.77729	1.77841	1.77954	1.78066	1.78179	1.78293	1.78406	1.7852	1.78634	1.78749	1.78864	1.78979	1.79094	1.7921	1.79326	1.79442	1.79559	1.79676	1.79794	1.79911	1.80029	1.80148	1.80266	1.80385
-300	1.74997	1.75102	1.75207	1.75312	1.75418	1.75524	1.7563	1.75737	1.75844	1.75951	1.76058	1.76166	1.76274	1.76382	1.7649	1.76599	1.76708	1.76817	1.76927	1.77037	1.77147	1.77257	1.77368	1.77479	1.7759	1.77702	1.77814	1.77926	1.78038	1.78151	1.78264	1.78378	1.78491	1.78605	1.7872	1.78834	1.78949	1.79064	1.7918	1.79296	1.79412	1.79528	1.79645	1.79762	1.79879	1.79997	1.80115	1.80234	1.80353
-304	1.74973	1.75078	1.75183	1.75289	1.75394	1.755	1.75606	1.75713	1.75819	1.75926	1.76033	1.76141	1.76248	1.76356	1.76465	1.76573	1.76682	1.76791	1.769	1.7701	1.7712	1.7723	1.77341	1.77452	1.77563	1.77674	1.77786	1.77898	1.7801	1.78123	1.78235	1.78349	1.78462	1.78576	1.7869	1.78804	1.78919	1.79034	1.79149	1.79265	1.79381	1.79497	1.79613	1.7973	1.79848	1.79965	1.80083	1.80201	1.8032
-308	1.7495	1.75055	1.75159	1.75265	1.7537	1.75476	1.75582	1.75688	1.75794	1.75901	1.76008	1.76115	1.76223	1.76331	1.76439	1.76547	1.76656	1.76765	1.76874	1.76983	1.77093	1.77203	1.77313	1.77424	1.77535	1.77646	1.77758	1.77869	1.77981	1.78094	1.78206	1.78319	1.78432	1.78546	1.7866	1.78774	1.78889	1.79003	1.79118	1.79234	1.79349	1.79465	1.79582	1.79698	1.79815	1.79932	1.8005	1.80168	1.80286
-312	1.74926	1.7503	1.75135	1.7524	1.75345	1.75451	1.75557	1.75663	1.75769	1.75876	1.75983	1.7609	1.76197	1.76305	1.76413	1.76521	1.76629	1.76738	1.76847	1.76956	1.77066	1.77176	1.77286	1.77396	1.77507	1.77618	1.77729	1.77841	1.77952	1.78065	1.78177	1.7829	1.78403	1.78516	1.7863	1.78744	1.78858	1.78972	1.79087	1.79202	1.79318	1.79433	1.79549	1.79666	1.79783	1.79899	1.80017	1.80134	1.80252
-316	1.74902	1.75006	1.75111	1.75216	1.75321	1.75426	1.75532	1.75638	1.75744	1.7585	1.75957	1.76064	1.76171	1.76279	1.76386	1.76494	1.76602	1.76711	1.7682	1.76929	1.77038	1.77148	1.77258	1.77368	1.77478	1.77589	1.777	1.77812	1.77923	1.78035	1.78147	1.7826	1.78373	1.78486	1.78599	1.78713	1.78827	1.78941	1.79056	1.79171	1.79286	1.79401	1.79517	1.79633	1.7975	1.79866	1.79983	1.80101	1.80218
-320	1.74878	1.74982	1.75086	1.75191	1.75296	1.75401	1.75507	1.75612	1.75718	1.75824	1.75931	1.76038	1.76145	1.76252	1.76359	1.76467	1.76575	1.76684	1.76792	1.76901	1.7701	1.7712	1.77229	1.7734	1.7745	1.7756	1.77671	1.77782	1.77894	1.78005	1.78117	1.7823	1.78342	1.78455	1.78568	1.78682	1.78795	1.78909	1.79024	1.79138	1.79253	1.79369	1.79484	1.796	1.79716	1.79833	1.7995	1.80067	1.80184
-324	1.74853	1.74957	1.75061	1.75166	1.75271	1.75376	1.75481	1.75587	1.75692	1.75798	1.75905	1.76011	1.76118	1.76225	1.76332	1.7644	1.76548	1.76656	1.76764	1.76873	1.76982	1.77091	1.77201	1.77311	1.77421	1.77531	1.77642	1.77753	1.77864	1.77975	1.78087	1.78199	1.78312	1.78424	1.78537	1.7865	1.78764	1.78878	1.78992	1.79106	1.79221	1.79336	1.79451	1.79567	1.79683	1.79799	1.79915	1.80032	1.80149
-328	1.74828	1.74932	1.75036	1.75141	1.75245	1.7535	1.75455	1.7556	1.75666	1.75772	1.75878	1.75984	1.76091	1.76198	1.76305	1.76413	1.7652	1.76628	1.76737	1.76845	1.76954	1.77063	1.77172	1.77282	1.77391	1.77502	1.77612	1.77723	1.77834	1.77945	1.78056	1.78168	1.7828	1.78393	1.78506	1.78618	1.78732	1.78845	1.78959	1.79073	1.79188	1.79303	1.79418	1.79533	1.79649	1.79765	1.79881	1.79997	1.80114
-332	1.74803	1.74907	1.75011	1.75115	1.75219	1.75324	1.75429	1.75534	1.7564	1.75745	1.75851	1.75957	1.76064	1.76171	1.76278	1.76385	1.76492	1.766	1.76708	1.76816	1.76925	1.77034	1.77143	1.77252	1.77362	1.77472	1.77582	1.77693	1.77803	1.77914	1.78026	1.78137	1.78249	1.78361	1.78474	1.78587	1.787	1.78813	1.78927	1.7904	1.79155	1.79269	1.79384	1.79499	1.79614	1.7973	1.79846	1.79962	1.80079
-336	1.74778	1.74881	1.74985	1.75089	1.75193	1.75298	1.75403	1.75508	1.75613	1.75718	1.75824	1.7593	1.76036	1.76143	1.7625	1.76357	1.76464	1.76572	1.7668	1.76788	1.76896	1.77005	1.77113	1.77223	1.77332	1.77442	1.77552	1.77662	1.77773	1.77883	1.77995	1.78106	1.78218	1.7833	1.78442	1.78554	1.78667	1.7878	1.78893	1.79007	1.79121	1.79235	1.7935	1.79465	1.7958	1.79695	1.79811	1.79927	1.80043
-340	1.74752	1.74856	1.74959	1.75063	1.75167	1.75271	1.75376	1.75481	1.75586	1.75691	1.75797	1.75903	1.76009	1.76115	1.76222	1.76329	1.76436	1.76543	1.76651	1.76759	1.76867	1.76975	1.77084	1.77193	1.77302	1.77412	1.77521	1.77631	1.77742	1.77852	1.77963	1.78074	1.78186	1.78297	1.78409	1.78522	1.78634	1.78747	1.7886	1.78974	1.79087	1.79201	1.79316	1.7943	1.79545	1.7966	1.79775	1.79891	1.80007
-344	1.74726	1.7483	1.74933	1.75037	1.75141	1.75245	1.75349	1.75454	1.75559	1.75664	1.75769	1.75875	1.75981	1.76087	1.76193	1.763	1.76407	1.76514	1.76622	1.76729	1.76837	1.76945	1.77054	1.77163	1.77272	1.77381	1.7749	1.776	1.7771	1.77821	1.77931	1.78042	1.78154	1.78265	1.78377	1.78489	1.78601	1.78714	1.78826	1.7894	1.79053	1.79167	1.79281	1.79395	1.7951	1.79625	1.7974	1.79855	1.79971
-348	1.747	1.74803	1.74907	1.7501	1.75114	1.75218	1.75322	1.75426	1.75531	1.75636	1.75741	1.75847	1.75953	1.76059	1.76165	1.76271	1.76378	1.76485	1.76592	1.767	1.76807	1.76915	1.77024	1.77132	1.77241	1.7735	1.77459	1.77569	1.77679	1.77789	1.77899	1.7801	1.78121	1.78232	1.78344	1.78456	1.78568	1.7868	1.78793	1.78906	1.79019	1.79132	1.79246	1.7936	1.79474	1.79589	1.79704	1.79819	1.79934
-352	1.74674	1.74777	1.7488	1.74983	1.75087	1.75191	1.75295	1.75399	1.75503	1.75608	1.75713	1.75819	1.75924	1.7603	1.76136	1.76242	1.76349	1.76455	1.76562	1.7667	1.76777	1.76885	1.76993	1.77102	1.7721	1.77319	1.77428	1.77537	1.77647	1.77757	1.77867	1.77978	1.78088	1.78199	1.78311	1.78422	1.78534	1.78646	1.78758	1.78871	1.78984	1.79097	1.79211	1.79324	1.79438	1.79553	1.79668	1.79782	1.79898
-356	1.74647	1.7475	1.74853	1.74956	1.75059	1.75163	1.75267	1.75371	1.75476	1.7558	1.75685	1.7579	1.75895	1.76001	1.76107	1.76213	1.76319	1.76426	1.76533	1.7664	1.76747	1.76855	1.76962	1.7707	1.77179	1.77287	1.77396	1.77506	1.77615	1.77725	1.77835	1.77945	1.78055	1.78166	1.78277	1.78388	1.785	1.78612	1.78724	1.78836	1.78949	1.79062	1.79175	1.79289	1.79402	1.79516	1.79631	1.79746	1.7986
-360	1.74621	1.74723	1.74826	1.74929	1.75032	1.75135	1.75239	1.75343	1.75447	1.75552	1.75656	1.75761	1.75866	1.75972	1.76077	1.76183	1.76289	1.76396	1.76502	1.76609	1.76716	1.76824	1.76931	1.77039	1.77147	1.77256	1.77364	1.77473	1.77583	1.77692	1.77802	1.77912	1.78022	1.78133	1.78243	1.78354	1.78466	1.78577	1.78689	1.78801	1.78914	1.79026	1.79139	1.79252	1.79366	1.7948	1.79594	1.79708	1.79823
-364	1.74594	1.74696	1.74798	1.74901	1.75004	1.75108	1.75211	1.75315	1.75419	1.75523	1.75628	1.75732	1.75837	1.75942	1.76048	1.76153	1.76259	1.76365	1.76472	1.76579	1.76686	1.76793	1.769	1.77008	1.77116	1.77224	1.77332	1.77441	1.7755	1.77659	1.77769	1.77878	1.77988	1.78099	1.78209	1.7832	1.78431	1.78542	1.78654	1.78766	1.78878	1.78991	1.79103	1.79216	1.79329	1.79443	1.79557	1.79671	1.79785
-368	1.74566	1.74668	1.74771	1.74873	1.74976	1.75079	1.75183	1.75286	1.7539	1.75494	1.75598	1.75703	1.75808	1.75913	1.76018	1.76123	1.76229	1.76335	1.76441	1.76548	1.76654	1.76761	1.76869	1.76976	1.77084	1.77192	1.773	1.77408	1.77517	1.77626	1.77735	1.77845	1.77955	1.78065	1.78175	1.78285	1.78396	1.78507	1.78619	1.7873	1.78842	1.78954	1.79067	1.7918	1.79293	1.79406	1.79519	1.79633	1.79747
-372	1.74539	1.74641	1.74743	1.74845	1.74948	1.75051	1.75154	1.75257	1.75361	1.75465	1.75569	1.75673	1.75778	1.75883	1.75988	1.76093	1.76198	1.76304	1.7641	1.76517	1.76623	1.7673	1.76837	1.76944	1.77051	1.77159	1.77267	1.77375	1.77484	1.77593	1.77702	1.77811	1.7792	1.7803	1.7814	1.78251	1.78361	1.78472	1.78583	1.78695	1.78806	1.78918	1.7903	1.79143	1.79255	1.79368	1.79482	1.79595	1.79709
-376	1.74511	1.74613	1.74715	1.74817	1.7492	1.75022	1.75125	1.75229	1.75332	1.75436	1.75539	1.75643	1.75748	1.75852	1.75957	1.76062	1.76168	1.76273	1.76379	1.76485	1.76591	1.76698	1.76805	1.76912	1.77019	1.77126	1.77234	1.77342	1.7745	1.77559	1.77668	1.77777	1.77886	1.77996	1.78105	1.78215	1.78326	1.78436	1.78547	1.78658	1.7877	1.78881	1.78993	1.79105	1.79218	1.7933	1.79443	1.79557	1.7967
-380	1.74483	1.74585	1.74686	1.74789	1.74891	1.74993	1.75096	1.75199	1.75302	1.75406	1.7551	1.75614	1.75718	1.75822	1.75927	1.76032	1.76137	1.76242	1.76348	1.76453	1.76559	1.76666	1.76772	1.76879	1.76986	1.77093	1.77201	1.77309	1.77417	1.77525	1.77634	1.77742	1.77851	1.77961	1.7807	1.7818	1.7829	1.78401	1.78511	1.78622	1.78733	1.78844	1.78956	1.79068	1.7918	1.79292	1.79405	1.79518	1.79631
-384	1.74455	1.74556	1.74658	1.7476	1.74862	1.74964	1.75067	1.7517	1.75273	1.75376	1.7548	1.75583	1.75687	1.75791	1.75896	1.76	1.76105	1.76211	1.76316	1.76422	1.76527	1.76633	1.7674	1.76846	1.76953	1.7706	1.77168	1.77275	1.77383	1.77491	1.77599	1.77708	1.77816	1.77926	1.78035	1.78144	1.78254	1.78364	1.78475	1.78585	1.78696	1.78807	1.78919	1.7903	1.79142	1.79254	1.79367	1.79479	1.79592
-388	1.74426	1.74528	1.74629	1.74731	1.74833	1.74935	1.75037	1.7514	1.75243	1.75346	1.75449	1.75553	1.75656	1.7576	1.75865	1.75969	1.76074	1.76179	1.76284	1.76389	1.76495	1.76601	1.76707	1.76813	1.7692	1.77027	1.77134	1.77241	1.77349	1.77456	1.77564	1.77673	1.77781	1.7789	1.77999	1.78109	1.78218	1.78328	1.78438	1.78548	1.78659	1.7877	1.78881	1.78992	1.79104	1.79215	1.79328	1.7944	1.79553
-392	1.74398	1.74499	1.746	1.74702	1.74803	1.74905	1.75008	1.7511	1.75213	1.75316	1.75419	1.75522	1.75625	1.75729	1.75833	1.75937	1.76042	1.76147	1.76252	1.76357	1.76462	1.76568	1.76674	1.7678	1.76886	1.76993	1.771	1.77207	1.77314	1.77422	1.7753	1.77638	1.77746	1.77855	1.77963	1.78072	1.78182	1.78291	1.78401	1.78511	1.78621	1.78732	1.78843	1.78954	1.79065	1.79177	1.79289	1.79401	1.79513
-396	1.74369	1.7447	1.74571	1.74672	1.74774	1.74876	1.74978	1.7508	1.75182	1.75285	1.75388	1.75491	1.75594	1.75698	1.75802	1.75906	1.7601	1.76114	1.76219	1.76324	1.76429	1.76535	1.76641	1.76746	1.76852	1.76959	1.77066	1.77172	1.77279	1.77387	1.77494	1.77602	1.7771	1.77819	1.77927	1.78036	1.78145	1.78254	1.78364	1.78474	1.78584	1.78694	1.78804	1.78915	1.79026	1.79137	1.79249	1.79361	1.79473
-400	1.7434	1.7444	1.74541	1.74642	1.74744	1.74846	1.74947	1.75049	1.75152	1.75254	1.75357	1.7546	1.75563	1.75666	1.7577	1.75874	1.75978	1.76082	1.76187	1.76291	1.76396	1.76502	1.76607	1.76713	1.76818	1.76925	1.77031	1.77138	1.77245	1.77352	1.77459	1.77567	1.77674	1.77782	1.77891	1.77999	1.78108	1.78217	1.78326	1.78436	1.78546	1.78656	1.78766	1.78876	1.78987	1.79098	1.79209	1.79321	1.79433
[truncated: 952 more columns]

## Sheet: Fig. 5c
10 h : % of colony height	10 h : [Ac] (mM)	12 h : % of colony height	12 h : [Ac] (mM)	15 h : % of colony height	15 h : [Ac] (mM)	20 h : % of colony height	20 h : [Ac] (mM)	40 h : % of colony height	40 h : [Ac] (mM)
0	5.28578	0	5.26913	0	4.34685	0	3.39439	0	1.97649
15.0104	6.40828	8.86647	5.67655	6.33471	4.51427	4.89551	3.47026	3.23016	1.99842
30.0208	7.27562	17.7329	5.81703	12.6694	4.42636	9.79101	3.32041	6.46031	1.89899
45.0313	7.8232	26.5994	5.62402	19.0041	4.13226	14.6865	3.10948	9.69047	1.79947
60.0417	8.05139	35.4659	5.25177	25.3388	3.83672	19.582	2.89868	12.9206	1.69998
75.0521	7.96672	44.3324	4.88043	31.6735	3.54154	24.4775	2.6882	16.1508	1.6006
90.0625	7.85117	53.1988	4.51016	38.0083	3.24726	29.373	2.47829	19.3809	1.50136
		62.0653	4.14168	44.343	2.95418	34.2685	2.26917	22.6111	1.40232
		70.9318	3.7859	50.6777	2.66257	39.1641	2.06103	25.8413	1.30352
		79.7982	3.52503	57.0124	2.37273	44.0596	1.85407	29.0714	1.20498
		88.6647	3.37075	63.3471	2.08502	48.9551	1.64849	32.3016	1.10676
		97.5312	3.31156	69.6818	1.80081	53.8506	1.44446	35.5317	1.00888
				76.0165	1.56045	58.7461	1.24219	38.7619	0.91138
				82.3512	1.38524	63.6416	1.04204	41.992	0.814299
				88.6859	1.27008	68.5371	0.85819	45.2222	0.717673
				95.0206	1.21141	73.4326	0.714316	48.4524	0.621541
						78.3281	0.605812	51.6825	0.525951
						83.2236	0.525639	54.9127	0.43168
						88.1191	0.469782	58.1428	0.348
						93.0146	0.435167	61.373	0.280044
						97.9101	0.419601	64.6031	0.225614
								67.8333	0.182147
								71.0634	0.14761
								74.2936	0.120323
								77.5238	0.0988218
								80.7539	0.082011
								83.9841	0.0689397
								87.2142	0.0592006
								90.4444	0.0521645
								93.6745	0.0474301
								96.9047	0.0447987

## Sheet: Fig. 5d
Height from colony bottom (um)	[Ac]/Ka	[O2]/Ko	[Glu]/Kg
4	0.44867	0.01	5.09011
12	0.436471	0.01	0.01
20	0.411397	0.01	0.01
28	0.386319	0.01	0.01
36	0.361249	0.01	0.01
44	0.336212	0.01	0.01
52	0.311231	0.01	0.01
60	0.286322	0.01	0.01
68	0.261501	0.01	0.01
76	0.236783	0.01	0.01
84	0.21218	0.01	0.01
92	0.187706	0.01	0.01
100	0.163377	0.01	0.01
108	0.139208	0.01	0.01
116	0.115251	0.543066	0.01
124	0.0931169	24.9039	0.01
132	0.0751131	106.561	0.01
140	0.0608134	238.965	0.01
148	0.0494997	411.262	0.01
156	0.0406566	615.512	0.01
164	0.0337393	843.283	0.01
172	0.0284496	1089.66	0.01
180	0.0245445	1350.4	0.01
188	0.0217118	1620.08	0.01
196	0.0198531	1896.16	0.01
204	0.0188919	2176.49	0.01
212	0.0186558	2458.93	0.01

## Sheet: Fig. 5e
[Ac] (mM)	Growth rate (/h)
60	0.384572
40	0.389135
20	0.371711
10	0.266901
5	0.21908

## Sheet: Fig. 5f
	x coordinate (μm)
z coordinate (μm)	-1999.32	-1995.31	-1991.31	-1987.31	-1983.3	-1979.3	-1975.3	-1971.3	-1967.29	-1963.29	-1959.29	-1955.29	-1951.28	-1947.28	-1943.28	-1939.28	-1935.27	-1931.27	-1927.27	-1923.27	-1919.26	-1915.26	-1911.26	-1907.25	-1903.25	-1899.25	-1895.25	-1891.24	-1887.24	-1883.24	-1879.24	-1875.23	-1871.23	-1867.23	-1863.23	-1859.22	-1855.22	-1851.22	-1847.22	-1843.21	-1839.21	-1835.21	-1831.2	-1827.2	-1823.2	-1819.2	-1815.19	-1811.19	-1807.19
0	Air	Air	Air	Air	Air	Air	Air	Air	Air	Air	Air	Air	Air	Air	Air	Air	Air	Air	Air	Air	Air	Air	Air	Air	Air	Air	Air	Air	Air	Air	Air	Air	Air	Air	Air	Air	Air	Air	Air	Air	Air	Air	Air	Air	Air	Air	Air	Air	Air
4.04	Air	Air	Air	Air	Air	Air	Air	Air	Air	Air	Air	Air	Air	Air	Air	Air	Air	Air	Air	Air	Air	Air	Air	Air	Air	Air	Air	Air	Air	Air	Air	Air	Air	Air	Air	Air	Air	Air	Air	Air	Air	Air	Air	Air	Air	Air	Air	Air	Air
8.08	Air	Air	Air	Air	Air	Air	Air	Air	Air	Air	Air	Air	Air	Air	Air	Air	Air	Air	Air	Air	Air	Air	Air	Air	Air	Air	Air	Air	Air	Air	Air	Air	Air	Air	Air	Air	Air	Air	Air	Air	Air	Air	Air	Air	Air	Air	Air	Air	Air
12.12	Air	Air	Air	Air	Air	Air	Air	Air	Air	Air	Air	Air	Air	Air	Air	Air	Air	Air	Air	Air	Air	Air	Air	Air	Air	Air	Air	Air	Air	Air	Air	Air	Air	Air	Air	Air	Air	Air	Air	Air	Air	Air	Air	Air	Air	Air	Air	Air	Air
16.16	Air	Air	Air	Air	Air	Air	Air	Air	Air	Air	Air	Air	Air	Air	Air	Air	Air	Air	Air	Air	Air	Air	Air	Air	Air	Air	Air	Air	Air	Air	Air	Air	Air	Air	Air	Air	Air	Air	Air	Air	Air	Air	Air	Air	Air	Air	Air	Air	Air
20.2	Air	Air	Air	Air	Air	Air	Air	Air	Air	Air	Air	Air	Air	Air	Air	Air	Air	Air	Air	Air	Air	Air	Air	Air	Air	Air	Air	Air	Air	Air	Air	Air	Air	Air	Air	Air	Air	Air	Air	Air	Air	Air	Air	Air	Air	Air	Air	Air	Air
24.24	Air	Air	Air	Air	Air	Air	Air	Air	Air	Air	Air	Air	Air	Air	Air	Air	Air	Air	Air	Air	Air	Air	Air	Air	Air	Air	Air	Air	Air	Air	Air	Air	Air	Air	Air	Air	Air	Air	Air	Air	Air	Air	Air	Air	Air	Air	Air	Air	Air
28.28	Air	Air	Air	Air	Air	Air	Air	Air	Air	Air	Air	Air	Air	Air	Air	Air	Air	Air	Air	Air	Air	Air	Air	Air	Air	Air	Air	Air	Air	Air	Air	Air	Air	Air	Air	Air	Air	Air	Air	Air	Air	Air	Air	Air	Air	Air	Air	Air	Air
32.32	Air	Air	Air	Air	Air	Air	Air	Air	Air	Air	Air	Air	Air	Air	Air	Air	Air	Air	Air	Air	Air	Air	Air	Air	Air	Air	Air	Air	Air	Air	Air	Air	Air	Air	Air	Air	Air	Air	Air	Air	Air	Air	Air	Air	Air	Air	Air	Air	Air
36.36	Air	Air	Air	Air	Air	Air	Air	Air	Air	Air	Air	Air	Air	Air	Air	Air	Air	Air	Air	Air	Air	Air	Air	Air	Air	Air	Air	Air	Air	Air	Air	Air	Air	Air	Air	Air	Air	Air	Air	Air	Air	Air	Air	Air	Air	Air	Air	Air	Air
40.4	Air	Air	Air	Air	Air	Air	Air	Air	Air	Air	Air	Air	Air	Air	Air	Air	Air	Air	Air	Air	Air	Air	Air	Air	Air	Air	Air	Air	Air	Air	Air	Air	Air	Air	Air	Air	Air	Air	Air	Air	Air	Air	Air	Air	Air	Air	Air	Air	Air
44.44	Air	Air	Air	Air	Air	Air	Air	Air	Air	Air	Air	Air	Air	Air	Air	Air	Air	Air	Air	Air	Air	Air	Air	Air	Air	Air	Air	Air	Air	Air	Air	Air	Air	Air	Air	Air	Air	Air	Air	Air	Air	Air	Air	Air	Air	Air	Air	Air	Air
48.48	Air	Air	Air	Air	Air	Air	Air	Air	Air	Air	Air	Air	Air	Air	Air	Air	Air	Air	Air	Air	Air	Air	Air	Air	Air	Air	Air	Air	Air	Air	Air	Air	Air	Air	Air	Air	Air	Air	Air	Air	Air	Air	Air	Air	Air	Air	Air	Air	Air
52.52	Air	Air	Air	Air	Air	Air	Air	Air	Air	Air	Air	Air	Air	Air	Air	Air	Air	Air	Air	Air	Air	Air	Air	Air	Air	Air	Air	Air	Air	Air	Air	Air	Air	Air	Air	Air	Air	Air	Air	Air	Air	Air	Air	Air	Air	Air	Air	Air	Air
56.56	Air	Air	Air	Air	Air	Air	Air	Air	Air	Air	Air	Air	Air	Air	Air	Air	Air	Air	Air	Air	Air	Air	Air	Air	Air	Air	Air	Air	Air	Air	Air	Air	Air	Air	Air	Air	Air	Air	Air	Air	Air	Air	Air	Air	Air	Air	Air	Air	Air
60.6	Air	Air	Air	Air	Air	Air	Air	Air	Air	Air	Air	Air	Air	Air	Air	Air	Air	Air	Air	Air	Air	Air	Air	Air	Air	Air	Air	Air	Air	Air	Air	Air	Air	Air	Air	Air	Air	Air	Air	Air	Air	Air	Air	Air	Air	Air	Air	Air	Air
64.64	Air	Air	Air	Air	Air	Air	Air	Air	Air	Air	Air	Air	Air	Air	Air	Air	Air	Air	Air	Air	Air	Air	Air	Air	Air	Air	Air	Air	Air	Air	Air	Air	Air	Air	Air	Air	Air	Air	Air	Air	Air	Air	Air	Air	Air	Air	Air	Air	Air
68.68	Air	Air	Air	Air	Air	Air	Air	Air	Air	Air	Air	Air	Air	Air	Air	Air	Air	Air	Air	Air	Air	Air	Air	Air	Air	Air	Air	Air	Air	Air	Air	Air	Air	Air	Air	Air	Air	Air	Air	Air	Air	Air	Air	Air	Air	Air	Air	Air	Air
72.72	Air	Air	Air	Air	Air	Air	Air	Air	Air	Air	Air	Air	Air	Air	Air	Air	Air	Air	Air	Air	Air	Air	Air	Air	Air	Air	Air	Air	Air	Air	Air	Air	Air	Air	Air	Air	Air	Air	Air	Air	Air	Air	Air	Air	Air	Air	Air	Air	Air
76.76	Air	Air	Air	Air	Air	Air	Air	Air	Air	Air	Air	Air	Air	Air	Air	Air	Air	Air	Air	Air	Air	Air	Air	Air	Air	Air	Air	Air	Air	Air	Air	Air	Air	Air	Air	Air	Air	Air	Air	Air	Air	Air	Air	Air	Air	Air	Air	Air	Air
80.8	Air	Air	Air	Air	Air	Air	Air	Air	Air	Air	Air	Air	Air	Air	Air	Air	Air	Air	Air	Air	Air	Air	Air	Air	Air	Air	Air	Air	Air	Air	Air	Air	Air	Air	Air	Air	Air	Air	Air	Air	Air	Air	Air	Air	Air	Air	Air	Air	Air
84.84	Air	Air	Air	Air	Air	Air	Air	Air	Air	Air	Air	Air	Air	Air	Air	Air	Air	Air	Air	Air	Air	Air	Air	Air	Air	Air	Air	Air	Air	Air	Air	Air	Air	Air	Air	Air	Air	Air	Air	Air	Air	Air	Air	Air	Air	Air	Air	Air	Air
88.88	Air	Air	Air	Air	Air	Air	Air	Air	Air	Air	Air	Air	Air	Air	Air	Air	Air	Air	Air	Air	Air	Air	Air	Air	Air	Air	Air	Air	Air	Air	Air	Air	Air	Air	Air	Air	Air	Air	Air	Air	Air	Air	Air	Air	Air	Air	Air	Air	Air
92.92	Air	Air	Air	Air	Air	Air	Air	Air	Air	Air	Air	Air	Air	Air	Air	Air	Air	Air	Air	Air	Air	Air	Air	Air	Air	Air	Air	Air	Air	Air	Air	Air	Air	Air	Air	Air	Air	Air	Air	Air	Air	Air	Air	Air	Air	Air	Air	Air	Air
96.96	Air	Air	Air	Air	Air	Air	Air	Air	Air	Air	Air	Air	Air	Air	Air	Air	Air	Air	Air	Air	Air	Air	Air	Air	Air	Air	Air	Air	Air	Air	Air	Air	Air	Air	Air	Air	Air	Air	Air	Air	Air	Air	Air	Air	Air	Air	Air	Air	Air
101	Air	Air	Air	Air	Air	Air	Air	Air	Air	Air	Air	Air	Air	Air	Air	Air	Air	Air	Air	Air	Air	Air	Air	Air	Air	Air	Air	Air	Air	Air	Air	Air	Air	Air	Air	Air	Air	Air	Air	Air	Air	Air	Air	Air	Air	Air	Air	Air	Air
105.04	Air	Air	Air	Air	Air	Air	Air	Air	Air	Air	Air	Air	Air	Air	Air	Air	Air	Air	Air	Air	Air	Air	Air	Air	Air	Air	Air	Air	Air	Air	Air	Air	Air	Air	Air	Air	Air	Air	Air	Air	Air	Air	Air	Air	Air	Air	Air	Air	Air
109.08	Air	Air	Air	Air	Air	Air	Air	Air	Air	Air	Air	Air	Air	Air	Air	Air	Air	Air	Air	Air	Air	Air	Air	Air	Air	Air	Air	Air	Air	Air	Air	Air	Air	Air	Air	Air	Air	Air	Air	Air	Air	Air	Air	Air	Air	Air	Air	Air	Air
113.12	Air	Air	Air	Air	Air	Air	Air	Air	Air	Air	Air	Air	Air	Air	Air	Air	Air	Air	Air	Air	Air	Air	Air	Air	Air	Air	Air	Air	Air	Air	Air	Air	Air	Air	Air	Air	Air	Air	Air	Air	Air	Air	Air	Air	Air	Air	Air	Air	Air
117.16	Air	Air	Air	Air	Air	Air	Air	Air	Air	Air	Air	Air	Air	Air	Air	Air	Air	Air	Air	Air	Air	Air	Air	Air	Air	Air	Air	Air	Air	Air	Air	Air	Air	Air	Air	Air	Air	Air	Air	Air	Air	Air	Air	Air	Air	Air	Air	Air	Air
121.2	Air	Air	Air	Air	Air	Air	Air	Air	Air	Air	Air	Air	Air	Air	Air	Air	Air	Air	Air	Air	Air	Air	Air	Air	Air	Air	Air	Air	Air	Air	Air	Air	Air	Air	Air	Air	Air	Air	Air	Air	Air	Air	Air	Air	Air	Air	Air	Air	Air
125.24	Air	Air	Air	Air	Air	Air	Air	Air	Air	Air	Air	Air	Air	Air	Air	Air	Air	Air	Air	Air	Air	Air	Air	Air	Air	Air	Air	Air	Air	Air	Air	Air	Air	Air	Air	Air	Air	Air	Air	Air	Air	Air	Air	Air	Air	Air	Air	Air	Air
129.28	Air	Air	Air	Air	Air	Air	Air	Air	Air	Air	Air	Air	Air	Air	Air	Air	Air	Air	Air	Air	Air	Air	Air	Air	Air	Air	Air	Air	Air	Air	Air	Air	Air	Air	Air	Air	Air	Air	Air	Air	Air	Air	Air	Air	Air	Air	Air	Air	Air
133.32	Air	Air	Air	Air	Air	Air	Air	Air	Air	Air	Air	Air	Air	Air	Air	Air	Air	Air	Air	Air	Air	Air	Air	Air	Air	Air	Air	Air	Air	Air	Air	Air	Air	Air	Air	Air	Air	Air	Air	Air	Air	Air	Air	Air	Air	Air	Air	Air	Air
137.36	Air	Air	Air	Air	Air	Air	Air	Air	Air	Air	Air	Air	Air	Air	Air	Air	Air	Air	Air	Air	Air	Air	Air	Air	Air	Air	Air	Air	Air	Air	Air	Air	Air	Air	Air	Air	Air	Air	Air	Air	Air	Air	Air	Air	Air	Air	Air	Air	Air
141.4	Air	Air	Air	Air	Air	Air	Air	Air	Air	Air	Air	Air	Air	Air	Air	Air	Air	Air	Air	Air	Air	Air	Air	Air	Air	Air	Air	Air	Air	Air	Air	Air	Air	Air	Air	Air	Air	Air	Air	Air	Air	Air	Air	Air	Air	Air	Air	Air	Air
145.44	Air	Air	Air	Air	Air	Air	Air	Air	Air	Air	Air	Air	Air	Air	Air	Air	Air	Air	Air	Air	Air	Air	Air	Air	Air	Air	Air	Air	Air	Air	Air	Air	Air	Air	Air	Air	Air	Air	Air	Air	Air	Air	Air	Air	Air	Air	Air	Air	Air
149.48	Air	Air	Air	Air	Air	Air	Air	Air	Air	Air	Air	Air	Air	Air	Air	Air	Air	Air	Air	Air	Air	Air	Air	Air	Air	Air	Air	Air	Air	Air	Air	Air	Air	Air	Air	Air	Air	Air	Air	Air	Air	Air	Air	Air	Air	Air	Air	Air	Air
153.52	Air	Air	Air	Air	Air	Air	Air	Air	Air	Air	Air	Air	Air	Air	Air	Air	Air	Air	Air	Air	Air	Air	Air	Air	Air	Air	Air	Air	Air	Air	Air	Air	Air	Air	Air	Air	Air	Air	Air	Air	Air	Air	Air	Air	Air	Air	Air	Air	Air
157.56	Air	Air	Air	Air	Air	Air	Air	Air	Air	Air	Air	Air	Air	Air	Air	Air	Air	Air	Air	Air	Air	Air	Air	Air	Air	Air	Air	Air	Air	Air	Air	Air	Air	Air	Air	Air	Air	Air	Air	Air	Air	Air	Air	Air	Air	Air	Air	Air	Air
161.6	Air	Air	Air	Air	Air	Air	Air	Air	Air	Air	Air	Air	Air	Air	Air	Air	Air	Air	Air	Air	Air	Air	Air	Air	Air	Air	Air	Air	Air	Air	Air	Air	Air	Air	Air	Air	Air	Air	Air	Air	Air	Air	Air	Air	Air	Air	Air	Air	Air
165.64	Air	Air	Air	Air	Air	Air	Air	Air	Air	Air	Air	Air	Air	Air	Air	Air	Air	Air	Air	Air	Air	Air	Air	Air	Air	Air	Air	Air	Air	Air	Air	Air	Air	Air	Air	Air	Air	Air	Air	Air	Air	Air	Air	Air	Air	Air	Air	Air	Air
169.68	Air	Air	Air	Air	Air	Air	Air	Air	Air	Air	Air	Air	Air	Air	Air	Air	Air	Air	Air	Air	Air	Air	Air	Air	Air	Air	Air	Air	Air	Air	Air	Air	Air	Air	Air	Air	Air	Air	Air	Air	Air	Air	Air	Air	Air	Air	Air	Air	Air
173.72	Air	Air	Air	Air	Air	Air	Air	Air	Air	Air	Air	Air	Air	Air	Air	Air	Air	Air	Air	Air	Air	Air	Air	Air	Air	Air	Air	Air	Air	Air	Air	Air	Air	Air	Air	Air	Air	Air	Air	Air	Air	Air	Air	Air	Air	Air	Air	Air	Air
177.76	Air	Air	Air	Air	Air	Air	Air	Air	Air	Air	Air	Air	Air	Air	Air	Air	Air	Air	Air	Air	Air	Air	Air	Air	Air	Air	Air	Air	Air	Air	Air	Air	Air	Air	Air	Air	Air	Air	Air	Air	Air	Air	Air	Air	Air	Air	Air	Air	Air
181.8	Air	Air	Air	Air	Air	Air	Air	Air	Air	Air	Air	Air	Air	Air	Air	Air	Air	Air	Air	Air	Air	Air	Air	Air	Air	Air	Air	Air	Air	Air	Air	Air	Air	Air	Air	Air	Air	Air	Air	Air	Air	Air	Air	Air	Air	Air	Air	Air	Air
185.84	Air	Air	Air	Air	Air	Air	Air	Air	Air	Air	Air	Air	Air	Air	Air	Air	Air	Air	Air	Air	Air	Air	Air	Air	Air	Air	Air	Air	Air	Air	Air	Air	Air	Air	Air	Air	Air	Air	Air	Air	Air	Air	Air	Air	Air	Air	Air	Air	Air
189.88	Air	Air	Air	Air	Air	Air	Air	Air	Air	Air	Air	Air	Air	Air	Air	Air	Air	Air	Air	Air	Air	Air	Air	Air	Air	Air	Air	Air	Air	Air	Air	Air	Air	Air	Air	Air	Air	Air	Air	Air	Air	Air	Air	Air	Air	Air	Air	Air	Air
193.92	Air	Air	Air	Air	Air	Air	Air	Air	Air	Air	Air	Air	Air	Air	Air	Air	Air	Air	Air	Air	Air	Air	Air	Air	Air	Air	Air	Air	Air	Air	Air	Air	Air	Air	Air	Air	Air	Air	Air	Air	Air	Air	Air	Air	Air	Air	Air	Air	Air
197.96	Air	Air	Air	Air	Air	Air	Air	Air	Air	Air	Air	Air	Air	Air	Air	Air	Air	Air	Air	Air	Air	Air	Air	Air	Air	Air	Air	Air	Air	Air	Air	Air	Air	Air	Air	Air	Air	Air	Air	Air	Air	Air	Air	Air	Air	Air	Air	Air	Air
202	Air	Air	Air	Air	Air	Air	Air	Air	Air	Air	Air	Air	Air	Air	Air	Air	Air	Air	Air	Air	Air	Air	Air	Air	Air	Air	Air	Air	Air	Air	Air	Air	Air	Air	Air	Air	Air	Air	Air	Air	Air	Air	Air	Air	Air	Air	Air	Air	Air
206.04	Air	Air	Air	Air	Air	Air	Air	Air	Air	Air	Air	Air	Air	Air	Air	Air	Air	Air	Air	Air	Air	Air	Air	Air	Air	Air	Air	Air	Air	Air	Air	Air	Air	Air	Air	Air	Air	Air	Air	Air	Air	Air	Air	Air	Air	Air	Air	Air	Air
210.08	Air	Air	Air	Air	Air	Air	Air	Air	Air	Air	Air	Air	Air	Air	Air	Air	Air	Air	Air	Air	Air	Air	Air	Air	Air	Air	Air	Air	Air	Air	Air	Air	Air	Air	Air	Air	Air	Air	Air	Air	Air	Air	Air	Air	Air	Air	Air	Air	Air
214.12	Air	Air	Air	Air	Air	Air	Air	Air	Air	Air	Air	Air	Air	Air	Air	Air	Air	Air	Air	Air	Air	Air	Air	Air	Air	Air	Air	Air	Air	Air	Air	Air	Air	Air	Air	Air	Air	Air	Air	Air	Air	Air	Air	Air	Air	Air	Air	Air	Air
218.16	Air	Air	Air	Air	Air	Air	Air	Air	Air	Air	Air	Air	Air	Air	Air	Air	Air	Air	Air	Air	Air	Air	Air	Air	Air	Air	Air	Air	Air	Air	Air	Air	Air	Air	Air	Air	Air	Air	Air	Air	Air	Air	Air	Air	Air	Air	Air	Air	Air
222.2	Air	Air	Air	Air	Air	Air	Air	Air	Air	Air	Air	Air	Air	Air	Air	Air	Air	Air	Air	Air	Air	Air	Air	Air	Air	Air	Air	Air	Air	Air	Air	Air	Air	Air	Air	Air	Air	Air	Air	Air	Air	Air	Air	Air	Air	Air	Air	Air	Air
226.24	Air	Air	Air	Air	Air	Air	Air	Air	Air	Air	Air	Air	Air	Air	Air	Air	Air	Air	Air	Air	Air	Air	Air	Air	Air	Air	Air	Air	Air	Air	Air	Air	Air	Air	Air	Air	Air	Air	Air	Air	Air	Air	Air	Air	Air	Air	Air	Air	Air
230.28	Air	Air	Air	Air	Air	Air	Air	Air	Air	Air	Air	Air	Air	Air	Air	Air	Air	Air	Air	Air	Air	Air	Air	Air	Air	Air	Air	Air	Air	Air	Air	Air	Air	Air	Air	Air	Air	Air	Air	Air	Air	Air	Air	Air	Air	Air	Air	Air	Air
234.32	Air	Air	Air	Air	Air	Air	Air	Air	Air	Air	Air	Air	Air	Air	Air	Air	Air	Air	Air	Air	Air	Air	Air	Air	Air	Air	Air	Air	Air	Air	Air	Air	Air	Air	Air	Air	Air	Air	Air	Air	Air	Air	Air	Air	Air	Air	Air	Air	Air
238.36	Air	Air	Air	Air	Air	Air	Air	Air	Air	Air	Air	Air	Air	Air	Air	Air	Air	Air	Air	Air	Air	Air	Air	Air	Air	Air	Air	Air	Air	Air	Air	Air	Air	Air	Air	Air	Air	Air	Air	Air	Air	Air	Air	Air	Air	Air	Air	Air	Air
242.4	Air	Air	Air	Air	Air	Air	Air	Air	Air	Air	Air	Air	Air	Air	Air	Air	Air	Air	Air	Air	Air	Air	Air	Air	Air	Air	Air	Air	Air	Air	Air	Air	Air	Air	Air	Air	Air	Air	Air	Air	Air	Air	Air	Air	Air	Air	Air	Air	Air
246.44	Air	Air	Air	Air	Air	Air	Air	Air	Air	Air	Air	Air	Air	Air	Air	Air	Air	Air	Air	Air	Air	Air	Air	Air	Air	Air	Air	Air	Air	Air	Air	Air	Air	Air	Air	Air	Air	Air	Air	Air	Air	Air	Air	Air	Air	Air	Air	Air	Air
250.48	Air	Air	Air	Air	Air	Air	Air	Air	Air	Air	Air	Air	Air	Air	Air	Air	Air	Air	Air	Air	Air	Air	Air	Air	Air	Air	Air	Air	Air	Air	Air	Air	Air	Air	Air	Air	Air	Air	Air	Air	Air	Air	Air	Air	Air	Air	Air	Air	Air
254.52	Air	Air	Air	Air	Air	Air	Air	Air	Air	Air	Air	Air	Air	Air	Air	Air	Air	Air	Air	Air	Air	Air	Air	Air	Air	Air	Air	Air	Air	Air	Air	Air	Air	Air	Air	Air	Air	Air	Air	Air	Air	Air	Air	Air	Air	Air	Air	Air	Air
258.56	Air	Air	Air	Air	Air	Air	Air	Air	Air	Air	Air	Air	Air	Air	Air	Air	Air	Air	Air	Air	Air	Air	Air	Air	Air	Air	Air	Air	Air	Air	Air	Air	Air	Air	Air	Air	Air	Air	Air	Air	Air	Air	Air	Air	Air	Air	Air	Air	Air
262.6	Air	Air	Air	Air	Air	Air	Air	Air	Air	Air	Air	Air	Air	Air	Air	Air	Air	Air	Air	Air	Air	Air	Air	Air	Air	Air	Air	Air	Air	Air	Air	Air	Air	Air	Air	Air	Air	Air	Air	Air	Air	Air	Air	Air	Air	Air	Air	Air	Air
266.64	Air	Air	Air	Air	Air	Air	Air	Air	Air	Air	Air	Air	Air	Air	Air	Air	Air	Air	Air	Air	Air	Air	Air	Air	Air	Air	Air	Air	Air	Air	Air	Air	Air	Air	Air	Air	Air	Air	Air	Air	Air	Air	Air	Air	Air	Air	Air	Air	Air
270.68	Air	Air	Air	Air	Air	Air	Air	Air	Air	Air	Air	Air	Air	Air	Air	Air	Air	Air	Air	Air	Air	Air	Air	Air	Air	Air	Air	Air	Air	Air	Air	Air	Air	Air	Air	Air	Air	Air	Air	Air	Air	Air	Air	Air	Air	Air	Air	Air	Air
274.72	Air	Air	Air	Air	Air	Air	Air	Air	Air	Air	Air	Air	Air	Air	Air	Air	Air	Air	Air	Air	Air	Air	Air	Air	Air	Air	Air	Air	Air	Air	Air	Air	Air	Air	Air	Air	Air	Air	Air	Air	Air	Air	Air	Air	Air	Air	Air	Air	Air
278.76	Air	Air	Air	Air	Air	Air	Air	Air	Air	Air	Air	Air	Air	Air	Air	Air	Air	Air	Air	Air	Air	Air	Air	Air	Air	Air	Air	Air	Air	Air	Air	Air	Air	Air	Air	Air	Air	Air	Air	Air	Air	Air	Air	Air	Air	Air	Air	Air	Air
282.8	Air	Air	Air	Air	Air	Air	Air	Air	Air	Air	Air	Air	Air	Air	Air	Air	Air	Air	Air	Air	Air	Air	Air	Air	Air	Air	Air	Air	Air	Air	Air	Air	Air	Air	Air	Air	Air	Air	Air	Air	Air	Air	Air	Air	Air	Air	Air	Air	Air
286.84	Air	Air	Air	Air	Air	Air	Air	Air	Air	Air	Air	Air	Air	Air	Air	Air	Air	Air	Air	Air	Air	Air	Air	Air	Air	Air	Air	Air	Air	Air	Air	Air	Air	Air	Air	Air	Air	Air	Air	Air	Air	Air	Air	Air	Air	Air	Air	Air	Air
290.88	Air	Air	Air	Air	Air	Air	Air	Air	Air	Air	Air	Air	Air	Air	Air	Air	Air	Air	Air	Air	Air	Air	Air	Air	Air	Air	Air	Air	Air	Air	Air	Air	Air	Air	Air	Air	Air	Air	Air	Air	Air	Air	Air	Air	Air	Air	Air	Air	Air
294.92	Air	Air	Air	Air	Air	Air	Air	Air	Air	Air	Air	Air	Air	Air	Air	Air	Air	Air	Air	Air	Air	Air	Air	Air	Air	Air	Air	Air	Air	Air	Air	Air	Air	Air	Air	Air	Air	Air	Air	Air	Air	Air	Air	Air	Air	Air	Air	Air	Air
298.96	Air	Air	Air	Air	Air	Air	Air	Air	Air	Air	Air	Air	Air	Air	Air	Air	Air	Air	Air	Air	Air	Air	Air	Air	Air	Air	Air	Air	Air	Air	Air	Air	Air	Air	Air	Air	Air	Air	Air	Air	Air	Air	Air	Air	Air	Air	Air	Air	Air
303	Air	Air	Air	Air	Air	Air	Air	Air	Air	Air	Air	Air	Air	Air	Air	Air	Air	Air	Air	Air	Air	Air	Air	Air	Air	Air	Air	Air	Air	Air	Air	Air	Air	Air	Air	Air	Air	Air	Air	Air	Air	Air	Air	Air	Air	Air	Air	Air	Air
307.04	Air	Air	Air	Air	Air	Air	Air	Air	Air	Air	Air	Air	Air	Air	Air	Air	Air	Air	Air	Air	Air	Air	Air	Air	Air	Air	Air	Air	Air	Air	Air	Air	Air	Air	Air	Air	Air	Air	Air	Air	Air	Air	Air	Air	Air	Air	Air	Air	Air
311.08	Air	Air	Air	Air	Air	Air	Air	Air	Air	Air	Air	Air	Air	Air	Air	Air	Air	Air	Air	Air	Air	Air	Air	Air	Air	Air	Air	Air	Air	Air	Air	Air	Air	Air	Air	Air	Air	Air	Air	Air	Air	Air	Air	Air	Air	Air	Air	Air	Air
315.12	Air	Air	Air	Air	Air	Air	Air	Air	Air	Air	Air	Air	Air	Air	Air	Air	Air	Air	Air	Air	Air	Air	Air	Air	Air	Air	Air	Air	Air	Air	Air	Air	Air	Air	Air	Air	Air	Air	Air	Air	Air	Air	Air	Air	Air	Air	Air	Air	Air
319.16	Air	Air	Air	Air	Air	Air	Air	Air	Air	Air	Air	Air	Air	Air	Air	Air	Air	Air	Air	Air	Air	Air	Air	Air	Air	Air	Air	Air	Air	Air	Air	Air	Air	Air	Air	Air	Air	Air	Air	Air	Air	Air	Air	Air	Air	Air	Air	Air	Air
323.2	Air	Air	Air	Air	Air	Air	Air	Air	Air	Air	Air	Air	Air	Air	Air	Air	Air	Air	Air	Air	Air	Air	Air	Air	Air	Air	Air	Air	Air	Air	Air	Air	Air	Air	Air	Air	Air	Air	Air	Air	Air	Air	Air	Air	Air	Air	Air	Air	Air
327.24	Air	Air	Air	Air	Air	Air	Air	Air	Air	Air	Air	Air	Air	Air	Air	Air	Air	Air	Air	Air	Air	Air	Air	Air	Air	Air	Air	Air	Air	Air	Air	Air	Air	Air	Air	Air	Air	Air	Air	Air	Air	Air	Air	Air	Air	Air	Air	Air	Air
331.28	Air	Air	Air	Air	Air	Air	Air	Air	Air	Air	Air	Air	Air	Air	Air	Air	Air	Air	Air	Air	Air	Air	Air	Air	Air	Air	Air	Air	Air	Air	Air	Air	Air	Air	Air	Air	Air	Air	Air	Air	Air	Air	Air	Air	Air	Air	Air	Air	Air
335.32	Air	Air	Air	Air	Air	Air	Air	Air	Air	Air	Air	Air	Air	Air	Air	Air	Air	Air	Air	Air	Air	Air	Air	Air	Air	Air	Air	Air	Air	Air	Air	Air	Air	Air	Air	Air	Air	Air	Air	Air	Air	Air	Air	Air	Air	Air	Air	Air	Air
339.36	Air	Air	Air	Air	Air	Air	Air	Air	Air	Air	Air	Air	Air	Air	Air	Air	Air	Air	Air	Air	Air	Air	Air	Air	Air	Air	Air	Air	Air	Air	Air	Air	Air	Air	Air	Air	Air	Air	Air	Air	Air	Air	Air	Air	Air	Air	Air	Air	Air
343.4	Air	Air	Air	Air	Air	Air	Air	Air	Air	Air	Air	Air	Air	Air	Air	Air	Air	Air	Air	Air	Air	Air	Air	Air	Air	Air	Air	Air	Air	Air	Air	Air	Air	Air	Air	Air	Air	Air	Air	Air	Air	Air	Air	Air	Air	Air	Air	Air	Air
347.44	Air	Air	Air	Air	Air	Air	Air	Air	Air	Air	Air	Air	Air	Air	Air	Air	Air	Air	Air	Air	Air	Air	Air	Air	Air	Air	Air	Air	Air	Air	Air	Air	Air	Air	Air	Air	Air	Air	Air	Air	Air	Air	Air	Air	Air	Air	Air	Air	Air
351.48	Air	Air	Air	Air	Air	Air	Air	Air	Air	Air	Air	Air	Air	Air	Air	Air	Air	Air	Air	Air	Air	Air	Air	Air	Air	Air	Air	Air	Air	Air	Air	Air	Air	Air	Air	Air	Air	Air	Air	Air	Air	Air	Air	Air	Air	Air	Air	Air	Air
355.52	Air	Air	Air	Air	Air	Air	Air	Air	Air	Air	Air	Air	Air	Air	Air	Air	Air	Air	Air	Air	Air	Air	Air	Air	Air	Air	Air	Air	Air	Air	Air	Air	Air	Air	Air	Air	Air	Air	Air	Air	Air	Air	Air	Air	Air	Air	Air	Air	Air
359.56	Air	Air	Air	Air	Air	Air	Air	Air	Air	Air	Air	Air	Air	Air	Air	Air	Air	Air	Air	Air	Air	Air	Air	Air	Air	Air	Air	Air	Air	Air	Air	Air	Air	Air	Air	Air	Air	Air	Air	Air	Air	Air	Air	Air	Air	Air	Air	Air	Air
363.6	Air	Air	Air	Air	Air	Air	Air	Air	Air	Air	Air	Air	Air	Air	Air	Air	Air	Air	Air	Air	Air	Air	Air	Air	Air	Air	Air	Air	Air	Air	Air	Air	Air	Air	Air	Air	Air	Air	Air	Air	Air	Air	Air	Air	Air	Air	Air	Air	Air
367.64	Air	Air	Air	Air	Air	Air	Air	Air	Air	Air	Air	Air	Air	Air	Air	Air	Air	Air	Air	Air	Air	Air	Air	Air	Air	Air	Air	Air	Air	Air	Air	Air	Air	Air	Air	Air	Air	Air	Air	Air	Air	Air	Air	Air	Air	Air	Air	Air	Air
371.68	Air	Air	Air	Air	Air	Air	Air	Air	Air	Air	Air	Air	Air	Air	Air	Air	Air	Air	Air	Air	Air	Air	Air	Air	Air	Air	Air	Air	Air	Air	Air	Air	Air	Air	Air	Air	Air	Air	Air	Air	Air	Air	Air	Air	Air	Air	Air	Air	Air
375.72	Air	Air	Air	Air	Air	Air	Air	Air	Air	Air	Air	Air	Air	Air	Air	Air	Air	Air	Air	Air	Air	Air	Air	Air	Air	Air	Air	Air	Air	Air	Air	Air	Air	Air	Air	Air	Air	Air	Air	Air	Air	Air	Air	Air	Air	Air	Air	Air	Air
379.76	Air	Air	Air	Air	Air	Air	Air	Air	Air	Air	Air	Air	Air	Air	Air	Air	Air	Air	Air	Air	Air	Air	Air	Air	Air	Air	Air	Air	Air	Air	Air	Air	Air	Air	Air	Air	Air	Air	Air	Air	Air	Air	Air	Air	Air	Air	Air	Air	Air
383.8	Air	Air	Air	Air	Air	Air	Air	Air	Air	Air	Air	Air	Air	Air	Air	Air	Air	Air	Air	Air	Air	Air	Air	Air	Air	Air	Air	Air	Air	Air	Air	Air	Air	Air	Air	Air	Air	Air	Air	Air	Air	Air	Air	Air	Air	Air	Air	Air	Air
387.84	Air	Air	Air	Air	Air	Air	Air	Air	Air	Air	Air	Air	Air	Air	Air	Air	Air	Air	Air	Air	Air	Air	Air	Air	Air	Air	Air	Air	Air	Air	Air	Air	Air	Air	Air	Air	Air	Air	Air	Air	Air	Air	Air	Air	Air	Air	Air	Air	Air
391.88	Air	Air	Air	Air	Air	Air	Air	Air	Air	Air	Air	Air	Air	Air	Air	Air	Air	Air	Air	Air	Air	Air	Air	Air	Air	Air	Air	Air	Air	Air	Air	Air	Air	Air	Air	Air	Air	Air	Air	Air	Air	Air	Air	Air	Air	Air	Air	Air	Air
395.92	Air	Air	Air	Air	Air	Air	Air	Air	Air	Air	Air	Air	Air	Air	Air	Air	Air	Air	Air	Air	Air	Air	Air	Air	Air	Air	Air	Air	Air	Air	Air	Air	Air	Air	Air	Air	Air	Air	Air	Air	Air	Air	Air	Air	Air	Air	Air	Air	Air
399.96	Air	Air	Air	Air	Air	Air	Air	Air	Air	Air	Air	Air	Air	Air	Air	Air	Air	Air	Air	Air	Air	Air	Air	Air	Air	Air	Air	Air	Air	Air	Air	Air	Air	Air	Air	Air	Air	Air	Air	Air	Air	Air	Air	Air	Air	Air	Air	Air	Air
[truncated: 952 more columns]

## Sheet: Fig. 5g
	x coordinate (μm)
z coordinate (μm)	-1999.32	-1995.31	-1991.31	-1987.31	-1983.3	-1979.3	-1975.3	-1971.3	-1967.29	-1963.29	-1959.29	-1955.29	-1951.28	-1947.28	-1943.28	-1939.28	-1935.27	-1931.27	-1927.27	-1923.27	-1919.26	-1915.26	-1911.26	-1907.25	-1903.25	-1899.25	-1895.25	-1891.24	-1887.24	-1883.24	-1879.24	-1875.23	-1871.23	-1867.23	-1863.23	-1859.22	-1855.22	-1851.22	-1847.22	-1843.21	-1839.21	-1835.21	-1831.2	-1827.2	-1823.2	-1819.2	-1815.19	-1811.19	-1807.19
0	Air	Air	Air	Air	Air	Air	Air	Air	Air	Air	Air	Air	Air	Air	Air	Air	Air	Air	Air	Air	Air	Air	Air	Air	Air	Air	Air	Air	Air	Air	Air	Air	Air	Air	Air	Air	Air	Air	Air	Air	Air	Air	Air	Air	Air	Air	Air	Air	Air
4.04	Air	Air	Air	Air	Air	Air	Air	Air	Air	Air	Air	Air	Air	Air	Air	Air	Air	Air	Air	Air	Air	Air	Air	Air	Air	Air	Air	Air	Air	Air	Air	Air	Air	Air	Air	Air	Air	Air	Air	Air	Air	Air	Air	Air	Air	Air	Air	Air	Air
8.08	Air	Air	Air	Air	Air	Air	Air	Air	Air	Air	Air	Air	Air	Air	Air	Air	Air	Air	Air	Air	Air	Air	Air	Air	Air	Air	Air	Air	Air	Air	Air	Air	Air	Air	Air	Air	Air	Air	Air	Air	Air	Air	Air	Air	Air	Air	Air	Air	Air
12.12	Air	Air	Air	Air	Air	Air	Air	Air	Air	Air	Air	Air	Air	Air	Air	Air	Air	Air	Air	Air	Air	Air	Air	Air	Air	Air	Air	Air	Air	Air	Air	Air	Air	Air	Air	Air	Air	Air	Air	Air	Air	Air	Air	Air	Air	Air	Air	Air	Air
16.16	Air	Air	Air	Air	Air	Air	Air	Air	Air	Air	Air	Air	Air	Air	Air	Air	Air	Air	Air	Air	Air	Air	Air	Air	Air	Air	Air	Air	Air	Air	Air	Air	Air	Air	Air	Air	Air	Air	Air	Air	Air	Air	Air	Air	Air	Air	Air	Air	Air
20.2	Air	Air	Air	Air	Air	Air	Air	Air	Air	Air	Air	Air	Air	Air	Air	Air	Air	Air	Air	Air	Air	Air	Air	Air	Air	Air	Air	Air	Air	Air	Air	Air	Air	Air	Air	Air	Air	Air	Air	Air	Air	Air	Air	Air	Air	Air	Air	Air	Air
24.24	Air	Air	Air	Air	Air	Air	Air	Air	Air	Air	Air	Air	Air	Air	Air	Air	Air	Air	Air	Air	Air	Air	Air	Air	Air	Air	Air	Air	Air	Air	Air	Air	Air	Air	Air	Air	Air	Air	Air	Air	Air	Air	Air	Air	Air	Air	Air	Air	Air
28.28	Air	Air	Air	Air	Air	Air	Air	Air	Air	Air	Air	Air	Air	Air	Air	Air	Air	Air	Air	Air	Air	Air	Air	Air	Air	Air	Air	Air	Air	Air	Air	Air	Air	Air	Air	Air	Air	Air	Air	Air	Air	Air	Air	Air	Air	Air	Air	Air	Air
32.32	Air	Air	Air	Air	Air	Air	Air	Air	Air	Air	Air	Air	Air	Air	Air	Air	Air	Air	Air	Air	Air	Air	Air	Air	Air	Air	Air	Air	Air	Air	Air	Air	Air	Air	Air	Air	Air	Air	Air	Air	Air	Air	Air	Air	Air	Air	Air	Air	Air
36.36	Air	Air	Air	Air	Air	Air	Air	Air	Air	Air	Air	Air	Air	Air	Air	Air	Air	Air	Air	Air	Air	Air	Air	Air	Air	Air	Air	Air	Air	Air	Air	Air	Air	Air	Air	Air	Air	Air	Air	Air	Air	Air	Air	Air	Air	Air	Air	Air	Air
40.4	Air	Air	Air	Air	Air	Air	Air	Air	Air	Air	Air	Air	Air	Air	Air	Air	Air	Air	Air	Air	Air	Air	Air	Air	Air	Air	Air	Air	Air	Air	Air	Air	Air	Air	Air	Air	Air	Air	Air	Air	Air	Air	Air	Air	Air	Air	Air	Air	Air
44.44	Air	Air	Air	Air	Air	Air	Air	Air	Air	Air	Air	Air	Air	Air	Air	Air	Air	Air	Air	Air	Air	Air	Air	Air	Air	Air	Air	Air	Air	Air	Air	Air	Air	Air	Air	Air	Air	Air	Air	Air	Air	Air	Air	Air	Air	Air	Air	Air	Air
48.48	Air	Air	Air	Air	Air	Air	Air	Air	Air	Air	Air	Air	Air	Air	Air	Air	Air	Air	Air	Air	Air	Air	Air	Air	Air	Air	Air	Air	Air	Air	Air	Air	Air	Air	Air	Air	Air	Air	Air	Air	Air	Air	Air	Air	Air	Air	Air	Air	Air
52.52	Air	Air	Air	Air	Air	Air	Air	Air	Air	Air	Air	Air	Air	Air	Air	Air	Air	Air	Air	Air	Air	Air	Air	Air	Air	Air	Air	Air	Air	Air	Air	Air	Air	Air	Air	Air	Air	Air	Air	Air	Air	Air	Air	Air	Air	Air	Air	Air	Air
56.56	Air	Air	Air	Air	Air	Air	Air	Air	Air	Air	Air	Air	Air	Air	Air	Air	Air	Air	Air	Air	Air	Air	Air	Air	Air	Air	Air	Air	Air	Air	Air	Air	Air	Air	Air	Air	Air	Air	Air	Air	Air	Air	Air	Air	Air	Air	Air	Air	Air
60.6	Air	Air	Air	Air	Air	Air	Air	Air	Air	Air	Air	Air	Air	Air	Air	Air	Air	Air	Air	Air	Air	Air	Air	Air	Air	Air	Air	Air	Air	Air	Air	Air	Air	Air	Air	Air	Air	Air	Air	Air	Air	Air	Air	Air	Air	Air	Air	Air	Air
64.64	Air	Air	Air	Air	Air	Air	Air	Air	Air	Air	Air	Air	Air	Air	Air	Air	Air	Air	Air	Air	Air	Air	Air	Air	Air	Air	Air	Air	Air	Air	Air	Air	Air	Air	Air	Air	Air	Air	Air	Air	Air	Air	Air	Air	Air	Air	Air	Air	Air
68.68	Air	Air	Air	Air	Air	Air	Air	Air	Air	Air	Air	Air	Air	Air	Air	Air	Air	Air	Air	Air	Air	Air	Air	Air	Air	Air	Air	Air	Air	Air	Air	Air	Air	Air	Air	Air	Air	Air	Air	Air	Air	Air	Air	Air	Air	Air	Air	Air	Air
72.72	Air	Air	Air	Air	Air	Air	Air	Air	Air	Air	Air	Air	Air	Air	Air	Air	Air	Air	Air	Air	Air	Air	Air	Air	Air	Air	Air	Air	Air	Air	Air	Air	Air	Air	Air	Air	Air	Air	Air	Air	Air	Air	Air	Air	Air	Air	Air	Air	Air
76.76	Air	Air	Air	Air	Air	Air	Air	Air	Air	Air	Air	Air	Air	Air	Air	Air	Air	Air	Air	Air	Air	Air	Air	Air	Air	Air	Air	Air	Air	Air	Air	Air	Air	Air	Air	Air	Air	Air	Air	Air	Air	Air	Air	Air	Air	Air	Air	Air	Air
80.8	Air	Air	Air	Air	Air	Air	Air	Air	Air	Air	Air	Air	Air	Air	Air	Air	Air	Air	Air	Air	Air	Air	Air	Air	Air	Air	Air	Air	Air	Air	Air	Air	Air	Air	Air	Air	Air	Air	Air	Air	Air	Air	Air	Air	Air	Air	Air	Air	Air
84.84	Air	Air	Air	Air	Air	Air	Air	Air	Air	Air	Air	Air	Air	Air	Air	Air	Air	Air	Air	Air	Air	Air	Air	Air	Air	Air	Air	Air	Air	Air	Air	Air	Air	Air	Air	Air	Air	Air	Air	Air	Air	Air	Air	Air	Air	Air	Air	Air	Air
88.88	Air	Air	Air	Air	Air	Air	Air	Air	Air	Air	Air	Air	Air	Air	Air	Air	Air	Air	Air	Air	Air	Air	Air	Air	Air	Air	Air	Air	Air	Air	Air	Air	Air	Air	Air	Air	Air	Air	Air	Air	Air	Air	Air	Air	Air	Air	Air	Air	Air
92.92	Air	Air	Air	Air	Air	Air	Air	Air	Air	Air	Air	Air	Air	Air	Air	Air	Air	Air	Air	Air	Air	Air	Air	Air	Air	Air	Air	Air	Air	Air	Air	Air	Air	Air	Air	Air	Air	Air	Air	Air	Air	Air	Air	Air	Air	Air	Air	Air	Air
96.96	Air	Air	Air	Air	Air	Air	Air	Air	Air	Air	Air	Air	Air	Air	Air	Air	Air	Air	Air	Air	Air	Air	Air	Air	Air	Air	Air	Air	Air	Air	Air	Air	Air	Air	Air	Air	Air	Air	Air	Air	Air	Air	Air	Air	Air	Air	Air	Air	Air
101	Air	Air	Air	Air	Air	Air	Air	Air	Air	Air	Air	Air	Air	Air	Air	Air	Air	Air	Air	Air	Air	Air	Air	Air	Air	Air	Air	Air	Air	Air	Air	Air	Air	Air	Air	Air	Air	Air	Air	Air	Air	Air	Air	Air	Air	Air	Air	Air	Air
105.04	Air	Air	Air	Air	Air	Air	Air	Air	Air	Air	Air	Air	Air	Air	Air	Air	Air	Air	Air	Air	Air	Air	Air	Air	Air	Air	Air	Air	Air	Air	Air	Air	Air	Air	Air	Air	Air	Air	Air	Air	Air	Air	Air	Air	Air	Air	Air	Air	Air
109.08	Air	Air	Air	Air	Air	Air	Air	Air	Air	Air	Air	Air	Air	Air	Air	Air	Air	Air	Air	Air	Air	Air	Air	Air	Air	Air	Air	Air	Air	Air	Air	Air	Air	Air	Air	Air	Air	Air	Air	Air	Air	Air	Air	Air	Air	Air	Air	Air	Air
113.12	Air	Air	Air	Air	Air	Air	Air	Air	Air	Air	Air	Air	Air	Air	Air	Air	Air	Air	Air	Air	Air	Air	Air	Air	Air	Air	Air	Air	Air	Air	Air	Air	Air	Air	Air	Air	Air	Air	Air	Air	Air	Air	Air	Air	Air	Air	Air	Air	Air
117.16	Air	Air	Air	Air	Air	Air	Air	Air	Air	Air	Air	Air	Air	Air	Air	Air	Air	Air	Air	Air	Air	Air	Air	Air	Air	Air	Air	Air	Air	Air	Air	Air	Air	Air	Air	Air	Air	Air	Air	Air	Air	Air	Air	Air	Air	Air	Air	Air	Air
121.2	Air	Air	Air	Air	Air	Air	Air	Air	Air	Air	Air	Air	Air	Air	Air	Air	Air	Air	Air	Air	Air	Air	Air	Air	Air	Air	Air	Air	Air	Air	Air	Air	Air	Air	Air	Air	Air	Air	Air	Air	Air	Air	Air	Air	Air	Air	Air	Air	Air
125.24	Air	Air	Air	Air	Air	Air	Air	Air	Air	Air	Air	Air	Air	Air	Air	Air	Air	Air	Air	Air	Air	Air	Air	Air	Air	Air	Air	Air	Air	Air	Air	Air	Air	Air	Air	Air	Air	Air	Air	Air	Air	Air	Air	Air	Air	Air	Air	Air	Air
129.28	Air	Air	Air	Air	Air	Air	Air	Air	Air	Air	Air	Air	Air	Air	Air	Air	Air	Air	Air	Air	Air	Air	Air	Air	Air	Air	Air	Air	Air	Air	Air	Air	Air	Air	Air	Air	Air	Air	Air	Air	Air	Air	Air	Air	Air	Air	Air	Air	Air
133.32	Air	Air	Air	Air	Air	Air	Air	Air	Air	Air	Air	Air	Air	Air	Air	Air	Air	Air	Air	Air	Air	Air	Air	Air	Air	Air	Air	Air	Air	Air	Air	Air	Air	Air	Air	Air	Air	Air	Air	Air	Air	Air	Air	Air	Air	Air	Air	Air	Air
137.36	Air	Air	Air	Air	Air	Air	Air	Air	Air	Air	Air	Air	Air	Air	Air	Air	Air	Air	Air	Air	Air	Air	Air	Air	Air	Air	Air	Air	Air	Air	Air	Air	Air	Air	Air	Air	Air	Air	Air	Air	Air	Air	Air	Air	Air	Air	Air	Air	Air
141.4	Air	Air	Air	Air	Air	Air	Air	Air	Air	Air	Air	Air	Air	Air	Air	Air	Air	Air	Air	Air	Air	Air	Air	Air	Air	Air	Air	Air	Air	Air	Air	Air	Air	Air	Air	Air	Air	Air	Air	Air	Air	Air	Air	Air	Air	Air	Air	Air	Air
145.44	Air	Air	Air	Air	Air	Air	Air	Air	Air	Air	Air	Air	Air	Air	Air	Air	Air	Air	Air	Air	Air	Air	Air	Air	Air	Air	Air	Air	Air	Air	Air	Air	Air	Air	Air	Air	Air	Air	Air	Air	Air	Air	Air	Air	Air	Air	Air	Air	Air
149.48	Air	Air	Air	Air	Air	Air	Air	Air	Air	Air	Air	Air	Air	Air	Air	Air	Air	Air	Air	Air	Air	Air	Air	Air	Air	Air	Air	Air	Air	Air	Air	Air	Air	Air	Air	Air	Air	Air	Air	Air	Air	Air	Air	Air	Air	Air	Air	Air	Air
153.52	Air	Air	Air	Air	Air	Air	Air	Air	Air	Air	Air	Air	Air	Air	Air	Air	Air	Air	Air	Air	Air	Air	Air	Air	Air	Air	Air	Air	Air	Air	Air	Air	Air	Air	Air	Air	Air	Air	Air	Air	Air	Air	Air	Air	Air	Air	Air	Air	Air
157.56	Air	Air	Air	Air	Air	Air	Air	Air	Air	Air	Air	Air	Air	Air	Air	Air	Air	Air	Air	Air	Air	Air	Air	Air	Air	Air	Air	Air	Air	Air	Air	Air	Air	Air	Air	Air	Air	Air	Air	Air	Air	Air	Air	Air	Air	Air	Air	Air	Air
161.6	Air	Air	Air	Air	Air	Air	Air	Air	Air	Air	Air	Air	Air	Air	Air	Air	Air	Air	Air	Air	Air	Air	Air	Air	Air	Air	Air	Air	Air	Air	Air	Air	Air	Air	Air	Air	Air	Air	Air	Air	Air	Air	Air	Air	Air	Air	Air	Air	Air
165.64	Air	Air	Air	Air	Air	Air	Air	Air	Air	Air	Air	Air	Air	Air	Air	Air	Air	Air	Air	Air	Air	Air	Air	Air	Air	Air	Air	Air	Air	Air	Air	Air	Air	Air	Air	Air	Air	Air	Air	Air	Air	Air	Air	Air	Air	Air	Air	Air	Air
169.68	Air	Air	Air	Air	Air	Air	Air	Air	Air	Air	Air	Air	Air	Air	Air	Air	Air	Air	Air	Air	Air	Air	Air	Air	Air	Air	Air	Air	Air	Air	Air	Air	Air	Air	Air	Air	Air	Air	Air	Air	Air	Air	Air	Air	Air	Air	Air	Air	Air
173.72	Air	Air	Air	Air	Air	Air	Air	Air	Air	Air	Air	Air	Air	Air	Air	Air	Air	Air	Air	Air	Air	Air	Air	Air	Air	Air	Air	Air	Air	Air	Air	Air	Air	Air	Air	Air	Air	Air	Air	Air	Air	Air	Air	Air	Air	Air	Air	Air	Air
177.76	Air	Air	Air	Air	Air	Air	Air	Air	Air	Air	Air	Air	Air	Air	Air	Air	Air	Air	Air	Air	Air	Air	Air	Air	Air	Air	Air	Air	Air	Air	Air	Air	Air	Air	Air	Air	Air	Air	Air	Air	Air	Air	Air	Air	Air	Air	Air	Air	Air
181.8	Air	Air	Air	Air	Air	Air	Air	Air	Air	Air	Air	Air	Air	Air	Air	Air	Air	Air	Air	Air	Air	Air	Air	Air	Air	Air	Air	Air	Air	Air	Air	Air	Air	Air	Air	Air	Air	Air	Air	Air	Air	Air	Air	Air	Air	Air	Air	Air	Air
185.84	Air	Air	Air	Air	Air	Air	Air	Air	Air	Air	Air	Air	Air	Air	Air	Air	Air	Air	Air	Air	Air	Air	Air	Air	Air	Air	Air	Air	Air	Air	Air	Air	Air	Air	Air	Air	Air	Air	Air	Air	Air	Air	Air	Air	Air	Air	Air	Air	Air
189.88	Air	Air	Air	Air	Air	Air	Air	Air	Air	Air	Air	Air	Air	Air	Air	Air	Air	Air	Air	Air	Air	Air	Air	Air	Air	Air	Air	Air	Air	Air	Air	Air	Air	Air	Air	Air	Air	Air	Air	Air	Air	Air	Air	Air	Air	Air	Air	Air	Air
193.92	Air	Air	Air	Air	Air	Air	Air	Air	Air	Air	Air	Air	Air	Air	Air	Air	Air	Air	Air	Air	Air	Air	Air	Air	Air	Air	Air	Air	Air	Air	Air	Air	Air	Air	Air	Air	Air	Air	Air	Air	Air	Air	Air	Air	Air	Air	Air	Air	Air
197.96	Air	Air	Air	Air	Air	Air	Air	Air	Air	Air	Air	Air	Air	Air	Air	Air	Air	Air	Air	Air	Air	Air	Air	Air	Air	Air	Air	Air	Air	Air	Air	Air	Air	Air	Air	Air	Air	Air	Air	Air	Air	Air	Air	Air	Air	Air	Air	Air	Air
202	Air	Air	Air	Air	Air	Air	Air	Air	Air	Air	Air	Air	Air	Air	Air	Air	Air	Air	Air	Air	Air	Air	Air	Air	Air	Air	Air	Air	Air	Air	Air	Air	Air	Air	Air	Air	Air	Air	Air	Air	Air	Air	Air	Air	Air	Air	Air	Air	Air
206.04	Air	Air	Air	Air	Air	Air	Air	Air	Air	Air	Air	Air	Air	Air	Air	Air	Air	Air	Air	Air	Air	Air	Air	Air	Air	Air	Air	Air	Air	Air	Air	Air	Air	Air	Air	Air	Air	Air	Air	Air	Air	Air	Air	Air	Air	Air	Air	Air	Air
210.08	Air	Air	Air	Air	Air	Air	Air	Air	Air	Air	Air	Air	Air	Air	Air	Air	Air	Air	Air	Air	Air	Air	Air	Air	Air	Air	Air	Air	Air	Air	Air	Air	Air	Air	Air	Air	Air	Air	Air	Air	Air	Air	Air	Air	Air	Air	Air	Air	Air
214.12	Air	Air	Air	Air	Air	Air	Air	Air	Air	Air	Air	Air	Air	Air	Air	Air	Air	Air	Air	Air	Air	Air	Air	Air	Air	Air	Air	Air	Air	Air	Air	Air	Air	Air	Air	Air	Air	Air	Air	Air	Air	Air	Air	Air	Air	Air	Air	Air	Air
218.16	Air	Air	Air	Air	Air	Air	Air	Air	Air	Air	Air	Air	Air	Air	Air	Air	Air	Air	Air	Air	Air	Air	Air	Air	Air	Air	Air	Air	Air	Air	Air	Air	Air	Air	Air	Air	Air	Air	Air	Air	Air	Air	Air	Air	Air	Air	Air	Air	Air
222.2	Air	Air	Air	Air	Air	Air	Air	Air	Air	Air	Air	Air	Air	Air	Air	Air	Air	Air	Air	Air	Air	Air	Air	Air	Air	Air	Air	Air	Air	Air	Air	Air	Air	Air	Air	Air	Air	Air	Air	Air	Air	Air	Air	Air	Air	Air	Air	Air	Air
226.24	Air	Air	Air	Air	Air	Air	Air	Air	Air	Air	Air	Air	Air	Air	Air	Air	Air	Air	Air	Air	Air	Air	Air	Air	Air	Air	Air	Air	Air	Air	Air	Air	Air	Air	Air	Air	Air	Air	Air	Air	Air	Air	Air	Air	Air	Air	Air	Air	Air
230.28	Air	Air	Air	Air	Air	Air	Air	Air	Air	Air	Air	Air	Air	Air	Air	Air	Air	Air	Air	Air	Air	Air	Air	Air	Air	Air	Air	Air	Air	Air	Air	Air	Air	Air	Air	Air	Air	Air	Air	Air	Air	Air	Air	Air	Air	Air	Air	Air	Air
234.32	Air	Air	Air	Air	Air	Air	Air	Air	Air	Air	Air	Air	Air	Air	Air	Air	Air	Air	Air	Air	Air	Air	Air	Air	Air	Air	Air	Air	Air	Air	Air	Air	Air	Air	Air	Air	Air	Air	Air	Air	Air	Air	Air	Air	Air	Air	Air	Air	Air
238.36	Air	Air	Air	Air	Air	Air	Air	Air	Air	Air	Air	Air	Air	Air	Air	Air	Air	Air	Air	Air	Air	Air	Air	Air	Air	Air	Air	Air	Air	Air	Air	Air	Air	Air	Air	Air	Air	Air	Air	Air	Air	Air	Air	Air	Air	Air	Air	Air	Air
242.4	Air	Air	Air	Air	Air	Air	Air	Air	Air	Air	Air	Air	Air	Air	Air	Air	Air	Air	Air	Air	Air	Air	Air	Air	Air	Air	Air	Air	Air	Air	Air	Air	Air	Air	Air	Air	Air	Air	Air	Air	Air	Air	Air	Air	Air	Air	Air	Air	Air
246.44	Air	Air	Air	Air	Air	Air	Air	Air	Air	Air	Air	Air	Air	Air	Air	Air	Air	Air	Air	Air	Air	Air	Air	Air	Air	Air	Air	Air	Air	Air	Air	Air	Air	Air	Air	Air	Air	Air	Air	Air	Air	Air	Air	Air	Air	Air	Air	Air	Air
250.48	Air	Air	Air	Air	Air	Air	Air	Air	Air	Air	Air	Air	Air	Air	Air	Air	Air	Air	Air	Air	Air	Air	Air	Air	Air	Air	Air	Air	Air	Air	Air	Air	Air	Air	Air	Air	Air	Air	Air	Air	Air	Air	Air	Air	Air	Air	Air	Air	Air
254.52	Air	Air	Air	Air	Air	Air	Air	Air	Air	Air	Air	Air	Air	Air	Air	Air	Air	Air	Air	Air	Air	Air	Air	Air	Air	Air	Air	Air	Air	Air	Air	Air	Air	Air	Air	Air	Air	Air	Air	Air	Air	Air	Air	Air	Air	Air	Air	Air	Air
258.56	Air	Air	Air	Air	Air	Air	Air	Air	Air	Air	Air	Air	Air	Air	Air	Air	Air	Air	Air	Air	Air	Air	Air	Air	Air	Air	Air	Air	Air	Air	Air	Air	Air	Air	Air	Air	Air	Air	Air	Air	Air	Air	Air	Air	Air	Air	Air	Air	Air
262.6	Air	Air	Air	Air	Air	Air	Air	Air	Air	Air	Air	Air	Air	Air	Air	Air	Air	Air	Air	Air	Air	Air	Air	Air	Air	Air	Air	Air	Air	Air	Air	Air	Air	Air	Air	Air	Air	Air	Air	Air	Air	Air	Air	Air	Air	Air	Air	Air	Air
266.64	Air	Air	Air	Air	Air	Air	Air	Air	Air	Air	Air	Air	Air	Air	Air	Air	Air	Air	Air	Air	Air	Air	Air	Air	Air	Air	Air	Air	Air	Air	Air	Air	Air	Air	Air	Air	Air	Air	Air	Air	Air	Air	Air	Air	Air	Air	Air	Air	Air
270.68	Air	Air	Air	Air	Air	Air	Air	Air	Air	Air	Air	Air	Air	Air	Air	Air	Air	Air	Air	Air	Air	Air	Air	Air	Air	Air	Air	Air	Air	Air	Air	Air	Air	Air	Air	Air	Air	Air	Air	Air	Air	Air	Air	Air	Air	Air	Air	Air	Air
274.72	Air	Air	Air	Air	Air	Air	Air	Air	Air	Air	Air	Air	Air	Air	Air	Air	Air	Air	Air	Air	Air	Air	Air	Air	Air	Air	Air	Air	Air	Air	Air	Air	Air	Air	Air	Air	Air	Air	Air	Air	Air	Air	Air	Air	Air	Air	Air	Air	Air
278.76	Air	Air	Air	Air	Air	Air	Air	Air	Air	Air	Air	Air	Air	Air	Air	Air	Air	Air	Air	Air	Air	Air	Air	Air	Air	Air	Air	Air	Air	Air	Air	Air	Air	Air	Air	Air	Air	Air	Air	Air	Air	Air	Air	Air	Air	Air	Air	Air	Air
282.8	Air	Air	Air	Air	Air	Air	Air	Air	Air	Air	Air	Air	Air	Air	Air	Air	Air	Air	Air	Air	Air	Air	Air	Air	Air	Air	Air	Air	Air	Air	Air	Air	Air	Air	Air	Air	Air	Air	Air	Air	Air	Air	Air	Air	Air	Air	Air	Air	Air
286.84	Air	Air	Air	Air	Air	Air	Air	Air	Air	Air	Air	Air	Air	Air	Air	Air	Air	Air	Air	Air	Air	Air	Air	Air	Air	Air	Air	Air	Air	Air	Air	Air	Air	Air	Air	Air	Air	Air	Air	Air	Air	Air	Air	Air	Air	Air	Air	Air	Air
290.88	Air	Air	Air	Air	Air	Air	Air	Air	Air	Air	Air	Air	Air	Air	Air	Air	Air	Air	Air	Air	Air	Air	Air	Air	Air	Air	Air	Air	Air	Air	Air	Air	Air	Air	Air	Air	Air	Air	Air	Air	Air	Air	Air	Air	Air	Air	Air	Air	Air
294.92	Air	Air	Air	Air	Air	Air	Air	Air	Air	Air	Air	Air	Air	Air	Air	Air	Air	Air	Air	Air	Air	Air	Air	Air	Air	Air	Air	Air	Air	Air	Air	Air	Air	Air	Air	Air	Air	Air	Air	Air	Air	Air	Air	Air	Air	Air	Air	Air	Air
298.96	Air	Air	Air	Air	Air	Air	Air	Air	Air	Air	Air	Air	Air	Air	Air	Air	Air	Air	Air	Air	Air	Air	Air	Air	Air	Air	Air	Air	Air	Air	Air	Air	Air	Air	Air	Air	Air	Air	Air	Air	Air	Air	Air	Air	Air	Air	Air	Air	Air
303	Air	Air	Air	Air	Air	Air	Air	Air	Air	Air	Air	Air	Air	Air	Air	Air	Air	Air	Air	Air	Air	Air	Air	Air	Air	Air	Air	Air	Air	Air	Air	Air	Air	Air	Air	Air	Air	Air	Air	Air	Air	Air	Air	Air	Air	Air	Air	Air	Air
307.04	Air	Air	Air	Air	Air	Air	Air	Air	Air	Air	Air	Air	Air	Air	Air	Air	Air	Air	Air	Air	Air	Air	Air	Air	Air	Air	Air	Air	Air	Air	Air	Air	Air	Air	Air	Air	Air	Air	Air	Air	Air	Air	Air	Air	Air	Air	Air	Air	Air
311.08	Air	Air	Air	Air	Air	Air	Air	Air	Air	Air	Air	Air	Air	Air	Air	Air	Air	Air	Air	Air	Air	Air	Air	Air	Air	Air	Air	Air	Air	Air	Air	Air	Air	Air	Air	Air	Air	Air	Air	Air	Air	Air	Air	Air	Air	Air	Air	Air	Air
315.12	Air	Air	Air	Air	Air	Air	Air	Air	Air	Air	Air	Air	Air	Air	Air	Air	Air	Air	Air	Air	Air	Air	Air	Air	Air	Air	Air	Air	Air	Air	Air	Air	Air	Air	Air	Air	Air	Air	Air	Air	Air	Air	Air	Air	Air	Air	Air	Air	Air
319.16	Air	Air	Air	Air	Air	Air	Air	Air	Air	Air	Air	Air	Air	Air	Air	Air	Air	Air	Air	Air	Air	Air	Air	Air	Air	Air	Air	Air	Air	Air	Air	Air	Air	Air	Air	Air	Air	Air	Air	Air	Air	Air	Air	Air	Air	Air	Air	Air	Air
323.2	Air	Air	Air	Air	Air	Air	Air	Air	Air	Air	Air	Air	Air	Air	Air	Air	Air	Air	Air	Air	Air	Air	Air	Air	Air	Air	Air	Air	Air	Air	Air	Air	Air	Air	Air	Air	Air	Air	Air	Air	Air	Air	Air	Air	Air	Air	Air	Air	Air
327.24	Air	Air	Air	Air	Air	Air	Air	Air	Air	Air	Air	Air	Air	Air	Air	Air	Air	Air	Air	Air	Air	Air	Air	Air	Air	Air	Air	Air	Air	Air	Air	Air	Air	Air	Air	Air	Air	Air	Air	Air	Air	Air	Air	Air	Air	Air	Air	Air	Air
331.28	Air	Air	Air	Air	Air	Air	Air	Air	Air	Air	Air	Air	Air	Air	Air	Air	Air	Air	Air	Air	Air	Air	Air	Air	Air	Air	Air	Air	Air	Air	Air	Air	Air	Air	Air	Air	Air	Air	Air	Air	Air	Air	Air	Air	Air	Air	Air	Air	Air
335.32	Air	Air	Air	Air	Air	Air	Air	Air	Air	Air	Air	Air	Air	Air	Air	Air	Air	Air	Air	Air	Air	Air	Air	Air	Air	Air	Air	Air	Air	Air	Air	Air	Air	Air	Air	Air	Air	Air	Air	Air	Air	Air	Air	Air	Air	Air	Air	Air	Air
339.36	Air	Air	Air	Air	Air	Air	Air	Air	Air	Air	Air	Air	Air	Air	Air	Air	Air	Air	Air	Air	Air	Air	Air	Air	Air	Air	Air	Air	Air	Air	Air	Air	Air	Air	Air	Air	Air	Air	Air	Air	Air	Air	Air	Air	Air	Air	Air	Air	Air
343.4	Air	Air	Air	Air	Air	Air	Air	Air	Air	Air	Air	Air	Air	Air	Air	Air	Air	Air	Air	Air	Air	Air	Air	Air	Air	Air	Air	Air	Air	Air	Air	Air	Air	Air	Air	Air	Air	Air	Air	Air	Air	Air	Air	Air	Air	Air	Air	Air	Air
347.44	Air	Air	Air	Air	Air	Air	Air	Air	Air	Air	Air	Air	Air	Air	Air	Air	Air	Air	Air	Air	Air	Air	Air	Air	Air	Air	Air	Air	Air	Air	Air	Air	Air	Air	Air	Air	Air	Air	Air	Air	Air	Air	Air	Air	Air	Air	Air	Air	Air
351.48	Air	Air	Air	Air	Air	Air	Air	Air	Air	Air	Air	Air	Air	Air	Air	Air	Air	Air	Air	Air	Air	Air	Air	Air	Air	Air	Air	Air	Air	Air	Air	Air	Air	Air	Air	Air	Air	Air	Air	Air	Air	Air	Air	Air	Air	Air	Air	Air	Air
355.52	Air	Air	Air	Air	Air	Air	Air	Air	Air	Air	Air	Air	Air	Air	Air	Air	Air	Air	Air	Air	Air	Air	Air	Air	Air	Air	Air	Air	Air	Air	Air	Air	Air	Air	Air	Air	Air	Air	Air	Air	Air	Air	Air	Air	Air	Air	Air	Air	Air
359.56	Air	Air	Air	Air	Air	Air	Air	Air	Air	Air	Air	Air	Air	Air	Air	Air	Air	Air	Air	Air	Air	Air	Air	Air	Air	Air	Air	Air	Air	Air	Air	Air	Air	Air	Air	Air	Air	Air	Air	Air	Air	Air	Air	Air	Air	Air	Air	Air	Air
363.6	Air	Air	Air	Air	Air	Air	Air	Air	Air	Air	Air	Air	Air	Air	Air	Air	Air	Air	Air	Air	Air	Air	Air	Air	Air	Air	Air	Air	Air	Air	Air	Air	Air	Air	Air	Air	Air	Air	Air	Air	Air	Air	Air	Air	Air	Air	Air	Air	Air
367.64	Air	Air	Air	Air	Air	Air	Air	Air	Air	Air	Air	Air	Air	Air	Air	Air	Air	Air	Air	Air	Air	Air	Air	Air	Air	Air	Air	Air	Air	Air	Air	Air	Air	Air	Air	Air	Air	Air	Air	Air	Air	Air	Air	Air	Air	Air	Air	Air	Air
371.68	Air	Air	Air	Air	Air	Air	Air	Air	Air	Air	Air	Air	Air	Air	Air	Air	Air	Air	Air	Air	Air	Air	Air	Air	Air	Air	Air	Air	Air	Air	Air	Air	Air	Air	Air	Air	Air	Air	Air	Air	Air	Air	Air	Air	Air	Air	Air	Air	Air
375.72	Air	Air	Air	Air	Air	Air	Air	Air	Air	Air	Air	Air	Air	Air	Air	Air	Air	Air	Air	Air	Air	Air	Air	Air	Air	Air	Air	Air	Air	Air	Air	Air	Air	Air	Air	Air	Air	Air	Air	Air	Air	Air	Air	Air	Air	Air	Air	Air	Air
379.76	Air	Air	Air	Air	Air	Air	Air	Air	Air	Air	Air	Air	Air	Air	Air	Air	Air	Air	Air	Air	Air	Air	Air	Air	Air	Air	Air	Air	Air	Air	Air	Air	Air	Air	Air	Air	Air	Air	Air	Air	Air	Air	Air	Air	Air	Air	Air	Air	Air
383.8	Air	Air	Air	Air	Air	Air	Air	Air	Air	Air	Air	Air	Air	Air	Air	Air	Air	Air	Air	Air	Air	Air	Air	Air	Air	Air	Air	Air	Air	Air	Air	Air	Air	Air	Air	Air	Air	Air	Air	Air	Air	Air	Air	Air	Air	Air	Air	Air	Air
387.84	Air	Air	Air	Air	Air	Air	Air	Air	Air	Air	Air	Air	Air	Air	Air	Air	Air	Air	Air	Air	Air	Air	Air	Air	Air	Air	Air	Air	Air	Air	Air	Air	Air	Air	Air	Air	Air	Air	Air	Air	Air	Air	Air	Air	Air	Air	Air	Air	Air
391.88	Air	Air	Air	Air	Air	Air	Air	Air	Air	Air	Air	Air	Air	Air	Air	Air	Air	Air	Air	Air	Air	Air	Air	Air	Air	Air	Air	Air	Air	Air	Air	Air	Air	Air	Air	Air	Air	Air	Air	Air	Air	Air	Air	Air	Air	Air	Air	Air	Air
395.92	Air	Air	Air	Air	Air	Air	Air	Air	Air	Air	Air	Air	Air	Air	Air	Air	Air	Air	Air	Air	Air	Air	Air	Air	Air	Air	Air	Air	Air	Air	Air	Air	Air	Air	Air	Air	Air	Air	Air	Air	Air	Air	Air	Air	Air	Air	Air	Air	Air
399.96	Air	Air	Air	Air	Air	Air	Air	Air	Air	Air	Air	Air	Air	Air	Air	Air	Air	Air	Air	Air	Air	Air	Air	Air	Air	Air	Air	Air	Air	Air	Air	Air	Air	Air	Air	Air	Air	Air	Air	Air	Air	Air	Air	Air	Air	Air	Air	Air	Air
[truncated: 952 more columns]

## Sheet: Fig. 5h
Time (h)	Acetate uptake for growth (%)	Acetate uptake for maintenance (%)
10.0001	81.6708	18.3292
12.0001	78.7088	21.2912
14.0001	74.8971	25.1029
16.0002	68.5759	31.4241
18.0002	62.7722	37.2278
20.0002	57.6862	42.3138
22.0002	54.0401	45.9599
24.0002	50.3555	49.6445
26.0003	46.7967	53.2033
28.0003	43.0815	56.9185
30.0003	39.6491	60.3509
32.0003	37.5968	62.4032
34.0003	35.1613	64.8387
36.0004	32.7005	67.2995
38.0004	29.8517	70.1483
40.0004	27.0913	72.9087
42.0004	23.9736	76.0264
44.0005	21.2336	78.7664
46.0005	17.8227	82.1773
48.0005	14.1773	85.8227
50.0005	10.6411	89.3589

## Sheet: Fig. 5i
	x coordinate (μm)
z coordinate (μm)	-1999.32	-1995.31	-1991.31	-1987.31	-1983.3	-1979.3	-1975.3	-1971.3	-1967.29	-1963.29	-1959.29	-1955.29	-1951.28	-1947.28	-1943.28	-1939.28	-1935.27	-1931.27	-1927.27	-1923.27	-1919.26	-1915.26	-1911.26	-1907.25	-1903.25	-1899.25	-1895.25	-1891.24	-1887.24	-1883.24	-1879.24	-1875.23	-1871.23	-1867.23	-1863.23	-1859.22	-1855.22	-1851.22	-1847.22	-1843.21	-1839.21	-1835.21	-1831.2	-1827.2	-1823.2	-1819.2	-1815.19	-1811.19	-1807.19
0	Air	Air	Air	Air	Air	Air	Air	Air	Air	Air	Air	Air	Air	Air	Air	Air	Air	Air	Air	Air	Air	Air	Air	Air	Air	Air	Air	Air	Air	Air	Air	Air	Air	Air	Air	Air	Air	Air	Air	Air	Air	Air	Air	Air	Air	Air	Air	Air	Air
4.04	Air	Air	Air	Air	Air	Air	Air	Air	Air	Air	Air	Air	Air	Air	Air	Air	Air	Air	Air	Air	Air	Air	Air	Air	Air	Air	Air	Air	Air	Air	Air	Air	Air	Air	Air	Air	Air	Air	Air	Air	Air	Air	Air	Air	Air	Air	Air	Air	Air
8.08	Air	Air	Air	Air	Air	Air	Air	Air	Air	Air	Air	Air	Air	Air	Air	Air	Air	Air	Air	Air	Air	Air	Air	Air	Air	Air	Air	Air	Air	Air	Air	Air	Air	Air	Air	Air	Air	Air	Air	Air	Air	Air	Air	Air	Air	Air	Air	Air	Air
12.12	Air	Air	Air	Air	Air	Air	Air	Air	Air	Air	Air	Air	Air	Air	Air	Air	Air	Air	Air	Air	Air	Air	Air	Air	Air	Air	Air	Air	Air	Air	Air	Air	Air	Air	Air	Air	Air	Air	Air	Air	Air	Air	Air	Air	Air	Air	Air	Air	Air
16.16	Air	Air	Air	Air	Air	Air	Air	Air	Air	Air	Air	Air	Air	Air	Air	Air	Air	Air	Air	Air	Air	Air	Air	Air	Air	Air	Air	Air	Air	Air	Air	Air	Air	Air	Air	Air	Air	Air	Air	Air	Air	Air	Air	Air	Air	Air	Air	Air	Air
20.2	Air	Air	Air	Air	Air	Air	Air	Air	Air	Air	Air	Air	Air	Air	Air	Air	Air	Air	Air	Air	Air	Air	Air	Air	Air	Air	Air	Air	Air	Air	Air	Air	Air	Air	Air	Air	Air	Air	Air	Air	Air	Air	Air	Air	Air	Air	Air	Air	Air
24.24	Air	Air	Air	Air	Air	Air	Air	Air	Air	Air	Air	Air	Air	Air	Air	Air	Air	Air	Air	Air	Air	Air	Air	Air	Air	Air	Air	Air	Air	Air	Air	Air	Air	Air	Air	Air	Air	Air	Air	Air	Air	Air	Air	Air	Air	Air	Air	Air	Air
28.28	Air	Air	Air	Air	Air	Air	Air	Air	Air	Air	Air	Air	Air	Air	Air	Air	Air	Air	Air	Air	Air	Air	Air	Air	Air	Air	Air	Air	Air	Air	Air	Air	Air	Air	Air	Air	Air	Air	Air	Air	Air	Air	Air	Air	Air	Air	Air	Air	Air
32.32	Air	Air	Air	Air	Air	Air	Air	Air	Air	Air	Air	Air	Air	Air	Air	Air	Air	Air	Air	Air	Air	Air	Air	Air	Air	Air	Air	Air	Air	Air	Air	Air	Air	Air	Air	Air	Air	Air	Air	Air	Air	Air	Air	Air	Air	Air	Air	Air	Air
36.36	Air	Air	Air	Air	Air	Air	Air	Air	Air	Air	Air	Air	Air	Air	Air	Air	Air	Air	Air	Air	Air	Air	Air	Air	Air	Air	Air	Air	Air	Air	Air	Air	Air	Air	Air	Air	Air	Air	Air	Air	Air	Air	Air	Air	Air	Air	Air	Air	Air
40.4	Air	Air	Air	Air	Air	Air	Air	Air	Air	Air	Air	Air	Air	Air	Air	Air	Air	Air	Air	Air	Air	Air	Air	Air	Air	Air	Air	Air	Air	Air	Air	Air	Air	Air	Air	Air	Air	Air	Air	Air	Air	Air	Air	Air	Air	Air	Air	Air	Air
44.44	Air	Air	Air	Air	Air	Air	Air	Air	Air	Air	Air	Air	Air	Air	Air	Air	Air	Air	Air	Air	Air	Air	Air	Air	Air	Air	Air	Air	Air	Air	Air	Air	Air	Air	Air	Air	Air	Air	Air	Air	Air	Air	Air	Air	Air	Air	Air	Air	Air
48.48	Air	Air	Air	Air	Air	Air	Air	Air	Air	Air	Air	Air	Air	Air	Air	Air	Air	Air	Air	Air	Air	Air	Air	Air	Air	Air	Air	Air	Air	Air	Air	Air	Air	Air	Air	Air	Air	Air	Air	Air	Air	Air	Air	Air	Air	Air	Air	Air	Air
52.52	Air	Air	Air	Air	Air	Air	Air	Air	Air	Air	Air	Air	Air	Air	Air	Air	Air	Air	Air	Air	Air	Air	Air	Air	Air	Air	Air	Air	Air	Air	Air	Air	Air	Air	Air	Air	Air	Air	Air	Air	Air	Air	Air	Air	Air	Air	Air	Air	Air
56.56	Air	Air	Air	Air	Air	Air	Air	Air	Air	Air	Air	Air	Air	Air	Air	Air	Air	Air	Air	Air	Air	Air	Air	Air	Air	Air	Air	Air	Air	Air	Air	Air	Air	Air	Air	Air	Air	Air	Air	Air	Air	Air	Air	Air	Air	Air	Air	Air	Air
60.6	Air	Air	Air	Air	Air	Air	Air	Air	Air	Air	Air	Air	Air	Air	Air	Air	Air	Air	Air	Air	Air	Air	Air	Air	Air	Air	Air	Air	Air	Air	Air	Air	Air	Air	Air	Air	Air	Air	Air	Air	Air	Air	Air	Air	Air	Air	Air	Air	Air
64.64	Air	Air	Air	Air	Air	Air	Air	Air	Air	Air	Air	Air	Air	Air	Air	Air	Air	Air	Air	Air	Air	Air	Air	Air	Air	Air	Air	Air	Air	Air	Air	Air	Air	Air	Air	Air	Air	Air	Air	Air	Air	Air	Air	Air	Air	Air	Air	Air	Air
68.68	Air	Air	Air	Air	Air	Air	Air	Air	Air	Air	Air	Air	Air	Air	Air	Air	Air	Air	Air	Air	Air	Air	Air	Air	Air	Air	Air	Air	Air	Air	Air	Air	Air	Air	Air	Air	Air	Air	Air	Air	Air	Air	Air	Air	Air	Air	Air	Air	Air
72.72	Air	Air	Air	Air	Air	Air	Air	Air	Air	Air	Air	Air	Air	Air	Air	Air	Air	Air	Air	Air	Air	Air	Air	Air	Air	Air	Air	Air	Air	Air	Air	Air	Air	Air	Air	Air	Air	Air	Air	Air	Air	Air	Air	Air	Air	Air	Air	Air	Air
76.76	Air	Air	Air	Air	Air	Air	Air	Air	Air	Air	Air	Air	Air	Air	Air	Air	Air	Air	Air	Air	Air	Air	Air	Air	Air	Air	Air	Air	Air	Air	Air	Air	Air	Air	Air	Air	Air	Air	Air	Air	Air	Air	Air	Air	Air	Air	Air	Air	Air
80.8	Air	Air	Air	Air	Air	Air	Air	Air	Air	Air	Air	Air	Air	Air	Air	Air	Air	Air	Air	Air	Air	Air	Air	Air	Air	Air	Air	Air	Air	Air	Air	Air	Air	Air	Air	Air	Air	Air	Air	Air	Air	Air	Air	Air	Air	Air	Air	Air	Air
84.84	Air	Air	Air	Air	Air	Air	Air	Air	Air	Air	Air	Air	Air	Air	Air	Air	Air	Air	Air	Air	Air	Air	Air	Air	Air	Air	Air	Air	Air	Air	Air	Air	Air	Air	Air	Air	Air	Air	Air	Air	Air	Air	Air	Air	Air	Air	Air	Air	Air
88.88	Air	Air	Air	Air	Air	Air	Air	Air	Air	Air	Air	Air	Air	Air	Air	Air	Air	Air	Air	Air	Air	Air	Air	Air	Air	Air	Air	Air	Air	Air	Air	Air	Air	Air	Air	Air	Air	Air	Air	Air	Air	Air	Air	Air	Air	Air	Air	Air	Air
92.92	Air	Air	Air	Air	Air	Air	Air	Air	Air	Air	Air	Air	Air	Air	Air	Air	Air	Air	Air	Air	Air	Air	Air	Air	Air	Air	Air	Air	Air	Air	Air	Air	Air	Air	Air	Air	Air	Air	Air	Air	Air	Air	Air	Air	Air	Air	Air	Air	Air
96.96	Air	Air	Air	Air	Air	Air	Air	Air	Air	Air	Air	Air	Air	Air	Air	Air	Air	Air	Air	Air	Air	Air	Air	Air	Air	Air	Air	Air	Air	Air	Air	Air	Air	Air	Air	Air	Air	Air	Air	Air	Air	Air	Air	Air	Air	Air	Air	Air	Air
101	Air	Air	Air	Air	Air	Air	Air	Air	Air	Air	Air	Air	Air	Air	Air	Air	Air	Air	Air	Air	Air	Air	Air	Air	Air	Air	Air	Air	Air	Air	Air	Air	Air	Air	Air	Air	Air	Air	Air	Air	Air	Air	Air	Air	Air	Air	Air	Air	Air
105.04	Air	Air	Air	Air	Air	Air	Air	Air	Air	Air	Air	Air	Air	Air	Air	Air	Air	Air	Air	Air	Air	Air	Air	Air	Air	Air	Air	Air	Air	Air	Air	Air	Air	Air	Air	Air	Air	Air	Air	Air	Air	Air	Air	Air	Air	Air	Air	Air	Air
109.08	Air	Air	Air	Air	Air	Air	Air	Air	Air	Air	Air	Air	Air	Air	Air	Air	Air	Air	Air	Air	Air	Air	Air	Air	Air	Air	Air	Air	Air	Air	Air	Air	Air	Air	Air	Air	Air	Air	Air	Air	Air	Air	Air	Air	Air	Air	Air	Air	Air
113.12	Air	Air	Air	Air	Air	Air	Air	Air	Air	Air	Air	Air	Air	Air	Air	Air	Air	Air	Air	Air	Air	Air	Air	Air	Air	Air	Air	Air	Air	Air	Air	Air	Air	Air	Air	Air	Air	Air	Air	Air	Air	Air	Air	Air	Air	Air	Air	Air	Air
117.16	Air	Air	Air	Air	Air	Air	Air	Air	Air	Air	Air	Air	Air	Air	Air	Air	Air	Air	Air	Air	Air	Air	Air	Air	Air	Air	Air	Air	Air	Air	Air	Air	Air	Air	Air	Air	Air	Air	Air	Air	Air	Air	Air	Air	Air	Air	Air	Air	Air
121.2	Air	Air	Air	Air	Air	Air	Air	Air	Air	Air	Air	Air	Air	Air	Air	Air	Air	Air	Air	Air	Air	Air	Air	Air	Air	Air	Air	Air	Air	Air	Air	Air	Air	Air	Air	Air	Air	Air	Air	Air	Air	Air	Air	Air	Air	Air	Air	Air	Air
125.24	Air	Air	Air	Air	Air	Air	Air	Air	Air	Air	Air	Air	Air	Air	Air	Air	Air	Air	Air	Air	Air	Air	Air	Air	Air	Air	Air	Air	Air	Air	Air	Air	Air	Air	Air	Air	Air	Air	Air	Air	Air	Air	Air	Air	Air	Air	Air	Air	Air
129.28	Air	Air	Air	Air	Air	Air	Air	Air	Air	Air	Air	Air	Air	Air	Air	Air	Air	Air	Air	Air	Air	Air	Air	Air	Air	Air	Air	Air	Air	Air	Air	Air	Air	Air	Air	Air	Air	Air	Air	Air	Air	Air	Air	Air	Air	Air	Air	Air	Air
133.32	Air	Air	Air	Air	Air	Air	Air	Air	Air	Air	Air	Air	Air	Air	Air	Air	Air	Air	Air	Air	Air	Air	Air	Air	Air	Air	Air	Air	Air	Air	Air	Air	Air	Air	Air	Air	Air	Air	Air	Air	Air	Air	Air	Air	Air	Air	Air	Air	Air
137.36	Air	Air	Air	Air	Air	Air	Air	Air	Air	Air	Air	Air	Air	Air	Air	Air	Air	Air	Air	Air	Air	Air	Air	Air	Air	Air	Air	Air	Air	Air	Air	Air	Air	Air	Air	Air	Air	Air	Air	Air	Air	Air	Air	Air	Air	Air	Air	Air	Air
141.4	Air	Air	Air	Air	Air	Air	Air	Air	Air	Air	Air	Air	Air	Air	Air	Air	Air	Air	Air	Air	Air	Air	Air	Air	Air	Air	Air	Air	Air	Air	Air	Air	Air	Air	Air	Air	Air	Air	Air	Air	Air	Air	Air	Air	Air	Air	Air	Air	Air
145.44	Air	Air	Air	Air	Air	Air	Air	Air	Air	Air	Air	Air	Air	Air	Air	Air	Air	Air	Air	Air	Air	Air	Air	Air	Air	Air	Air	Air	Air	Air	Air	Air	Air	Air	Air	Air	Air	Air	Air	Air	Air	Air	Air	Air	Air	Air	Air	Air	Air
149.48	Air	Air	Air	Air	Air	Air	Air	Air	Air	Air	Air	Air	Air	Air	Air	Air	Air	Air	Air	Air	Air	Air	Air	Air	Air	Air	Air	Air	Air	Air	Air	Air	Air	Air	Air	Air	Air	Air	Air	Air	Air	Air	Air	Air	Air	Air	Air	Air	Air
153.52	Air	Air	Air	Air	Air	Air	Air	Air	Air	Air	Air	Air	Air	Air	Air	Air	Air	Air	Air	Air	Air	Air	Air	Air	Air	Air	Air	Air	Air	Air	Air	Air	Air	Air	Air	Air	Air	Air	Air	Air	Air	Air	Air	Air	Air	Air	Air	Air	Air
157.56	Air	Air	Air	Air	Air	Air	Air	Air	Air	Air	Air	Air	Air	Air	Air	Air	Air	Air	Air	Air	Air	Air	Air	Air	Air	Air	Air	Air	Air	Air	Air	Air	Air	Air	Air	Air	Air	Air	Air	Air	Air	Air	Air	Air	Air	Air	Air	Air	Air
161.6	Air	Air	Air	Air	Air	Air	Air	Air	Air	Air	Air	Air	Air	Air	Air	Air	Air	Air	Air	Air	Air	Air	Air	Air	Air	Air	Air	Air	Air	Air	Air	Air	Air	Air	Air	Air	Air	Air	Air	Air	Air	Air	Air	Air	Air	Air	Air	Air	Air
165.64	Air	Air	Air	Air	Air	Air	Air	Air	Air	Air	Air	Air	Air	Air	Air	Air	Air	Air	Air	Air	Air	Air	Air	Air	Air	Air	Air	Air	Air	Air	Air	Air	Air	Air	Air	Air	Air	Air	Air	Air	Air	Air	Air	Air	Air	Air	Air	Air	Air
169.68	Air	Air	Air	Air	Air	Air	Air	Air	Air	Air	Air	Air	Air	Air	Air	Air	Air	Air	Air	Air	Air	Air	Air	Air	Air	Air	Air	Air	Air	Air	Air	Air	Air	Air	Air	Air	Air	Air	Air	Air	Air	Air	Air	Air	Air	Air	Air	Air	Air
173.72	Air	Air	Air	Air	Air	Air	Air	Air	Air	Air	Air	Air	Air	Air	Air	Air	Air	Air	Air	Air	Air	Air	Air	Air	Air	Air	Air	Air	Air	Air	Air	Air	Air	Air	Air	Air	Air	Air	Air	Air	Air	Air	Air	Air	Air	Air	Air	Air	Air
177.76	Air	Air	Air	Air	Air	Air	Air	Air	Air	Air	Air	Air	Air	Air	Air	Air	Air	Air	Air	Air	Air	Air	Air	Air	Air	Air	Air	Air	Air	Air	Air	Air	Air	Air	Air	Air	Air	Air	Air	Air	Air	Air	Air	Air	Air	Air	Air	Air	Air
181.8	Air	Air	Air	Air	Air	Air	Air	Air	Air	Air	Air	Air	Air	Air	Air	Air	Air	Air	Air	Air	Air	Air	Air	Air	Air	Air	Air	Air	Air	Air	Air	Air	Air	Air	Air	Air	Air	Air	Air	Air	Air	Air	Air	Air	Air	Air	Air	Air	Air
185.84	Air	Air	Air	Air	Air	Air	Air	Air	Air	Air	Air	Air	Air	Air	Air	Air	Air	Air	Air	Air	Air	Air	Air	Air	Air	Air	Air	Air	Air	Air	Air	Air	Air	Air	Air	Air	Air	Air	Air	Air	Air	Air	Air	Air	Air	Air	Air	Air	Air
189.88	Air	Air	Air	Air	Air	Air	Air	Air	Air	Air	Air	Air	Air	Air	Air	Air	Air	Air	Air	Air	Air	Air	Air	Air	Air	Air	Air	Air	Air	Air	Air	Air	Air	Air	Air	Air	Air	Air	Air	Air	Air	Air	Air	Air	Air	Air	Air	Air	Air
193.92	Air	Air	Air	Air	Air	Air	Air	Air	Air	Air	Air	Air	Air	Air	Air	Air	Air	Air	Air	Air	Air	Air	Air	Air	Air	Air	Air	Air	Air	Air	Air	Air	Air	Air	Air	Air	Air	Air	Air	Air	Air	Air	Air	Air	Air	Air	Air	Air	Air
197.96	Air	Air	Air	Air	Air	Air	Air	Air	Air	Air	Air	Air	Air	Air	Air	Air	Air	Air	Air	Air	Air	Air	Air	Air	Air	Air	Air	Air	Air	Air	Air	Air	Air	Air	Air	Air	Air	Air	Air	Air	Air	Air	Air	Air	Air	Air	Air	Air	Air
202	Air	Air	Air	Air	Air	Air	Air	Air	Air	Air	Air	Air	Air	Air	Air	Air	Air	Air	Air	Air	Air	Air	Air	Air	Air	Air	Air	Air	Air	Air	Air	Air	Air	Air	Air	Air	Air	Air	Air	Air	Air	Air	Air	Air	Air	Air	Air	Air	Air
206.04	Air	Air	Air	Air	Air	Air	Air	Air	Air	Air	Air	Air	Air	Air	Air	Air	Air	Air	Air	Air	Air	Air	Air	Air	Air	Air	Air	Air	Air	Air	Air	Air	Air	Air	Air	Air	Air	Air	Air	Air	Air	Air	Air	Air	Air	Air	Air	Air	Air
210.08	Air	Air	Air	Air	Air	Air	Air	Air	Air	Air	Air	Air	Air	Air	Air	Air	Air	Air	Air	Air	Air	Air	Air	Air	Air	Air	Air	Air	Air	Air	Air	Air	Air	Air	Air	Air	Air	Air	Air	Air	Air	Air	Air	Air	Air	Air	Air	Air	Air
214.12	Air	Air	Air	Air	Air	Air	Air	Air	Air	Air	Air	Air	Air	Air	Air	Air	Air	Air	Air	Air	Air	Air	Air	Air	Air	Air	Air	Air	Air	Air	Air	Air	Air	Air	Air	Air	Air	Air	Air	Air	Air	Air	Air	Air	Air	Air	Air	Air	Air
218.16	Air	Air	Air	Air	Air	Air	Air	Air	Air	Air	Air	Air	Air	Air	Air	Air	Air	Air	Air	Air	Air	Air	Air	Air	Air	Air	Air	Air	Air	Air	Air	Air	Air	Air	Air	Air	Air	Air	Air	Air	Air	Air	Air	Air	Air	Air	Air	Air	Air
222.2	Air	Air	Air	Air	Air	Air	Air	Air	Air	Air	Air	Air	Air	Air	Air	Air	Air	Air	Air	Air	Air	Air	Air	Air	Air	Air	Air	Air	Air	Air	Air	Air	Air	Air	Air	Air	Air	Air	Air	Air	Air	Air	Air	Air	Air	Air	Air	Air	Air
226.24	Air	Air	Air	Air	Air	Air	Air	Air	Air	Air	Air	Air	Air	Air	Air	Air	Air	Air	Air	Air	Air	Air	Air	Air	Air	Air	Air	Air	Air	Air	Air	Air	Air	Air	Air	Air	Air	Air	Air	Air	Air	Air	Air	Air	Air	Air	Air	Air	Air
230.28	Air	Air	Air	Air	Air	Air	Air	Air	Air	Air	Air	Air	Air	Air	Air	Air	Air	Air	Air	Air	Air	Air	Air	Air	Air	Air	Air	Air	Air	Air	Air	Air	Air	Air	Air	Air	Air	Air	Air	Air	Air	Air	Air	Air	Air	Air	Air	Air	Air
234.32	Air	Air	Air	Air	Air	Air	Air	Air	Air	Air	Air	Air	Air	Air	Air	Air	Air	Air	Air	Air	Air	Air	Air	Air	Air	Air	Air	Air	Air	Air	Air	Air	Air	Air	Air	Air	Air	Air	Air	Air	Air	Air	Air	Air	Air	Air	Air	Air	Air
238.36	Air	Air	Air	Air	Air	Air	Air	Air	Air	Air	Air	Air	Air	Air	Air	Air	Air	Air	Air	Air	Air	Air	Air	Air	Air	Air	Air	Air	Air	Air	Air	Air	Air	Air	Air	Air	Air	Air	Air	Air	Air	Air	Air	Air	Air	Air	Air	Air	Air
242.4	Air	Air	Air	Air	Air	Air	Air	Air	Air	Air	Air	Air	Air	Air	Air	Air	Air	Air	Air	Air	Air	Air	Air	Air	Air	Air	Air	Air	Air	Air	Air	Air	Air	Air	Air	Air	Air	Air	Air	Air	Air	Air	Air	Air	Air	Air	Air	Air	Air
246.44	Air	Air	Air	Air	Air	Air	Air	Air	Air	Air	Air	Air	Air	Air	Air	Air	Air	Air	Air	Air	Air	Air	Air	Air	Air	Air	Air	Air	Air	Air	Air	Air	Air	Air	Air	Air	Air	Air	Air	Air	Air	Air	Air	Air	Air	Air	Air	Air	Air
250.48	Air	Air	Air	Air	Air	Air	Air	Air	Air	Air	Air	Air	Air	Air	Air	Air	Air	Air	Air	Air	Air	Air	Air	Air	Air	Air	Air	Air	Air	Air	Air	Air	Air	Air	Air	Air	Air	Air	Air	Air	Air	Air	Air	Air	Air	Air	Air	Air	Air
254.52	Air	Air	Air	Air	Air	Air	Air	Air	Air	Air	Air	Air	Air	Air	Air	Air	Air	Air	Air	Air	Air	Air	Air	Air	Air	Air	Air	Air	Air	Air	Air	Air	Air	Air	Air	Air	Air	Air	Air	Air	Air	Air	Air	Air	Air	Air	Air	Air	Air
258.56	Air	Air	Air	Air	Air	Air	Air	Air	Air	Air	Air	Air	Air	Air	Air	Air	Air	Air	Air	Air	Air	Air	Air	Air	Air	Air	Air	Air	Air	Air	Air	Air	Air	Air	Air	Air	Air	Air	Air	Air	Air	Air	Air	Air	Air	Air	Air	Air	Air
262.6	Air	Air	Air	Air	Air	Air	Air	Air	Air	Air	Air	Air	Air	Air	Air	Air	Air	Air	Air	Air	Air	Air	Air	Air	Air	Air	Air	Air	Air	Air	Air	Air	Air	Air	Air	Air	Air	Air	Air	Air	Air	Air	Air	Air	Air	Air	Air	Air	Air
266.64	Air	Air	Air	Air	Air	Air	Air	Air	Air	Air	Air	Air	Air	Air	Air	Air	Air	Air	Air	Air	Air	Air	Air	Air	Air	Air	Air	Air	Air	Air	Air	Air	Air	Air	Air	Air	Air	Air	Air	Air	Air	Air	Air	Air	Air	Air	Air	Air	Air
270.68	Air	Air	Air	Air	Air	Air	Air	Air	Air	Air	Air	Air	Air	Air	Air	Air	Air	Air	Air	Air	Air	Air	Air	Air	Air	Air	Air	Air	Air	Air	Air	Air	Air	Air	Air	Air	Air	Air	Air	Air	Air	Air	Air	Air	Air	Air	Air	Air	Air
274.72	Air	Air	Air	Air	Air	Air	Air	Air	Air	Air	Air	Air	Air	Air	Air	Air	Air	Air	Air	Air	Air	Air	Air	Air	Air	Air	Air	Air	Air	Air	Air	Air	Air	Air	Air	Air	Air	Air	Air	Air	Air	Air	Air	Air	Air	Air	Air	Air	Air
278.76	Air	Air	Air	Air	Air	Air	Air	Air	Air	Air	Air	Air	Air	Air	Air	Air	Air	Air	Air	Air	Air	Air	Air	Air	Air	Air	Air	Air	Air	Air	Air	Air	Air	Air	Air	Air	Air	Air	Air	Air	Air	Air	Air	Air	Air	Air	Air	Air	Air
282.8	Air	Air	Air	Air	Air	Air	Air	Air	Air	Air	Air	Air	Air	Air	Air	Air	Air	Air	Air	Air	Air	Air	Air	Air	Air	Air	Air	Air	Air	Air	Air	Air	Air	Air	Air	Air	Air	Air	Air	Air	Air	Air	Air	Air	Air	Air	Air	Air	Air
286.84	Air	Air	Air	Air	Air	Air	Air	Air	Air	Air	Air	Air	Air	Air	Air	Air	Air	Air	Air	Air	Air	Air	Air	Air	Air	Air	Air	Air	Air	Air	Air	Air	Air	Air	Air	Air	Air	Air	Air	Air	Air	Air	Air	Air	Air	Air	Air	Air	Air
290.88	Air	Air	Air	Air	Air	Air	Air	Air	Air	Air	Air	Air	Air	Air	Air	Air	Air	Air	Air	Air	Air	Air	Air	Air	Air	Air	Air	Air	Air	Air	Air	Air	Air	Air	Air	Air	Air	Air	Air	Air	Air	Air	Air	Air	Air	Air	Air	Air	Air
294.92	Air	Air	Air	Air	Air	Air	Air	Air	Air	Air	Air	Air	Air	Air	Air	Air	Air	Air	Air	Air	Air	Air	Air	Air	Air	Air	Air	Air	Air	Air	Air	Air	Air	Air	Air	Air	Air	Air	Air	Air	Air	Air	Air	Air	Air	Air	Air	Air	Air
298.96	Air	Air	Air	Air	Air	Air	Air	Air	Air	Air	Air	Air	Air	Air	Air	Air	Air	Air	Air	Air	Air	Air	Air	Air	Air	Air	Air	Air	Air	Air	Air	Air	Air	Air	Air	Air	Air	Air	Air	Air	Air	Air	Air	Air	Air	Air	Air	Air	Air
303	Air	Air	Air	Air	Air	Air	Air	Air	Air	Air	Air	Air	Air	Air	Air	Air	Air	Air	Air	Air	Air	Air	Air	Air	Air	Air	Air	Air	Air	Air	Air	Air	Air	Air	Air	Air	Air	Air	Air	Air	Air	Air	Air	Air	Air	Air	Air	Air	Air
307.04	Air	Air	Air	Air	Air	Air	Air	Air	Air	Air	Air	Air	Air	Air	Air	Air	Air	Air	Air	Air	Air	Air	Air	Air	Air	Air	Air	Air	Air	Air	Air	Air	Air	Air	Air	Air	Air	Air	Air	Air	Air	Air	Air	Air	Air	Air	Air	Air	Air
311.08	Air	Air	Air	Air	Air	Air	Air	Air	Air	Air	Air	Air	Air	Air	Air	Air	Air	Air	Air	Air	Air	Air	Air	Air	Air	Air	Air	Air	Air	Air	Air	Air	Air	Air	Air	Air	Air	Air	Air	Air	Air	Air	Air	Air	Air	Air	Air	Air	Air
315.12	Air	Air	Air	Air	Air	Air	Air	Air	Air	Air	Air	Air	Air	Air	Air	Air	Air	Air	Air	Air	Air	Air	Air	Air	Air	Air	Air	Air	Air	Air	Air	Air	Air	Air	Air	Air	Air	Air	Air	Air	Air	Air	Air	Air	Air	Air	Air	Air	Air
319.16	Air	Air	Air	Air	Air	Air	Air	Air	Air	Air	Air	Air	Air	Air	Air	Air	Air	Air	Air	Air	Air	Air	Air	Air	Air	Air	Air	Air	Air	Air	Air	Air	Air	Air	Air	Air	Air	Air	Air	Air	Air	Air	Air	Air	Air	Air	Air	Air	Air
323.2	Air	Air	Air	Air	Air	Air	Air	Air	Air	Air	Air	Air	Air	Air	Air	Air	Air	Air	Air	Air	Air	Air	Air	Air	Air	Air	Air	Air	Air	Air	Air	Air	Air	Air	Air	Air	Air	Air	Air	Air	Air	Air	Air	Air	Air	Air	Air	Air	Air
327.24	Air	Air	Air	Air	Air	Air	Air	Air	Air	Air	Air	Air	Air	Air	Air	Air	Air	Air	Air	Air	Air	Air	Air	Air	Air	Air	Air	Air	Air	Air	Air	Air	Air	Air	Air	Air	Air	Air	Air	Air	Air	Air	Air	Air	Air	Air	Air	Air	Air
331.28	Air	Air	Air	Air	Air	Air	Air	Air	Air	Air	Air	Air	Air	Air	Air	Air	Air	Air	Air	Air	Air	Air	Air	Air	Air	Air	Air	Air	Air	Air	Air	Air	Air	Air	Air	Air	Air	Air	Air	Air	Air	Air	Air	Air	Air	Air	Air	Air	Air
335.32	Air	Air	Air	Air	Air	Air	Air	Air	Air	Air	Air	Air	Air	Air	Air	Air	Air	Air	Air	Air	Air	Air	Air	Air	Air	Air	Air	Air	Air	Air	Air	Air	Air	Air	Air	Air	Air	Air	Air	Air	Air	Air	Air	Air	Air	Air	Air	Air	Air
339.36	Air	Air	Air	Air	Air	Air	Air	Air	Air	Air	Air	Air	Air	Air	Air	Air	Air	Air	Air	Air	Air	Air	Air	Air	Air	Air	Air	Air	Air	Air	Air	Air	Air	Air	Air	Air	Air	Air	Air	Air	Air	Air	Air	Air	Air	Air	Air	Air	Air
343.4	Air	Air	Air	Air	Air	Air	Air	Air	Air	Air	Air	Air	Air	Air	Air	Air	Air	Air	Air	Air	Air	Air	Air	Air	Air	Air	Air	Air	Air	Air	Air	Air	Air	Air	Air	Air	Air	Air	Air	Air	Air	Air	Air	Air	Air	Air	Air	Air	Air
347.44	Air	Air	Air	Air	Air	Air	Air	Air	Air	Air	Air	Air	Air	Air	Air	Air	Air	Air	Air	Air	Air	Air	Air	Air	Air	Air	Air	Air	Air	Air	Air	Air	Air	Air	Air	Air	Air	Air	Air	Air	Air	Air	Air	Air	Air	Air	Air	Air	Air
351.48	Air	Air	Air	Air	Air	Air	Air	Air	Air	Air	Air	Air	Air	Air	Air	Air	Air	Air	Air	Air	Air	Air	Air	Air	Air	Air	Air	Air	Air	Air	Air	Air	Air	Air	Air	Air	Air	Air	Air	Air	Air	Air	Air	Air	Air	Air	Air	Air	Air
355.52	Air	Air	Air	Air	Air	Air	Air	Air	Air	Air	Air	Air	Air	Air	Air	Air	Air	Air	Air	Air	Air	Air	Air	Air	Air	Air	Air	Air	Air	Air	Air	Air	Air	Air	Air	Air	Air	Air	Air	Air	Air	Air	Air	Air	Air	Air	Air	Air	Air
359.56	Air	Air	Air	Air	Air	Air	Air	Air	Air	Air	Air	Air	Air	Air	Air	Air	Air	Air	Air	Air	Air	Air	Air	Air	Air	Air	Air	Air	Air	Air	Air	Air	Air	Air	Air	Air	Air	Air	Air	Air	Air	Air	Air	Air	Air	Air	Air	Air	Air
363.6	Air	Air	Air	Air	Air	Air	Air	Air	Air	Air	Air	Air	Air	Air	Air	Air	Air	Air	Air	Air	Air	Air	Air	Air	Air	Air	Air	Air	Air	Air	Air	Air	Air	Air	Air	Air	Air	Air	Air	Air	Air	Air	Air	Air	Air	Air	Air	Air	Air
367.64	Air	Air	Air	Air	Air	Air	Air	Air	Air	Air	Air	Air	Air	Air	Air	Air	Air	Air	Air	Air	Air	Air	Air	Air	Air	Air	Air	Air	Air	Air	Air	Air	Air	Air	Air	Air	Air	Air	Air	Air	Air	Air	Air	Air	Air	Air	Air	Air	Air
371.68	Air	Air	Air	Air	Air	Air	Air	Air	Air	Air	Air	Air	Air	Air	Air	Air	Air	Air	Air	Air	Air	Air	Air	Air	Air	Air	Air	Air	Air	Air	Air	Air	Air	Air	Air	Air	Air	Air	Air	Air	Air	Air	Air	Air	Air	Air	Air	Air	Air
375.72	Air	Air	Air	Air	Air	Air	Air	Air	Air	Air	Air	Air	Air	Air	Air	Air	Air	Air	Air	Air	Air	Air	Air	Air	Air	Air	Air	Air	Air	Air	Air	Air	Air	Air	Air	Air	Air	Air	Air	Air	Air	Air	Air	Air	Air	Air	Air	Air	Air
379.76	Air	Air	Air	Air	Air	Air	Air	Air	Air	Air	Air	Air	Air	Air	Air	Air	Air	Air	Air	Air	Air	Air	Air	Air	Air	Air	Air	Air	Air	Air	Air	Air	Air	Air	Air	Air	Air	Air	Air	Air	Air	Air	Air	Air	Air	Air	Air	Air	Air
383.8	Air	Air	Air	Air	Air	Air	Air	Air	Air	Air	Air	Air	Air	Air	Air	Air	Air	Air	Air	Air	Air	Air	Air	Air	Air	Air	Air	Air	Air	Air	Air	Air	Air	Air	Air	Air	Air	Air	Air	Air	Air	Air	Air	Air	Air	Air	Air	Air	Air
387.84	Air	Air	Air	Air	Air	Air	Air	Air	Air	Air	Air	Air	Air	Air	Air	Air	Air	Air	Air	Air	Air	Air	Air	Air	Air	Air	Air	Air	Air	Air	Air	Air	Air	Air	Air	Air	Air	Air	Air	Air	Air	Air	Air	Air	Air	Air	Air	Air	Air
391.88	Air	Air	Air	Air	Air	Air	Air	Air	Air	Air	Air	Air	Air	Air	Air	Air	Air	Air	Air	Air	Air	Air	Air	Air	Air	Air	Air	Air	Air	Air	Air	Air	Air	Air	Air	Air	Air	Air	Air	Air	Air	Air	Air	Air	Air	Air	Air	Air	Air
395.92	Air	Air	Air	Air	Air	Air	Air	Air	Air	Air	Air	Air	Air	Air	Air	Air	Air	Air	Air	Air	Air	Air	Air	Air	Air	Air	Air	Air	Air	Air	Air	Air	Air	Air	Air	Air	Air	Air	Air	Air	Air	Air	Air	Air	Air	Air	Air	Air	Air
399.96	Air	Air	Air	Air	Air	Air	Air	Air	Air	Air	Air	Air	Air	Air	Air	Air	Air	Air	Air	Air	Air	Air	Air	Air	Air	Air	Air	Air	Air	Air	Air	Air	Air	Air	Air	Air	Air	Air	Air	Air	Air	Air	Air	Air	Air	Air	Air	Air	Air
[truncated: 952 more columns]

## Sheet: Fig. 5j
	x coordinate (μm)
z coordinate (μm)	-1999.32	-1995.31	-1991.31	-1987.31	-1983.3	-1979.3	-1975.3	-1971.3	-1967.29	-1963.29	-1959.29	-1955.29	-1951.28	-1947.28	-1943.28	-1939.28	-1935.27	-1931.27	-1927.27	-1923.27	-1919.26	-1915.26	-1911.26	-1907.25	-1903.25	-1899.25	-1895.25	-1891.24	-1887.24	-1883.24	-1879.24	-1875.23	-1871.23	-1867.23	-1863.23	-1859.22	-1855.22	-1851.22	-1847.22	-1843.21	-1839.21	-1835.21	-1831.2	-1827.2	-1823.2	-1819.2	-1815.19	-1811.19	-1807.19
0	Air	Air	Air	Air	Air	Air	Air	Air	Air	Air	Air	Air	Air	Air	Air	Air	Air	Air	Air	Air	Air	Air	Air	Air	Air	Air	Air	Air	Air	Air	Air	Air	Air	Air	Air	Air	Air	Air	Air	Air	Air	Air	Air	Air	Air	Air	Air	Air	Air
4.04	Air	Air	Air	Air	Air	Air	Air	Air	Air	Air	Air	Air	Air	Air	Air	Air	Air	Air	Air	Air	Air	Air	Air	Air	Air	Air	Air	Air	Air	Air	Air	Air	Air	Air	Air	Air	Air	Air	Air	Air	Air	Air	Air	Air	Air	Air	Air	Air	Air
8.08	Air	Air	Air	Air	Air	Air	Air	Air	Air	Air	Air	Air	Air	Air	Air	Air	Air	Air	Air	Air	Air	Air	Air	Air	Air	Air	Air	Air	Air	Air	Air	Air	Air	Air	Air	Air	Air	Air	Air	Air	Air	Air	Air	Air	Air	Air	Air	Air	Air
12.12	Air	Air	Air	Air	Air	Air	Air	Air	Air	Air	Air	Air	Air	Air	Air	Air	Air	Air	Air	Air	Air	Air	Air	Air	Air	Air	Air	Air	Air	Air	Air	Air	Air	Air	Air	Air	Air	Air	Air	Air	Air	Air	Air	Air	Air	Air	Air	Air	Air
16.16	Air	Air	Air	Air	Air	Air	Air	Air	Air	Air	Air	Air	Air	Air	Air	Air	Air	Air	Air	Air	Air	Air	Air	Air	Air	Air	Air	Air	Air	Air	Air	Air	Air	Air	Air	Air	Air	Air	Air	Air	Air	Air	Air	Air	Air	Air	Air	Air	Air
20.2	Air	Air	Air	Air	Air	Air	Air	Air	Air	Air	Air	Air	Air	Air	Air	Air	Air	Air	Air	Air	Air	Air	Air	Air	Air	Air	Air	Air	Air	Air	Air	Air	Air	Air	Air	Air	Air	Air	Air	Air	Air	Air	Air	Air	Air	Air	Air	Air	Air
24.24	Air	Air	Air	Air	Air	Air	Air	Air	Air	Air	Air	Air	Air	Air	Air	Air	Air	Air	Air	Air	Air	Air	Air	Air	Air	Air	Air	Air	Air	Air	Air	Air	Air	Air	Air	Air	Air	Air	Air	Air	Air	Air	Air	Air	Air	Air	Air	Air	Air
28.28	Air	Air	Air	Air	Air	Air	Air	Air	Air	Air	Air	Air	Air	Air	Air	Air	Air	Air	Air	Air	Air	Air	Air	Air	Air	Air	Air	Air	Air	Air	Air	Air	Air	Air	Air	Air	Air	Air	Air	Air	Air	Air	Air	Air	Air	Air	Air	Air	Air
32.32	Air	Air	Air	Air	Air	Air	Air	Air	Air	Air	Air	Air	Air	Air	Air	Air	Air	Air	Air	Air	Air	Air	Air	Air	Air	Air	Air	Air	Air	Air	Air	Air	Air	Air	Air	Air	Air	Air	Air	Air	Air	Air	Air	Air	Air	Air	Air	Air	Air
36.36	Air	Air	Air	Air	Air	Air	Air	Air	Air	Air	Air	Air	Air	Air	Air	Air	Air	Air	Air	Air	Air	Air	Air	Air	Air	Air	Air	Air	Air	Air	Air	Air	Air	Air	Air	Air	Air	Air	Air	Air	Air	Air	Air	Air	Air	Air	Air	Air	Air
40.4	Air	Air	Air	Air	Air	Air	Air	Air	Air	Air	Air	Air	Air	Air	Air	Air	Air	Air	Air	Air	Air	Air	Air	Air	Air	Air	Air	Air	Air	Air	Air	Air	Air	Air	Air	Air	Air	Air	Air	Air	Air	Air	Air	Air	Air	Air	Air	Air	Air
44.44	Air	Air	Air	Air	Air	Air	Air	Air	Air	Air	Air	Air	Air	Air	Air	Air	Air	Air	Air	Air	Air	Air	Air	Air	Air	Air	Air	Air	Air	Air	Air	Air	Air	Air	Air	Air	Air	Air	Air	Air	Air	Air	Air	Air	Air	Air	Air	Air	Air
48.48	Air	Air	Air	Air	Air	Air	Air	Air	Air	Air	Air	Air	Air	Air	Air	Air	Air	Air	Air	Air	Air	Air	Air	Air	Air	Air	Air	Air	Air	Air	Air	Air	Air	Air	Air	Air	Air	Air	Air	Air	Air	Air	Air	Air	Air	Air	Air	Air	Air
52.52	Air	Air	Air	Air	Air	Air	Air	Air	Air	Air	Air	Air	Air	Air	Air	Air	Air	Air	Air	Air	Air	Air	Air	Air	Air	Air	Air	Air	Air	Air	Air	Air	Air	Air	Air	Air	Air	Air	Air	Air	Air	Air	Air	Air	Air	Air	Air	Air	Air
56.56	Air	Air	Air	Air	Air	Air	Air	Air	Air	Air	Air	Air	Air	Air	Air	Air	Air	Air	Air	Air	Air	Air	Air	Air	Air	Air	Air	Air	Air	Air	Air	Air	Air	Air	Air	Air	Air	Air	Air	Air	Air	Air	Air	Air	Air	Air	Air	Air	Air
60.6	Air	Air	Air	Air	Air	Air	Air	Air	Air	Air	Air	Air	Air	Air	Air	Air	Air	Air	Air	Air	Air	Air	Air	Air	Air	Air	Air	Air	Air	Air	Air	Air	Air	Air	Air	Air	Air	Air	Air	Air	Air	Air	Air	Air	Air	Air	Air	Air	Air
64.64	Air	Air	Air	Air	Air	Air	Air	Air	Air	Air	Air	Air	Air	Air	Air	Air	Air	Air	Air	Air	Air	Air	Air	Air	Air	Air	Air	Air	Air	Air	Air	Air	Air	Air	Air	Air	Air	Air	Air	Air	Air	Air	Air	Air	Air	Air	Air	Air	Air
68.68	Air	Air	Air	Air	Air	Air	Air	Air	Air	Air	Air	Air	Air	Air	Air	Air	Air	Air	Air	Air	Air	Air	Air	Air	Air	Air	Air	Air	Air	Air	Air	Air	Air	Air	Air	Air	Air	Air	Air	Air	Air	Air	Air	Air	Air	Air	Air	Air	Air
72.72	Air	Air	Air	Air	Air	Air	Air	Air	Air	Air	Air	Air	Air	Air	Air	Air	Air	Air	Air	Air	Air	Air	Air	Air	Air	Air	Air	Air	Air	Air	Air	Air	Air	Air	Air	Air	Air	Air	Air	Air	Air	Air	Air	Air	Air	Air	Air	Air	Air
76.76	Air	Air	Air	Air	Air	Air	Air	Air	Air	Air	Air	Air	Air	Air	Air	Air	Air	Air	Air	Air	Air	Air	Air	Air	Air	Air	Air	Air	Air	Air	Air	Air	Air	Air	Air	Air	Air	Air	Air	Air	Air	Air	Air	Air	Air	Air	Air	Air	Air
80.8	Air	Air	Air	Air	Air	Air	Air	Air	Air	Air	Air	Air	Air	Air	Air	Air	Air	Air	Air	Air	Air	Air	Air	Air	Air	Air	Air	Air	Air	Air	Air	Air	Air	Air	Air	Air	Air	Air	Air	Air	Air	Air	Air	Air	Air	Air	Air	Air	Air
84.84	Air	Air	Air	Air	Air	Air	Air	Air	Air	Air	Air	Air	Air	Air	Air	Air	Air	Air	Air	Air	Air	Air	Air	Air	Air	Air	Air	Air	Air	Air	Air	Air	Air	Air	Air	Air	Air	Air	Air	Air	Air	Air	Air	Air	Air	Air	Air	Air	Air
88.88	Air	Air	Air	Air	Air	Air	Air	Air	Air	Air	Air	Air	Air	Air	Air	Air	Air	Air	Air	Air	Air	Air	Air	Air	Air	Air	Air	Air	Air	Air	Air	Air	Air	Air	Air	Air	Air	Air	Air	Air	Air	Air	Air	Air	Air	Air	Air	Air	Air
92.92	Air	Air	Air	Air	Air	Air	Air	Air	Air	Air	Air	Air	Air	Air	Air	Air	Air	Air	Air	Air	Air	Air	Air	Air	Air	Air	Air	Air	Air	Air	Air	Air	Air	Air	Air	Air	Air	Air	Air	Air	Air	Air	Air	Air	Air	Air	Air	Air	Air
96.96	Air	Air	Air	Air	Air	Air	Air	Air	Air	Air	Air	Air	Air	Air	Air	Air	Air	Air	Air	Air	Air	Air	Air	Air	Air	Air	Air	Air	Air	Air	Air	Air	Air	Air	Air	Air	Air	Air	Air	Air	Air	Air	Air	Air	Air	Air	Air	Air	Air
101	Air	Air	Air	Air	Air	Air	Air	Air	Air	Air	Air	Air	Air	Air	Air	Air	Air	Air	Air	Air	Air	Air	Air	Air	Air	Air	Air	Air	Air	Air	Air	Air	Air	Air	Air	Air	Air	Air	Air	Air	Air	Air	Air	Air	Air	Air	Air	Air	Air
105.04	Air	Air	Air	Air	Air	Air	Air	Air	Air	Air	Air	Air	Air	Air	Air	Air	Air	Air	Air	Air	Air	Air	Air	Air	Air	Air	Air	Air	Air	Air	Air	Air	Air	Air	Air	Air	Air	Air	Air	Air	Air	Air	Air	Air	Air	Air	Air	Air	Air
109.08	Air	Air	Air	Air	Air	Air	Air	Air	Air	Air	Air	Air	Air	Air	Air	Air	Air	Air	Air	Air	Air	Air	Air	Air	Air	Air	Air	Air	Air	Air	Air	Air	Air	Air	Air	Air	Air	Air	Air	Air	Air	Air	Air	Air	Air	Air	Air	Air	Air
113.12	Air	Air	Air	Air	Air	Air	Air	Air	Air	Air	Air	Air	Air	Air	Air	Air	Air	Air	Air	Air	Air	Air	Air	Air	Air	Air	Air	Air	Air	Air	Air	Air	Air	Air	Air	Air	Air	Air	Air	Air	Air	Air	Air	Air	Air	Air	Air	Air	Air
117.16	Air	Air	Air	Air	Air	Air	Air	Air	Air	Air	Air	Air	Air	Air	Air	Air	Air	Air	Air	Air	Air	Air	Air	Air	Air	Air	Air	Air	Air	Air	Air	Air	Air	Air	Air	Air	Air	Air	Air	Air	Air	Air	Air	Air	Air	Air	Air	Air	Air
121.2	Air	Air	Air	Air	Air	Air	Air	Air	Air	Air	Air	Air	Air	Air	Air	Air	Air	Air	Air	Air	Air	Air	Air	Air	Air	Air	Air	Air	Air	Air	Air	Air	Air	Air	Air	Air	Air	Air	Air	Air	Air	Air	Air	Air	Air	Air	Air	Air	Air
125.24	Air	Air	Air	Air	Air	Air	Air	Air	Air	Air	Air	Air	Air	Air	Air	Air	Air	Air	Air	Air	Air	Air	Air	Air	Air	Air	Air	Air	Air	Air	Air	Air	Air	Air	Air	Air	Air	Air	Air	Air	Air	Air	Air	Air	Air	Air	Air	Air	Air
129.28	Air	Air	Air	Air	Air	Air	Air	Air	Air	Air	Air	Air	Air	Air	Air	Air	Air	Air	Air	Air	Air	Air	Air	Air	Air	Air	Air	Air	Air	Air	Air	Air	Air	Air	Air	Air	Air	Air	Air	Air	Air	Air	Air	Air	Air	Air	Air	Air	Air
133.32	Air	Air	Air	Air	Air	Air	Air	Air	Air	Air	Air	Air	Air	Air	Air	Air	Air	Air	Air	Air	Air	Air	Air	Air	Air	Air	Air	Air	Air	Air	Air	Air	Air	Air	Air	Air	Air	Air	Air	Air	Air	Air	Air	Air	Air	Air	Air	Air	Air
137.36	Air	Air	Air	Air	Air	Air	Air	Air	Air	Air	Air	Air	Air	Air	Air	Air	Air	Air	Air	Air	Air	Air	Air	Air	Air	Air	Air	Air	Air	Air	Air	Air	Air	Air	Air	Air	Air	Air	Air	Air	Air	Air	Air	Air	Air	Air	Air	Air	Air
141.4	Air	Air	Air	Air	Air	Air	Air	Air	Air	Air	Air	Air	Air	Air	Air	Air	Air	Air	Air	Air	Air	Air	Air	Air	Air	Air	Air	Air	Air	Air	Air	Air	Air	Air	Air	Air	Air	Air	Air	Air	Air	Air	Air	Air	Air	Air	Air	Air	Air
145.44	Air	Air	Air	Air	Air	Air	Air	Air	Air	Air	Air	Air	Air	Air	Air	Air	Air	Air	Air	Air	Air	Air	Air	Air	Air	Air	Air	Air	Air	Air	Air	Air	Air	Air	Air	Air	Air	Air	Air	Air	Air	Air	Air	Air	Air	Air	Air	Air	Air
149.48	Air	Air	Air	Air	Air	Air	Air	Air	Air	Air	Air	Air	Air	Air	Air	Air	Air	Air	Air	Air	Air	Air	Air	Air	Air	Air	Air	Air	Air	Air	Air	Air	Air	Air	Air	Air	Air	Air	Air	Air	Air	Air	Air	Air	Air	Air	Air	Air	Air
153.52	Air	Air	Air	Air	Air	Air	Air	Air	Air	Air	Air	Air	Air	Air	Air	Air	Air	Air	Air	Air	Air	Air	Air	Air	Air	Air	Air	Air	Air	Air	Air	Air	Air	Air	Air	Air	Air	Air	Air	Air	Air	Air	Air	Air	Air	Air	Air	Air	Air
157.56	Air	Air	Air	Air	Air	Air	Air	Air	Air	Air	Air	Air	Air	Air	Air	Air	Air	Air	Air	Air	Air	Air	Air	Air	Air	Air	Air	Air	Air	Air	Air	Air	Air	Air	Air	Air	Air	Air	Air	Air	Air	Air	Air	Air	Air	Air	Air	Air	Air
161.6	Air	Air	Air	Air	Air	Air	Air	Air	Air	Air	Air	Air	Air	Air	Air	Air	Air	Air	Air	Air	Air	Air	Air	Air	Air	Air	Air	Air	Air	Air	Air	Air	Air	Air	Air	Air	Air	Air	Air	Air	Air	Air	Air	Air	Air	Air	Air	Air	Air
165.64	Air	Air	Air	Air	Air	Air	Air	Air	Air	Air	Air	Air	Air	Air	Air	Air	Air	Air	Air	Air	Air	Air	Air	Air	Air	Air	Air	Air	Air	Air	Air	Air	Air	Air	Air	Air	Air	Air	Air	Air	Air	Air	Air	Air	Air	Air	Air	Air	Air
169.68	Air	Air	Air	Air	Air	Air	Air	Air	Air	Air	Air	Air	Air	Air	Air	Air	Air	Air	Air	Air	Air	Air	Air	Air	Air	Air	Air	Air	Air	Air	Air	Air	Air	Air	Air	Air	Air	Air	Air	Air	Air	Air	Air	Air	Air	Air	Air	Air	Air
173.72	Air	Air	Air	Air	Air	Air	Air	Air	Air	Air	Air	Air	Air	Air	Air	Air	Air	Air	Air	Air	Air	Air	Air	Air	Air	Air	Air	Air	Air	Air	Air	Air	Air	Air	Air	Air	Air	Air	Air	Air	Air	Air	Air	Air	Air	Air	Air	Air	Air
177.76	Air	Air	Air	Air	Air	Air	Air	Air	Air	Air	Air	Air	Air	Air	Air	Air	Air	Air	Air	Air	Air	Air	Air	Air	Air	Air	Air	Air	Air	Air	Air	Air	Air	Air	Air	Air	Air	Air	Air	Air	Air	Air	Air	Air	Air	Air	Air	Air	Air
181.8	Air	Air	Air	Air	Air	Air	Air	Air	Air	Air	Air	Air	Air	Air	Air	Air	Air	Air	Air	Air	Air	Air	Air	Air	Air	Air	Air	Air	Air	Air	Air	Air	Air	Air	Air	Air	Air	Air	Air	Air	Air	Air	Air	Air	Air	Air	Air	Air	Air
185.84	Air	Air	Air	Air	Air	Air	Air	Air	Air	Air	Air	Air	Air	Air	Air	Air	Air	Air	Air	Air	Air	Air	Air	Air	Air	Air	Air	Air	Air	Air	Air	Air	Air	Air	Air	Air	Air	Air	Air	Air	Air	Air	Air	Air	Air	Air	Air	Air	Air
189.88	Air	Air	Air	Air	Air	Air	Air	Air	Air	Air	Air	Air	Air	Air	Air	Air	Air	Air	Air	Air	Air	Air	Air	Air	Air	Air	Air	Air	Air	Air	Air	Air	Air	Air	Air	Air	Air	Air	Air	Air	Air	Air	Air	Air	Air	Air	Air	Air	Air
193.92	Air	Air	Air	Air	Air	Air	Air	Air	Air	Air	Air	Air	Air	Air	Air	Air	Air	Air	Air	Air	Air	Air	Air	Air	Air	Air	Air	Air	Air	Air	Air	Air	Air	Air	Air	Air	Air	Air	Air	Air	Air	Air	Air	Air	Air	Air	Air	Air	Air
197.96	Air	Air	Air	Air	Air	Air	Air	Air	Air	Air	Air	Air	Air	Air	Air	Air	Air	Air	Air	Air	Air	Air	Air	Air	Air	Air	Air	Air	Air	Air	Air	Air	Air	Air	Air	Air	Air	Air	Air	Air	Air	Air	Air	Air	Air	Air	Air	Air	Air
202	Air	Air	Air	Air	Air	Air	Air	Air	Air	Air	Air	Air	Air	Air	Air	Air	Air	Air	Air	Air	Air	Air	Air	Air	Air	Air	Air	Air	Air	Air	Air	Air	Air	Air	Air	Air	Air	Air	Air	Air	Air	Air	Air	Air	Air	Air	Air	Air	Air
206.04	Air	Air	Air	Air	Air	Air	Air	Air	Air	Air	Air	Air	Air	Air	Air	Air	Air	Air	Air	Air	Air	Air	Air	Air	Air	Air	Air	Air	Air	Air	Air	Air	Air	Air	Air	Air	Air	Air	Air	Air	Air	Air	Air	Air	Air	Air	Air	Air	Air
210.08	Air	Air	Air	Air	Air	Air	Air	Air	Air	Air	Air	Air	Air	Air	Air	Air	Air	Air	Air	Air	Air	Air	Air	Air	Air	Air	Air	Air	Air	Air	Air	Air	Air	Air	Air	Air	Air	Air	Air	Air	Air	Air	Air	Air	Air	Air	Air	Air	Air
214.12	Air	Air	Air	Air	Air	Air	Air	Air	Air	Air	Air	Air	Air	Air	Air	Air	Air	Air	Air	Air	Air	Air	Air	Air	Air	Air	Air	Air	Air	Air	Air	Air	Air	Air	Air	Air	Air	Air	Air	Air	Air	Air	Air	Air	Air	Air	Air	Air	Air
218.16	Air	Air	Air	Air	Air	Air	Air	Air	Air	Air	Air	Air	Air	Air	Air	Air	Air	Air	Air	Air	Air	Air	Air	Air	Air	Air	Air	Air	Air	Air	Air	Air	Air	Air	Air	Air	Air	Air	Air	Air	Air	Air	Air	Air	Air	Air	Air	Air	Air
222.2	Air	Air	Air	Air	Air	Air	Air	Air	Air	Air	Air	Air	Air	Air	Air	Air	Air	Air	Air	Air	Air	Air	Air	Air	Air	Air	Air	Air	Air	Air	Air	Air	Air	Air	Air	Air	Air	Air	Air	Air	Air	Air	Air	Air	Air	Air	Air	Air	Air
226.24	Air	Air	Air	Air	Air	Air	Air	Air	Air	Air	Air	Air	Air	Air	Air	Air	Air	Air	Air	Air	Air	Air	Air	Air	Air	Air	Air	Air	Air	Air	Air	Air	Air	Air	Air	Air	Air	Air	Air	Air	Air	Air	Air	Air	Air	Air	Air	Air	Air
230.28	Air	Air	Air	Air	Air	Air	Air	Air	Air	Air	Air	Air	Air	Air	Air	Air	Air	Air	Air	Air	Air	Air	Air	Air	Air	Air	Air	Air	Air	Air	Air	Air	Air	Air	Air	Air	Air	Air	Air	Air	Air	Air	Air	Air	Air	Air	Air	Air	Air
234.32	Air	Air	Air	Air	Air	Air	Air	Air	Air	Air	Air	Air	Air	Air	Air	Air	Air	Air	Air	Air	Air	Air	Air	Air	Air	Air	Air	Air	Air	Air	Air	Air	Air	Air	Air	Air	Air	Air	Air	Air	Air	Air	Air	Air	Air	Air	Air	Air	Air
238.36	Air	Air	Air	Air	Air	Air	Air	Air	Air	Air	Air	Air	Air	Air	Air	Air	Air	Air	Air	Air	Air	Air	Air	Air	Air	Air	Air	Air	Air	Air	Air	Air	Air	Air	Air	Air	Air	Air	Air	Air	Air	Air	Air	Air	Air	Air	Air	Air	Air
242.4	Air	Air	Air	Air	Air	Air	Air	Air	Air	Air	Air	Air	Air	Air	Air	Air	Air	Air	Air	Air	Air	Air	Air	Air	Air	Air	Air	Air	Air	Air	Air	Air	Air	Air	Air	Air	Air	Air	Air	Air	Air	Air	Air	Air	Air	Air	Air	Air	Air
246.44	Air	Air	Air	Air	Air	Air	Air	Air	Air	Air	Air	Air	Air	Air	Air	Air	Air	Air	Air	Air	Air	Air	Air	Air	Air	Air	Air	Air	Air	Air	Air	Air	Air	Air	Air	Air	Air	Air	Air	Air	Air	Air	Air	Air	Air	Air	Air	Air	Air
250.48	Air	Air	Air	Air	Air	Air	Air	Air	Air	Air	Air	Air	Air	Air	Air	Air	Air	Air	Air	Air	Air	Air	Air	Air	Air	Air	Air	Air	Air	Air	Air	Air	Air	Air	Air	Air	Air	Air	Air	Air	Air	Air	Air	Air	Air	Air	Air	Air	Air
254.52	Air	Air	Air	Air	Air	Air	Air	Air	Air	Air	Air	Air	Air	Air	Air	Air	Air	Air	Air	Air	Air	Air	Air	Air	Air	Air	Air	Air	Air	Air	Air	Air	Air	Air	Air	Air	Air	Air	Air	Air	Air	Air	Air	Air	Air	Air	Air	Air	Air
258.56	Air	Air	Air	Air	Air	Air	Air	Air	Air	Air	Air	Air	Air	Air	Air	Air	Air	Air	Air	Air	Air	Air	Air	Air	Air	Air	Air	Air	Air	Air	Air	Air	Air	Air	Air	Air	Air	Air	Air	Air	Air	Air	Air	Air	Air	Air	Air	Air	Air
262.6	Air	Air	Air	Air	Air	Air	Air	Air	Air	Air	Air	Air	Air	Air	Air	Air	Air	Air	Air	Air	Air	Air	Air	Air	Air	Air	Air	Air	Air	Air	Air	Air	Air	Air	Air	Air	Air	Air	Air	Air	Air	Air	Air	Air	Air	Air	Air	Air	Air
266.64	Air	Air	Air	Air	Air	Air	Air	Air	Air	Air	Air	Air	Air	Air	Air	Air	Air	Air	Air	Air	Air	Air	Air	Air	Air	Air	Air	Air	Air	Air	Air	Air	Air	Air	Air	Air	Air	Air	Air	Air	Air	Air	Air	Air	Air	Air	Air	Air	Air
270.68	Air	Air	Air	Air	Air	Air	Air	Air	Air	Air	Air	Air	Air	Air	Air	Air	Air	Air	Air	Air	Air	Air	Air	Air	Air	Air	Air	Air	Air	Air	Air	Air	Air	Air	Air	Air	Air	Air	Air	Air	Air	Air	Air	Air	Air	Air	Air	Air	Air
274.72	Air	Air	Air	Air	Air	Air	Air	Air	Air	Air	Air	Air	Air	Air	Air	Air	Air	Air	Air	Air	Air	Air	Air	Air	Air	Air	Air	Air	Air	Air	Air	Air	Air	Air	Air	Air	Air	Air	Air	Air	Air	Air	Air	Air	Air	Air	Air	Air	Air
278.76	Air	Air	Air	Air	Air	Air	Air	Air	Air	Air	Air	Air	Air	Air	Air	Air	Air	Air	Air	Air	Air	Air	Air	Air	Air	Air	Air	Air	Air	Air	Air	Air	Air	Air	Air	Air	Air	Air	Air	Air	Air	Air	Air	Air	Air	Air	Air	Air	Air
282.8	Air	Air	Air	Air	Air	Air	Air	Air	Air	Air	Air	Air	Air	Air	Air	Air	Air	Air	Air	Air	Air	Air	Air	Air	Air	Air	Air	Air	Air	Air	Air	Air	Air	Air	Air	Air	Air	Air	Air	Air	Air	Air	Air	Air	Air	Air	Air	Air	Air
286.84	Air	Air	Air	Air	Air	Air	Air	Air	Air	Air	Air	Air	Air	Air	Air	Air	Air	Air	Air	Air	Air	Air	Air	Air	Air	Air	Air	Air	Air	Air	Air	Air	Air	Air	Air	Air	Air	Air	Air	Air	Air	Air	Air	Air	Air	Air	Air	Air	Air
290.88	Air	Air	Air	Air	Air	Air	Air	Air	Air	Air	Air	Air	Air	Air	Air	Air	Air	Air	Air	Air	Air	Air	Air	Air	Air	Air	Air	Air	Air	Air	Air	Air	Air	Air	Air	Air	Air	Air	Air	Air	Air	Air	Air	Air	Air	Air	Air	Air	Air
294.92	Air	Air	Air	Air	Air	Air	Air	Air	Air	Air	Air	Air	Air	Air	Air	Air	Air	Air	Air	Air	Air	Air	Air	Air	Air	Air	Air	Air	Air	Air	Air	Air	Air	Air	Air	Air	Air	Air	Air	Air	Air	Air	Air	Air	Air	Air	Air	Air	Air
298.96	Air	Air	Air	Air	Air	Air	Air	Air	Air	Air	Air	Air	Air	Air	Air	Air	Air	Air	Air	Air	Air	Air	Air	Air	Air	Air	Air	Air	Air	Air	Air	Air	Air	Air	Air	Air	Air	Air	Air	Air	Air	Air	Air	Air	Air	Air	Air	Air	Air
303	Air	Air	Air	Air	Air	Air	Air	Air	Air	Air	Air	Air	Air	Air	Air	Air	Air	Air	Air	Air	Air	Air	Air	Air	Air	Air	Air	Air	Air	Air	Air	Air	Air	Air	Air	Air	Air	Air	Air	Air	Air	Air	Air	Air	Air	Air	Air	Air	Air
307.04	Air	Air	Air	Air	Air	Air	Air	Air	Air	Air	Air	Air	Air	Air	Air	Air	Air	Air	Air	Air	Air	Air	Air	Air	Air	Air	Air	Air	Air	Air	Air	Air	Air	Air	Air	Air	Air	Air	Air	Air	Air	Air	Air	Air	Air	Air	Air	Air	Air
311.08	Air	Air	Air	Air	Air	Air	Air	Air	Air	Air	Air	Air	Air	Air	Air	Air	Air	Air	Air	Air	Air	Air	Air	Air	Air	Air	Air	Air	Air	Air	Air	Air	Air	Air	Air	Air	Air	Air	Air	Air	Air	Air	Air	Air	Air	Air	Air	Air	Air
315.12	Air	Air	Air	Air	Air	Air	Air	Air	Air	Air	Air	Air	Air	Air	Air	Air	Air	Air	Air	Air	Air	Air	Air	Air	Air	Air	Air	Air	Air	Air	Air	Air	Air	Air	Air	Air	Air	Air	Air	Air	Air	Air	Air	Air	Air	Air	Air	Air	Air
319.16	Air	Air	Air	Air	Air	Air	Air	Air	Air	Air	Air	Air	Air	Air	Air	Air	Air	Air	Air	Air	Air	Air	Air	Air	Air	Air	Air	Air	Air	Air	Air	Air	Air	Air	Air	Air	Air	Air	Air	Air	Air	Air	Air	Air	Air	Air	Air	Air	Air
323.2	Air	Air	Air	Air	Air	Air	Air	Air	Air	Air	Air	Air	Air	Air	Air	Air	Air	Air	Air	Air	Air	Air	Air	Air	Air	Air	Air	Air	Air	Air	Air	Air	Air	Air	Air	Air	Air	Air	Air	Air	Air	Air	Air	Air	Air	Air	Air	Air	Air
327.24	Air	Air	Air	Air	Air	Air	Air	Air	Air	Air	Air	Air	Air	Air	Air	Air	Air	Air	Air	Air	Air	Air	Air	Air	Air	Air	Air	Air	Air	Air	Air	Air	Air	Air	Air	Air	Air	Air	Air	Air	Air	Air	Air	Air	Air	Air	Air	Air	Air
331.28	Air	Air	Air	Air	Air	Air	Air	Air	Air	Air	Air	Air	Air	Air	Air	Air	Air	Air	Air	Air	Air	Air	Air	Air	Air	Air	Air	Air	Air	Air	Air	Air	Air	Air	Air	Air	Air	Air	Air	Air	Air	Air	Air	Air	Air	Air	Air	Air	Air
335.32	Air	Air	Air	Air	Air	Air	Air	Air	Air	Air	Air	Air	Air	Air	Air	Air	Air	Air	Air	Air	Air	Air	Air	Air	Air	Air	Air	Air	Air	Air	Air	Air	Air	Air	Air	Air	Air	Air	Air	Air	Air	Air	Air	Air	Air	Air	Air	Air	Air
339.36	Air	Air	Air	Air	Air	Air	Air	Air	Air	Air	Air	Air	Air	Air	Air	Air	Air	Air	Air	Air	Air	Air	Air	Air	Air	Air	Air	Air	Air	Air	Air	Air	Air	Air	Air	Air	Air	Air	Air	Air	Air	Air	Air	Air	Air	Air	Air	Air	Air
343.4	Air	Air	Air	Air	Air	Air	Air	Air	Air	Air	Air	Air	Air	Air	Air	Air	Air	Air	Air	Air	Air	Air	Air	Air	Air	Air	Air	Air	Air	Air	Air	Air	Air	Air	Air	Air	Air	Air	Air	Air	Air	Air	Air	Air	Air	Air	Air	Air	Air
347.44	Air	Air	Air	Air	Air	Air	Air	Air	Air	Air	Air	Air	Air	Air	Air	Air	Air	Air	Air	Air	Air	Air	Air	Air	Air	Air	Air	Air	Air	Air	Air	Air	Air	Air	Air	Air	Air	Air	Air	Air	Air	Air	Air	Air	Air	Air	Air	Air	Air
351.48	Air	Air	Air	Air	Air	Air	Air	Air	Air	Air	Air	Air	Air	Air	Air	Air	Air	Air	Air	Air	Air	Air	Air	Air	Air	Air	Air	Air	Air	Air	Air	Air	Air	Air	Air	Air	Air	Air	Air	Air	Air	Air	Air	Air	Air	Air	Air	Air	Air
355.52	Air	Air	Air	Air	Air	Air	Air	Air	Air	Air	Air	Air	Air	Air	Air	Air	Air	Air	Air	Air	Air	Air	Air	Air	Air	Air	Air	Air	Air	Air	Air	Air	Air	Air	Air	Air	Air	Air	Air	Air	Air	Air	Air	Air	Air	Air	Air	Air	Air
359.56	Air	Air	Air	Air	Air	Air	Air	Air	Air	Air	Air	Air	Air	Air	Air	Air	Air	Air	Air	Air	Air	Air	Air	Air	Air	Air	Air	Air	Air	Air	Air	Air	Air	Air	Air	Air	Air	Air	Air	Air	Air	Air	Air	Air	Air	Air	Air	Air	Air
363.6	Air	Air	Air	Air	Air	Air	Air	Air	Air	Air	Air	Air	Air	Air	Air	Air	Air	Air	Air	Air	Air	Air	Air	Air	Air	Air	Air	Air	Air	Air	Air	Air	Air	Air	Air	Air	Air	Air	Air	Air	Air	Air	Air	Air	Air	Air	Air	Air	Air
367.64	Air	Air	Air	Air	Air	Air	Air	Air	Air	Air	Air	Air	Air	Air	Air	Air	Air	Air	Air	Air	Air	Air	Air	Air	Air	Air	Air	Air	Air	Air	Air	Air	Air	Air	Air	Air	Air	Air	Air	Air	Air	Air	Air	Air	Air	Air	Air	Air	Air
371.68	Air	Air	Air	Air	Air	Air	Air	Air	Air	Air	Air	Air	Air	Air	Air	Air	Air	Air	Air	Air	Air	Air	Air	Air	Air	Air	Air	Air	Air	Air	Air	Air	Air	Air	Air	Air	Air	Air	Air	Air	Air	Air	Air	Air	Air	Air	Air	Air	Air
375.72	Air	Air	Air	Air	Air	Air	Air	Air	Air	Air	Air	Air	Air	Air	Air	Air	Air	Air	Air	Air	Air	Air	Air	Air	Air	Air	Air	Air	Air	Air	Air	Air	Air	Air	Air	Air	Air	Air	Air	Air	Air	Air	Air	Air	Air	Air	Air	Air	Air
379.76	Air	Air	Air	Air	Air	Air	Air	Air	Air	Air	Air	Air	Air	Air	Air	Air	Air	Air	Air	Air	Air	Air	Air	Air	Air	Air	Air	Air	Air	Air	Air	Air	Air	Air	Air	Air	Air	Air	Air	Air	Air	Air	Air	Air	Air	Air	Air	Air	Air
383.8	Air	Air	Air	Air	Air	Air	Air	Air	Air	Air	Air	Air	Air	Air	Air	Air	Air	Air	Air	Air	Air	Air	Air	Air	Air	Air	Air	Air	Air	Air	Air	Air	Air	Air	Air	Air	Air	Air	Air	Air	Air	Air	Air	Air	Air	Air	Air	Air	Air
387.84	Air	Air	Air	Air	Air	Air	Air	Air	Air	Air	Air	Air	Air	Air	Air	Air	Air	Air	Air	Air	Air	Air	Air	Air	Air	Air	Air	Air	Air	Air	Air	Air	Air	Air	Air	Air	Air	Air	Air	Air	Air	Air	Air	Air	Air	Air	Air	Air	Air
391.88	Air	Air	Air	Air	Air	Air	Air	Air	Air	Air	Air	Air	Air	Air	Air	Air	Air	Air	Air	Air	Air	Air	Air	Air	Air	Air	Air	Air	Air	Air	Air	Air	Air	Air	Air	Air	Air	Air	Air	Air	Air	Air	Air	Air	Air	Air	Air	Air	Air
395.92	Air	Air	Air	Air	Air	Air	Air	Air	Air	Air	Air	Air	Air	Air	Air	Air	Air	Air	Air	Air	Air	Air	Air	Air	Air	Air	Air	Air	Air	Air	Air	Air	Air	Air	Air	Air	Air	Air	Air	Air	Air	Air	Air	Air	Air	Air	Air	Air	Air
399.96	Air	Air	Air	Air	Air	Air	Air	Air	Air	Air	Air	Air	Air	Air	Air	Air	Air	Air	Air	Air	Air	Air	Air	Air	Air	Air	Air	Air	Air	Air	Air	Air	Air	Air	Air	Air	Air	Air	Air	Air	Air	Air	Air	Air	Air	Air	Air	Air	Air
[truncated: 952 more columns]
