# Supplementary material for: Spatiotemporal development of expanding bacterial colonies driven by emergent mechanical constraints and nutrient gradients
Source: Nat Commun. 2025 May 26;16:4878. doi: 10.1038/s41467-025-60004-z (PMC12106844; doi:10.1038/s41467-025-60004-z)
Supplement: Supplementary file 17 — Source Data [file 41467_2025_60004_MOESM17_ESM.zip › SourceData/Figure6.xlsx]

## Sheet: Fig. 6a
Figure 6a
Time (h)	Growing (% of cells)	Non-growing (% of cells)
1	100	0
4	100	0
7	100	0
10	100	0
13	72.5176	27.4824
16	55.7029	44.2971
19	37.0372	62.9628
22	28.3116	71.6884
25	20.6414	79.3586
28	15.6671	84.3329
31	12.8801	87.1199
34	11.2234	88.7766
37	9.72198	90.278
40	8.83976	91.1602
43	7.856	92.144
46	7.09649	92.9035
49	5.93441	94.0656
52	4.94088	95.0591

## Sheet: Fig. 6c
	x coordinate (μm)
z coordinate (μm)	-1999.32	-1995.31	-1991.31	-1987.31	-1983.3	-1979.3	-1975.3	-1971.3	-1967.29	-1963.29	-1959.29	-1955.29	-1951.28	-1947.28	-1943.28	-1939.28	-1935.27	-1931.27	-1927.27	-1923.27	-1919.26	-1915.26	-1911.26	-1907.25	-1903.25	-1899.25	-1895.25	-1891.24	-1887.24	-1883.24	-1879.24	-1875.23	-1871.23	-1867.23	-1863.23	-1859.22	-1855.22	-1851.22	-1847.22	-1843.21	-1839.21	-1835.21	-1831.2	-1827.2	-1823.2	-1819.2	-1815.19	-1811.19	-1807.19
0	Air	Air	Air	Air	Air	Air	Air	Air	Air	Air	Air	Air	Air	Air	Air	Air	Air	Air	Air	Air	Air	Air	Air	Air	Air	Air	Air	Air	Air	Air	Air	Air	Air	Air	Air	Air	Air	Air	Air	Air	Air	Air	Air	Air	Air	Air	Air	Air	Air
4.04	Air	Air	Air	Air	Air	Air	Air	Air	Air	Air	Air	Air	Air	Air	Air	Air	Air	Air	Air	Air	Air	Air	Air	Air	Air	Air	Air	Air	Air	Air	Air	Air	Air	Air	Air	Air	Air	Air	Air	Air	Air	Air	Air	Air	Air	Air	Air	Air	Air
8.08	Air	Air	Air	Air	Air	Air	Air	Air	Air	Air	Air	Air	Air	Air	Air	Air	Air	Air	Air	Air	Air	Air	Air	Air	Air	Air	Air	Air	Air	Air	Air	Air	Air	Air	Air	Air	Air	Air	Air	Air	Air	Air	Air	Air	Air	Air	Air	Air	Air
12.12	Air	Air	Air	Air	Air	Air	Air	Air	Air	Air	Air	Air	Air	Air	Air	Air	Air	Air	Air	Air	Air	Air	Air	Air	Air	Air	Air	Air	Air	Air	Air	Air	Air	Air	Air	Air	Air	Air	Air	Air	Air	Air	Air	Air	Air	Air	Air	Air	Air
16.16	Air	Air	Air	Air	Air	Air	Air	Air	Air	Air	Air	Air	Air	Air	Air	Air	Air	Air	Air	Air	Air	Air	Air	Air	Air	Air	Air	Air	Air	Air	Air	Air	Air	Air	Air	Air	Air	Air	Air	Air	Air	Air	Air	Air	Air	Air	Air	Air	Air
20.2	Air	Air	Air	Air	Air	Air	Air	Air	Air	Air	Air	Air	Air	Air	Air	Air	Air	Air	Air	Air	Air	Air	Air	Air	Air	Air	Air	Air	Air	Air	Air	Air	Air	Air	Air	Air	Air	Air	Air	Air	Air	Air	Air	Air	Air	Air	Air	Air	Air
24.24	Air	Air	Air	Air	Air	Air	Air	Air	Air	Air	Air	Air	Air	Air	Air	Air	Air	Air	Air	Air	Air	Air	Air	Air	Air	Air	Air	Air	Air	Air	Air	Air	Air	Air	Air	Air	Air	Air	Air	Air	Air	Air	Air	Air	Air	Air	Air	Air	Air
28.28	Air	Air	Air	Air	Air	Air	Air	Air	Air	Air	Air	Air	Air	Air	Air	Air	Air	Air	Air	Air	Air	Air	Air	Air	Air	Air	Air	Air	Air	Air	Air	Air	Air	Air	Air	Air	Air	Air	Air	Air	Air	Air	Air	Air	Air	Air	Air	Air	Air
32.32	Air	Air	Air	Air	Air	Air	Air	Air	Air	Air	Air	Air	Air	Air	Air	Air	Air	Air	Air	Air	Air	Air	Air	Air	Air	Air	Air	Air	Air	Air	Air	Air	Air	Air	Air	Air	Air	Air	Air	Air	Air	Air	Air	Air	Air	Air	Air	Air	Air
36.36	Air	Air	Air	Air	Air	Air	Air	Air	Air	Air	Air	Air	Air	Air	Air	Air	Air	Air	Air	Air	Air	Air	Air	Air	Air	Air	Air	Air	Air	Air	Air	Air	Air	Air	Air	Air	Air	Air	Air	Air	Air	Air	Air	Air	Air	Air	Air	Air	Air
40.4	Air	Air	Air	Air	Air	Air	Air	Air	Air	Air	Air	Air	Air	Air	Air	Air	Air	Air	Air	Air	Air	Air	Air	Air	Air	Air	Air	Air	Air	Air	Air	Air	Air	Air	Air	Air	Air	Air	Air	Air	Air	Air	Air	Air	Air	Air	Air	Air	Air
44.44	Air	Air	Air	Air	Air	Air	Air	Air	Air	Air	Air	Air	Air	Air	Air	Air	Air	Air	Air	Air	Air	Air	Air	Air	Air	Air	Air	Air	Air	Air	Air	Air	Air	Air	Air	Air	Air	Air	Air	Air	Air	Air	Air	Air	Air	Air	Air	Air	Air
48.48	Air	Air	Air	Air	Air	Air	Air	Air	Air	Air	Air	Air	Air	Air	Air	Air	Air	Air	Air	Air	Air	Air	Air	Air	Air	Air	Air	Air	Air	Air	Air	Air	Air	Air	Air	Air	Air	Air	Air	Air	Air	Air	Air	Air	Air	Air	Air	Air	Air
52.52	Air	Air	Air	Air	Air	Air	Air	Air	Air	Air	Air	Air	Air	Air	Air	Air	Air	Air	Air	Air	Air	Air	Air	Air	Air	Air	Air	Air	Air	Air	Air	Air	Air	Air	Air	Air	Air	Air	Air	Air	Air	Air	Air	Air	Air	Air	Air	Air	Air
56.56	Air	Air	Air	Air	Air	Air	Air	Air	Air	Air	Air	Air	Air	Air	Air	Air	Air	Air	Air	Air	Air	Air	Air	Air	Air	Air	Air	Air	Air	Air	Air	Air	Air	Air	Air	Air	Air	Air	Air	Air	Air	Air	Air	Air	Air	Air	Air	Air	Air
60.6	Air	Air	Air	Air	Air	Air	Air	Air	Air	Air	Air	Air	Air	Air	Air	Air	Air	Air	Air	Air	Air	Air	Air	Air	Air	Air	Air	Air	Air	Air	Air	Air	Air	Air	Air	Air	Air	Air	Air	Air	Air	Air	Air	Air	Air	Air	Air	Air	Air
64.64	Air	Air	Air	Air	Air	Air	Air	Air	Air	Air	Air	Air	Air	Air	Air	Air	Air	Air	Air	Air	Air	Air	Air	Air	Air	Air	Air	Air	Air	Air	Air	Air	Air	Air	Air	Air	Air	Air	Air	Air	Air	Air	Air	Air	Air	Air	Air	Air	Air
68.68	Air	Air	Air	Air	Air	Air	Air	Air	Air	Air	Air	Air	Air	Air	Air	Air	Air	Air	Air	Air	Air	Air	Air	Air	Air	Air	Air	Air	Air	Air	Air	Air	Air	Air	Air	Air	Air	Air	Air	Air	Air	Air	Air	Air	Air	Air	Air	Air	Air
72.72	Air	Air	Air	Air	Air	Air	Air	Air	Air	Air	Air	Air	Air	Air	Air	Air	Air	Air	Air	Air	Air	Air	Air	Air	Air	Air	Air	Air	Air	Air	Air	Air	Air	Air	Air	Air	Air	Air	Air	Air	Air	Air	Air	Air	Air	Air	Air	Air	Air
76.76	Air	Air	Air	Air	Air	Air	Air	Air	Air	Air	Air	Air	Air	Air	Air	Air	Air	Air	Air	Air	Air	Air	Air	Air	Air	Air	Air	Air	Air	Air	Air	Air	Air	Air	Air	Air	Air	Air	Air	Air	Air	Air	Air	Air	Air	Air	Air	Air	Air
80.8	Air	Air	Air	Air	Air	Air	Air	Air	Air	Air	Air	Air	Air	Air	Air	Air	Air	Air	Air	Air	Air	Air	Air	Air	Air	Air	Air	Air	Air	Air	Air	Air	Air	Air	Air	Air	Air	Air	Air	Air	Air	Air	Air	Air	Air	Air	Air	Air	Air
84.84	Air	Air	Air	Air	Air	Air	Air	Air	Air	Air	Air	Air	Air	Air	Air	Air	Air	Air	Air	Air	Air	Air	Air	Air	Air	Air	Air	Air	Air	Air	Air	Air	Air	Air	Air	Air	Air	Air	Air	Air	Air	Air	Air	Air	Air	Air	Air	Air	Air
88.88	Air	Air	Air	Air	Air	Air	Air	Air	Air	Air	Air	Air	Air	Air	Air	Air	Air	Air	Air	Air	Air	Air	Air	Air	Air	Air	Air	Air	Air	Air	Air	Air	Air	Air	Air	Air	Air	Air	Air	Air	Air	Air	Air	Air	Air	Air	Air	Air	Air
92.92	Air	Air	Air	Air	Air	Air	Air	Air	Air	Air	Air	Air	Air	Air	Air	Air	Air	Air	Air	Air	Air	Air	Air	Air	Air	Air	Air	Air	Air	Air	Air	Air	Air	Air	Air	Air	Air	Air	Air	Air	Air	Air	Air	Air	Air	Air	Air	Air	Air
96.96	Air	Air	Air	Air	Air	Air	Air	Air	Air	Air	Air	Air	Air	Air	Air	Air	Air	Air	Air	Air	Air	Air	Air	Air	Air	Air	Air	Air	Air	Air	Air	Air	Air	Air	Air	Air	Air	Air	Air	Air	Air	Air	Air	Air	Air	Air	Air	Air	Air
101	Air	Air	Air	Air	Air	Air	Air	Air	Air	Air	Air	Air	Air	Air	Air	Air	Air	Air	Air	Air	Air	Air	Air	Air	Air	Air	Air	Air	Air	Air	Air	Air	Air	Air	Air	Air	Air	Air	Air	Air	Air	Air	Air	Air	Air	Air	Air	Air	Air
105.04	Air	Air	Air	Air	Air	Air	Air	Air	Air	Air	Air	Air	Air	Air	Air	Air	Air	Air	Air	Air	Air	Air	Air	Air	Air	Air	Air	Air	Air	Air	Air	Air	Air	Air	Air	Air	Air	Air	Air	Air	Air	Air	Air	Air	Air	Air	Air	Air	Air
109.08	Air	Air	Air	Air	Air	Air	Air	Air	Air	Air	Air	Air	Air	Air	Air	Air	Air	Air	Air	Air	Air	Air	Air	Air	Air	Air	Air	Air	Air	Air	Air	Air	Air	Air	Air	Air	Air	Air	Air	Air	Air	Air	Air	Air	Air	Air	Air	Air	Air
113.12	Air	Air	Air	Air	Air	Air	Air	Air	Air	Air	Air	Air	Air	Air	Air	Air	Air	Air	Air	Air	Air	Air	Air	Air	Air	Air	Air	Air	Air	Air	Air	Air	Air	Air	Air	Air	Air	Air	Air	Air	Air	Air	Air	Air	Air	Air	Air	Air	Air
117.16	Air	Air	Air	Air	Air	Air	Air	Air	Air	Air	Air	Air	Air	Air	Air	Air	Air	Air	Air	Air	Air	Air	Air	Air	Air	Air	Air	Air	Air	Air	Air	Air	Air	Air	Air	Air	Air	Air	Air	Air	Air	Air	Air	Air	Air	Air	Air	Air	Air
121.2	Air	Air	Air	Air	Air	Air	Air	Air	Air	Air	Air	Air	Air	Air	Air	Air	Air	Air	Air	Air	Air	Air	Air	Air	Air	Air	Air	Air	Air	Air	Air	Air	Air	Air	Air	Air	Air	Air	Air	Air	Air	Air	Air	Air	Air	Air	Air	Air	Air
125.24	Air	Air	Air	Air	Air	Air	Air	Air	Air	Air	Air	Air	Air	Air	Air	Air	Air	Air	Air	Air	Air	Air	Air	Air	Air	Air	Air	Air	Air	Air	Air	Air	Air	Air	Air	Air	Air	Air	Air	Air	Air	Air	Air	Air	Air	Air	Air	Air	Air
129.28	Air	Air	Air	Air	Air	Air	Air	Air	Air	Air	Air	Air	Air	Air	Air	Air	Air	Air	Air	Air	Air	Air	Air	Air	Air	Air	Air	Air	Air	Air	Air	Air	Air	Air	Air	Air	Air	Air	Air	Air	Air	Air	Air	Air	Air	Air	Air	Air	Air
133.32	Air	Air	Air	Air	Air	Air	Air	Air	Air	Air	Air	Air	Air	Air	Air	Air	Air	Air	Air	Air	Air	Air	Air	Air	Air	Air	Air	Air	Air	Air	Air	Air	Air	Air	Air	Air	Air	Air	Air	Air	Air	Air	Air	Air	Air	Air	Air	Air	Air
137.36	Air	Air	Air	Air	Air	Air	Air	Air	Air	Air	Air	Air	Air	Air	Air	Air	Air	Air	Air	Air	Air	Air	Air	Air	Air	Air	Air	Air	Air	Air	Air	Air	Air	Air	Air	Air	Air	Air	Air	Air	Air	Air	Air	Air	Air	Air	Air	Air	Air
141.4	Air	Air	Air	Air	Air	Air	Air	Air	Air	Air	Air	Air	Air	Air	Air	Air	Air	Air	Air	Air	Air	Air	Air	Air	Air	Air	Air	Air	Air	Air	Air	Air	Air	Air	Air	Air	Air	Air	Air	Air	Air	Air	Air	Air	Air	Air	Air	Air	Air
145.44	Air	Air	Air	Air	Air	Air	Air	Air	Air	Air	Air	Air	Air	Air	Air	Air	Air	Air	Air	Air	Air	Air	Air	Air	Air	Air	Air	Air	Air	Air	Air	Air	Air	Air	Air	Air	Air	Air	Air	Air	Air	Air	Air	Air	Air	Air	Air	Air	Air
149.48	Air	Air	Air	Air	Air	Air	Air	Air	Air	Air	Air	Air	Air	Air	Air	Air	Air	Air	Air	Air	Air	Air	Air	Air	Air	Air	Air	Air	Air	Air	Air	Air	Air	Air	Air	Air	Air	Air	Air	Air	Air	Air	Air	Air	Air	Air	Air	Air	Air
153.52	Air	Air	Air	Air	Air	Air	Air	Air	Air	Air	Air	Air	Air	Air	Air	Air	Air	Air	Air	Air	Air	Air	Air	Air	Air	Air	Air	Air	Air	Air	Air	Air	Air	Air	Air	Air	Air	Air	Air	Air	Air	Air	Air	Air	Air	Air	Air	Air	Air
157.56	Air	Air	Air	Air	Air	Air	Air	Air	Air	Air	Air	Air	Air	Air	Air	Air	Air	Air	Air	Air	Air	Air	Air	Air	Air	Air	Air	Air	Air	Air	Air	Air	Air	Air	Air	Air	Air	Air	Air	Air	Air	Air	Air	Air	Air	Air	Air	Air	Air
161.6	Air	Air	Air	Air	Air	Air	Air	Air	Air	Air	Air	Air	Air	Air	Air	Air	Air	Air	Air	Air	Air	Air	Air	Air	Air	Air	Air	Air	Air	Air	Air	Air	Air	Air	Air	Air	Air	Air	Air	Air	Air	Air	Air	Air	Air	Air	Air	Air	Air
165.64	Air	Air	Air	Air	Air	Air	Air	Air	Air	Air	Air	Air	Air	Air	Air	Air	Air	Air	Air	Air	Air	Air	Air	Air	Air	Air	Air	Air	Air	Air	Air	Air	Air	Air	Air	Air	Air	Air	Air	Air	Air	Air	Air	Air	Air	Air	Air	Air	Air
169.68	Air	Air	Air	Air	Air	Air	Air	Air	Air	Air	Air	Air	Air	Air	Air	Air	Air	Air	Air	Air	Air	Air	Air	Air	Air	Air	Air	Air	Air	Air	Air	Air	Air	Air	Air	Air	Air	Air	Air	Air	Air	Air	Air	Air	Air	Air	Air	Air	Air
173.72	Air	Air	Air	Air	Air	Air	Air	Air	Air	Air	Air	Air	Air	Air	Air	Air	Air	Air	Air	Air	Air	Air	Air	Air	Air	Air	Air	Air	Air	Air	Air	Air	Air	Air	Air	Air	Air	Air	Air	Air	Air	Air	Air	Air	Air	Air	Air	Air	Air
177.76	Air	Air	Air	Air	Air	Air	Air	Air	Air	Air	Air	Air	Air	Air	Air	Air	Air	Air	Air	Air	Air	Air	Air	Air	Air	Air	Air	Air	Air	Air	Air	Air	Air	Air	Air	Air	Air	Air	Air	Air	Air	Air	Air	Air	Air	Air	Air	Air	Air
181.8	Air	Air	Air	Air	Air	Air	Air	Air	Air	Air	Air	Air	Air	Air	Air	Air	Air	Air	Air	Air	Air	Air	Air	Air	Air	Air	Air	Air	Air	Air	Air	Air	Air	Air	Air	Air	Air	Air	Air	Air	Air	Air	Air	Air	Air	Air	Air	Air	Air
185.84	Air	Air	Air	Air	Air	Air	Air	Air	Air	Air	Air	Air	Air	Air	Air	Air	Air	Air	Air	Air	Air	Air	Air	Air	Air	Air	Air	Air	Air	Air	Air	Air	Air	Air	Air	Air	Air	Air	Air	Air	Air	Air	Air	Air	Air	Air	Air	Air	Air
189.88	Air	Air	Air	Air	Air	Air	Air	Air	Air	Air	Air	Air	Air	Air	Air	Air	Air	Air	Air	Air	Air	Air	Air	Air	Air	Air	Air	Air	Air	Air	Air	Air	Air	Air	Air	Air	Air	Air	Air	Air	Air	Air	Air	Air	Air	Air	Air	Air	Air
193.92	Air	Air	Air	Air	Air	Air	Air	Air	Air	Air	Air	Air	Air	Air	Air	Air	Air	Air	Air	Air	Air	Air	Air	Air	Air	Air	Air	Air	Air	Air	Air	Air	Air	Air	Air	Air	Air	Air	Air	Air	Air	Air	Air	Air	Air	Air	Air	Air	Air
197.96	Air	Air	Air	Air	Air	Air	Air	Air	Air	Air	Air	Air	Air	Air	Air	Air	Air	Air	Air	Air	Air	Air	Air	Air	Air	Air	Air	Air	Air	Air	Air	Air	Air	Air	Air	Air	Air	Air	Air	Air	Air	Air	Air	Air	Air	Air	Air	Air	Air
202	Air	Air	Air	Air	Air	Air	Air	Air	Air	Air	Air	Air	Air	Air	Air	Air	Air	Air	Air	Air	Air	Air	Air	Air	Air	Air	Air	Air	Air	Air	Air	Air	Air	Air	Air	Air	Air	Air	Air	Air	Air	Air	Air	Air	Air	Air	Air	Air	Air
206.04	Air	Air	Air	Air	Air	Air	Air	Air	Air	Air	Air	Air	Air	Air	Air	Air	Air	Air	Air	Air	Air	Air	Air	Air	Air	Air	Air	Air	Air	Air	Air	Air	Air	Air	Air	Air	Air	Air	Air	Air	Air	Air	Air	Air	Air	Air	Air	Air	Air
210.08	Air	Air	Air	Air	Air	Air	Air	Air	Air	Air	Air	Air	Air	Air	Air	Air	Air	Air	Air	Air	Air	Air	Air	Air	Air	Air	Air	Air	Air	Air	Air	Air	Air	Air	Air	Air	Air	Air	Air	Air	Air	Air	Air	Air	Air	Air	Air	Air	Air
214.12	Air	Air	Air	Air	Air	Air	Air	Air	Air	Air	Air	Air	Air	Air	Air	Air	Air	Air	Air	Air	Air	Air	Air	Air	Air	Air	Air	Air	Air	Air	Air	Air	Air	Air	Air	Air	Air	Air	Air	Air	Air	Air	Air	Air	Air	Air	Air	Air	Air
218.16	Air	Air	Air	Air	Air	Air	Air	Air	Air	Air	Air	Air	Air	Air	Air	Air	Air	Air	Air	Air	Air	Air	Air	Air	Air	Air	Air	Air	Air	Air	Air	Air	Air	Air	Air	Air	Air	Air	Air	Air	Air	Air	Air	Air	Air	Air	Air	Air	Air
222.2	Air	Air	Air	Air	Air	Air	Air	Air	Air	Air	Air	Air	Air	Air	Air	Air	Air	Air	Air	Air	Air	Air	Air	Air	Air	Air	Air	Air	Air	Air	Air	Air	Air	Air	Air	Air	Air	Air	Air	Air	Air	Air	Air	Air	Air	Air	Air	Air	Air
226.24	Air	Air	Air	Air	Air	Air	Air	Air	Air	Air	Air	Air	Air	Air	Air	Air	Air	Air	Air	Air	Air	Air	Air	Air	Air	Air	Air	Air	Air	Air	Air	Air	Air	Air	Air	Air	Air	Air	Air	Air	Air	Air	Air	Air	Air	Air	Air	Air	Air
230.28	Air	Air	Air	Air	Air	Air	Air	Air	Air	Air	Air	Air	Air	Air	Air	Air	Air	Air	Air	Air	Air	Air	Air	Air	Air	Air	Air	Air	Air	Air	Air	Air	Air	Air	Air	Air	Air	Air	Air	Air	Air	Air	Air	Air	Air	Air	Air	Air	Air
234.32	Air	Air	Air	Air	Air	Air	Air	Air	Air	Air	Air	Air	Air	Air	Air	Air	Air	Air	Air	Air	Air	Air	Air	Air	Air	Air	Air	Air	Air	Air	Air	Air	Air	Air	Air	Air	Air	Air	Air	Air	Air	Air	Air	Air	Air	Air	Air	Air	Air
238.36	Air	Air	Air	Air	Air	Air	Air	Air	Air	Air	Air	Air	Air	Air	Air	Air	Air	Air	Air	Air	Air	Air	Air	Air	Air	Air	Air	Air	Air	Air	Air	Air	Air	Air	Air	Air	Air	Air	Air	Air	Air	Air	Air	Air	Air	Air	Air	Air	Air
242.4	Air	Air	Air	Air	Air	Air	Air	Air	Air	Air	Air	Air	Air	Air	Air	Air	Air	Air	Air	Air	Air	Air	Air	Air	Air	Air	Air	Air	Air	Air	Air	Air	Air	Air	Air	Air	Air	Air	Air	Air	Air	Air	Air	Air	Air	Air	Air	Air	Air
246.44	Air	Air	Air	Air	Air	Air	Air	Air	Air	Air	Air	Air	Air	Air	Air	Air	Air	Air	Air	Air	Air	Air	Air	Air	Air	Air	Air	Air	Air	Air	Air	Air	Air	Air	Air	Air	Air	Air	Air	Air	Air	Air	Air	Air	Air	Air	Air	Air	Air
250.48	Air	Air	Air	Air	Air	Air	Air	Air	Air	Air	Air	Air	Air	Air	Air	Air	Air	Air	Air	Air	Air	Air	Air	Air	Air	Air	Air	Air	Air	Air	Air	Air	Air	Air	Air	Air	Air	Air	Air	Air	Air	Air	Air	Air	Air	Air	Air	Air	Air
254.52	Air	Air	Air	Air	Air	Air	Air	Air	Air	Air	Air	Air	Air	Air	Air	Air	Air	Air	Air	Air	Air	Air	Air	Air	Air	Air	Air	Air	Air	Air	Air	Air	Air	Air	Air	Air	Air	Air	Air	Air	Air	Air	Air	Air	Air	Air	Air	Air	Air
258.56	Air	Air	Air	Air	Air	Air	Air	Air	Air	Air	Air	Air	Air	Air	Air	Air	Air	Air	Air	Air	Air	Air	Air	Air	Air	Air	Air	Air	Air	Air	Air	Air	Air	Air	Air	Air	Air	Air	Air	Air	Air	Air	Air	Air	Air	Air	Air	Air	Air
262.6	Air	Air	Air	Air	Air	Air	Air	Air	Air	Air	Air	Air	Air	Air	Air	Air	Air	Air	Air	Air	Air	Air	Air	Air	Air	Air	Air	Air	Air	Air	Air	Air	Air	Air	Air	Air	Air	Air	Air	Air	Air	Air	Air	Air	Air	Air	Air	Air	Air
266.64	Air	Air	Air	Air	Air	Air	Air	Air	Air	Air	Air	Air	Air	Air	Air	Air	Air	Air	Air	Air	Air	Air	Air	Air	Air	Air	Air	Air	Air	Air	Air	Air	Air	Air	Air	Air	Air	Air	Air	Air	Air	Air	Air	Air	Air	Air	Air	Air	Air
270.68	Air	Air	Air	Air	Air	Air	Air	Air	Air	Air	Air	Air	Air	Air	Air	Air	Air	Air	Air	Air	Air	Air	Air	Air	Air	Air	Air	Air	Air	Air	Air	Air	Air	Air	Air	Air	Air	Air	Air	Air	Air	Air	Air	Air	Air	Air	Air	Air	Air
274.72	Air	Air	Air	Air	Air	Air	Air	Air	Air	Air	Air	Air	Air	Air	Air	Air	Air	Air	Air	Air	Air	Air	Air	Air	Air	Air	Air	Air	Air	Air	Air	Air	Air	Air	Air	Air	Air	Air	Air	Air	Air	Air	Air	Air	Air	Air	Air	Air	Air
278.76	Air	Air	Air	Air	Air	Air	Air	Air	Air	Air	Air	Air	Air	Air	Air	Air	Air	Air	Air	Air	Air	Air	Air	Air	Air	Air	Air	Air	Air	Air	Air	Air	Air	Air	Air	Air	Air	Air	Air	Air	Air	Air	Air	Air	Air	Air	Air	Air	Air
282.8	Air	Air	Air	Air	Air	Air	Air	Air	Air	Air	Air	Air	Air	Air	Air	Air	Air	Air	Air	Air	Air	Air	Air	Air	Air	Air	Air	Air	Air	Air	Air	Air	Air	Air	Air	Air	Air	Air	Air	Air	Air	Air	Air	Air	Air	Air	Air	Air	Air
286.84	Air	Air	Air	Air	Air	Air	Air	Air	Air	Air	Air	Air	Air	Air	Air	Air	Air	Air	Air	Air	Air	Air	Air	Air	Air	Air	Air	Air	Air	Air	Air	Air	Air	Air	Air	Air	Air	Air	Air	Air	Air	Air	Air	Air	Air	Air	Air	Air	Air
290.88	Air	Air	Air	Air	Air	Air	Air	Air	Air	Air	Air	Air	Air	Air	Air	Air	Air	Air	Air	Air	Air	Air	Air	Air	Air	Air	Air	Air	Air	Air	Air	Air	Air	Air	Air	Air	Air	Air	Air	Air	Air	Air	Air	Air	Air	Air	Air	Air	Air
294.92	Air	Air	Air	Air	Air	Air	Air	Air	Air	Air	Air	Air	Air	Air	Air	Air	Air	Air	Air	Air	Air	Air	Air	Air	Air	Air	Air	Air	Air	Air	Air	Air	Air	Air	Air	Air	Air	Air	Air	Air	Air	Air	Air	Air	Air	Air	Air	Air	Air
298.96	Air	Air	Air	Air	Air	Air	Air	Air	Air	Air	Air	Air	Air	Air	Air	Air	Air	Air	Air	Air	Air	Air	Air	Air	Air	Air	Air	Air	Air	Air	Air	Air	Air	Air	Air	Air	Air	Air	Air	Air	Air	Air	Air	Air	Air	Air	Air	Air	Air
303	Air	Air	Air	Air	Air	Air	Air	Air	Air	Air	Air	Air	Air	Air	Air	Air	Air	Air	Air	Air	Air	Air	Air	Air	Air	Air	Air	Air	Air	Air	Air	Air	Air	Air	Air	Air	Air	Air	Air	Air	Air	Air	Air	Air	Air	Air	Air	Air	Air
307.04	Air	Air	Air	Air	Air	Air	Air	Air	Air	Air	Air	Air	Air	Air	Air	Air	Air	Air	Air	Air	Air	Air	Air	Air	Air	Air	Air	Air	Air	Air	Air	Air	Air	Air	Air	Air	Air	Air	Air	Air	Air	Air	Air	Air	Air	Air	Air	Air	Air
311.08	Air	Air	Air	Air	Air	Air	Air	Air	Air	Air	Air	Air	Air	Air	Air	Air	Air	Air	Air	Air	Air	Air	Air	Air	Air	Air	Air	Air	Air	Air	Air	Air	Air	Air	Air	Air	Air	Air	Air	Air	Air	Air	Air	Air	Air	Air	Air	Air	Air
315.12	Air	Air	Air	Air	Air	Air	Air	Air	Air	Air	Air	Air	Air	Air	Air	Air	Air	Air	Air	Air	Air	Air	Air	Air	Air	Air	Air	Air	Air	Air	Air	Air	Air	Air	Air	Air	Air	Air	Air	Air	Air	Air	Air	Air	Air	Air	Air	Air	Air
319.16	Air	Air	Air	Air	Air	Air	Air	Air	Air	Air	Air	Air	Air	Air	Air	Air	Air	Air	Air	Air	Air	Air	Air	Air	Air	Air	Air	Air	Air	Air	Air	Air	Air	Air	Air	Air	Air	Air	Air	Air	Air	Air	Air	Air	Air	Air	Air	Air	Air
323.2	Air	Air	Air	Air	Air	Air	Air	Air	Air	Air	Air	Air	Air	Air	Air	Air	Air	Air	Air	Air	Air	Air	Air	Air	Air	Air	Air	Air	Air	Air	Air	Air	Air	Air	Air	Air	Air	Air	Air	Air	Air	Air	Air	Air	Air	Air	Air	Air	Air
327.24	Air	Air	Air	Air	Air	Air	Air	Air	Air	Air	Air	Air	Air	Air	Air	Air	Air	Air	Air	Air	Air	Air	Air	Air	Air	Air	Air	Air	Air	Air	Air	Air	Air	Air	Air	Air	Air	Air	Air	Air	Air	Air	Air	Air	Air	Air	Air	Air	Air
331.28	Air	Air	Air	Air	Air	Air	Air	Air	Air	Air	Air	Air	Air	Air	Air	Air	Air	Air	Air	Air	Air	Air	Air	Air	Air	Air	Air	Air	Air	Air	Air	Air	Air	Air	Air	Air	Air	Air	Air	Air	Air	Air	Air	Air	Air	Air	Air	Air	Air
335.32	Air	Air	Air	Air	Air	Air	Air	Air	Air	Air	Air	Air	Air	Air	Air	Air	Air	Air	Air	Air	Air	Air	Air	Air	Air	Air	Air	Air	Air	Air	Air	Air	Air	Air	Air	Air	Air	Air	Air	Air	Air	Air	Air	Air	Air	Air	Air	Air	Air
339.36	Air	Air	Air	Air	Air	Air	Air	Air	Air	Air	Air	Air	Air	Air	Air	Air	Air	Air	Air	Air	Air	Air	Air	Air	Air	Air	Air	Air	Air	Air	Air	Air	Air	Air	Air	Air	Air	Air	Air	Air	Air	Air	Air	Air	Air	Air	Air	Air	Air
343.4	Air	Air	Air	Air	Air	Air	Air	Air	Air	Air	Air	Air	Air	Air	Air	Air	Air	Air	Air	Air	Air	Air	Air	Air	Air	Air	Air	Air	Air	Air	Air	Air	Air	Air	Air	Air	Air	Air	Air	Air	Air	Air	Air	Air	Air	Air	Air	Air	Air
347.44	Air	Air	Air	Air	Air	Air	Air	Air	Air	Air	Air	Air	Air	Air	Air	Air	Air	Air	Air	Air	Air	Air	Air	Air	Air	Air	Air	Air	Air	Air	Air	Air	Air	Air	Air	Air	Air	Air	Air	Air	Air	Air	Air	Air	Air	Air	Air	Air	Air
351.48	Air	Air	Air	Air	Air	Air	Air	Air	Air	Air	Air	Air	Air	Air	Air	Air	Air	Air	Air	Air	Air	Air	Air	Air	Air	Air	Air	Air	Air	Air	Air	Air	Air	Air	Air	Air	Air	Air	Air	Air	Air	Air	Air	Air	Air	Air	Air	Air	Air
355.52	Air	Air	Air	Air	Air	Air	Air	Air	Air	Air	Air	Air	Air	Air	Air	Air	Air	Air	Air	Air	Air	Air	Air	Air	Air	Air	Air	Air	Air	Air	Air	Air	Air	Air	Air	Air	Air	Air	Air	Air	Air	Air	Air	Air	Air	Air	Air	Air	Air
359.56	Air	Air	Air	Air	Air	Air	Air	Air	Air	Air	Air	Air	Air	Air	Air	Air	Air	Air	Air	Air	Air	Air	Air	Air	Air	Air	Air	Air	Air	Air	Air	Air	Air	Air	Air	Air	Air	Air	Air	Air	Air	Air	Air	Air	Air	Air	Air	Air	Air
363.6	Air	Air	Air	Air	Air	Air	Air	Air	Air	Air	Air	Air	Air	Air	Air	Air	Air	Air	Air	Air	Air	Air	Air	Air	Air	Air	Air	Air	Air	Air	Air	Air	Air	Air	Air	Air	Air	Air	Air	Air	Air	Air	Air	Air	Air	Air	Air	Air	Air
367.64	Air	Air	Air	Air	Air	Air	Air	Air	Air	Air	Air	Air	Air	Air	Air	Air	Air	Air	Air	Air	Air	Air	Air	Air	Air	Air	Air	Air	Air	Air	Air	Air	Air	Air	Air	Air	Air	Air	Air	Air	Air	Air	Air	Air	Air	Air	Air	Air	Air
371.68	Air	Air	Air	Air	Air	Air	Air	Air	Air	Air	Air	Air	Air	Air	Air	Air	Air	Air	Air	Air	Air	Air	Air	Air	Air	Air	Air	Air	Air	Air	Air	Air	Air	Air	Air	Air	Air	Air	Air	Air	Air	Air	Air	Air	Air	Air	Air	Air	Air
375.72	Air	Air	Air	Air	Air	Air	Air	Air	Air	Air	Air	Air	Air	Air	Air	Air	Air	Air	Air	Air	Air	Air	Air	Air	Air	Air	Air	Air	Air	Air	Air	Air	Air	Air	Air	Air	Air	Air	Air	Air	Air	Air	Air	Air	Air	Air	Air	Air	Air
379.76	Air	Air	Air	Air	Air	Air	Air	Air	Air	Air	Air	Air	Air	Air	Air	Air	Air	Air	Air	Air	Air	Air	Air	Air	Air	Air	Air	Air	Air	Air	Air	Air	Air	Air	Air	Air	Air	Air	Air	Air	Air	Air	Air	Air	Air	Air	Air	Air	Air
383.8	Air	Air	Air	Air	Air	Air	Air	Air	Air	Air	Air	Air	Air	Air	Air	Air	Air	Air	Air	Air	Air	Air	Air	Air	Air	Air	Air	Air	Air	Air	Air	Air	Air	Air	Air	Air	Air	Air	Air	Air	Air	Air	Air	Air	Air	Air	Air	Air	Air
387.84	Air	Air	Air	Air	Air	Air	Air	Air	Air	Air	Air	Air	Air	Air	Air	Air	Air	Air	Air	Air	Air	Air	Air	Air	Air	Air	Air	Air	Air	Air	Air	Air	Air	Air	Air	Air	Air	Air	Air	Air	Air	Air	Air	Air	Air	Air	Air	Air	Air
391.88	Air	Air	Air	Air	Air	Air	Air	Air	Air	Air	Air	Air	Air	Air	Air	Air	Air	Air	Air	Air	Air	Air	Air	Air	Air	Air	Air	Air	Air	Air	Air	Air	Air	Air	Air	Air	Air	Air	Air	Air	Air	Air	Air	Air	Air	Air	Air	Air	Air
395.92	Air	Air	Air	Air	Air	Air	Air	Air	Air	Air	Air	Air	Air	Air	Air	Air	Air	Air	Air	Air	Air	Air	Air	Air	Air	Air	Air	Air	Air	Air	Air	Air	Air	Air	Air	Air	Air	Air	Air	Air	Air	Air	Air	Air	Air	Air	Air	Air	Air
399.96	Air	Air	Air	Air	Air	Air	Air	Air	Air	Air	Air	Air	Air	Air	Air	Air	Air	Air	Air	Air	Air	Air	Air	Air	Air	Air	Air	Air	Air	Air	Air	Air	Air	Air	Air	Air	Air	Air	Air	Air	Air	Air	Air	Air	Air	Air	Air	Air	Air
[truncated: 952 more columns]

## Sheet: Fig. 6d
	x coordinate (μm)
z coordinate (μm)	-1999.32	-1995.31	-1991.31	-1987.31	-1983.3	-1979.3	-1975.3	-1971.3	-1967.29	-1963.29	-1959.29	-1955.29	-1951.28	-1947.28	-1943.28	-1939.28	-1935.27	-1931.27	-1927.27	-1923.27	-1919.26	-1915.26	-1911.26	-1907.25	-1903.25	-1899.25	-1895.25	-1891.24	-1887.24	-1883.24	-1879.24	-1875.23	-1871.23	-1867.23	-1863.23	-1859.22	-1855.22	-1851.22	-1847.22	-1843.21	-1839.21	-1835.21	-1831.2	-1827.2	-1823.2	-1819.2	-1815.19	-1811.19	-1807.19
0	Air	Air	Air	Air	Air	Air	Air	Air	Air	Air	Air	Air	Air	Air	Air	Air	Air	Air	Air	Air	Air	Air	Air	Air	Air	Air	Air	Air	Air	Air	Air	Air	Air	Air	Air	Air	Air	Air	Air	Air	Air	Air	Air	Air	Air	Air	Air	Air	Air
4.04	Air	Air	Air	Air	Air	Air	Air	Air	Air	Air	Air	Air	Air	Air	Air	Air	Air	Air	Air	Air	Air	Air	Air	Air	Air	Air	Air	Air	Air	Air	Air	Air	Air	Air	Air	Air	Air	Air	Air	Air	Air	Air	Air	Air	Air	Air	Air	Air	Air
8.08	Air	Air	Air	Air	Air	Air	Air	Air	Air	Air	Air	Air	Air	Air	Air	Air	Air	Air	Air	Air	Air	Air	Air	Air	Air	Air	Air	Air	Air	Air	Air	Air	Air	Air	Air	Air	Air	Air	Air	Air	Air	Air	Air	Air	Air	Air	Air	Air	Air
12.12	Air	Air	Air	Air	Air	Air	Air	Air	Air	Air	Air	Air	Air	Air	Air	Air	Air	Air	Air	Air	Air	Air	Air	Air	Air	Air	Air	Air	Air	Air	Air	Air	Air	Air	Air	Air	Air	Air	Air	Air	Air	Air	Air	Air	Air	Air	Air	Air	Air
16.16	Air	Air	Air	Air	Air	Air	Air	Air	Air	Air	Air	Air	Air	Air	Air	Air	Air	Air	Air	Air	Air	Air	Air	Air	Air	Air	Air	Air	Air	Air	Air	Air	Air	Air	Air	Air	Air	Air	Air	Air	Air	Air	Air	Air	Air	Air	Air	Air	Air
20.2	Air	Air	Air	Air	Air	Air	Air	Air	Air	Air	Air	Air	Air	Air	Air	Air	Air	Air	Air	Air	Air	Air	Air	Air	Air	Air	Air	Air	Air	Air	Air	Air	Air	Air	Air	Air	Air	Air	Air	Air	Air	Air	Air	Air	Air	Air	Air	Air	Air
24.24	Air	Air	Air	Air	Air	Air	Air	Air	Air	Air	Air	Air	Air	Air	Air	Air	Air	Air	Air	Air	Air	Air	Air	Air	Air	Air	Air	Air	Air	Air	Air	Air	Air	Air	Air	Air	Air	Air	Air	Air	Air	Air	Air	Air	Air	Air	Air	Air	Air
28.28	Air	Air	Air	Air	Air	Air	Air	Air	Air	Air	Air	Air	Air	Air	Air	Air	Air	Air	Air	Air	Air	Air	Air	Air	Air	Air	Air	Air	Air	Air	Air	Air	Air	Air	Air	Air	Air	Air	Air	Air	Air	Air	Air	Air	Air	Air	Air	Air	Air
32.32	Air	Air	Air	Air	Air	Air	Air	Air	Air	Air	Air	Air	Air	Air	Air	Air	Air	Air	Air	Air	Air	Air	Air	Air	Air	Air	Air	Air	Air	Air	Air	Air	Air	Air	Air	Air	Air	Air	Air	Air	Air	Air	Air	Air	Air	Air	Air	Air	Air
36.36	Air	Air	Air	Air	Air	Air	Air	Air	Air	Air	Air	Air	Air	Air	Air	Air	Air	Air	Air	Air	Air	Air	Air	Air	Air	Air	Air	Air	Air	Air	Air	Air	Air	Air	Air	Air	Air	Air	Air	Air	Air	Air	Air	Air	Air	Air	Air	Air	Air
40.4	Air	Air	Air	Air	Air	Air	Air	Air	Air	Air	Air	Air	Air	Air	Air	Air	Air	Air	Air	Air	Air	Air	Air	Air	Air	Air	Air	Air	Air	Air	Air	Air	Air	Air	Air	Air	Air	Air	Air	Air	Air	Air	Air	Air	Air	Air	Air	Air	Air
44.44	Air	Air	Air	Air	Air	Air	Air	Air	Air	Air	Air	Air	Air	Air	Air	Air	Air	Air	Air	Air	Air	Air	Air	Air	Air	Air	Air	Air	Air	Air	Air	Air	Air	Air	Air	Air	Air	Air	Air	Air	Air	Air	Air	Air	Air	Air	Air	Air	Air
48.48	Air	Air	Air	Air	Air	Air	Air	Air	Air	Air	Air	Air	Air	Air	Air	Air	Air	Air	Air	Air	Air	Air	Air	Air	Air	Air	Air	Air	Air	Air	Air	Air	Air	Air	Air	Air	Air	Air	Air	Air	Air	Air	Air	Air	Air	Air	Air	Air	Air
52.52	Air	Air	Air	Air	Air	Air	Air	Air	Air	Air	Air	Air	Air	Air	Air	Air	Air	Air	Air	Air	Air	Air	Air	Air	Air	Air	Air	Air	Air	Air	Air	Air	Air	Air	Air	Air	Air	Air	Air	Air	Air	Air	Air	Air	Air	Air	Air	Air	Air
56.56	Air	Air	Air	Air	Air	Air	Air	Air	Air	Air	Air	Air	Air	Air	Air	Air	Air	Air	Air	Air	Air	Air	Air	Air	Air	Air	Air	Air	Air	Air	Air	Air	Air	Air	Air	Air	Air	Air	Air	Air	Air	Air	Air	Air	Air	Air	Air	Air	Air
60.6	Air	Air	Air	Air	Air	Air	Air	Air	Air	Air	Air	Air	Air	Air	Air	Air	Air	Air	Air	Air	Air	Air	Air	Air	Air	Air	Air	Air	Air	Air	Air	Air	Air	Air	Air	Air	Air	Air	Air	Air	Air	Air	Air	Air	Air	Air	Air	Air	Air
64.64	Air	Air	Air	Air	Air	Air	Air	Air	Air	Air	Air	Air	Air	Air	Air	Air	Air	Air	Air	Air	Air	Air	Air	Air	Air	Air	Air	Air	Air	Air	Air	Air	Air	Air	Air	Air	Air	Air	Air	Air	Air	Air	Air	Air	Air	Air	Air	Air	Air
68.68	Air	Air	Air	Air	Air	Air	Air	Air	Air	Air	Air	Air	Air	Air	Air	Air	Air	Air	Air	Air	Air	Air	Air	Air	Air	Air	Air	Air	Air	Air	Air	Air	Air	Air	Air	Air	Air	Air	Air	Air	Air	Air	Air	Air	Air	Air	Air	Air	Air
72.72	Air	Air	Air	Air	Air	Air	Air	Air	Air	Air	Air	Air	Air	Air	Air	Air	Air	Air	Air	Air	Air	Air	Air	Air	Air	Air	Air	Air	Air	Air	Air	Air	Air	Air	Air	Air	Air	Air	Air	Air	Air	Air	Air	Air	Air	Air	Air	Air	Air
76.76	Air	Air	Air	Air	Air	Air	Air	Air	Air	Air	Air	Air	Air	Air	Air	Air	Air	Air	Air	Air	Air	Air	Air	Air	Air	Air	Air	Air	Air	Air	Air	Air	Air	Air	Air	Air	Air	Air	Air	Air	Air	Air	Air	Air	Air	Air	Air	Air	Air
80.8	Air	Air	Air	Air	Air	Air	Air	Air	Air	Air	Air	Air	Air	Air	Air	Air	Air	Air	Air	Air	Air	Air	Air	Air	Air	Air	Air	Air	Air	Air	Air	Air	Air	Air	Air	Air	Air	Air	Air	Air	Air	Air	Air	Air	Air	Air	Air	Air	Air
84.84	Air	Air	Air	Air	Air	Air	Air	Air	Air	Air	Air	Air	Air	Air	Air	Air	Air	Air	Air	Air	Air	Air	Air	Air	Air	Air	Air	Air	Air	Air	Air	Air	Air	Air	Air	Air	Air	Air	Air	Air	Air	Air	Air	Air	Air	Air	Air	Air	Air
88.88	Air	Air	Air	Air	Air	Air	Air	Air	Air	Air	Air	Air	Air	Air	Air	Air	Air	Air	Air	Air	Air	Air	Air	Air	Air	Air	Air	Air	Air	Air	Air	Air	Air	Air	Air	Air	Air	Air	Air	Air	Air	Air	Air	Air	Air	Air	Air	Air	Air
92.92	Air	Air	Air	Air	Air	Air	Air	Air	Air	Air	Air	Air	Air	Air	Air	Air	Air	Air	Air	Air	Air	Air	Air	Air	Air	Air	Air	Air	Air	Air	Air	Air	Air	Air	Air	Air	Air	Air	Air	Air	Air	Air	Air	Air	Air	Air	Air	Air	Air
96.96	Air	Air	Air	Air	Air	Air	Air	Air	Air	Air	Air	Air	Air	Air	Air	Air	Air	Air	Air	Air	Air	Air	Air	Air	Air	Air	Air	Air	Air	Air	Air	Air	Air	Air	Air	Air	Air	Air	Air	Air	Air	Air	Air	Air	Air	Air	Air	Air	Air
101	Air	Air	Air	Air	Air	Air	Air	Air	Air	Air	Air	Air	Air	Air	Air	Air	Air	Air	Air	Air	Air	Air	Air	Air	Air	Air	Air	Air	Air	Air	Air	Air	Air	Air	Air	Air	Air	Air	Air	Air	Air	Air	Air	Air	Air	Air	Air	Air	Air
105.04	Air	Air	Air	Air	Air	Air	Air	Air	Air	Air	Air	Air	Air	Air	Air	Air	Air	Air	Air	Air	Air	Air	Air	Air	Air	Air	Air	Air	Air	Air	Air	Air	Air	Air	Air	Air	Air	Air	Air	Air	Air	Air	Air	Air	Air	Air	Air	Air	Air
109.08	Air	Air	Air	Air	Air	Air	Air	Air	Air	Air	Air	Air	Air	Air	Air	Air	Air	Air	Air	Air	Air	Air	Air	Air	Air	Air	Air	Air	Air	Air	Air	Air	Air	Air	Air	Air	Air	Air	Air	Air	Air	Air	Air	Air	Air	Air	Air	Air	Air
113.12	Air	Air	Air	Air	Air	Air	Air	Air	Air	Air	Air	Air	Air	Air	Air	Air	Air	Air	Air	Air	Air	Air	Air	Air	Air	Air	Air	Air	Air	Air	Air	Air	Air	Air	Air	Air	Air	Air	Air	Air	Air	Air	Air	Air	Air	Air	Air	Air	Air
117.16	Air	Air	Air	Air	Air	Air	Air	Air	Air	Air	Air	Air	Air	Air	Air	Air	Air	Air	Air	Air	Air	Air	Air	Air	Air	Air	Air	Air	Air	Air	Air	Air	Air	Air	Air	Air	Air	Air	Air	Air	Air	Air	Air	Air	Air	Air	Air	Air	Air
121.2	Air	Air	Air	Air	Air	Air	Air	Air	Air	Air	Air	Air	Air	Air	Air	Air	Air	Air	Air	Air	Air	Air	Air	Air	Air	Air	Air	Air	Air	Air	Air	Air	Air	Air	Air	Air	Air	Air	Air	Air	Air	Air	Air	Air	Air	Air	Air	Air	Air
125.24	Air	Air	Air	Air	Air	Air	Air	Air	Air	Air	Air	Air	Air	Air	Air	Air	Air	Air	Air	Air	Air	Air	Air	Air	Air	Air	Air	Air	Air	Air	Air	Air	Air	Air	Air	Air	Air	Air	Air	Air	Air	Air	Air	Air	Air	Air	Air	Air	Air
129.28	Air	Air	Air	Air	Air	Air	Air	Air	Air	Air	Air	Air	Air	Air	Air	Air	Air	Air	Air	Air	Air	Air	Air	Air	Air	Air	Air	Air	Air	Air	Air	Air	Air	Air	Air	Air	Air	Air	Air	Air	Air	Air	Air	Air	Air	Air	Air	Air	Air
133.32	Air	Air	Air	Air	Air	Air	Air	Air	Air	Air	Air	Air	Air	Air	Air	Air	Air	Air	Air	Air	Air	Air	Air	Air	Air	Air	Air	Air	Air	Air	Air	Air	Air	Air	Air	Air	Air	Air	Air	Air	Air	Air	Air	Air	Air	Air	Air	Air	Air
137.36	Air	Air	Air	Air	Air	Air	Air	Air	Air	Air	Air	Air	Air	Air	Air	Air	Air	Air	Air	Air	Air	Air	Air	Air	Air	Air	Air	Air	Air	Air	Air	Air	Air	Air	Air	Air	Air	Air	Air	Air	Air	Air	Air	Air	Air	Air	Air	Air	Air
141.4	Air	Air	Air	Air	Air	Air	Air	Air	Air	Air	Air	Air	Air	Air	Air	Air	Air	Air	Air	Air	Air	Air	Air	Air	Air	Air	Air	Air	Air	Air	Air	Air	Air	Air	Air	Air	Air	Air	Air	Air	Air	Air	Air	Air	Air	Air	Air	Air	Air
145.44	Air	Air	Air	Air	Air	Air	Air	Air	Air	Air	Air	Air	Air	Air	Air	Air	Air	Air	Air	Air	Air	Air	Air	Air	Air	Air	Air	Air	Air	Air	Air	Air	Air	Air	Air	Air	Air	Air	Air	Air	Air	Air	Air	Air	Air	Air	Air	Air	Air
149.48	Air	Air	Air	Air	Air	Air	Air	Air	Air	Air	Air	Air	Air	Air	Air	Air	Air	Air	Air	Air	Air	Air	Air	Air	Air	Air	Air	Air	Air	Air	Air	Air	Air	Air	Air	Air	Air	Air	Air	Air	Air	Air	Air	Air	Air	Air	Air	Air	Air
153.52	Air	Air	Air	Air	Air	Air	Air	Air	Air	Air	Air	Air	Air	Air	Air	Air	Air	Air	Air	Air	Air	Air	Air	Air	Air	Air	Air	Air	Air	Air	Air	Air	Air	Air	Air	Air	Air	Air	Air	Air	Air	Air	Air	Air	Air	Air	Air	Air	Air
157.56	Air	Air	Air	Air	Air	Air	Air	Air	Air	Air	Air	Air	Air	Air	Air	Air	Air	Air	Air	Air	Air	Air	Air	Air	Air	Air	Air	Air	Air	Air	Air	Air	Air	Air	Air	Air	Air	Air	Air	Air	Air	Air	Air	Air	Air	Air	Air	Air	Air
161.6	Air	Air	Air	Air	Air	Air	Air	Air	Air	Air	Air	Air	Air	Air	Air	Air	Air	Air	Air	Air	Air	Air	Air	Air	Air	Air	Air	Air	Air	Air	Air	Air	Air	Air	Air	Air	Air	Air	Air	Air	Air	Air	Air	Air	Air	Air	Air	Air	Air
165.64	Air	Air	Air	Air	Air	Air	Air	Air	Air	Air	Air	Air	Air	Air	Air	Air	Air	Air	Air	Air	Air	Air	Air	Air	Air	Air	Air	Air	Air	Air	Air	Air	Air	Air	Air	Air	Air	Air	Air	Air	Air	Air	Air	Air	Air	Air	Air	Air	Air
169.68	Air	Air	Air	Air	Air	Air	Air	Air	Air	Air	Air	Air	Air	Air	Air	Air	Air	Air	Air	Air	Air	Air	Air	Air	Air	Air	Air	Air	Air	Air	Air	Air	Air	Air	Air	Air	Air	Air	Air	Air	Air	Air	Air	Air	Air	Air	Air	Air	Air
173.72	Air	Air	Air	Air	Air	Air	Air	Air	Air	Air	Air	Air	Air	Air	Air	Air	Air	Air	Air	Air	Air	Air	Air	Air	Air	Air	Air	Air	Air	Air	Air	Air	Air	Air	Air	Air	Air	Air	Air	Air	Air	Air	Air	Air	Air	Air	Air	Air	Air
177.76	Air	Air	Air	Air	Air	Air	Air	Air	Air	Air	Air	Air	Air	Air	Air	Air	Air	Air	Air	Air	Air	Air	Air	Air	Air	Air	Air	Air	Air	Air	Air	Air	Air	Air	Air	Air	Air	Air	Air	Air	Air	Air	Air	Air	Air	Air	Air	Air	Air
181.8	Air	Air	Air	Air	Air	Air	Air	Air	Air	Air	Air	Air	Air	Air	Air	Air	Air	Air	Air	Air	Air	Air	Air	Air	Air	Air	Air	Air	Air	Air	Air	Air	Air	Air	Air	Air	Air	Air	Air	Air	Air	Air	Air	Air	Air	Air	Air	Air	Air
185.84	Air	Air	Air	Air	Air	Air	Air	Air	Air	Air	Air	Air	Air	Air	Air	Air	Air	Air	Air	Air	Air	Air	Air	Air	Air	Air	Air	Air	Air	Air	Air	Air	Air	Air	Air	Air	Air	Air	Air	Air	Air	Air	Air	Air	Air	Air	Air	Air	Air
189.88	Air	Air	Air	Air	Air	Air	Air	Air	Air	Air	Air	Air	Air	Air	Air	Air	Air	Air	Air	Air	Air	Air	Air	Air	Air	Air	Air	Air	Air	Air	Air	Air	Air	Air	Air	Air	Air	Air	Air	Air	Air	Air	Air	Air	Air	Air	Air	Air	Air
193.92	Air	Air	Air	Air	Air	Air	Air	Air	Air	Air	Air	Air	Air	Air	Air	Air	Air	Air	Air	Air	Air	Air	Air	Air	Air	Air	Air	Air	Air	Air	Air	Air	Air	Air	Air	Air	Air	Air	Air	Air	Air	Air	Air	Air	Air	Air	Air	Air	Air
197.96	Air	Air	Air	Air	Air	Air	Air	Air	Air	Air	Air	Air	Air	Air	Air	Air	Air	Air	Air	Air	Air	Air	Air	Air	Air	Air	Air	Air	Air	Air	Air	Air	Air	Air	Air	Air	Air	Air	Air	Air	Air	Air	Air	Air	Air	Air	Air	Air	Air
202	Air	Air	Air	Air	Air	Air	Air	Air	Air	Air	Air	Air	Air	Air	Air	Air	Air	Air	Air	Air	Air	Air	Air	Air	Air	Air	Air	Air	Air	Air	Air	Air	Air	Air	Air	Air	Air	Air	Air	Air	Air	Air	Air	Air	Air	Air	Air	Air	Air
206.04	Air	Air	Air	Air	Air	Air	Air	Air	Air	Air	Air	Air	Air	Air	Air	Air	Air	Air	Air	Air	Air	Air	Air	Air	Air	Air	Air	Air	Air	Air	Air	Air	Air	Air	Air	Air	Air	Air	Air	Air	Air	Air	Air	Air	Air	Air	Air	Air	Air
210.08	Air	Air	Air	Air	Air	Air	Air	Air	Air	Air	Air	Air	Air	Air	Air	Air	Air	Air	Air	Air	Air	Air	Air	Air	Air	Air	Air	Air	Air	Air	Air	Air	Air	Air	Air	Air	Air	Air	Air	Air	Air	Air	Air	Air	Air	Air	Air	Air	Air
214.12	Air	Air	Air	Air	Air	Air	Air	Air	Air	Air	Air	Air	Air	Air	Air	Air	Air	Air	Air	Air	Air	Air	Air	Air	Air	Air	Air	Air	Air	Air	Air	Air	Air	Air	Air	Air	Air	Air	Air	Air	Air	Air	Air	Air	Air	Air	Air	Air	Air
218.16	Air	Air	Air	Air	Air	Air	Air	Air	Air	Air	Air	Air	Air	Air	Air	Air	Air	Air	Air	Air	Air	Air	Air	Air	Air	Air	Air	Air	Air	Air	Air	Air	Air	Air	Air	Air	Air	Air	Air	Air	Air	Air	Air	Air	Air	Air	Air	Air	Air
222.2	Air	Air	Air	Air	Air	Air	Air	Air	Air	Air	Air	Air	Air	Air	Air	Air	Air	Air	Air	Air	Air	Air	Air	Air	Air	Air	Air	Air	Air	Air	Air	Air	Air	Air	Air	Air	Air	Air	Air	Air	Air	Air	Air	Air	Air	Air	Air	Air	Air
226.24	Air	Air	Air	Air	Air	Air	Air	Air	Air	Air	Air	Air	Air	Air	Air	Air	Air	Air	Air	Air	Air	Air	Air	Air	Air	Air	Air	Air	Air	Air	Air	Air	Air	Air	Air	Air	Air	Air	Air	Air	Air	Air	Air	Air	Air	Air	Air	Air	Air
230.28	Air	Air	Air	Air	Air	Air	Air	Air	Air	Air	Air	Air	Air	Air	Air	Air	Air	Air	Air	Air	Air	Air	Air	Air	Air	Air	Air	Air	Air	Air	Air	Air	Air	Air	Air	Air	Air	Air	Air	Air	Air	Air	Air	Air	Air	Air	Air	Air	Air
234.32	Air	Air	Air	Air	Air	Air	Air	Air	Air	Air	Air	Air	Air	Air	Air	Air	Air	Air	Air	Air	Air	Air	Air	Air	Air	Air	Air	Air	Air	Air	Air	Air	Air	Air	Air	Air	Air	Air	Air	Air	Air	Air	Air	Air	Air	Air	Air	Air	Air
238.36	Air	Air	Air	Air	Air	Air	Air	Air	Air	Air	Air	Air	Air	Air	Air	Air	Air	Air	Air	Air	Air	Air	Air	Air	Air	Air	Air	Air	Air	Air	Air	Air	Air	Air	Air	Air	Air	Air	Air	Air	Air	Air	Air	Air	Air	Air	Air	Air	Air
242.4	Air	Air	Air	Air	Air	Air	Air	Air	Air	Air	Air	Air	Air	Air	Air	Air	Air	Air	Air	Air	Air	Air	Air	Air	Air	Air	Air	Air	Air	Air	Air	Air	Air	Air	Air	Air	Air	Air	Air	Air	Air	Air	Air	Air	Air	Air	Air	Air	Air
246.44	Air	Air	Air	Air	Air	Air	Air	Air	Air	Air	Air	Air	Air	Air	Air	Air	Air	Air	Air	Air	Air	Air	Air	Air	Air	Air	Air	Air	Air	Air	Air	Air	Air	Air	Air	Air	Air	Air	Air	Air	Air	Air	Air	Air	Air	Air	Air	Air	Air
250.48	Air	Air	Air	Air	Air	Air	Air	Air	Air	Air	Air	Air	Air	Air	Air	Air	Air	Air	Air	Air	Air	Air	Air	Air	Air	Air	Air	Air	Air	Air	Air	Air	Air	Air	Air	Air	Air	Air	Air	Air	Air	Air	Air	Air	Air	Air	Air	Air	Air
254.52	Air	Air	Air	Air	Air	Air	Air	Air	Air	Air	Air	Air	Air	Air	Air	Air	Air	Air	Air	Air	Air	Air	Air	Air	Air	Air	Air	Air	Air	Air	Air	Air	Air	Air	Air	Air	Air	Air	Air	Air	Air	Air	Air	Air	Air	Air	Air	Air	Air
258.56	Air	Air	Air	Air	Air	Air	Air	Air	Air	Air	Air	Air	Air	Air	Air	Air	Air	Air	Air	Air	Air	Air	Air	Air	Air	Air	Air	Air	Air	Air	Air	Air	Air	Air	Air	Air	Air	Air	Air	Air	Air	Air	Air	Air	Air	Air	Air	Air	Air
262.6	Air	Air	Air	Air	Air	Air	Air	Air	Air	Air	Air	Air	Air	Air	Air	Air	Air	Air	Air	Air	Air	Air	Air	Air	Air	Air	Air	Air	Air	Air	Air	Air	Air	Air	Air	Air	Air	Air	Air	Air	Air	Air	Air	Air	Air	Air	Air	Air	Air
266.64	Air	Air	Air	Air	Air	Air	Air	Air	Air	Air	Air	Air	Air	Air	Air	Air	Air	Air	Air	Air	Air	Air	Air	Air	Air	Air	Air	Air	Air	Air	Air	Air	Air	Air	Air	Air	Air	Air	Air	Air	Air	Air	Air	Air	Air	Air	Air	Air	Air
270.68	Air	Air	Air	Air	Air	Air	Air	Air	Air	Air	Air	Air	Air	Air	Air	Air	Air	Air	Air	Air	Air	Air	Air	Air	Air	Air	Air	Air	Air	Air	Air	Air	Air	Air	Air	Air	Air	Air	Air	Air	Air	Air	Air	Air	Air	Air	Air	Air	Air
274.72	Air	Air	Air	Air	Air	Air	Air	Air	Air	Air	Air	Air	Air	Air	Air	Air	Air	Air	Air	Air	Air	Air	Air	Air	Air	Air	Air	Air	Air	Air	Air	Air	Air	Air	Air	Air	Air	Air	Air	Air	Air	Air	Air	Air	Air	Air	Air	Air	Air
278.76	Air	Air	Air	Air	Air	Air	Air	Air	Air	Air	Air	Air	Air	Air	Air	Air	Air	Air	Air	Air	Air	Air	Air	Air	Air	Air	Air	Air	Air	Air	Air	Air	Air	Air	Air	Air	Air	Air	Air	Air	Air	Air	Air	Air	Air	Air	Air	Air	Air
282.8	Air	Air	Air	Air	Air	Air	Air	Air	Air	Air	Air	Air	Air	Air	Air	Air	Air	Air	Air	Air	Air	Air	Air	Air	Air	Air	Air	Air	Air	Air	Air	Air	Air	Air	Air	Air	Air	Air	Air	Air	Air	Air	Air	Air	Air	Air	Air	Air	Air
286.84	Air	Air	Air	Air	Air	Air	Air	Air	Air	Air	Air	Air	Air	Air	Air	Air	Air	Air	Air	Air	Air	Air	Air	Air	Air	Air	Air	Air	Air	Air	Air	Air	Air	Air	Air	Air	Air	Air	Air	Air	Air	Air	Air	Air	Air	Air	Air	Air	Air
290.88	Air	Air	Air	Air	Air	Air	Air	Air	Air	Air	Air	Air	Air	Air	Air	Air	Air	Air	Air	Air	Air	Air	Air	Air	Air	Air	Air	Air	Air	Air	Air	Air	Air	Air	Air	Air	Air	Air	Air	Air	Air	Air	Air	Air	Air	Air	Air	Air	Air
294.92	Air	Air	Air	Air	Air	Air	Air	Air	Air	Air	Air	Air	Air	Air	Air	Air	Air	Air	Air	Air	Air	Air	Air	Air	Air	Air	Air	Air	Air	Air	Air	Air	Air	Air	Air	Air	Air	Air	Air	Air	Air	Air	Air	Air	Air	Air	Air	Air	Air
298.96	Air	Air	Air	Air	Air	Air	Air	Air	Air	Air	Air	Air	Air	Air	Air	Air	Air	Air	Air	Air	Air	Air	Air	Air	Air	Air	Air	Air	Air	Air	Air	Air	Air	Air	Air	Air	Air	Air	Air	Air	Air	Air	Air	Air	Air	Air	Air	Air	Air
303	Air	Air	Air	Air	Air	Air	Air	Air	Air	Air	Air	Air	Air	Air	Air	Air	Air	Air	Air	Air	Air	Air	Air	Air	Air	Air	Air	Air	Air	Air	Air	Air	Air	Air	Air	Air	Air	Air	Air	Air	Air	Air	Air	Air	Air	Air	Air	Air	Air
307.04	Air	Air	Air	Air	Air	Air	Air	Air	Air	Air	Air	Air	Air	Air	Air	Air	Air	Air	Air	Air	Air	Air	Air	Air	Air	Air	Air	Air	Air	Air	Air	Air	Air	Air	Air	Air	Air	Air	Air	Air	Air	Air	Air	Air	Air	Air	Air	Air	Air
311.08	Air	Air	Air	Air	Air	Air	Air	Air	Air	Air	Air	Air	Air	Air	Air	Air	Air	Air	Air	Air	Air	Air	Air	Air	Air	Air	Air	Air	Air	Air	Air	Air	Air	Air	Air	Air	Air	Air	Air	Air	Air	Air	Air	Air	Air	Air	Air	Air	Air
315.12	Air	Air	Air	Air	Air	Air	Air	Air	Air	Air	Air	Air	Air	Air	Air	Air	Air	Air	Air	Air	Air	Air	Air	Air	Air	Air	Air	Air	Air	Air	Air	Air	Air	Air	Air	Air	Air	Air	Air	Air	Air	Air	Air	Air	Air	Air	Air	Air	Air
319.16	Air	Air	Air	Air	Air	Air	Air	Air	Air	Air	Air	Air	Air	Air	Air	Air	Air	Air	Air	Air	Air	Air	Air	Air	Air	Air	Air	Air	Air	Air	Air	Air	Air	Air	Air	Air	Air	Air	Air	Air	Air	Air	Air	Air	Air	Air	Air	Air	Air
323.2	Air	Air	Air	Air	Air	Air	Air	Air	Air	Air	Air	Air	Air	Air	Air	Air	Air	Air	Air	Air	Air	Air	Air	Air	Air	Air	Air	Air	Air	Air	Air	Air	Air	Air	Air	Air	Air	Air	Air	Air	Air	Air	Air	Air	Air	Air	Air	Air	Air
327.24	Air	Air	Air	Air	Air	Air	Air	Air	Air	Air	Air	Air	Air	Air	Air	Air	Air	Air	Air	Air	Air	Air	Air	Air	Air	Air	Air	Air	Air	Air	Air	Air	Air	Air	Air	Air	Air	Air	Air	Air	Air	Air	Air	Air	Air	Air	Air	Air	Air
331.28	Air	Air	Air	Air	Air	Air	Air	Air	Air	Air	Air	Air	Air	Air	Air	Air	Air	Air	Air	Air	Air	Air	Air	Air	Air	Air	Air	Air	Air	Air	Air	Air	Air	Air	Air	Air	Air	Air	Air	Air	Air	Air	Air	Air	Air	Air	Air	Air	Air
335.32	Air	Air	Air	Air	Air	Air	Air	Air	Air	Air	Air	Air	Air	Air	Air	Air	Air	Air	Air	Air	Air	Air	Air	Air	Air	Air	Air	Air	Air	Air	Air	Air	Air	Air	Air	Air	Air	Air	Air	Air	Air	Air	Air	Air	Air	Air	Air	Air	Air
339.36	Air	Air	Air	Air	Air	Air	Air	Air	Air	Air	Air	Air	Air	Air	Air	Air	Air	Air	Air	Air	Air	Air	Air	Air	Air	Air	Air	Air	Air	Air	Air	Air	Air	Air	Air	Air	Air	Air	Air	Air	Air	Air	Air	Air	Air	Air	Air	Air	Air
343.4	Air	Air	Air	Air	Air	Air	Air	Air	Air	Air	Air	Air	Air	Air	Air	Air	Air	Air	Air	Air	Air	Air	Air	Air	Air	Air	Air	Air	Air	Air	Air	Air	Air	Air	Air	Air	Air	Air	Air	Air	Air	Air	Air	Air	Air	Air	Air	Air	Air
347.44	Air	Air	Air	Air	Air	Air	Air	Air	Air	Air	Air	Air	Air	Air	Air	Air	Air	Air	Air	Air	Air	Air	Air	Air	Air	Air	Air	Air	Air	Air	Air	Air	Air	Air	Air	Air	Air	Air	Air	Air	Air	Air	Air	Air	Air	Air	Air	Air	Air
351.48	Air	Air	Air	Air	Air	Air	Air	Air	Air	Air	Air	Air	Air	Air	Air	Air	Air	Air	Air	Air	Air	Air	Air	Air	Air	Air	Air	Air	Air	Air	Air	Air	Air	Air	Air	Air	Air	Air	Air	Air	Air	Air	Air	Air	Air	Air	Air	Air	Air
355.52	Air	Air	Air	Air	Air	Air	Air	Air	Air	Air	Air	Air	Air	Air	Air	Air	Air	Air	Air	Air	Air	Air	Air	Air	Air	Air	Air	Air	Air	Air	Air	Air	Air	Air	Air	Air	Air	Air	Air	Air	Air	Air	Air	Air	Air	Air	Air	Air	Air
359.56	Air	Air	Air	Air	Air	Air	Air	Air	Air	Air	Air	Air	Air	Air	Air	Air	Air	Air	Air	Air	Air	Air	Air	Air	Air	Air	Air	Air	Air	Air	Air	Air	Air	Air	Air	Air	Air	Air	Air	Air	Air	Air	Air	Air	Air	Air	Air	Air	Air
363.6	Air	Air	Air	Air	Air	Air	Air	Air	Air	Air	Air	Air	Air	Air	Air	Air	Air	Air	Air	Air	Air	Air	Air	Air	Air	Air	Air	Air	Air	Air	Air	Air	Air	Air	Air	Air	Air	Air	Air	Air	Air	Air	Air	Air	Air	Air	Air	Air	Air
367.64	Air	Air	Air	Air	Air	Air	Air	Air	Air	Air	Air	Air	Air	Air	Air	Air	Air	Air	Air	Air	Air	Air	Air	Air	Air	Air	Air	Air	Air	Air	Air	Air	Air	Air	Air	Air	Air	Air	Air	Air	Air	Air	Air	Air	Air	Air	Air	Air	Air
371.68	Air	Air	Air	Air	Air	Air	Air	Air	Air	Air	Air	Air	Air	Air	Air	Air	Air	Air	Air	Air	Air	Air	Air	Air	Air	Air	Air	Air	Air	Air	Air	Air	Air	Air	Air	Air	Air	Air	Air	Air	Air	Air	Air	Air	Air	Air	Air	Air	Air
375.72	Air	Air	Air	Air	Air	Air	Air	Air	Air	Air	Air	Air	Air	Air	Air	Air	Air	Air	Air	Air	Air	Air	Air	Air	Air	Air	Air	Air	Air	Air	Air	Air	Air	Air	Air	Air	Air	Air	Air	Air	Air	Air	Air	Air	Air	Air	Air	Air	Air
379.76	Air	Air	Air	Air	Air	Air	Air	Air	Air	Air	Air	Air	Air	Air	Air	Air	Air	Air	Air	Air	Air	Air	Air	Air	Air	Air	Air	Air	Air	Air	Air	Air	Air	Air	Air	Air	Air	Air	Air	Air	Air	Air	Air	Air	Air	Air	Air	Air	Air
383.8	Air	Air	Air	Air	Air	Air	Air	Air	Air	Air	Air	Air	Air	Air	Air	Air	Air	Air	Air	Air	Air	Air	Air	Air	Air	Air	Air	Air	Air	Air	Air	Air	Air	Air	Air	Air	Air	Air	Air	Air	Air	Air	Air	Air	Air	Air	Air	Air	Air
387.84	Air	Air	Air	Air	Air	Air	Air	Air	Air	Air	Air	Air	Air	Air	Air	Air	Air	Air	Air	Air	Air	Air	Air	Air	Air	Air	Air	Air	Air	Air	Air	Air	Air	Air	Air	Air	Air	Air	Air	Air	Air	Air	Air	Air	Air	Air	Air	Air	Air
391.88	Air	Air	Air	Air	Air	Air	Air	Air	Air	Air	Air	Air	Air	Air	Air	Air	Air	Air	Air	Air	Air	Air	Air	Air	Air	Air	Air	Air	Air	Air	Air	Air	Air	Air	Air	Air	Air	Air	Air	Air	Air	Air	Air	Air	Air	Air	Air	Air	Air
395.92	Air	Air	Air	Air	Air	Air	Air	Air	Air	Air	Air	Air	Air	Air	Air	Air	Air	Air	Air	Air	Air	Air	Air	Air	Air	Air	Air	Air	Air	Air	Air	Air	Air	Air	Air	Air	Air	Air	Air	Air	Air	Air	Air	Air	Air	Air	Air	Air	Air
399.96	Air	Air	Air	Air	Air	Air	Air	Air	Air	Air	Air	Air	Air	Air	Air	Air	Air	Air	Air	Air	Air	Air	Air	Air	Air	Air	Air	Air	Air	Air	Air	Air	Air	Air	Air	Air	Air	Air	Air	Air	Air	Air	Air	Air	Air	Air	Air	Air	Air
[truncated: 952 more columns]

## Sheet: Fig. 6e
	x coordinate (μm)
z coordinate (μm)	-1999.32	-1995.31	-1991.31	-1987.31	-1983.3	-1979.3	-1975.3	-1971.3	-1967.29	-1963.29	-1959.29	-1955.29	-1951.28	-1947.28	-1943.28	-1939.28	-1935.27	-1931.27	-1927.27	-1923.27	-1919.26	-1915.26	-1911.26	-1907.25	-1903.25	-1899.25	-1895.25	-1891.24	-1887.24	-1883.24	-1879.24	-1875.23	-1871.23	-1867.23	-1863.23	-1859.22	-1855.22	-1851.22	-1847.22	-1843.21	-1839.21	-1835.21	-1831.2	-1827.2	-1823.2	-1819.2	-1815.19	-1811.19	-1807.19
0	Air	Air	Air	Air	Air	Air	Air	Air	Air	Air	Air	Air	Air	Air	Air	Air	Air	Air	Air	Air	Air	Air	Air	Air	Air	Air	Air	Air	Air	Air	Air	Air	Air	Air	Air	Air	Air	Air	Air	Air	Air	Air	Air	Air	Air	Air	Air	Air	Air
4.04	Air	Air	Air	Air	Air	Air	Air	Air	Air	Air	Air	Air	Air	Air	Air	Air	Air	Air	Air	Air	Air	Air	Air	Air	Air	Air	Air	Air	Air	Air	Air	Air	Air	Air	Air	Air	Air	Air	Air	Air	Air	Air	Air	Air	Air	Air	Air	Air	Air
8.08	Air	Air	Air	Air	Air	Air	Air	Air	Air	Air	Air	Air	Air	Air	Air	Air	Air	Air	Air	Air	Air	Air	Air	Air	Air	Air	Air	Air	Air	Air	Air	Air	Air	Air	Air	Air	Air	Air	Air	Air	Air	Air	Air	Air	Air	Air	Air	Air	Air
12.12	Air	Air	Air	Air	Air	Air	Air	Air	Air	Air	Air	Air	Air	Air	Air	Air	Air	Air	Air	Air	Air	Air	Air	Air	Air	Air	Air	Air	Air	Air	Air	Air	Air	Air	Air	Air	Air	Air	Air	Air	Air	Air	Air	Air	Air	Air	Air	Air	Air
16.16	Air	Air	Air	Air	Air	Air	Air	Air	Air	Air	Air	Air	Air	Air	Air	Air	Air	Air	Air	Air	Air	Air	Air	Air	Air	Air	Air	Air	Air	Air	Air	Air	Air	Air	Air	Air	Air	Air	Air	Air	Air	Air	Air	Air	Air	Air	Air	Air	Air
20.2	Air	Air	Air	Air	Air	Air	Air	Air	Air	Air	Air	Air	Air	Air	Air	Air	Air	Air	Air	Air	Air	Air	Air	Air	Air	Air	Air	Air	Air	Air	Air	Air	Air	Air	Air	Air	Air	Air	Air	Air	Air	Air	Air	Air	Air	Air	Air	Air	Air
24.24	Air	Air	Air	Air	Air	Air	Air	Air	Air	Air	Air	Air	Air	Air	Air	Air	Air	Air	Air	Air	Air	Air	Air	Air	Air	Air	Air	Air	Air	Air	Air	Air	Air	Air	Air	Air	Air	Air	Air	Air	Air	Air	Air	Air	Air	Air	Air	Air	Air
28.28	Air	Air	Air	Air	Air	Air	Air	Air	Air	Air	Air	Air	Air	Air	Air	Air	Air	Air	Air	Air	Air	Air	Air	Air	Air	Air	Air	Air	Air	Air	Air	Air	Air	Air	Air	Air	Air	Air	Air	Air	Air	Air	Air	Air	Air	Air	Air	Air	Air
32.32	Air	Air	Air	Air	Air	Air	Air	Air	Air	Air	Air	Air	Air	Air	Air	Air	Air	Air	Air	Air	Air	Air	Air	Air	Air	Air	Air	Air	Air	Air	Air	Air	Air	Air	Air	Air	Air	Air	Air	Air	Air	Air	Air	Air	Air	Air	Air	Air	Air
36.36	Air	Air	Air	Air	Air	Air	Air	Air	Air	Air	Air	Air	Air	Air	Air	Air	Air	Air	Air	Air	Air	Air	Air	Air	Air	Air	Air	Air	Air	Air	Air	Air	Air	Air	Air	Air	Air	Air	Air	Air	Air	Air	Air	Air	Air	Air	Air	Air	Air
40.4	Air	Air	Air	Air	Air	Air	Air	Air	Air	Air	Air	Air	Air	Air	Air	Air	Air	Air	Air	Air	Air	Air	Air	Air	Air	Air	Air	Air	Air	Air	Air	Air	Air	Air	Air	Air	Air	Air	Air	Air	Air	Air	Air	Air	Air	Air	Air	Air	Air
44.44	Air	Air	Air	Air	Air	Air	Air	Air	Air	Air	Air	Air	Air	Air	Air	Air	Air	Air	Air	Air	Air	Air	Air	Air	Air	Air	Air	Air	Air	Air	Air	Air	Air	Air	Air	Air	Air	Air	Air	Air	Air	Air	Air	Air	Air	Air	Air	Air	Air
48.48	Air	Air	Air	Air	Air	Air	Air	Air	Air	Air	Air	Air	Air	Air	Air	Air	Air	Air	Air	Air	Air	Air	Air	Air	Air	Air	Air	Air	Air	Air	Air	Air	Air	Air	Air	Air	Air	Air	Air	Air	Air	Air	Air	Air	Air	Air	Air	Air	Air
52.52	Air	Air	Air	Air	Air	Air	Air	Air	Air	Air	Air	Air	Air	Air	Air	Air	Air	Air	Air	Air	Air	Air	Air	Air	Air	Air	Air	Air	Air	Air	Air	Air	Air	Air	Air	Air	Air	Air	Air	Air	Air	Air	Air	Air	Air	Air	Air	Air	Air
56.56	Air	Air	Air	Air	Air	Air	Air	Air	Air	Air	Air	Air	Air	Air	Air	Air	Air	Air	Air	Air	Air	Air	Air	Air	Air	Air	Air	Air	Air	Air	Air	Air	Air	Air	Air	Air	Air	Air	Air	Air	Air	Air	Air	Air	Air	Air	Air	Air	Air
60.6	Air	Air	Air	Air	Air	Air	Air	Air	Air	Air	Air	Air	Air	Air	Air	Air	Air	Air	Air	Air	Air	Air	Air	Air	Air	Air	Air	Air	Air	Air	Air	Air	Air	Air	Air	Air	Air	Air	Air	Air	Air	Air	Air	Air	Air	Air	Air	Air	Air
64.64	Air	Air	Air	Air	Air	Air	Air	Air	Air	Air	Air	Air	Air	Air	Air	Air	Air	Air	Air	Air	Air	Air	Air	Air	Air	Air	Air	Air	Air	Air	Air	Air	Air	Air	Air	Air	Air	Air	Air	Air	Air	Air	Air	Air	Air	Air	Air	Air	Air
68.68	Air	Air	Air	Air	Air	Air	Air	Air	Air	Air	Air	Air	Air	Air	Air	Air	Air	Air	Air	Air	Air	Air	Air	Air	Air	Air	Air	Air	Air	Air	Air	Air	Air	Air	Air	Air	Air	Air	Air	Air	Air	Air	Air	Air	Air	Air	Air	Air	Air
72.72	Air	Air	Air	Air	Air	Air	Air	Air	Air	Air	Air	Air	Air	Air	Air	Air	Air	Air	Air	Air	Air	Air	Air	Air	Air	Air	Air	Air	Air	Air	Air	Air	Air	Air	Air	Air	Air	Air	Air	Air	Air	Air	Air	Air	Air	Air	Air	Air	Air
76.76	Air	Air	Air	Air	Air	Air	Air	Air	Air	Air	Air	Air	Air	Air	Air	Air	Air	Air	Air	Air	Air	Air	Air	Air	Air	Air	Air	Air	Air	Air	Air	Air	Air	Air	Air	Air	Air	Air	Air	Air	Air	Air	Air	Air	Air	Air	Air	Air	Air
80.8	Air	Air	Air	Air	Air	Air	Air	Air	Air	Air	Air	Air	Air	Air	Air	Air	Air	Air	Air	Air	Air	Air	Air	Air	Air	Air	Air	Air	Air	Air	Air	Air	Air	Air	Air	Air	Air	Air	Air	Air	Air	Air	Air	Air	Air	Air	Air	Air	Air
84.84	Air	Air	Air	Air	Air	Air	Air	Air	Air	Air	Air	Air	Air	Air	Air	Air	Air	Air	Air	Air	Air	Air	Air	Air	Air	Air	Air	Air	Air	Air	Air	Air	Air	Air	Air	Air	Air	Air	Air	Air	Air	Air	Air	Air	Air	Air	Air	Air	Air
88.88	Air	Air	Air	Air	Air	Air	Air	Air	Air	Air	Air	Air	Air	Air	Air	Air	Air	Air	Air	Air	Air	Air	Air	Air	Air	Air	Air	Air	Air	Air	Air	Air	Air	Air	Air	Air	Air	Air	Air	Air	Air	Air	Air	Air	Air	Air	Air	Air	Air
92.92	Air	Air	Air	Air	Air	Air	Air	Air	Air	Air	Air	Air	Air	Air	Air	Air	Air	Air	Air	Air	Air	Air	Air	Air	Air	Air	Air	Air	Air	Air	Air	Air	Air	Air	Air	Air	Air	Air	Air	Air	Air	Air	Air	Air	Air	Air	Air	Air	Air
96.96	Air	Air	Air	Air	Air	Air	Air	Air	Air	Air	Air	Air	Air	Air	Air	Air	Air	Air	Air	Air	Air	Air	Air	Air	Air	Air	Air	Air	Air	Air	Air	Air	Air	Air	Air	Air	Air	Air	Air	Air	Air	Air	Air	Air	Air	Air	Air	Air	Air
101	Air	Air	Air	Air	Air	Air	Air	Air	Air	Air	Air	Air	Air	Air	Air	Air	Air	Air	Air	Air	Air	Air	Air	Air	Air	Air	Air	Air	Air	Air	Air	Air	Air	Air	Air	Air	Air	Air	Air	Air	Air	Air	Air	Air	Air	Air	Air	Air	Air
105.04	Air	Air	Air	Air	Air	Air	Air	Air	Air	Air	Air	Air	Air	Air	Air	Air	Air	Air	Air	Air	Air	Air	Air	Air	Air	Air	Air	Air	Air	Air	Air	Air	Air	Air	Air	Air	Air	Air	Air	Air	Air	Air	Air	Air	Air	Air	Air	Air	Air
109.08	Air	Air	Air	Air	Air	Air	Air	Air	Air	Air	Air	Air	Air	Air	Air	Air	Air	Air	Air	Air	Air	Air	Air	Air	Air	Air	Air	Air	Air	Air	Air	Air	Air	Air	Air	Air	Air	Air	Air	Air	Air	Air	Air	Air	Air	Air	Air	Air	Air
113.12	Air	Air	Air	Air	Air	Air	Air	Air	Air	Air	Air	Air	Air	Air	Air	Air	Air	Air	Air	Air	Air	Air	Air	Air	Air	Air	Air	Air	Air	Air	Air	Air	Air	Air	Air	Air	Air	Air	Air	Air	Air	Air	Air	Air	Air	Air	Air	Air	Air
117.16	Air	Air	Air	Air	Air	Air	Air	Air	Air	Air	Air	Air	Air	Air	Air	Air	Air	Air	Air	Air	Air	Air	Air	Air	Air	Air	Air	Air	Air	Air	Air	Air	Air	Air	Air	Air	Air	Air	Air	Air	Air	Air	Air	Air	Air	Air	Air	Air	Air
121.2	Air	Air	Air	Air	Air	Air	Air	Air	Air	Air	Air	Air	Air	Air	Air	Air	Air	Air	Air	Air	Air	Air	Air	Air	Air	Air	Air	Air	Air	Air	Air	Air	Air	Air	Air	Air	Air	Air	Air	Air	Air	Air	Air	Air	Air	Air	Air	Air	Air
125.24	Air	Air	Air	Air	Air	Air	Air	Air	Air	Air	Air	Air	Air	Air	Air	Air	Air	Air	Air	Air	Air	Air	Air	Air	Air	Air	Air	Air	Air	Air	Air	Air	Air	Air	Air	Air	Air	Air	Air	Air	Air	Air	Air	Air	Air	Air	Air	Air	Air
129.28	Air	Air	Air	Air	Air	Air	Air	Air	Air	Air	Air	Air	Air	Air	Air	Air	Air	Air	Air	Air	Air	Air	Air	Air	Air	Air	Air	Air	Air	Air	Air	Air	Air	Air	Air	Air	Air	Air	Air	Air	Air	Air	Air	Air	Air	Air	Air	Air	Air
133.32	Air	Air	Air	Air	Air	Air	Air	Air	Air	Air	Air	Air	Air	Air	Air	Air	Air	Air	Air	Air	Air	Air	Air	Air	Air	Air	Air	Air	Air	Air	Air	Air	Air	Air	Air	Air	Air	Air	Air	Air	Air	Air	Air	Air	Air	Air	Air	Air	Air
137.36	Air	Air	Air	Air	Air	Air	Air	Air	Air	Air	Air	Air	Air	Air	Air	Air	Air	Air	Air	Air	Air	Air	Air	Air	Air	Air	Air	Air	Air	Air	Air	Air	Air	Air	Air	Air	Air	Air	Air	Air	Air	Air	Air	Air	Air	Air	Air	Air	Air
141.4	Air	Air	Air	Air	Air	Air	Air	Air	Air	Air	Air	Air	Air	Air	Air	Air	Air	Air	Air	Air	Air	Air	Air	Air	Air	Air	Air	Air	Air	Air	Air	Air	Air	Air	Air	Air	Air	Air	Air	Air	Air	Air	Air	Air	Air	Air	Air	Air	Air
145.44	Air	Air	Air	Air	Air	Air	Air	Air	Air	Air	Air	Air	Air	Air	Air	Air	Air	Air	Air	Air	Air	Air	Air	Air	Air	Air	Air	Air	Air	Air	Air	Air	Air	Air	Air	Air	Air	Air	Air	Air	Air	Air	Air	Air	Air	Air	Air	Air	Air
149.48	Air	Air	Air	Air	Air	Air	Air	Air	Air	Air	Air	Air	Air	Air	Air	Air	Air	Air	Air	Air	Air	Air	Air	Air	Air	Air	Air	Air	Air	Air	Air	Air	Air	Air	Air	Air	Air	Air	Air	Air	Air	Air	Air	Air	Air	Air	Air	Air	Air
153.52	Air	Air	Air	Air	Air	Air	Air	Air	Air	Air	Air	Air	Air	Air	Air	Air	Air	Air	Air	Air	Air	Air	Air	Air	Air	Air	Air	Air	Air	Air	Air	Air	Air	Air	Air	Air	Air	Air	Air	Air	Air	Air	Air	Air	Air	Air	Air	Air	Air
157.56	Air	Air	Air	Air	Air	Air	Air	Air	Air	Air	Air	Air	Air	Air	Air	Air	Air	Air	Air	Air	Air	Air	Air	Air	Air	Air	Air	Air	Air	Air	Air	Air	Air	Air	Air	Air	Air	Air	Air	Air	Air	Air	Air	Air	Air	Air	Air	Air	Air
161.6	Air	Air	Air	Air	Air	Air	Air	Air	Air	Air	Air	Air	Air	Air	Air	Air	Air	Air	Air	Air	Air	Air	Air	Air	Air	Air	Air	Air	Air	Air	Air	Air	Air	Air	Air	Air	Air	Air	Air	Air	Air	Air	Air	Air	Air	Air	Air	Air	Air
165.64	Air	Air	Air	Air	Air	Air	Air	Air	Air	Air	Air	Air	Air	Air	Air	Air	Air	Air	Air	Air	Air	Air	Air	Air	Air	Air	Air	Air	Air	Air	Air	Air	Air	Air	Air	Air	Air	Air	Air	Air	Air	Air	Air	Air	Air	Air	Air	Air	Air
169.68	Air	Air	Air	Air	Air	Air	Air	Air	Air	Air	Air	Air	Air	Air	Air	Air	Air	Air	Air	Air	Air	Air	Air	Air	Air	Air	Air	Air	Air	Air	Air	Air	Air	Air	Air	Air	Air	Air	Air	Air	Air	Air	Air	Air	Air	Air	Air	Air	Air
173.72	Air	Air	Air	Air	Air	Air	Air	Air	Air	Air	Air	Air	Air	Air	Air	Air	Air	Air	Air	Air	Air	Air	Air	Air	Air	Air	Air	Air	Air	Air	Air	Air	Air	Air	Air	Air	Air	Air	Air	Air	Air	Air	Air	Air	Air	Air	Air	Air	Air
177.76	Air	Air	Air	Air	Air	Air	Air	Air	Air	Air	Air	Air	Air	Air	Air	Air	Air	Air	Air	Air	Air	Air	Air	Air	Air	Air	Air	Air	Air	Air	Air	Air	Air	Air	Air	Air	Air	Air	Air	Air	Air	Air	Air	Air	Air	Air	Air	Air	Air
181.8	Air	Air	Air	Air	Air	Air	Air	Air	Air	Air	Air	Air	Air	Air	Air	Air	Air	Air	Air	Air	Air	Air	Air	Air	Air	Air	Air	Air	Air	Air	Air	Air	Air	Air	Air	Air	Air	Air	Air	Air	Air	Air	Air	Air	Air	Air	Air	Air	Air
185.84	Air	Air	Air	Air	Air	Air	Air	Air	Air	Air	Air	Air	Air	Air	Air	Air	Air	Air	Air	Air	Air	Air	Air	Air	Air	Air	Air	Air	Air	Air	Air	Air	Air	Air	Air	Air	Air	Air	Air	Air	Air	Air	Air	Air	Air	Air	Air	Air	Air
189.88	Air	Air	Air	Air	Air	Air	Air	Air	Air	Air	Air	Air	Air	Air	Air	Air	Air	Air	Air	Air	Air	Air	Air	Air	Air	Air	Air	Air	Air	Air	Air	Air	Air	Air	Air	Air	Air	Air	Air	Air	Air	Air	Air	Air	Air	Air	Air	Air	Air
193.92	Air	Air	Air	Air	Air	Air	Air	Air	Air	Air	Air	Air	Air	Air	Air	Air	Air	Air	Air	Air	Air	Air	Air	Air	Air	Air	Air	Air	Air	Air	Air	Air	Air	Air	Air	Air	Air	Air	Air	Air	Air	Air	Air	Air	Air	Air	Air	Air	Air
197.96	Air	Air	Air	Air	Air	Air	Air	Air	Air	Air	Air	Air	Air	Air	Air	Air	Air	Air	Air	Air	Air	Air	Air	Air	Air	Air	Air	Air	Air	Air	Air	Air	Air	Air	Air	Air	Air	Air	Air	Air	Air	Air	Air	Air	Air	Air	Air	Air	Air
202	Air	Air	Air	Air	Air	Air	Air	Air	Air	Air	Air	Air	Air	Air	Air	Air	Air	Air	Air	Air	Air	Air	Air	Air	Air	Air	Air	Air	Air	Air	Air	Air	Air	Air	Air	Air	Air	Air	Air	Air	Air	Air	Air	Air	Air	Air	Air	Air	Air
206.04	Air	Air	Air	Air	Air	Air	Air	Air	Air	Air	Air	Air	Air	Air	Air	Air	Air	Air	Air	Air	Air	Air	Air	Air	Air	Air	Air	Air	Air	Air	Air	Air	Air	Air	Air	Air	Air	Air	Air	Air	Air	Air	Air	Air	Air	Air	Air	Air	Air
210.08	Air	Air	Air	Air	Air	Air	Air	Air	Air	Air	Air	Air	Air	Air	Air	Air	Air	Air	Air	Air	Air	Air	Air	Air	Air	Air	Air	Air	Air	Air	Air	Air	Air	Air	Air	Air	Air	Air	Air	Air	Air	Air	Air	Air	Air	Air	Air	Air	Air
214.12	Air	Air	Air	Air	Air	Air	Air	Air	Air	Air	Air	Air	Air	Air	Air	Air	Air	Air	Air	Air	Air	Air	Air	Air	Air	Air	Air	Air	Air	Air	Air	Air	Air	Air	Air	Air	Air	Air	Air	Air	Air	Air	Air	Air	Air	Air	Air	Air	Air
218.16	Air	Air	Air	Air	Air	Air	Air	Air	Air	Air	Air	Air	Air	Air	Air	Air	Air	Air	Air	Air	Air	Air	Air	Air	Air	Air	Air	Air	Air	Air	Air	Air	Air	Air	Air	Air	Air	Air	Air	Air	Air	Air	Air	Air	Air	Air	Air	Air	Air
222.2	Air	Air	Air	Air	Air	Air	Air	Air	Air	Air	Air	Air	Air	Air	Air	Air	Air	Air	Air	Air	Air	Air	Air	Air	Air	Air	Air	Air	Air	Air	Air	Air	Air	Air	Air	Air	Air	Air	Air	Air	Air	Air	Air	Air	Air	Air	Air	Air	Air
226.24	Air	Air	Air	Air	Air	Air	Air	Air	Air	Air	Air	Air	Air	Air	Air	Air	Air	Air	Air	Air	Air	Air	Air	Air	Air	Air	Air	Air	Air	Air	Air	Air	Air	Air	Air	Air	Air	Air	Air	Air	Air	Air	Air	Air	Air	Air	Air	Air	Air
230.28	Air	Air	Air	Air	Air	Air	Air	Air	Air	Air	Air	Air	Air	Air	Air	Air	Air	Air	Air	Air	Air	Air	Air	Air	Air	Air	Air	Air	Air	Air	Air	Air	Air	Air	Air	Air	Air	Air	Air	Air	Air	Air	Air	Air	Air	Air	Air	Air	Air
234.32	Air	Air	Air	Air	Air	Air	Air	Air	Air	Air	Air	Air	Air	Air	Air	Air	Air	Air	Air	Air	Air	Air	Air	Air	Air	Air	Air	Air	Air	Air	Air	Air	Air	Air	Air	Air	Air	Air	Air	Air	Air	Air	Air	Air	Air	Air	Air	Air	Air
238.36	Air	Air	Air	Air	Air	Air	Air	Air	Air	Air	Air	Air	Air	Air	Air	Air	Air	Air	Air	Air	Air	Air	Air	Air	Air	Air	Air	Air	Air	Air	Air	Air	Air	Air	Air	Air	Air	Air	Air	Air	Air	Air	Air	Air	Air	Air	Air	Air	Air
242.4	Air	Air	Air	Air	Air	Air	Air	Air	Air	Air	Air	Air	Air	Air	Air	Air	Air	Air	Air	Air	Air	Air	Air	Air	Air	Air	Air	Air	Air	Air	Air	Air	Air	Air	Air	Air	Air	Air	Air	Air	Air	Air	Air	Air	Air	Air	Air	Air	Air
246.44	Air	Air	Air	Air	Air	Air	Air	Air	Air	Air	Air	Air	Air	Air	Air	Air	Air	Air	Air	Air	Air	Air	Air	Air	Air	Air	Air	Air	Air	Air	Air	Air	Air	Air	Air	Air	Air	Air	Air	Air	Air	Air	Air	Air	Air	Air	Air	Air	Air
250.48	Air	Air	Air	Air	Air	Air	Air	Air	Air	Air	Air	Air	Air	Air	Air	Air	Air	Air	Air	Air	Air	Air	Air	Air	Air	Air	Air	Air	Air	Air	Air	Air	Air	Air	Air	Air	Air	Air	Air	Air	Air	Air	Air	Air	Air	Air	Air	Air	Air
254.52	Air	Air	Air	Air	Air	Air	Air	Air	Air	Air	Air	Air	Air	Air	Air	Air	Air	Air	Air	Air	Air	Air	Air	Air	Air	Air	Air	Air	Air	Air	Air	Air	Air	Air	Air	Air	Air	Air	Air	Air	Air	Air	Air	Air	Air	Air	Air	Air	Air
258.56	Air	Air	Air	Air	Air	Air	Air	Air	Air	Air	Air	Air	Air	Air	Air	Air	Air	Air	Air	Air	Air	Air	Air	Air	Air	Air	Air	Air	Air	Air	Air	Air	Air	Air	Air	Air	Air	Air	Air	Air	Air	Air	Air	Air	Air	Air	Air	Air	Air
262.6	Air	Air	Air	Air	Air	Air	Air	Air	Air	Air	Air	Air	Air	Air	Air	Air	Air	Air	Air	Air	Air	Air	Air	Air	Air	Air	Air	Air	Air	Air	Air	Air	Air	Air	Air	Air	Air	Air	Air	Air	Air	Air	Air	Air	Air	Air	Air	Air	Air
266.64	Air	Air	Air	Air	Air	Air	Air	Air	Air	Air	Air	Air	Air	Air	Air	Air	Air	Air	Air	Air	Air	Air	Air	Air	Air	Air	Air	Air	Air	Air	Air	Air	Air	Air	Air	Air	Air	Air	Air	Air	Air	Air	Air	Air	Air	Air	Air	Air	Air
270.68	Air	Air	Air	Air	Air	Air	Air	Air	Air	Air	Air	Air	Air	Air	Air	Air	Air	Air	Air	Air	Air	Air	Air	Air	Air	Air	Air	Air	Air	Air	Air	Air	Air	Air	Air	Air	Air	Air	Air	Air	Air	Air	Air	Air	Air	Air	Air	Air	Air
274.72	Air	Air	Air	Air	Air	Air	Air	Air	Air	Air	Air	Air	Air	Air	Air	Air	Air	Air	Air	Air	Air	Air	Air	Air	Air	Air	Air	Air	Air	Air	Air	Air	Air	Air	Air	Air	Air	Air	Air	Air	Air	Air	Air	Air	Air	Air	Air	Air	Air
278.76	Air	Air	Air	Air	Air	Air	Air	Air	Air	Air	Air	Air	Air	Air	Air	Air	Air	Air	Air	Air	Air	Air	Air	Air	Air	Air	Air	Air	Air	Air	Air	Air	Air	Air	Air	Air	Air	Air	Air	Air	Air	Air	Air	Air	Air	Air	Air	Air	Air
282.8	Air	Air	Air	Air	Air	Air	Air	Air	Air	Air	Air	Air	Air	Air	Air	Air	Air	Air	Air	Air	Air	Air	Air	Air	Air	Air	Air	Air	Air	Air	Air	Air	Air	Air	Air	Air	Air	Air	Air	Air	Air	Air	Air	Air	Air	Air	Air	Air	Air
286.84	Air	Air	Air	Air	Air	Air	Air	Air	Air	Air	Air	Air	Air	Air	Air	Air	Air	Air	Air	Air	Air	Air	Air	Air	Air	Air	Air	Air	Air	Air	Air	Air	Air	Air	Air	Air	Air	Air	Air	Air	Air	Air	Air	Air	Air	Air	Air	Air	Air
290.88	Air	Air	Air	Air	Air	Air	Air	Air	Air	Air	Air	Air	Air	Air	Air	Air	Air	Air	Air	Air	Air	Air	Air	Air	Air	Air	Air	Air	Air	Air	Air	Air	Air	Air	Air	Air	Air	Air	Air	Air	Air	Air	Air	Air	Air	Air	Air	Air	Air
294.92	Air	Air	Air	Air	Air	Air	Air	Air	Air	Air	Air	Air	Air	Air	Air	Air	Air	Air	Air	Air	Air	Air	Air	Air	Air	Air	Air	Air	Air	Air	Air	Air	Air	Air	Air	Air	Air	Air	Air	Air	Air	Air	Air	Air	Air	Air	Air	Air	Air
298.96	Air	Air	Air	Air	Air	Air	Air	Air	Air	Air	Air	Air	Air	Air	Air	Air	Air	Air	Air	Air	Air	Air	Air	Air	Air	Air	Air	Air	Air	Air	Air	Air	Air	Air	Air	Air	Air	Air	Air	Air	Air	Air	Air	Air	Air	Air	Air	Air	Air
303	Air	Air	Air	Air	Air	Air	Air	Air	Air	Air	Air	Air	Air	Air	Air	Air	Air	Air	Air	Air	Air	Air	Air	Air	Air	Air	Air	Air	Air	Air	Air	Air	Air	Air	Air	Air	Air	Air	Air	Air	Air	Air	Air	Air	Air	Air	Air	Air	Air
307.04	Air	Air	Air	Air	Air	Air	Air	Air	Air	Air	Air	Air	Air	Air	Air	Air	Air	Air	Air	Air	Air	Air	Air	Air	Air	Air	Air	Air	Air	Air	Air	Air	Air	Air	Air	Air	Air	Air	Air	Air	Air	Air	Air	Air	Air	Air	Air	Air	Air
311.08	Air	Air	Air	Air	Air	Air	Air	Air	Air	Air	Air	Air	Air	Air	Air	Air	Air	Air	Air	Air	Air	Air	Air	Air	Air	Air	Air	Air	Air	Air	Air	Air	Air	Air	Air	Air	Air	Air	Air	Air	Air	Air	Air	Air	Air	Air	Air	Air	Air
315.12	Air	Air	Air	Air	Air	Air	Air	Air	Air	Air	Air	Air	Air	Air	Air	Air	Air	Air	Air	Air	Air	Air	Air	Air	Air	Air	Air	Air	Air	Air	Air	Air	Air	Air	Air	Air	Air	Air	Air	Air	Air	Air	Air	Air	Air	Air	Air	Air	Air
319.16	Air	Air	Air	Air	Air	Air	Air	Air	Air	Air	Air	Air	Air	Air	Air	Air	Air	Air	Air	Air	Air	Air	Air	Air	Air	Air	Air	Air	Air	Air	Air	Air	Air	Air	Air	Air	Air	Air	Air	Air	Air	Air	Air	Air	Air	Air	Air	Air	Air
323.2	Air	Air	Air	Air	Air	Air	Air	Air	Air	Air	Air	Air	Air	Air	Air	Air	Air	Air	Air	Air	Air	Air	Air	Air	Air	Air	Air	Air	Air	Air	Air	Air	Air	Air	Air	Air	Air	Air	Air	Air	Air	Air	Air	Air	Air	Air	Air	Air	Air
327.24	Air	Air	Air	Air	Air	Air	Air	Air	Air	Air	Air	Air	Air	Air	Air	Air	Air	Air	Air	Air	Air	Air	Air	Air	Air	Air	Air	Air	Air	Air	Air	Air	Air	Air	Air	Air	Air	Air	Air	Air	Air	Air	Air	Air	Air	Air	Air	Air	Air
331.28	Air	Air	Air	Air	Air	Air	Air	Air	Air	Air	Air	Air	Air	Air	Air	Air	Air	Air	Air	Air	Air	Air	Air	Air	Air	Air	Air	Air	Air	Air	Air	Air	Air	Air	Air	Air	Air	Air	Air	Air	Air	Air	Air	Air	Air	Air	Air	Air	Air
335.32	Air	Air	Air	Air	Air	Air	Air	Air	Air	Air	Air	Air	Air	Air	Air	Air	Air	Air	Air	Air	Air	Air	Air	Air	Air	Air	Air	Air	Air	Air	Air	Air	Air	Air	Air	Air	Air	Air	Air	Air	Air	Air	Air	Air	Air	Air	Air	Air	Air
339.36	Air	Air	Air	Air	Air	Air	Air	Air	Air	Air	Air	Air	Air	Air	Air	Air	Air	Air	Air	Air	Air	Air	Air	Air	Air	Air	Air	Air	Air	Air	Air	Air	Air	Air	Air	Air	Air	Air	Air	Air	Air	Air	Air	Air	Air	Air	Air	Air	Air
343.4	Air	Air	Air	Air	Air	Air	Air	Air	Air	Air	Air	Air	Air	Air	Air	Air	Air	Air	Air	Air	Air	Air	Air	Air	Air	Air	Air	Air	Air	Air	Air	Air	Air	Air	Air	Air	Air	Air	Air	Air	Air	Air	Air	Air	Air	Air	Air	Air	Air
347.44	Air	Air	Air	Air	Air	Air	Air	Air	Air	Air	Air	Air	Air	Air	Air	Air	Air	Air	Air	Air	Air	Air	Air	Air	Air	Air	Air	Air	Air	Air	Air	Air	Air	Air	Air	Air	Air	Air	Air	Air	Air	Air	Air	Air	Air	Air	Air	Air	Air
351.48	Air	Air	Air	Air	Air	Air	Air	Air	Air	Air	Air	Air	Air	Air	Air	Air	Air	Air	Air	Air	Air	Air	Air	Air	Air	Air	Air	Air	Air	Air	Air	Air	Air	Air	Air	Air	Air	Air	Air	Air	Air	Air	Air	Air	Air	Air	Air	Air	Air
355.52	Air	Air	Air	Air	Air	Air	Air	Air	Air	Air	Air	Air	Air	Air	Air	Air	Air	Air	Air	Air	Air	Air	Air	Air	Air	Air	Air	Air	Air	Air	Air	Air	Air	Air	Air	Air	Air	Air	Air	Air	Air	Air	Air	Air	Air	Air	Air	Air	Air
359.56	Air	Air	Air	Air	Air	Air	Air	Air	Air	Air	Air	Air	Air	Air	Air	Air	Air	Air	Air	Air	Air	Air	Air	Air	Air	Air	Air	Air	Air	Air	Air	Air	Air	Air	Air	Air	Air	Air	Air	Air	Air	Air	Air	Air	Air	Air	Air	Air	Air
363.6	Air	Air	Air	Air	Air	Air	Air	Air	Air	Air	Air	Air	Air	Air	Air	Air	Air	Air	Air	Air	Air	Air	Air	Air	Air	Air	Air	Air	Air	Air	Air	Air	Air	Air	Air	Air	Air	Air	Air	Air	Air	Air	Air	Air	Air	Air	Air	Air	Air
367.64	Air	Air	Air	Air	Air	Air	Air	Air	Air	Air	Air	Air	Air	Air	Air	Air	Air	Air	Air	Air	Air	Air	Air	Air	Air	Air	Air	Air	Air	Air	Air	Air	Air	Air	Air	Air	Air	Air	Air	Air	Air	Air	Air	Air	Air	Air	Air	Air	Air
371.68	Air	Air	Air	Air	Air	Air	Air	Air	Air	Air	Air	Air	Air	Air	Air	Air	Air	Air	Air	Air	Air	Air	Air	Air	Air	Air	Air	Air	Air	Air	Air	Air	Air	Air	Air	Air	Air	Air	Air	Air	Air	Air	Air	Air	Air	Air	Air	Air	Air
375.72	Air	Air	Air	Air	Air	Air	Air	Air	Air	Air	Air	Air	Air	Air	Air	Air	Air	Air	Air	Air	Air	Air	Air	Air	Air	Air	Air	Air	Air	Air	Air	Air	Air	Air	Air	Air	Air	Air	Air	Air	Air	Air	Air	Air	Air	Air	Air	Air	Air
379.76	Air	Air	Air	Air	Air	Air	Air	Air	Air	Air	Air	Air	Air	Air	Air	Air	Air	Air	Air	Air	Air	Air	Air	Air	Air	Air	Air	Air	Air	Air	Air	Air	Air	Air	Air	Air	Air	Air	Air	Air	Air	Air	Air	Air	Air	Air	Air	Air	Air
383.8	Air	Air	Air	Air	Air	Air	Air	Air	Air	Air	Air	Air	Air	Air	Air	Air	Air	Air	Air	Air	Air	Air	Air	Air	Air	Air	Air	Air	Air	Air	Air	Air	Air	Air	Air	Air	Air	Air	Air	Air	Air	Air	Air	Air	Air	Air	Air	Air	Air
387.84	Air	Air	Air	Air	Air	Air	Air	Air	Air	Air	Air	Air	Air	Air	Air	Air	Air	Air	Air	Air	Air	Air	Air	Air	Air	Air	Air	Air	Air	Air	Air	Air	Air	Air	Air	Air	Air	Air	Air	Air	Air	Air	Air	Air	Air	Air	Air	Air	Air
391.88	Air	Air	Air	Air	Air	Air	Air	Air	Air	Air	Air	Air	Air	Air	Air	Air	Air	Air	Air	Air	Air	Air	Air	Air	Air	Air	Air	Air	Air	Air	Air	Air	Air	Air	Air	Air	Air	Air	Air	Air	Air	Air	Air	Air	Air	Air	Air	Air	Air
395.92	Air	Air	Air	Air	Air	Air	Air	Air	Air	Air	Air	Air	Air	Air	Air	Air	Air	Air	Air	Air	Air	Air	Air	Air	Air	Air	Air	Air	Air	Air	Air	Air	Air	Air	Air	Air	Air	Air	Air	Air	Air	Air	Air	Air	Air	Air	Air	Air	Air
399.96	Air	Air	Air	Air	Air	Air	Air	Air	Air	Air	Air	Air	Air	Air	Air	Air	Air	Air	Air	Air	Air	Air	Air	Air	Air	Air	Air	Air	Air	Air	Air	Air	Air	Air	Air	Air	Air	Air	Air	Air	Air	Air	Air	Air	Air	Air	Air	Air	Air
[truncated: 952 more columns]

## Sheet: Fig. 6f
	x coordinate (μm)
z coordinate (μm)	-1999.32	-1995.31	-1991.31	-1987.31	-1983.3	-1979.3	-1975.3	-1971.3	-1967.29	-1963.29	-1959.29	-1955.29	-1951.28	-1947.28	-1943.28	-1939.28	-1935.27	-1931.27	-1927.27	-1923.27	-1919.26	-1915.26	-1911.26	-1907.25	-1903.25	-1899.25	-1895.25	-1891.24	-1887.24	-1883.24	-1879.24	-1875.23	-1871.23	-1867.23	-1863.23	-1859.22	-1855.22	-1851.22	-1847.22	-1843.21	-1839.21	-1835.21	-1831.2	-1827.2	-1823.2	-1819.2	-1815.19	-1811.19	-1807.19
0	Air	Air	Air	Air	Air	Air	Air	Air	Air	Air	Air	Air	Air	Air	Air	Air	Air	Air	Air	Air	Air	Air	Air	Air	Air	Air	Air	Air	Air	Air	Air	Air	Air	Air	Air	Air	Air	Air	Air	Air	Air	Air	Air	Air	Air	Air	Air	Air	Air
4.04	Air	Air	Air	Air	Air	Air	Air	Air	Air	Air	Air	Air	Air	Air	Air	Air	Air	Air	Air	Air	Air	Air	Air	Air	Air	Air	Air	Air	Air	Air	Air	Air	Air	Air	Air	Air	Air	Air	Air	Air	Air	Air	Air	Air	Air	Air	Air	Air	Air
8.08	Air	Air	Air	Air	Air	Air	Air	Air	Air	Air	Air	Air	Air	Air	Air	Air	Air	Air	Air	Air	Air	Air	Air	Air	Air	Air	Air	Air	Air	Air	Air	Air	Air	Air	Air	Air	Air	Air	Air	Air	Air	Air	Air	Air	Air	Air	Air	Air	Air
12.12	Air	Air	Air	Air	Air	Air	Air	Air	Air	Air	Air	Air	Air	Air	Air	Air	Air	Air	Air	Air	Air	Air	Air	Air	Air	Air	Air	Air	Air	Air	Air	Air	Air	Air	Air	Air	Air	Air	Air	Air	Air	Air	Air	Air	Air	Air	Air	Air	Air
16.16	Air	Air	Air	Air	Air	Air	Air	Air	Air	Air	Air	Air	Air	Air	Air	Air	Air	Air	Air	Air	Air	Air	Air	Air	Air	Air	Air	Air	Air	Air	Air	Air	Air	Air	Air	Air	Air	Air	Air	Air	Air	Air	Air	Air	Air	Air	Air	Air	Air
20.2	Air	Air	Air	Air	Air	Air	Air	Air	Air	Air	Air	Air	Air	Air	Air	Air	Air	Air	Air	Air	Air	Air	Air	Air	Air	Air	Air	Air	Air	Air	Air	Air	Air	Air	Air	Air	Air	Air	Air	Air	Air	Air	Air	Air	Air	Air	Air	Air	Air
24.24	Air	Air	Air	Air	Air	Air	Air	Air	Air	Air	Air	Air	Air	Air	Air	Air	Air	Air	Air	Air	Air	Air	Air	Air	Air	Air	Air	Air	Air	Air	Air	Air	Air	Air	Air	Air	Air	Air	Air	Air	Air	Air	Air	Air	Air	Air	Air	Air	Air
28.28	Air	Air	Air	Air	Air	Air	Air	Air	Air	Air	Air	Air	Air	Air	Air	Air	Air	Air	Air	Air	Air	Air	Air	Air	Air	Air	Air	Air	Air	Air	Air	Air	Air	Air	Air	Air	Air	Air	Air	Air	Air	Air	Air	Air	Air	Air	Air	Air	Air
32.32	Air	Air	Air	Air	Air	Air	Air	Air	Air	Air	Air	Air	Air	Air	Air	Air	Air	Air	Air	Air	Air	Air	Air	Air	Air	Air	Air	Air	Air	Air	Air	Air	Air	Air	Air	Air	Air	Air	Air	Air	Air	Air	Air	Air	Air	Air	Air	Air	Air
36.36	Air	Air	Air	Air	Air	Air	Air	Air	Air	Air	Air	Air	Air	Air	Air	Air	Air	Air	Air	Air	Air	Air	Air	Air	Air	Air	Air	Air	Air	Air	Air	Air	Air	Air	Air	Air	Air	Air	Air	Air	Air	Air	Air	Air	Air	Air	Air	Air	Air
40.4	Air	Air	Air	Air	Air	Air	Air	Air	Air	Air	Air	Air	Air	Air	Air	Air	Air	Air	Air	Air	Air	Air	Air	Air	Air	Air	Air	Air	Air	Air	Air	Air	Air	Air	Air	Air	Air	Air	Air	Air	Air	Air	Air	Air	Air	Air	Air	Air	Air
44.44	Air	Air	Air	Air	Air	Air	Air	Air	Air	Air	Air	Air	Air	Air	Air	Air	Air	Air	Air	Air	Air	Air	Air	Air	Air	Air	Air	Air	Air	Air	Air	Air	Air	Air	Air	Air	Air	Air	Air	Air	Air	Air	Air	Air	Air	Air	Air	Air	Air
48.48	Air	Air	Air	Air	Air	Air	Air	Air	Air	Air	Air	Air	Air	Air	Air	Air	Air	Air	Air	Air	Air	Air	Air	Air	Air	Air	Air	Air	Air	Air	Air	Air	Air	Air	Air	Air	Air	Air	Air	Air	Air	Air	Air	Air	Air	Air	Air	Air	Air
52.52	Air	Air	Air	Air	Air	Air	Air	Air	Air	Air	Air	Air	Air	Air	Air	Air	Air	Air	Air	Air	Air	Air	Air	Air	Air	Air	Air	Air	Air	Air	Air	Air	Air	Air	Air	Air	Air	Air	Air	Air	Air	Air	Air	Air	Air	Air	Air	Air	Air
56.56	Air	Air	Air	Air	Air	Air	Air	Air	Air	Air	Air	Air	Air	Air	Air	Air	Air	Air	Air	Air	Air	Air	Air	Air	Air	Air	Air	Air	Air	Air	Air	Air	Air	Air	Air	Air	Air	Air	Air	Air	Air	Air	Air	Air	Air	Air	Air	Air	Air
60.6	Air	Air	Air	Air	Air	Air	Air	Air	Air	Air	Air	Air	Air	Air	Air	Air	Air	Air	Air	Air	Air	Air	Air	Air	Air	Air	Air	Air	Air	Air	Air	Air	Air	Air	Air	Air	Air	Air	Air	Air	Air	Air	Air	Air	Air	Air	Air	Air	Air
64.64	Air	Air	Air	Air	Air	Air	Air	Air	Air	Air	Air	Air	Air	Air	Air	Air	Air	Air	Air	Air	Air	Air	Air	Air	Air	Air	Air	Air	Air	Air	Air	Air	Air	Air	Air	Air	Air	Air	Air	Air	Air	Air	Air	Air	Air	Air	Air	Air	Air
68.68	Air	Air	Air	Air	Air	Air	Air	Air	Air	Air	Air	Air	Air	Air	Air	Air	Air	Air	Air	Air	Air	Air	Air	Air	Air	Air	Air	Air	Air	Air	Air	Air	Air	Air	Air	Air	Air	Air	Air	Air	Air	Air	Air	Air	Air	Air	Air	Air	Air
72.72	Air	Air	Air	Air	Air	Air	Air	Air	Air	Air	Air	Air	Air	Air	Air	Air	Air	Air	Air	Air	Air	Air	Air	Air	Air	Air	Air	Air	Air	Air	Air	Air	Air	Air	Air	Air	Air	Air	Air	Air	Air	Air	Air	Air	Air	Air	Air	Air	Air
76.76	Air	Air	Air	Air	Air	Air	Air	Air	Air	Air	Air	Air	Air	Air	Air	Air	Air	Air	Air	Air	Air	Air	Air	Air	Air	Air	Air	Air	Air	Air	Air	Air	Air	Air	Air	Air	Air	Air	Air	Air	Air	Air	Air	Air	Air	Air	Air	Air	Air
80.8	Air	Air	Air	Air	Air	Air	Air	Air	Air	Air	Air	Air	Air	Air	Air	Air	Air	Air	Air	Air	Air	Air	Air	Air	Air	Air	Air	Air	Air	Air	Air	Air	Air	Air	Air	Air	Air	Air	Air	Air	Air	Air	Air	Air	Air	Air	Air	Air	Air
84.84	Air	Air	Air	Air	Air	Air	Air	Air	Air	Air	Air	Air	Air	Air	Air	Air	Air	Air	Air	Air	Air	Air	Air	Air	Air	Air	Air	Air	Air	Air	Air	Air	Air	Air	Air	Air	Air	Air	Air	Air	Air	Air	Air	Air	Air	Air	Air	Air	Air
88.88	Air	Air	Air	Air	Air	Air	Air	Air	Air	Air	Air	Air	Air	Air	Air	Air	Air	Air	Air	Air	Air	Air	Air	Air	Air	Air	Air	Air	Air	Air	Air	Air	Air	Air	Air	Air	Air	Air	Air	Air	Air	Air	Air	Air	Air	Air	Air	Air	Air
92.92	Air	Air	Air	Air	Air	Air	Air	Air	Air	Air	Air	Air	Air	Air	Air	Air	Air	Air	Air	Air	Air	Air	Air	Air	Air	Air	Air	Air	Air	Air	Air	Air	Air	Air	Air	Air	Air	Air	Air	Air	Air	Air	Air	Air	Air	Air	Air	Air	Air
96.96	Air	Air	Air	Air	Air	Air	Air	Air	Air	Air	Air	Air	Air	Air	Air	Air	Air	Air	Air	Air	Air	Air	Air	Air	Air	Air	Air	Air	Air	Air	Air	Air	Air	Air	Air	Air	Air	Air	Air	Air	Air	Air	Air	Air	Air	Air	Air	Air	Air
101	Air	Air	Air	Air	Air	Air	Air	Air	Air	Air	Air	Air	Air	Air	Air	Air	Air	Air	Air	Air	Air	Air	Air	Air	Air	Air	Air	Air	Air	Air	Air	Air	Air	Air	Air	Air	Air	Air	Air	Air	Air	Air	Air	Air	Air	Air	Air	Air	Air
105.04	Air	Air	Air	Air	Air	Air	Air	Air	Air	Air	Air	Air	Air	Air	Air	Air	Air	Air	Air	Air	Air	Air	Air	Air	Air	Air	Air	Air	Air	Air	Air	Air	Air	Air	Air	Air	Air	Air	Air	Air	Air	Air	Air	Air	Air	Air	Air	Air	Air
109.08	Air	Air	Air	Air	Air	Air	Air	Air	Air	Air	Air	Air	Air	Air	Air	Air	Air	Air	Air	Air	Air	Air	Air	Air	Air	Air	Air	Air	Air	Air	Air	Air	Air	Air	Air	Air	Air	Air	Air	Air	Air	Air	Air	Air	Air	Air	Air	Air	Air
113.12	Air	Air	Air	Air	Air	Air	Air	Air	Air	Air	Air	Air	Air	Air	Air	Air	Air	Air	Air	Air	Air	Air	Air	Air	Air	Air	Air	Air	Air	Air	Air	Air	Air	Air	Air	Air	Air	Air	Air	Air	Air	Air	Air	Air	Air	Air	Air	Air	Air
117.16	Air	Air	Air	Air	Air	Air	Air	Air	Air	Air	Air	Air	Air	Air	Air	Air	Air	Air	Air	Air	Air	Air	Air	Air	Air	Air	Air	Air	Air	Air	Air	Air	Air	Air	Air	Air	Air	Air	Air	Air	Air	Air	Air	Air	Air	Air	Air	Air	Air
121.2	Air	Air	Air	Air	Air	Air	Air	Air	Air	Air	Air	Air	Air	Air	Air	Air	Air	Air	Air	Air	Air	Air	Air	Air	Air	Air	Air	Air	Air	Air	Air	Air	Air	Air	Air	Air	Air	Air	Air	Air	Air	Air	Air	Air	Air	Air	Air	Air	Air
125.24	Air	Air	Air	Air	Air	Air	Air	Air	Air	Air	Air	Air	Air	Air	Air	Air	Air	Air	Air	Air	Air	Air	Air	Air	Air	Air	Air	Air	Air	Air	Air	Air	Air	Air	Air	Air	Air	Air	Air	Air	Air	Air	Air	Air	Air	Air	Air	Air	Air
129.28	Air	Air	Air	Air	Air	Air	Air	Air	Air	Air	Air	Air	Air	Air	Air	Air	Air	Air	Air	Air	Air	Air	Air	Air	Air	Air	Air	Air	Air	Air	Air	Air	Air	Air	Air	Air	Air	Air	Air	Air	Air	Air	Air	Air	Air	Air	Air	Air	Air
133.32	Air	Air	Air	Air	Air	Air	Air	Air	Air	Air	Air	Air	Air	Air	Air	Air	Air	Air	Air	Air	Air	Air	Air	Air	Air	Air	Air	Air	Air	Air	Air	Air	Air	Air	Air	Air	Air	Air	Air	Air	Air	Air	Air	Air	Air	Air	Air	Air	Air
137.36	Air	Air	Air	Air	Air	Air	Air	Air	Air	Air	Air	Air	Air	Air	Air	Air	Air	Air	Air	Air	Air	Air	Air	Air	Air	Air	Air	Air	Air	Air	Air	Air	Air	Air	Air	Air	Air	Air	Air	Air	Air	Air	Air	Air	Air	Air	Air	Air	Air
141.4	Air	Air	Air	Air	Air	Air	Air	Air	Air	Air	Air	Air	Air	Air	Air	Air	Air	Air	Air	Air	Air	Air	Air	Air	Air	Air	Air	Air	Air	Air	Air	Air	Air	Air	Air	Air	Air	Air	Air	Air	Air	Air	Air	Air	Air	Air	Air	Air	Air
145.44	Air	Air	Air	Air	Air	Air	Air	Air	Air	Air	Air	Air	Air	Air	Air	Air	Air	Air	Air	Air	Air	Air	Air	Air	Air	Air	Air	Air	Air	Air	Air	Air	Air	Air	Air	Air	Air	Air	Air	Air	Air	Air	Air	Air	Air	Air	Air	Air	Air
149.48	Air	Air	Air	Air	Air	Air	Air	Air	Air	Air	Air	Air	Air	Air	Air	Air	Air	Air	Air	Air	Air	Air	Air	Air	Air	Air	Air	Air	Air	Air	Air	Air	Air	Air	Air	Air	Air	Air	Air	Air	Air	Air	Air	Air	Air	Air	Air	Air	Air
153.52	Air	Air	Air	Air	Air	Air	Air	Air	Air	Air	Air	Air	Air	Air	Air	Air	Air	Air	Air	Air	Air	Air	Air	Air	Air	Air	Air	Air	Air	Air	Air	Air	Air	Air	Air	Air	Air	Air	Air	Air	Air	Air	Air	Air	Air	Air	Air	Air	Air
157.56	Air	Air	Air	Air	Air	Air	Air	Air	Air	Air	Air	Air	Air	Air	Air	Air	Air	Air	Air	Air	Air	Air	Air	Air	Air	Air	Air	Air	Air	Air	Air	Air	Air	Air	Air	Air	Air	Air	Air	Air	Air	Air	Air	Air	Air	Air	Air	Air	Air
161.6	Air	Air	Air	Air	Air	Air	Air	Air	Air	Air	Air	Air	Air	Air	Air	Air	Air	Air	Air	Air	Air	Air	Air	Air	Air	Air	Air	Air	Air	Air	Air	Air	Air	Air	Air	Air	Air	Air	Air	Air	Air	Air	Air	Air	Air	Air	Air	Air	Air
165.64	Air	Air	Air	Air	Air	Air	Air	Air	Air	Air	Air	Air	Air	Air	Air	Air	Air	Air	Air	Air	Air	Air	Air	Air	Air	Air	Air	Air	Air	Air	Air	Air	Air	Air	Air	Air	Air	Air	Air	Air	Air	Air	Air	Air	Air	Air	Air	Air	Air
169.68	Air	Air	Air	Air	Air	Air	Air	Air	Air	Air	Air	Air	Air	Air	Air	Air	Air	Air	Air	Air	Air	Air	Air	Air	Air	Air	Air	Air	Air	Air	Air	Air	Air	Air	Air	Air	Air	Air	Air	Air	Air	Air	Air	Air	Air	Air	Air	Air	Air
173.72	Air	Air	Air	Air	Air	Air	Air	Air	Air	Air	Air	Air	Air	Air	Air	Air	Air	Air	Air	Air	Air	Air	Air	Air	Air	Air	Air	Air	Air	Air	Air	Air	Air	Air	Air	Air	Air	Air	Air	Air	Air	Air	Air	Air	Air	Air	Air	Air	Air
177.76	Air	Air	Air	Air	Air	Air	Air	Air	Air	Air	Air	Air	Air	Air	Air	Air	Air	Air	Air	Air	Air	Air	Air	Air	Air	Air	Air	Air	Air	Air	Air	Air	Air	Air	Air	Air	Air	Air	Air	Air	Air	Air	Air	Air	Air	Air	Air	Air	Air
181.8	Air	Air	Air	Air	Air	Air	Air	Air	Air	Air	Air	Air	Air	Air	Air	Air	Air	Air	Air	Air	Air	Air	Air	Air	Air	Air	Air	Air	Air	Air	Air	Air	Air	Air	Air	Air	Air	Air	Air	Air	Air	Air	Air	Air	Air	Air	Air	Air	Air
185.84	Air	Air	Air	Air	Air	Air	Air	Air	Air	Air	Air	Air	Air	Air	Air	Air	Air	Air	Air	Air	Air	Air	Air	Air	Air	Air	Air	Air	Air	Air	Air	Air	Air	Air	Air	Air	Air	Air	Air	Air	Air	Air	Air	Air	Air	Air	Air	Air	Air
189.88	Air	Air	Air	Air	Air	Air	Air	Air	Air	Air	Air	Air	Air	Air	Air	Air	Air	Air	Air	Air	Air	Air	Air	Air	Air	Air	Air	Air	Air	Air	Air	Air	Air	Air	Air	Air	Air	Air	Air	Air	Air	Air	Air	Air	Air	Air	Air	Air	Air
193.92	Air	Air	Air	Air	Air	Air	Air	Air	Air	Air	Air	Air	Air	Air	Air	Air	Air	Air	Air	Air	Air	Air	Air	Air	Air	Air	Air	Air	Air	Air	Air	Air	Air	Air	Air	Air	Air	Air	Air	Air	Air	Air	Air	Air	Air	Air	Air	Air	Air
197.96	Air	Air	Air	Air	Air	Air	Air	Air	Air	Air	Air	Air	Air	Air	Air	Air	Air	Air	Air	Air	Air	Air	Air	Air	Air	Air	Air	Air	Air	Air	Air	Air	Air	Air	Air	Air	Air	Air	Air	Air	Air	Air	Air	Air	Air	Air	Air	Air	Air
202	Air	Air	Air	Air	Air	Air	Air	Air	Air	Air	Air	Air	Air	Air	Air	Air	Air	Air	Air	Air	Air	Air	Air	Air	Air	Air	Air	Air	Air	Air	Air	Air	Air	Air	Air	Air	Air	Air	Air	Air	Air	Air	Air	Air	Air	Air	Air	Air	Air
206.04	Air	Air	Air	Air	Air	Air	Air	Air	Air	Air	Air	Air	Air	Air	Air	Air	Air	Air	Air	Air	Air	Air	Air	Air	Air	Air	Air	Air	Air	Air	Air	Air	Air	Air	Air	Air	Air	Air	Air	Air	Air	Air	Air	Air	Air	Air	Air	Air	Air
210.08	Air	Air	Air	Air	Air	Air	Air	Air	Air	Air	Air	Air	Air	Air	Air	Air	Air	Air	Air	Air	Air	Air	Air	Air	Air	Air	Air	Air	Air	Air	Air	Air	Air	Air	Air	Air	Air	Air	Air	Air	Air	Air	Air	Air	Air	Air	Air	Air	Air
214.12	Air	Air	Air	Air	Air	Air	Air	Air	Air	Air	Air	Air	Air	Air	Air	Air	Air	Air	Air	Air	Air	Air	Air	Air	Air	Air	Air	Air	Air	Air	Air	Air	Air	Air	Air	Air	Air	Air	Air	Air	Air	Air	Air	Air	Air	Air	Air	Air	Air
218.16	Air	Air	Air	Air	Air	Air	Air	Air	Air	Air	Air	Air	Air	Air	Air	Air	Air	Air	Air	Air	Air	Air	Air	Air	Air	Air	Air	Air	Air	Air	Air	Air	Air	Air	Air	Air	Air	Air	Air	Air	Air	Air	Air	Air	Air	Air	Air	Air	Air
222.2	Air	Air	Air	Air	Air	Air	Air	Air	Air	Air	Air	Air	Air	Air	Air	Air	Air	Air	Air	Air	Air	Air	Air	Air	Air	Air	Air	Air	Air	Air	Air	Air	Air	Air	Air	Air	Air	Air	Air	Air	Air	Air	Air	Air	Air	Air	Air	Air	Air
226.24	Air	Air	Air	Air	Air	Air	Air	Air	Air	Air	Air	Air	Air	Air	Air	Air	Air	Air	Air	Air	Air	Air	Air	Air	Air	Air	Air	Air	Air	Air	Air	Air	Air	Air	Air	Air	Air	Air	Air	Air	Air	Air	Air	Air	Air	Air	Air	Air	Air
230.28	Air	Air	Air	Air	Air	Air	Air	Air	Air	Air	Air	Air	Air	Air	Air	Air	Air	Air	Air	Air	Air	Air	Air	Air	Air	Air	Air	Air	Air	Air	Air	Air	Air	Air	Air	Air	Air	Air	Air	Air	Air	Air	Air	Air	Air	Air	Air	Air	Air
234.32	Air	Air	Air	Air	Air	Air	Air	Air	Air	Air	Air	Air	Air	Air	Air	Air	Air	Air	Air	Air	Air	Air	Air	Air	Air	Air	Air	Air	Air	Air	Air	Air	Air	Air	Air	Air	Air	Air	Air	Air	Air	Air	Air	Air	Air	Air	Air	Air	Air
238.36	Air	Air	Air	Air	Air	Air	Air	Air	Air	Air	Air	Air	Air	Air	Air	Air	Air	Air	Air	Air	Air	Air	Air	Air	Air	Air	Air	Air	Air	Air	Air	Air	Air	Air	Air	Air	Air	Air	Air	Air	Air	Air	Air	Air	Air	Air	Air	Air	Air
242.4	Air	Air	Air	Air	Air	Air	Air	Air	Air	Air	Air	Air	Air	Air	Air	Air	Air	Air	Air	Air	Air	Air	Air	Air	Air	Air	Air	Air	Air	Air	Air	Air	Air	Air	Air	Air	Air	Air	Air	Air	Air	Air	Air	Air	Air	Air	Air	Air	Air
246.44	Air	Air	Air	Air	Air	Air	Air	Air	Air	Air	Air	Air	Air	Air	Air	Air	Air	Air	Air	Air	Air	Air	Air	Air	Air	Air	Air	Air	Air	Air	Air	Air	Air	Air	Air	Air	Air	Air	Air	Air	Air	Air	Air	Air	Air	Air	Air	Air	Air
250.48	Air	Air	Air	Air	Air	Air	Air	Air	Air	Air	Air	Air	Air	Air	Air	Air	Air	Air	Air	Air	Air	Air	Air	Air	Air	Air	Air	Air	Air	Air	Air	Air	Air	Air	Air	Air	Air	Air	Air	Air	Air	Air	Air	Air	Air	Air	Air	Air	Air
254.52	Air	Air	Air	Air	Air	Air	Air	Air	Air	Air	Air	Air	Air	Air	Air	Air	Air	Air	Air	Air	Air	Air	Air	Air	Air	Air	Air	Air	Air	Air	Air	Air	Air	Air	Air	Air	Air	Air	Air	Air	Air	Air	Air	Air	Air	Air	Air	Air	Air
258.56	Air	Air	Air	Air	Air	Air	Air	Air	Air	Air	Air	Air	Air	Air	Air	Air	Air	Air	Air	Air	Air	Air	Air	Air	Air	Air	Air	Air	Air	Air	Air	Air	Air	Air	Air	Air	Air	Air	Air	Air	Air	Air	Air	Air	Air	Air	Air	Air	Air
262.6	Air	Air	Air	Air	Air	Air	Air	Air	Air	Air	Air	Air	Air	Air	Air	Air	Air	Air	Air	Air	Air	Air	Air	Air	Air	Air	Air	Air	Air	Air	Air	Air	Air	Air	Air	Air	Air	Air	Air	Air	Air	Air	Air	Air	Air	Air	Air	Air	Air
266.64	Air	Air	Air	Air	Air	Air	Air	Air	Air	Air	Air	Air	Air	Air	Air	Air	Air	Air	Air	Air	Air	Air	Air	Air	Air	Air	Air	Air	Air	Air	Air	Air	Air	Air	Air	Air	Air	Air	Air	Air	Air	Air	Air	Air	Air	Air	Air	Air	Air
270.68	Air	Air	Air	Air	Air	Air	Air	Air	Air	Air	Air	Air	Air	Air	Air	Air	Air	Air	Air	Air	Air	Air	Air	Air	Air	Air	Air	Air	Air	Air	Air	Air	Air	Air	Air	Air	Air	Air	Air	Air	Air	Air	Air	Air	Air	Air	Air	Air	Air
274.72	Air	Air	Air	Air	Air	Air	Air	Air	Air	Air	Air	Air	Air	Air	Air	Air	Air	Air	Air	Air	Air	Air	Air	Air	Air	Air	Air	Air	Air	Air	Air	Air	Air	Air	Air	Air	Air	Air	Air	Air	Air	Air	Air	Air	Air	Air	Air	Air	Air
278.76	Air	Air	Air	Air	Air	Air	Air	Air	Air	Air	Air	Air	Air	Air	Air	Air	Air	Air	Air	Air	Air	Air	Air	Air	Air	Air	Air	Air	Air	Air	Air	Air	Air	Air	Air	Air	Air	Air	Air	Air	Air	Air	Air	Air	Air	Air	Air	Air	Air
282.8	Air	Air	Air	Air	Air	Air	Air	Air	Air	Air	Air	Air	Air	Air	Air	Air	Air	Air	Air	Air	Air	Air	Air	Air	Air	Air	Air	Air	Air	Air	Air	Air	Air	Air	Air	Air	Air	Air	Air	Air	Air	Air	Air	Air	Air	Air	Air	Air	Air
286.84	Air	Air	Air	Air	Air	Air	Air	Air	Air	Air	Air	Air	Air	Air	Air	Air	Air	Air	Air	Air	Air	Air	Air	Air	Air	Air	Air	Air	Air	Air	Air	Air	Air	Air	Air	Air	Air	Air	Air	Air	Air	Air	Air	Air	Air	Air	Air	Air	Air
290.88	Air	Air	Air	Air	Air	Air	Air	Air	Air	Air	Air	Air	Air	Air	Air	Air	Air	Air	Air	Air	Air	Air	Air	Air	Air	Air	Air	Air	Air	Air	Air	Air	Air	Air	Air	Air	Air	Air	Air	Air	Air	Air	Air	Air	Air	Air	Air	Air	Air
294.92	Air	Air	Air	Air	Air	Air	Air	Air	Air	Air	Air	Air	Air	Air	Air	Air	Air	Air	Air	Air	Air	Air	Air	Air	Air	Air	Air	Air	Air	Air	Air	Air	Air	Air	Air	Air	Air	Air	Air	Air	Air	Air	Air	Air	Air	Air	Air	Air	Air
298.96	Air	Air	Air	Air	Air	Air	Air	Air	Air	Air	Air	Air	Air	Air	Air	Air	Air	Air	Air	Air	Air	Air	Air	Air	Air	Air	Air	Air	Air	Air	Air	Air	Air	Air	Air	Air	Air	Air	Air	Air	Air	Air	Air	Air	Air	Air	Air	Air	Air
303	Air	Air	Air	Air	Air	Air	Air	Air	Air	Air	Air	Air	Air	Air	Air	Air	Air	Air	Air	Air	Air	Air	Air	Air	Air	Air	Air	Air	Air	Air	Air	Air	Air	Air	Air	Air	Air	Air	Air	Air	Air	Air	Air	Air	Air	Air	Air	Air	Air
307.04	Air	Air	Air	Air	Air	Air	Air	Air	Air	Air	Air	Air	Air	Air	Air	Air	Air	Air	Air	Air	Air	Air	Air	Air	Air	Air	Air	Air	Air	Air	Air	Air	Air	Air	Air	Air	Air	Air	Air	Air	Air	Air	Air	Air	Air	Air	Air	Air	Air
311.08	Air	Air	Air	Air	Air	Air	Air	Air	Air	Air	Air	Air	Air	Air	Air	Air	Air	Air	Air	Air	Air	Air	Air	Air	Air	Air	Air	Air	Air	Air	Air	Air	Air	Air	Air	Air	Air	Air	Air	Air	Air	Air	Air	Air	Air	Air	Air	Air	Air
315.12	Air	Air	Air	Air	Air	Air	Air	Air	Air	Air	Air	Air	Air	Air	Air	Air	Air	Air	Air	Air	Air	Air	Air	Air	Air	Air	Air	Air	Air	Air	Air	Air	Air	Air	Air	Air	Air	Air	Air	Air	Air	Air	Air	Air	Air	Air	Air	Air	Air
319.16	Air	Air	Air	Air	Air	Air	Air	Air	Air	Air	Air	Air	Air	Air	Air	Air	Air	Air	Air	Air	Air	Air	Air	Air	Air	Air	Air	Air	Air	Air	Air	Air	Air	Air	Air	Air	Air	Air	Air	Air	Air	Air	Air	Air	Air	Air	Air	Air	Air
323.2	Air	Air	Air	Air	Air	Air	Air	Air	Air	Air	Air	Air	Air	Air	Air	Air	Air	Air	Air	Air	Air	Air	Air	Air	Air	Air	Air	Air	Air	Air	Air	Air	Air	Air	Air	Air	Air	Air	Air	Air	Air	Air	Air	Air	Air	Air	Air	Air	Air
327.24	Air	Air	Air	Air	Air	Air	Air	Air	Air	Air	Air	Air	Air	Air	Air	Air	Air	Air	Air	Air	Air	Air	Air	Air	Air	Air	Air	Air	Air	Air	Air	Air	Air	Air	Air	Air	Air	Air	Air	Air	Air	Air	Air	Air	Air	Air	Air	Air	Air
331.28	Air	Air	Air	Air	Air	Air	Air	Air	Air	Air	Air	Air	Air	Air	Air	Air	Air	Air	Air	Air	Air	Air	Air	Air	Air	Air	Air	Air	Air	Air	Air	Air	Air	Air	Air	Air	Air	Air	Air	Air	Air	Air	Air	Air	Air	Air	Air	Air	Air
335.32	Air	Air	Air	Air	Air	Air	Air	Air	Air	Air	Air	Air	Air	Air	Air	Air	Air	Air	Air	Air	Air	Air	Air	Air	Air	Air	Air	Air	Air	Air	Air	Air	Air	Air	Air	Air	Air	Air	Air	Air	Air	Air	Air	Air	Air	Air	Air	Air	Air
339.36	Air	Air	Air	Air	Air	Air	Air	Air	Air	Air	Air	Air	Air	Air	Air	Air	Air	Air	Air	Air	Air	Air	Air	Air	Air	Air	Air	Air	Air	Air	Air	Air	Air	Air	Air	Air	Air	Air	Air	Air	Air	Air	Air	Air	Air	Air	Air	Air	Air
343.4	Air	Air	Air	Air	Air	Air	Air	Air	Air	Air	Air	Air	Air	Air	Air	Air	Air	Air	Air	Air	Air	Air	Air	Air	Air	Air	Air	Air	Air	Air	Air	Air	Air	Air	Air	Air	Air	Air	Air	Air	Air	Air	Air	Air	Air	Air	Air	Air	Air
347.44	Air	Air	Air	Air	Air	Air	Air	Air	Air	Air	Air	Air	Air	Air	Air	Air	Air	Air	Air	Air	Air	Air	Air	Air	Air	Air	Air	Air	Air	Air	Air	Air	Air	Air	Air	Air	Air	Air	Air	Air	Air	Air	Air	Air	Air	Air	Air	Air	Air
351.48	Air	Air	Air	Air	Air	Air	Air	Air	Air	Air	Air	Air	Air	Air	Air	Air	Air	Air	Air	Air	Air	Air	Air	Air	Air	Air	Air	Air	Air	Air	Air	Air	Air	Air	Air	Air	Air	Air	Air	Air	Air	Air	Air	Air	Air	Air	Air	Air	Air
355.52	Air	Air	Air	Air	Air	Air	Air	Air	Air	Air	Air	Air	Air	Air	Air	Air	Air	Air	Air	Air	Air	Air	Air	Air	Air	Air	Air	Air	Air	Air	Air	Air	Air	Air	Air	Air	Air	Air	Air	Air	Air	Air	Air	Air	Air	Air	Air	Air	Air
359.56	Air	Air	Air	Air	Air	Air	Air	Air	Air	Air	Air	Air	Air	Air	Air	Air	Air	Air	Air	Air	Air	Air	Air	Air	Air	Air	Air	Air	Air	Air	Air	Air	Air	Air	Air	Air	Air	Air	Air	Air	Air	Air	Air	Air	Air	Air	Air	Air	Air
363.6	Air	Air	Air	Air	Air	Air	Air	Air	Air	Air	Air	Air	Air	Air	Air	Air	Air	Air	Air	Air	Air	Air	Air	Air	Air	Air	Air	Air	Air	Air	Air	Air	Air	Air	Air	Air	Air	Air	Air	Air	Air	Air	Air	Air	Air	Air	Air	Air	Air
367.64	Air	Air	Air	Air	Air	Air	Air	Air	Air	Air	Air	Air	Air	Air	Air	Air	Air	Air	Air	Air	Air	Air	Air	Air	Air	Air	Air	Air	Air	Air	Air	Air	Air	Air	Air	Air	Air	Air	Air	Air	Air	Air	Air	Air	Air	Air	Air	Air	Air
371.68	Air	Air	Air	Air	Air	Air	Air	Air	Air	Air	Air	Air	Air	Air	Air	Air	Air	Air	Air	Air	Air	Air	Air	Air	Air	Air	Air	Air	Air	Air	Air	Air	Air	Air	Air	Air	Air	Air	Air	Air	Air	Air	Air	Air	Air	Air	Air	Air	Air
375.72	Air	Air	Air	Air	Air	Air	Air	Air	Air	Air	Air	Air	Air	Air	Air	Air	Air	Air	Air	Air	Air	Air	Air	Air	Air	Air	Air	Air	Air	Air	Air	Air	Air	Air	Air	Air	Air	Air	Air	Air	Air	Air	Air	Air	Air	Air	Air	Air	Air
379.76	Air	Air	Air	Air	Air	Air	Air	Air	Air	Air	Air	Air	Air	Air	Air	Air	Air	Air	Air	Air	Air	Air	Air	Air	Air	Air	Air	Air	Air	Air	Air	Air	Air	Air	Air	Air	Air	Air	Air	Air	Air	Air	Air	Air	Air	Air	Air	Air	Air
383.8	Air	Air	Air	Air	Air	Air	Air	Air	Air	Air	Air	Air	Air	Air	Air	Air	Air	Air	Air	Air	Air	Air	Air	Air	Air	Air	Air	Air	Air	Air	Air	Air	Air	Air	Air	Air	Air	Air	Air	Air	Air	Air	Air	Air	Air	Air	Air	Air	Air
387.84	Air	Air	Air	Air	Air	Air	Air	Air	Air	Air	Air	Air	Air	Air	Air	Air	Air	Air	Air	Air	Air	Air	Air	Air	Air	Air	Air	Air	Air	Air	Air	Air	Air	Air	Air	Air	Air	Air	Air	Air	Air	Air	Air	Air	Air	Air	Air	Air	Air
391.88	Air	Air	Air	Air	Air	Air	Air	Air	Air	Air	Air	Air	Air	Air	Air	Air	Air	Air	Air	Air	Air	Air	Air	Air	Air	Air	Air	Air	Air	Air	Air	Air	Air	Air	Air	Air	Air	Air	Air	Air	Air	Air	Air	Air	Air	Air	Air	Air	Air
395.92	Air	Air	Air	Air	Air	Air	Air	Air	Air	Air	Air	Air	Air	Air	Air	Air	Air	Air	Air	Air	Air	Air	Air	Air	Air	Air	Air	Air	Air	Air	Air	Air	Air	Air	Air	Air	Air	Air	Air	Air	Air	Air	Air	Air	Air	Air	Air	Air	Air
399.96	Air	Air	Air	Air	Air	Air	Air	Air	Air	Air	Air	Air	Air	Air	Air	Air	Air	Air	Air	Air	Air	Air	Air	Air	Air	Air	Air	Air	Air	Air	Air	Air	Air	Air	Air	Air	Air	Air	Air	Air	Air	Air	Air	Air	Air	Air	Air	Air	Air
[truncated: 952 more columns]

## Sheet: Fig. 6g
Figure 6g
10 h : % of colony height (%)	10 h : C-starvation duration (h)	20 h : % of colony height (%)	20 h : C-starvation duration (h)	30 h : % of colony height (%)	30 h : C-starvation duration (h)	40 h : % of colony height (%)	40 h : C-starvation duration (h)
0	0	0	0	0	0	0	0
7.50521	0	2.44775	0	1.90457	0	1.61508	0
15.0104	0	4.89551	0	3.80913	1	3.23016	1
22.5156	0	7.34326	1	5.7137	2	4.84524	2
30.0208	0	9.79101	1.16667	7.61826	3	6.46031	3.2
37.5261	0	12.2388	2	9.52283	3.61351	8.07539	4.42857
45.0313	0	14.6865	2.71429	11.4274	4.09159	9.69047	5.66667
52.5365	0	17.1343	3.04272	13.332	4.82035	11.3055	6.57143
60.0417	0	19.582	3.17087	15.2365	5.13149	12.9206	7.2
67.5469	0	22.0298	4	17.1411	6	14.5357	8.33333
75.0521	0	24.4775	4	19.0457	7	16.1508	9.14286
82.5573	0	26.9253	5	20.9502	7.83333	17.7659	10
90.0625	0	29.373	5	22.8548	8.375	19.3809	11
		31.8208	6	24.7594	9	20.996	12
		34.2685	6	26.6639	9.75	22.6111	13
		36.7163	6	28.5685	10.4286	24.2262	13.6263
		39.1641	7	30.4731	11	25.8413	14.2652
		41.6118	7	32.3776	11.5	27.4563	14.9116
		44.0596	7	34.2822	12	29.0714	15.2543
		46.5073	8	36.1868	13	30.6865	16
		48.9551	8	38.0913	13.1709	32.3016	17
		51.4028	8	39.9959	13.7367	33.9166	17.8889
		53.8506	8.12499	41.9005	14	35.5317	18.5
		56.2983	8.99974	43.805	15	37.1468	19
		58.7461	8.99043	45.7096	15	38.7619	20
		61.1938	8.96853	47.6142	15.6249	40.377	20.5
		63.6416	8.3797	49.5187	15.999	41.992	21
		66.0893	8.20737	51.4233	15.9904	43.6071	22
		68.5371	7.68776	53.3278	16.5981	45.2222	22.2
		70.9849	7.02676	55.2324	16.6778	46.8373	23
		73.4326	5.45646	57.137	16.2137	48.4524	23.2731
		75.8804	4.3252	59.0415	16.691	50.0674	23.8318
		78.3281	3.10851	60.9461	16.2762	51.6825	23.9784
		80.7759	1.60268	62.8507	15.9539	53.2976	24.7544
		83.2236	1.50834	64.7552	15.7643	54.9127	24.2241
		85.6714	1.60293	66.6598	16.1956	56.5277	24.5419
		88.1191	1.71566	68.5644	15.6077	58.1428	23.7406
		90.5669	1.85015	70.4689	14.8287	59.7579	23.4984
		93.0146	1.95838	72.3735	14.1778	61.373	23.6089
		95.4624	2.00683	74.2781	14.3848	62.9881	23.3202
				76.1826	14.0621	64.6031	23.718
				78.0872	13.6392	66.2182	23.8018
				79.9918	11.5687	67.8333	23.7903
				81.8963	11.4925	69.4484	23.7467
				83.8009	10.2808	71.0634	24.3723
				85.7055	9.09407	72.6785	24.3013
				87.61	9.25942	74.2936	23.6518
				89.5146	9.48238	75.9087	22.9684
				91.4192	9.72732	77.5238	22.8886
				93.3237	9.9085	79.1388	23.1612
				95.2283	10.0517	80.7539	22.8487
				97.1329	10.1352	82.369	22.4751
						83.9841	20.076
						85.5992	20.1158
						87.2142	18.5357
						88.8293	18.5289
						90.4444	18.79
						92.0595	19.0456
						93.6745	19.2734
						95.2896	19.453
						96.9047	19.5326
