# Supplementary material for: Spatiotemporal development of expanding bacterial colonies driven by emergent mechanical constraints and nutrient gradients
Source: Nat Commun. 2025 May 26;16:4878. doi: 10.1038/s41467-025-60004-z (PMC12106844; doi:10.1038/s41467-025-60004-z)
Supplement: Supplementary file 17 — Source Data [file 41467_2025_60004_MOESM17_ESM.zip › SourceData/Figure7.xlsx]

## Sheet: Fig. 7a
Figure 7a: Aerobic glucose starvation OD600 vs. Time
Time (d) : Biological replicate 1	OD_600 : Biological replicate 1	Time (d) : Biological replicate 2	OD_600 : Biological replicate 2	Time (d) : Biological replicate 3	OD_600 : Biological replicate 3
-0.0854167	0.059	-0.119444	0.036	-0.674306	0.017
-0.0541667	0.118	-0.0708333	0.095	-0.640278	0.035
-0.03125	0.197	-0.0243056	0.251	-0.60625	0.069
-0.0152778	0.28	0	0.422	0	0.444
0	0.408	0.0215278	0.456	0.385417	0.426
0.0152778	0.426	0.0347222	0.432	0.926389	0.423
0.0354167	0.425	0.0895833	0.431	1.38194	0.417
0.128472	0.445	0.695139	0.392	2.49167	0.389
0.191667	0.45	1.08056	0.355
0.245139	0.418	1.62222	0.341
0.850694	0.381	2.07708	0.32
1.23611	0.351	3.18681	0.301
1.77778	0.354
2.23056	0.347
3.34236	0.307
Figure 7a: Anaerobic glucose starvation OD600 vs. Time
Time (d) : Biological replicate 1	OD_600 : Biological replicate 1	Time (d) : Biological replicate 2	OD_600 : Biological replicate 2	Time (d) : Biological replicate 3	OD_600 : Biological replicate 3	Time (d) : Biological replicate 4	OD_600 : Biological replicate 4	Time (d) : Biological replicate 5	OD_600 : Biological replicate 5
-0.0923611	0.108	-0.127778	0.052	-0.152083	0.057	-0.152778	0.051	-0.153472	0.06
-0.0743056	0.137	-0.1	0.086	-0.122222	0.079	-0.122222	0.069	-0.122917	0.085
-0.0493056	0.21	-0.0645833	0.157	-0.0923611	0.126	-0.0923611	0.11	-0.0923611	0.137
-0.0298611	0.286	-0.01875	0.329	-0.0722222	0.177	-0.0722222	0.15	-0.0729167	0.187
-0.0201389	0.328	-0.00763889	0.38	-0.0465278	0.256	-0.0472222	0.223	-0.0472222	0.281
-0.0131944	0.365	0	0.439	-0.0326389	0.316	-0.0326389	0.279	-0.0333333	0.357
0	0.44	0.00763889	0.449	-0.0194444	0.393	-0.0201389	0.334	-0.0201389	0.429
0.00694444	0.457	0.0145833	0.443	0	0.432	0	0.386	0	0.401
0.0166667	0.452	0.0347222	0.437	0.0243056	0.42	0.0243056	0.422	0.0243056	0.427
0.411111	0.318	0.0513889	0.437	0.175694	0.432	0.175	0.432	0.175694	0.434
0.539583	0.31	0.0659722	0.432	0.849306	0.246	0.85	0.255	0.85	0.241
0.65625	0.283	0.110417	0.418	1.73194	0.203	1.74722	0.187	1.76181	0.183
0.786111	0.248	0.140278	0.365	2.18958	0.19	2.20278	0.172	2.21944	0.185
		0.20625	0.33	2.675	0.177	2.675	0.17	2.67431	0.172
		0.257639	0.338
		0.680556	0.238
		0.736806	0.232
		0.875	0.197
		0.933333	0.192
		1.0125	0.186
		1.18264	0.186
		1.85833	0.161
		2.19722	0.162
		2.78194	0.153

## Sheet: Fig. 7b
Figure 7b: Aerobic glucose starvation Viability (CFU/mL) vs. Time Note: Multiple entries for the same time indicate technical replicates for colony forming unit assay
Time (d) : Biological replicate 1	Viability (CFU/mL) : Biological replicate 1	Time (d) : Biological replicate 2	Viability (CFU/mL) : Biological replicate 2	Time (d) : Biological replicate 3	Viability (CFU/mL) : Biological replicate 3
0.142361	300000000	0.0840278	352000000	0.01875	502500000
0.142361	388000000	0.0840278	228000000	0.01875	500000000
0.142361	392000000	0.0840278	288000000	0.403472	437500000
0.870833	365000000	0.714583	302500000	0.403472	450000000
0.870833	335000000	0.714583	415000000	0.936111	394000000
1.25556	312500000	1.09931	335000000	0.936111	478000000
1.25556	307500000	1.09931	295000000	1.37778	370000000
1.78819	298000000	1.63194	320000000	1.37778	368000000
1.78819	274000000	1.63194	370000000	2.00903	294000000
2.22986	370000000	2.07361	270000000	2.00903	314000000
2.22986	216000000	2.07361	312000000	3.18681	208000000
2.86111	232000000	2.70486	292000000	3.18681	236000000
2.86111	198000000	2.70486	296000000
4.03889	156000000	3.88264	146000000
4.03889	156000000	3.88264	240000000
Figure 7b: Anaerobic glucose starvation Viability (CFU/mL) vs. Time Note: Multiple entries for the same time indicate technical replicates for colony forming unit assay
Time (d) : Biological replicate 1	Viability (CFU/mL) : Biological replicate 1	Time (d) : Biological replicate 2	Viability (CFU/mL) : Biological replicate 2	Time (d) : Biological replicate 3	Viability (CFU/mL) : Biological replicate 3	Time (d) : Biological replicate 4	Viability (CFU/mL) : Biological replicate 4	Time (d) : Biological replicate 5	Viability (CFU/mL) : Biological replicate 5
0.00833333	480000000	0.0145833	357500000	0.15	222500000	0.151389	275000000	0.151389	322500000
0.00833333	335000000	0.0145833	380000000	0.15	260000000	0.151389	270000000	0.151389	300000000
0.00833333	385000000	0.0145833	415000000	0.859028	14500000	1.73958	4360000	0.879861	11000000
0.533333	145000000	0.140278	357500000	1.72222	4360000	1.73958	6220000	1.75486	3800000
0.533333	162500000	0.140278	347500000	1.72222	5820000	2.19653	4730000	1.75486	5620000
0.533333	117500000	0.140278	352500000	2.18264	4160000	2.19653	4300000	2.21042	3990000
0.649306	80000000	0.257639	402500000	2.18264	2800000	2.19653	3720000	2.21042	4200000
0.649306	70000000	0.257639	375000000	2.18264	4460000			2.21042	4220000
0.649306	75000000	0.257639	362500000
		0.724306	45250000
		0.724306	45750000
		0.724306	50500000
		0.877083	29000000
		0.877083	30000000
		0.877083	23100000
		0.877083	23500000
		0.877083	22900000
		1.17153	14750000
		1.17153	11500000
		1.17153	12000000
		1.17153	10900000
		1.17153	11700000
		1.17153	9800000
		1.83819	2775000
		1.83819	2775000
		1.83819	3050000
		1.83819	2970000
		1.83819	2900000
		1.83819	2980000
		2.18264	1875000
		2.18264	2225000
		2.18264	1850000
		2.18264	2390000
		2.18264	2600000
		2.18264	2440000

## Sheet: Fig. 7d
	x coordinate (μm)
z coordinate (μm)	-1599.05	-1595.05	-1591.05	-1587.04	-1583.04	-1579.04	-1575.04	-1571.03	-1567.03	-1563.03	-1559.03	-1555.02	-1551.02	-1547.02	-1543.02	-1539.01	-1535.01	-1531.01	-1527	-1523	-1519	-1515	-1510.99	-1506.99	-1502.99	-1498.99	-1494.98	-1490.98	-1486.98	-1482.98	-1478.97	-1474.97	-1470.97	-1466.97	-1462.96	-1458.96	-1454.96	-1450.95	-1446.95	-1442.95	-1438.95	-1434.94	-1430.94	-1426.94	-1422.94	-1418.93	-1414.93	-1410.93	-1406.93
0	Air	Air	Air	Air	Air	Air	Air	Air	Air	Air	Air	Air	Air	Air	Air	Air	Air	Air	Air	Air	Air	Air	Air	Air	Air	Air	Air	Air	Air	Air	Air	Air	Air	Air	Air	Air	Air	Air	Air	Air	Air	Air	Air	Air	Air	Air	Air	Air	Air
4.04	Air	Air	Air	Air	Air	Air	Air	Air	Air	Air	Air	Air	Air	Air	Air	Air	Air	Air	Air	Air	Air	Air	Air	Air	Air	Air	Air	Air	Air	Air	Air	Air	Air	Air	Air	Air	Air	Air	Air	Air	Air	Air	Air	Air	Air	Air	Air	Air	Air
8.08	Air	Air	Air	Air	Air	Air	Air	Air	Air	Air	Air	Air	Air	Air	Air	Air	Air	Air	Air	Air	Air	Air	Air	Air	Air	Air	Air	Air	Air	Air	Air	Air	Air	Air	Air	Air	Air	Air	Air	Air	Air	Air	Air	Air	Air	Air	Air	Air	Air
12.12	Air	Air	Air	Air	Air	Air	Air	Air	Air	Air	Air	Air	Air	Air	Air	Air	Air	Air	Air	Air	Air	Air	Air	Air	Air	Air	Air	Air	Air	Air	Air	Air	Air	Air	Air	Air	Air	Air	Air	Air	Air	Air	Air	Air	Air	Air	Air	Air	Air
16.16	Air	Air	Air	Air	Air	Air	Air	Air	Air	Air	Air	Air	Air	Air	Air	Air	Air	Air	Air	Air	Air	Air	Air	Air	Air	Air	Air	Air	Air	Air	Air	Air	Air	Air	Air	Air	Air	Air	Air	Air	Air	Air	Air	Air	Air	Air	Air	Air	Air
20.2	Air	Air	Air	Air	Air	Air	Air	Air	Air	Air	Air	Air	Air	Air	Air	Air	Air	Air	Air	Air	Air	Air	Air	Air	Air	Air	Air	Air	Air	Air	Air	Air	Air	Air	Air	Air	Air	Air	Air	Air	Air	Air	Air	Air	Air	Air	Air	Air	Air
24.24	Air	Air	Air	Air	Air	Air	Air	Air	Air	Air	Air	Air	Air	Air	Air	Air	Air	Air	Air	Air	Air	Air	Air	Air	Air	Air	Air	Air	Air	Air	Air	Air	Air	Air	Air	Air	Air	Air	Air	Air	Air	Air	Air	Air	Air	Air	Air	Air	Air
28.28	Air	Air	Air	Air	Air	Air	Air	Air	Air	Air	Air	Air	Air	Air	Air	Air	Air	Air	Air	Air	Air	Air	Air	Air	Air	Air	Air	Air	Air	Air	Air	Air	Air	Air	Air	Air	Air	Air	Air	Air	Air	Air	Air	Air	Air	Air	Air	Air	Air
32.32	Air	Air	Air	Air	Air	Air	Air	Air	Air	Air	Air	Air	Air	Air	Air	Air	Air	Air	Air	Air	Air	Air	Air	Air	Air	Air	Air	Air	Air	Air	Air	Air	Air	Air	Air	Air	Air	Air	Air	Air	Air	Air	Air	Air	Air	Air	Air	Air	Air
36.36	Air	Air	Air	Air	Air	Air	Air	Air	Air	Air	Air	Air	Air	Air	Air	Air	Air	Air	Air	Air	Air	Air	Air	Air	Air	Air	Air	Air	Air	Air	Air	Air	Air	Air	Air	Air	Air	Air	Air	Air	Air	Air	Air	Air	Air	Air	Air	Air	Air
40.4	Air	Air	Air	Air	Air	Air	Air	Air	Air	Air	Air	Air	Air	Air	Air	Air	Air	Air	Air	Air	Air	Air	Air	Air	Air	Air	Air	Air	Air	Air	Air	Air	Air	Air	Air	Air	Air	Air	Air	Air	Air	Air	Air	Air	Air	Air	Air	Air	Air
44.44	Air	Air	Air	Air	Air	Air	Air	Air	Air	Air	Air	Air	Air	Air	Air	Air	Air	Air	Air	Air	Air	Air	Air	Air	Air	Air	Air	Air	Air	Air	Air	Air	Air	Air	Air	Air	Air	Air	Air	Air	Air	Air	Air	Air	Air	Air	Air	Air	Air
48.48	Air	Air	Air	Air	Air	Air	Air	Air	Air	Air	Air	Air	Air	Air	Air	Air	Air	Air	Air	Air	Air	Air	Air	Air	Air	Air	Air	Air	Air	Air	Air	Air	Air	Air	Air	Air	Air	Air	Air	Air	Air	Air	Air	Air	Air	Air	Air	Air	Air
52.52	Air	Air	Air	Air	Air	Air	Air	Air	Air	Air	Air	Air	Air	Air	Air	Air	Air	Air	Air	Air	Air	Air	Air	Air	Air	Air	Air	Air	Air	Air	Air	Air	Air	Air	Air	Air	Air	Air	Air	Air	Air	Air	Air	Air	Air	Air	Air	Air	Air
56.56	Air	Air	Air	Air	Air	Air	Air	Air	Air	Air	Air	Air	Air	Air	Air	Air	Air	Air	Air	Air	Air	Air	Air	Air	Air	Air	Air	Air	Air	Air	Air	Air	Air	Air	Air	Air	Air	Air	Air	Air	Air	Air	Air	Air	Air	Air	Air	Air	Air
60.6	Air	Air	Air	Air	Air	Air	Air	Air	Air	Air	Air	Air	Air	Air	Air	Air	Air	Air	Air	Air	Air	Air	Air	Air	Air	Air	Air	Air	Air	Air	Air	Air	Air	Air	Air	Air	Air	Air	Air	Air	Air	Air	Air	Air	Air	Air	Air	Air	Air
64.64	Air	Air	Air	Air	Air	Air	Air	Air	Air	Air	Air	Air	Air	Air	Air	Air	Air	Air	Air	Air	Air	Air	Air	Air	Air	Air	Air	Air	Air	Air	Air	Air	Air	Air	Air	Air	Air	Air	Air	Air	Air	Air	Air	Air	Air	Air	Air	Air	Air
68.68	Air	Air	Air	Air	Air	Air	Air	Air	Air	Air	Air	Air	Air	Air	Air	Air	Air	Air	Air	Air	Air	Air	Air	Air	Air	Air	Air	Air	Air	Air	Air	Air	Air	Air	Air	Air	Air	Air	Air	Air	Air	Air	Air	Air	Air	Air	Air	Air	Air
72.72	Air	Air	Air	Air	Air	Air	Air	Air	Air	Air	Air	Air	Air	Air	Air	Air	Air	Air	Air	Air	Air	Air	Air	Air	Air	Air	Air	Air	Air	Air	Air	Air	Air	Air	Air	Air	Air	Air	Air	Air	Air	Air	Air	Air	Air	Air	Air	Air	Air
76.76	Air	Air	Air	Air	Air	Air	Air	Air	Air	Air	Air	Air	Air	Air	Air	Air	Air	Air	Air	Air	Air	Air	Air	Air	Air	Air	Air	Air	Air	Air	Air	Air	Air	Air	Air	Air	Air	Air	Air	Air	Air	Air	Air	Air	Air	Air	Air	Air	Air
80.8	Air	Air	Air	Air	Air	Air	Air	Air	Air	Air	Air	Air	Air	Air	Air	Air	Air	Air	Air	Air	Air	Air	Air	Air	Air	Air	Air	Air	Air	Air	Air	Air	Air	Air	Air	Air	Air	Air	Air	Air	Air	Air	Air	Air	Air	Air	Air	Air	Air
84.84	Air	Air	Air	Air	Air	Air	Air	Air	Air	Air	Air	Air	Air	Air	Air	Air	Air	Air	Air	Air	Air	Air	Air	Air	Air	Air	Air	Air	Air	Air	Air	Air	Air	Air	Air	Air	Air	Air	Air	Air	Air	Air	Air	Air	Air	Air	Air	Air	Air
88.88	Air	Air	Air	Air	Air	Air	Air	Air	Air	Air	Air	Air	Air	Air	Air	Air	Air	Air	Air	Air	Air	Air	Air	Air	Air	Air	Air	Air	Air	Air	Air	Air	Air	Air	Air	Air	Air	Air	Air	Air	Air	Air	Air	Air	Air	Air	Air	Air	Air
92.92	Air	Air	Air	Air	Air	Air	Air	Air	Air	Air	Air	Air	Air	Air	Air	Air	Air	Air	Air	Air	Air	Air	Air	Air	Air	Air	Air	Air	Air	Air	Air	Air	Air	Air	Air	Air	Air	Air	Air	Air	Air	Air	Air	Air	Air	Air	Air	Air	Air
96.96	Air	Air	Air	Air	Air	Air	Air	Air	Air	Air	Air	Air	Air	Air	Air	Air	Air	Air	Air	Air	Air	Air	Air	Air	Air	Air	Air	Air	Air	Air	Air	Air	Air	Air	Air	Air	Air	Air	Air	Air	Air	Air	Air	Air	Air	Air	Air	Air	Air
101	Air	Air	Air	Air	Air	Air	Air	Air	Air	Air	Air	Air	Air	Air	Air	Air	Air	Air	Air	Air	Air	Air	Air	Air	Air	Air	Air	Air	Air	Air	Air	Air	Air	Air	Air	Air	Air	Air	Air	Air	Air	Air	Air	Air	Air	Air	Air	Air	Air
105.04	Air	Air	Air	Air	Air	Air	Air	Air	Air	Air	Air	Air	Air	Air	Air	Air	Air	Air	Air	Air	Air	Air	Air	Air	Air	Air	Air	Air	Air	Air	Air	Air	Air	Air	Air	Air	Air	Air	Air	Air	Air	Air	Air	Air	Air	Air	Air	Air	Air
109.08	Air	Air	Air	Air	Air	Air	Air	Air	Air	Air	Air	Air	Air	Air	Air	Air	Air	Air	Air	Air	Air	Air	Air	Air	Air	Air	Air	Air	Air	Air	Air	Air	Air	Air	Air	Air	Air	Air	Air	Air	Air	Air	Air	Air	Air	Air	Air	Air	Air
113.12	Air	Air	Air	Air	Air	Air	Air	Air	Air	Air	Air	Air	Air	Air	Air	Air	Air	Air	Air	Air	Air	Air	Air	Air	Air	Air	Air	Air	Air	Air	Air	Air	Air	Air	Air	Air	Air	Air	Air	Air	Air	Air	Air	Air	Air	Air	Air	Air	Air
117.16	Air	Air	Air	Air	Air	Air	Air	Air	Air	Air	Air	Air	Air	Air	Air	Air	Air	Air	Air	Air	Air	Air	Air	Air	Air	Air	Air	Air	Air	Air	Air	Air	Air	Air	Air	Air	Air	Air	Air	Air	Air	Air	Air	Air	Air	Air	Air	Air	Air
121.2	Air	Air	Air	Air	Air	Air	Air	Air	Air	Air	Air	Air	Air	Air	Air	Air	Air	Air	Air	Air	Air	Air	Air	Air	Air	Air	Air	Air	Air	Air	Air	Air	Air	Air	Air	Air	Air	Air	Air	Air	Air	Air	Air	Air	Air	Air	Air	Air	Air
125.24	Air	Air	Air	Air	Air	Air	Air	Air	Air	Air	Air	Air	Air	Air	Air	Air	Air	Air	Air	Air	Air	Air	Air	Air	Air	Air	Air	Air	Air	Air	Air	Air	Air	Air	Air	Air	Air	Air	Air	Air	Air	Air	Air	Air	Air	Air	Air	Air	Air
129.28	Air	Air	Air	Air	Air	Air	Air	Air	Air	Air	Air	Air	Air	Air	Air	Air	Air	Air	Air	Air	Air	Air	Air	Air	Air	Air	Air	Air	Air	Air	Air	Air	Air	Air	Air	Air	Air	Air	Air	Air	Air	Air	Air	Air	Air	Air	Air	Air	Air
133.32	Air	Air	Air	Air	Air	Air	Air	Air	Air	Air	Air	Air	Air	Air	Air	Air	Air	Air	Air	Air	Air	Air	Air	Air	Air	Air	Air	Air	Air	Air	Air	Air	Air	Air	Air	Air	Air	Air	Air	Air	Air	Air	Air	Air	Air	Air	Air	Air	Air
137.36	Air	Air	Air	Air	Air	Air	Air	Air	Air	Air	Air	Air	Air	Air	Air	Air	Air	Air	Air	Air	Air	Air	Air	Air	Air	Air	Air	Air	Air	Air	Air	Air	Air	Air	Air	Air	Air	Air	Air	Air	Air	Air	Air	Air	Air	Air	Air	Air	Air
141.4	Air	Air	Air	Air	Air	Air	Air	Air	Air	Air	Air	Air	Air	Air	Air	Air	Air	Air	Air	Air	Air	Air	Air	Air	Air	Air	Air	Air	Air	Air	Air	Air	Air	Air	Air	Air	Air	Air	Air	Air	Air	Air	Air	Air	Air	Air	Air	Air	Air
145.44	Air	Air	Air	Air	Air	Air	Air	Air	Air	Air	Air	Air	Air	Air	Air	Air	Air	Air	Air	Air	Air	Air	Air	Air	Air	Air	Air	Air	Air	Air	Air	Air	Air	Air	Air	Air	Air	Air	Air	Air	Air	Air	Air	Air	Air	Air	Air	Air	Air
149.48	Air	Air	Air	Air	Air	Air	Air	Air	Air	Air	Air	Air	Air	Air	Air	Air	Air	Air	Air	Air	Air	Air	Air	Air	Air	Air	Air	Air	Air	Air	Air	Air	Air	Air	Air	Air	Air	Air	Air	Air	Air	Air	Air	Air	Air	Air	Air	Air	Air
153.52	Air	Air	Air	Air	Air	Air	Air	Air	Air	Air	Air	Air	Air	Air	Air	Air	Air	Air	Air	Air	Air	Air	Air	Air	Air	Air	Air	Air	Air	Air	Air	Air	Air	Air	Air	Air	Air	Air	Air	Air	Air	Air	Air	Air	Air	Air	Air	Air	Air
157.56	Air	Air	Air	Air	Air	Air	Air	Air	Air	Air	Air	Air	Air	Air	Air	Air	Air	Air	Air	Air	Air	Air	Air	Air	Air	Air	Air	Air	Air	Air	Air	Air	Air	Air	Air	Air	Air	Air	Air	Air	Air	Air	Air	Air	Air	Air	Air	Air	Air
161.6	Air	Air	Air	Air	Air	Air	Air	Air	Air	Air	Air	Air	Air	Air	Air	Air	Air	Air	Air	Air	Air	Air	Air	Air	Air	Air	Air	Air	Air	Air	Air	Air	Air	Air	Air	Air	Air	Air	Air	Air	Air	Air	Air	Air	Air	Air	Air	Air	Air
165.64	Air	Air	Air	Air	Air	Air	Air	Air	Air	Air	Air	Air	Air	Air	Air	Air	Air	Air	Air	Air	Air	Air	Air	Air	Air	Air	Air	Air	Air	Air	Air	Air	Air	Air	Air	Air	Air	Air	Air	Air	Air	Air	Air	Air	Air	Air	Air	Air	Air
169.68	Air	Air	Air	Air	Air	Air	Air	Air	Air	Air	Air	Air	Air	Air	Air	Air	Air	Air	Air	Air	Air	Air	Air	Air	Air	Air	Air	Air	Air	Air	Air	Air	Air	Air	Air	Air	Air	Air	Air	Air	Air	Air	Air	Air	Air	Air	Air	Air	Air
173.72	Air	Air	Air	Air	Air	Air	Air	Air	Air	Air	Air	Air	Air	Air	Air	Air	Air	Air	Air	Air	Air	Air	Air	Air	Air	Air	Air	Air	Air	Air	Air	Air	Air	Air	Air	Air	Air	Air	Air	Air	Air	Air	Air	Air	Air	Air	Air	Air	Air
177.76	Air	Air	Air	Air	Air	Air	Air	Air	Air	Air	Air	Air	Air	Air	Air	Air	Air	Air	Air	Air	Air	Air	Air	Air	Air	Air	Air	Air	Air	Air	Air	Air	Air	Air	Air	Air	Air	Air	Air	Air	Air	Air	Air	Air	Air	Air	Air	Air	Air
181.8	Air	Air	Air	Air	Air	Air	Air	Air	Air	Air	Air	Air	Air	Air	Air	Air	Air	Air	Air	Air	Air	Air	Air	Air	Air	Air	Air	Air	Air	Air	Air	Air	Air	Air	Air	Air	Air	Air	Air	Air	Air	Air	Air	Air	Air	Air	Air	Air	Air
185.84	Air	Air	Air	Air	Air	Air	Air	Air	Air	Air	Air	Air	Air	Air	Air	Air	Air	Air	Air	Air	Air	Air	Air	Air	Air	Air	Air	Air	Air	Air	Air	Air	Air	Air	Air	Air	Air	Air	Air	Air	Air	Air	Air	Air	Air	Air	Air	Air	Air
189.88	Air	Air	Air	Air	Air	Air	Air	Air	Air	Air	Air	Air	Air	Air	Air	Air	Air	Air	Air	Air	Air	Air	Air	Air	Air	Air	Air	Air	Air	Air	Air	Air	Air	Air	Air	Air	Air	Air	Air	Air	Air	Air	Air	Air	Air	Air	Air	Air	Air
193.92	Air	Air	Air	Air	Air	Air	Air	Air	Air	Air	Air	Air	Air	Air	Air	Air	Air	Air	Air	Air	Air	Air	Air	Air	Air	Air	Air	Air	Air	Air	Air	Air	Air	Air	Air	Air	Air	Air	Air	Air	Air	Air	Air	Air	Air	Air	Air	Air	Air
197.96	Air	Air	Air	Air	Air	Air	Air	Air	Air	Air	Air	Air	Air	Air	Air	Air	Air	Air	Air	Air	Air	Air	Air	Air	Air	Air	Air	Air	Air	Air	Air	Air	Air	Air	Air	Air	Air	Air	Air	Air	Air	Air	Air	Air	Air	Air	Air	Air	Air
202	Air	Air	Air	Air	Air	Air	Air	Air	Air	Air	Air	Air	Air	Air	Air	Air	Air	Air	Air	Air	Air	Air	Air	Air	Air	Air	Air	Air	Air	Air	Air	Air	Air	Air	Air	Air	Air	Air	Air	Air	Air	Air	Air	Air	Air	Air	Air	Air	Air
206.04	Air	Air	Air	Air	Air	Air	Air	Air	Air	Air	Air	Air	Air	Air	Air	Air	Air	Air	Air	Air	Air	Air	Air	Air	Air	Air	Air	Air	Air	Air	Air	Air	Air	Air	Air	Air	Air	Air	Air	Air	Air	Air	Air	Air	Air	Air	Air	Air	Air
210.08	Air	Air	Air	Air	Air	Air	Air	Air	Air	Air	Air	Air	Air	Air	Air	Air	Air	Air	Air	Air	Air	Air	Air	Air	Air	Air	Air	Air	Air	Air	Air	Air	Air	Air	Air	Air	Air	Air	Air	Air	Air	Air	Air	Air	Air	Air	Air	Air	Air
214.12	Air	Air	Air	Air	Air	Air	Air	Air	Air	Air	Air	Air	Air	Air	Air	Air	Air	Air	Air	Air	Air	Air	Air	Air	Air	Air	Air	Air	Air	Air	Air	Air	Air	Air	Air	Air	Air	Air	Air	Air	Air	Air	Air	Air	Air	Air	Air	Air	Air
218.16	Air	Air	Air	Air	Air	Air	Air	Air	Air	Air	Air	Air	Air	Air	Air	Air	Air	Air	Air	Air	Air	Air	Air	Air	Air	Air	Air	Air	Air	Air	Air	Air	Air	Air	Air	Air	Air	Air	Air	Air	Air	Air	Air	Air	Air	Air	Air	Air	Air
222.2	Air	Air	Air	Air	Air	Air	Air	Air	Air	Air	Air	Air	Air	Air	Air	Air	Air	Air	Air	Air	Air	Air	Air	Air	Air	Air	Air	Air	Air	Air	Air	Air	Air	Air	Air	Air	Air	Air	Air	Air	Air	Air	Air	Air	Air	Air	Air	Air	Air
226.24	Air	Air	Air	Air	Air	Air	Air	Air	Air	Air	Air	Air	Air	Air	Air	Air	Air	Air	Air	Air	Air	Air	Air	Air	Air	Air	Air	Air	Air	Air	Air	Air	Air	Air	Air	Air	Air	Air	Air	Air	Air	Air	Air	Air	Air	Air	Air	Air	Air
230.28	Air	Air	Air	Air	Air	Air	Air	Air	Air	Air	Air	Air	Air	Air	Air	Air	Air	Air	Air	Air	Air	Air	Air	Air	Air	Air	Air	Air	Air	Air	Air	Air	Air	Air	Air	Air	Air	Air	Air	Air	Air	Air	Air	Air	Air	Air	Air	Air	Air
234.32	Air	Air	Air	Air	Air	Air	Air	Air	Air	Air	Air	Air	Air	Air	Air	Air	Air	Air	Air	Air	Air	Air	Air	Air	Air	Air	Air	Air	Air	Air	Air	Air	Air	Air	Air	Air	Air	Air	Air	Air	Air	Air	Air	Air	Air	Air	Air	Air	Air
238.36	Air	Air	Air	Air	Air	Air	Air	Air	Air	Air	Air	Air	Air	Air	Air	Air	Air	Air	Air	Air	Air	Air	Air	Air	Air	Air	Air	Air	Air	Air	Air	Air	Air	Air	Air	Air	Air	Air	Air	Air	Air	Air	Air	Air	Air	Air	Air	Air	Air
242.4	Air	Air	Air	Air	Air	Air	Air	Air	Air	Air	Air	Air	Air	Air	Air	Air	Air	Air	Air	Air	Air	Air	Air	Air	Air	Air	Air	Air	Air	Air	Air	Air	Air	Air	Air	Air	Air	Air	Air	Air	Air	Air	Air	Air	Air	Air	Air	Air	Air
246.44	Air	Air	Air	Air	Air	Air	Air	Air	Air	Air	Air	Air	Air	Air	Air	Air	Air	Air	Air	Air	Air	Air	Air	Air	Air	Air	Air	Air	Air	Air	Air	Air	Air	Air	Air	Air	Air	Air	Air	Air	Air	Air	Air	Air	Air	Air	Air	Air	Air
250.48	Air	Air	Air	Air	Air	Air	Air	Air	Air	Air	Air	Air	Air	Air	Air	Air	Air	Air	Air	Air	Air	Air	Air	Air	Air	Air	Air	Air	Air	Air	Air	Air	Air	Air	Air	Air	Air	Air	Air	Air	Air	Air	Air	Air	Air	Air	Air	Air	Air
254.52	Air	Air	Air	Air	Air	Air	Air	Air	Air	Air	Air	Air	Air	Air	Air	Air	Air	Air	Air	Air	Air	Air	Air	Air	Air	Air	Air	Air	Air	Air	Air	Air	Air	Air	Air	Air	Air	Air	Air	Air	Air	Air	Air	Air	Air	Air	Air	Air	Air
258.56	Air	Air	Air	Air	Air	Air	Air	Air	Air	Air	Air	Air	Air	Air	Air	Air	Air	Air	Air	Air	Air	Air	Air	Air	Air	Air	Air	Air	Air	Air	Air	Air	Air	Air	Air	Air	Air	Air	Air	Air	Air	Air	Air	Air	Air	Air	Air	Air	Air
262.6	Air	Air	Air	Air	Air	Air	Air	Air	Air	Air	Air	Air	Air	Air	Air	Air	Air	Air	Air	Air	Air	Air	Air	Air	Air	Air	Air	Air	Air	Air	Air	Air	Air	Air	Air	Air	Air	Air	Air	Air	Air	Air	Air	Air	Air	Air	Air	Air	Air
266.64	Air	Air	Air	Air	Air	Air	Air	Air	Air	Air	Air	Air	Air	Air	Air	Air	Air	Air	Air	Air	Air	Air	Air	Air	Air	Air	Air	Air	Air	Air	Air	Air	Air	Air	Air	Air	Air	Air	Air	Air	Air	Air	Air	Air	Air	Air	Air	Air	Air
270.68	Air	Air	Air	Air	Air	Air	Air	Air	Air	Air	Air	Air	Air	Air	Air	Air	Air	Air	Air	Air	Air	Air	Air	Air	Air	Air	Air	Air	Air	Air	Air	Air	Air	Air	Air	Air	Air	Air	Air	Air	Air	Air	Air	Air	Air	Air	Air	Air	Air
274.72	Air	Air	Air	Air	Air	Air	Air	Air	Air	Air	Air	Air	Air	Air	Air	Air	Air	Air	Air	Air	Air	Air	Air	Air	Air	Air	Air	Air	Air	Air	Air	Air	Air	Air	Air	Air	Air	Air	Air	Air	Air	Air	Air	Air	Air	Air	Air	Air	Air
278.76	Air	Air	Air	Air	Air	Air	Air	Air	Air	Air	Air	Air	Air	Air	Air	Air	Air	Air	Air	Air	Air	Air	Air	Air	Air	Air	Air	Air	Air	Air	Air	Air	Air	Air	Air	Air	Air	Air	Air	Air	Air	Air	Air	Air	Air	Air	Air	Air	Air
282.8	Air	Air	Air	Air	Air	Air	Air	Air	Air	Air	Air	Air	Air	Air	Air	Air	Air	Air	Air	Air	Air	Air	Air	Air	Air	Air	Air	Air	Air	Air	Air	Air	Air	Air	Air	Air	Air	Air	Air	Air	Air	Air	Air	Air	Air	Air	Air	Air	Air
286.84	Air	Air	Air	Air	Air	Air	Air	Air	Air	Air	Air	Air	Air	Air	Air	Air	Air	Air	Air	Air	Air	Air	Air	Air	Air	Air	Air	Air	Air	Air	Air	Air	Air	Air	Air	Air	Air	Air	Air	Air	Air	Air	Air	Air	Air	Air	Air	Air	Air
290.88	Air	Air	Air	Air	Air	Air	Air	Air	Air	Air	Air	Air	Air	Air	Air	Air	Air	Air	Air	Air	Air	Air	Air	Air	Air	Air	Air	Air	Air	Air	Air	Air	Air	Air	Air	Air	Air	Air	Air	Air	Air	Air	Air	Air	Air	Air	Air	Air	Air
294.92	Air	Air	Air	Air	Air	Air	Air	Air	Air	Air	Air	Air	Air	Air	Air	Air	Air	Air	Air	Air	Air	Air	Air	Air	Air	Air	Air	Air	Air	Air	Air	Air	Air	Air	Air	Air	Air	Air	Air	Air	Air	Air	Air	Air	Air	Air	Air	Air	Air
298.96	Air	Air	Air	Air	Air	Air	Air	Air	Air	Air	Air	Air	Air	Air	Air	Air	Air	Air	Air	Air	Air	Air	Air	Air	Air	Air	Air	Air	Air	Air	Air	Air	Air	Air	Air	Air	Air	Air	Air	Air	Air	Air	Air	Air	Air	Air	Air	Air	Air
303	Air	Air	Air	Air	Air	Air	Air	Air	Air	Air	Air	Air	Air	Air	Air	Air	Air	Air	Air	Air	Air	Air	Air	Air	Air	Air	Air	Air	Air	Air	Air	Air	Air	Air	Air	Air	Air	Air	Air	Air	Air	Air	Air	Air	Air	Air	Air	Air	Air
307.04	Air	Air	Air	Air	Air	Air	Air	Air	Air	Air	Air	Air	Air	Air	Air	Air	Air	Air	Air	Air	Air	Air	Air	Air	Air	Air	Air	Air	Air	Air	Air	Air	Air	Air	Air	Air	Air	Air	Air	Air	Air	Air	Air	Air	Air	Air	Air	Air	Air
311.08	Air	Air	Air	Air	Air	Air	Air	Air	Air	Air	Air	Air	Air	Air	Air	Air	Air	Air	Air	Air	Air	Air	Air	Air	Air	Air	Air	Air	Air	Air	Air	Air	Air	Air	Air	Air	Air	Air	Air	Air	Air	Air	Air	Air	Air	Air	Air	Air	Air
315.12	Air	Air	Air	Air	Air	Air	Air	Air	Air	Air	Air	Air	Air	Air	Air	Air	Air	Air	Air	Air	Air	Air	Air	Air	Air	Air	Air	Air	Air	Air	Air	Air	Air	Air	Air	Air	Air	Air	Air	Air	Air	Air	Air	Air	Air	Air	Air	Air	Air
319.16	Air	Air	Air	Air	Air	Air	Air	Air	Air	Air	Air	Air	Air	Air	Air	Air	Air	Air	Air	Air	Air	Air	Air	Air	Air	Air	Air	Air	Air	Air	Air	Air	Air	Air	Air	Air	Air	Air	Air	Air	Air	Air	Air	Air	Air	Air	Air	Air	Air
323.2	Air	Air	Air	Air	Air	Air	Air	Air	Air	Air	Air	Air	Air	Air	Air	Air	Air	Air	Air	Air	Air	Air	Air	Air	Air	Air	Air	Air	Air	Air	Air	Air	Air	Air	Air	Air	Air	Air	Air	Air	Air	Air	Air	Air	Air	Air	Air	Air	Air
327.24	Air	Air	Air	Air	Air	Air	Air	Air	Air	Air	Air	Air	Air	Air	Air	Air	Air	Air	Air	Air	Air	Air	Air	Air	Air	Air	Air	Air	Air	Air	Air	Air	Air	Air	Air	Air	Air	Air	Air	Air	Air	Air	Air	Air	Air	Air	Air	Air	Air
331.28	Air	Air	Air	Air	Air	Air	Air	Air	Air	Air	Air	Air	Air	Air	Air	Air	Air	Air	Air	Air	Air	Air	Air	Air	Air	Air	Air	Air	Air	Air	Air	Air	Air	Air	Air	Air	Air	Air	Air	Air	Air	Air	Air	Air	Air	Air	Air	Air	Air
335.32	Air	Air	Air	Air	Air	Air	Air	Air	Air	Air	Air	Air	Air	Air	Air	Air	Air	Air	Air	Air	Air	Air	Air	Air	Air	Air	Air	Air	Air	Air	Air	Air	Air	Air	Air	Air	Air	Air	Air	Air	Air	Air	Air	Air	Air	Air	Air	Air	Air
339.36	Air	Air	Air	Air	Air	Air	Air	Air	Air	Air	Air	Air	Air	Air	Air	Air	Air	Air	Air	Air	Air	Air	Air	Air	Air	Air	Air	Air	Air	Air	Air	Air	Air	Air	Air	Air	Air	Air	Air	Air	Air	Air	Air	Air	Air	Air	Air	Air	Air
343.4	Air	Air	Air	Air	Air	Air	Air	Air	Air	Air	Air	Air	Air	Air	Air	Air	Air	Air	Air	Air	Air	Air	Air	Air	Air	Air	Air	Air	Air	Air	Air	Air	Air	Air	Air	Air	Air	Air	Air	Air	Air	Air	Air	Air	Air	Air	Air	Air	Air
347.44	Air	Air	Air	Air	Air	Air	Air	Air	Air	Air	Air	Air	Air	Air	Air	Air	Air	Air	Air	Air	Air	Air	Air	Air	Air	Air	Air	Air	Air	Air	Air	Air	Air	Air	Air	Air	Air	Air	Air	Air	Air	Air	Air	Air	Air	Air	Air	Air	Air
351.48	Air	Air	Air	Air	Air	Air	Air	Air	Air	Air	Air	Air	Air	Air	Air	Air	Air	Air	Air	Air	Air	Air	Air	Air	Air	Air	Air	Air	Air	Air	Air	Air	Air	Air	Air	Air	Air	Air	Air	Air	Air	Air	Air	Air	Air	Air	Air	Air	Air
355.52	Air	Air	Air	Air	Air	Air	Air	Air	Air	Air	Air	Air	Air	Air	Air	Air	Air	Air	Air	Air	Air	Air	Air	Air	Air	Air	Air	Air	Air	Air	Air	Air	Air	Air	Air	Air	Air	Air	Air	Air	Air	Air	Air	Air	Air	Air	Air	Air	Air
359.56	Air	Air	Air	Air	Air	Air	Air	Air	Air	Air	Air	Air	Air	Air	Air	Air	Air	Air	Air	Air	Air	Air	Air	Air	Air	Air	Air	Air	Air	Air	Air	Air	Air	Air	Air	Air	Air	Air	Air	Air	Air	Air	Air	Air	Air	Air	Air	Air	Air
363.6	Air	Air	Air	Air	Air	Air	Air	Air	Air	Air	Air	Air	Air	Air	Air	Air	Air	Air	Air	Air	Air	Air	Air	Air	Air	Air	Air	Air	Air	Air	Air	Air	Air	Air	Air	Air	Air	Air	Air	Air	Air	Air	Air	Air	Air	Air	Air	Air	Air
367.64	Air	Air	Air	Air	Air	Air	Air	Air	Air	Air	Air	Air	Air	Air	Air	Air	Air	Air	Air	Air	Air	Air	Air	Air	Air	Air	Air	Air	Air	Air	Air	Air	Air	Air	Air	Air	Air	Air	Air	Air	Air	Air	Air	Air	Air	Air	Air	Air	Air
371.68	Air	Air	Air	Air	Air	Air	Air	Air	Air	Air	Air	Air	Air	Air	Air	Air	Air	Air	Air	Air	Air	Air	Air	Air	Air	Air	Air	Air	Air	Air	Air	Air	Air	Air	Air	Air	Air	Air	Air	Air	Air	Air	Air	Air	Air	Air	Air	Air	Air
375.72	Air	Air	Air	Air	Air	Air	Air	Air	Air	Air	Air	Air	Air	Air	Air	Air	Air	Air	Air	Air	Air	Air	Air	Air	Air	Air	Air	Air	Air	Air	Air	Air	Air	Air	Air	Air	Air	Air	Air	Air	Air	Air	Air	Air	Air	Air	Air	Air	Air
379.76	Air	Air	Air	Air	Air	Air	Air	Air	Air	Air	Air	Air	Air	Air	Air	Air	Air	Air	Air	Air	Air	Air	Air	Air	Air	Air	Air	Air	Air	Air	Air	Air	Air	Air	Air	Air	Air	Air	Air	Air	Air	Air	Air	Air	Air	Air	Air	Air	Air
383.8	Air	Air	Air	Air	Air	Air	Air	Air	Air	Air	Air	Air	Air	Air	Air	Air	Air	Air	Air	Air	Air	Air	Air	Air	Air	Air	Air	Air	Air	Air	Air	Air	Air	Air	Air	Air	Air	Air	Air	Air	Air	Air	Air	Air	Air	Air	Air	Air	Air
387.84	Air	Air	Air	Air	Air	Air	Air	Air	Air	Air	Air	Air	Air	Air	Air	Air	Air	Air	Air	Air	Air	Air	Air	Air	Air	Air	Air	Air	Air	Air	Air	Air	Air	Air	Air	Air	Air	Air	Air	Air	Air	Air	Air	Air	Air	Air	Air	Air	Air
391.88	Air	Air	Air	Air	Air	Air	Air	Air	Air	Air	Air	Air	Air	Air	Air	Air	Air	Air	Air	Air	Air	Air	Air	Air	Air	Air	Air	Air	Air	Air	Air	Air	Air	Air	Air	Air	Air	Air	Air	Air	Air	Air	Air	Air	Air	Air	Air	Air	Air
395.92	Air	Air	Air	Air	Air	Air	Air	Air	Air	Air	Air	Air	Air	Air	Air	Air	Air	Air	Air	Air	Air	Air	Air	Air	Air	Air	Air	Air	Air	Air	Air	Air	Air	Air	Air	Air	Air	Air	Air	Air	Air	Air	Air	Air	Air	Air	Air	Air	Air
399.96	Air	Air	Air	Air	Air	Air	Air	Air	Air	Air	Air	Air	Air	Air	Air	Air	Air	Air	Air	Air	Air	Air	Air	Air	Air	Air	Air	Air	Air	Air	Air	Air	Air	Air	Air	Air	Air	Air	Air	Air	Air	Air	Air	Air	Air	Air	Air	Air	Air
[truncated: 751 more columns]

## Sheet: Fig. 7e
	x coordinate (μm)
z coordinate (μm)	-1599.05	-1595.05	-1591.05	-1587.04	-1583.04	-1579.04	-1575.04	-1571.03	-1567.03	-1563.03	-1559.03	-1555.02	-1551.02	-1547.02	-1543.02	-1539.01	-1535.01	-1531.01	-1527	-1523	-1519	-1515	-1510.99	-1506.99	-1502.99	-1498.99	-1494.98	-1490.98	-1486.98	-1482.98	-1478.97	-1474.97	-1470.97	-1466.97	-1462.96	-1458.96	-1454.96	-1450.95	-1446.95	-1442.95	-1438.95	-1434.94	-1430.94	-1426.94	-1422.94	-1418.93	-1414.93	-1410.93	-1406.93
0	Air	Air	Air	Air	0	0	0	0	0	0	0	0	0	0	0	0	0	0	0	0	0	0	0	0	0	0	0	0	0	0	0	0	0	0	0	0	0	0	0	0	0	0	0	0	0	0	0	0	0
4.04	Air	Air	Air	Air	Air	Air	Air	Air	Air	Air	Air	Air	Air	Air	Air	Air	Air	Air	Air	Air	Air	Air	Air	Air	Air	Air	Air	Air	Air	Air	Air	Air	Air	Air	Air	Air	Air	Air	Air	Air	Air	Air	Air	0	0	0	0	0	0
8.08	Air	Air	Air	Air	Air	Air	Air	Air	Air	Air	Air	Air	Air	Air	Air	Air	Air	Air	Air	Air	Air	Air	Air	Air	Air	Air	Air	Air	Air	Air	Air	Air	Air	Air	Air	Air	Air	Air	Air	Air	Air	Air	Air	Air	Air	Air	Air	0	0
12.12	Air	Air	Air	Air	Air	Air	Air	Air	Air	Air	Air	Air	Air	Air	Air	Air	Air	Air	Air	Air	Air	Air	Air	Air	Air	Air	Air	Air	Air	Air	Air	Air	Air	Air	Air	Air	Air	Air	Air	Air	Air	Air	Air	Air	Air	Air	Air	Air	Air
16.16	Air	Air	Air	Air	Air	Air	Air	Air	Air	Air	Air	Air	Air	Air	Air	Air	Air	Air	Air	Air	Air	Air	Air	Air	Air	Air	Air	Air	Air	Air	Air	Air	Air	Air	Air	Air	Air	Air	Air	Air	Air	Air	Air	Air	Air	Air	Air	Air	Air
20.2	Air	Air	Air	Air	Air	Air	Air	Air	Air	Air	Air	Air	Air	Air	Air	Air	Air	Air	Air	Air	Air	Air	Air	Air	Air	Air	Air	Air	Air	Air	Air	Air	Air	Air	Air	Air	Air	Air	Air	Air	Air	Air	Air	Air	Air	Air	Air	Air	Air
24.24	Air	Air	Air	Air	Air	Air	Air	Air	Air	Air	Air	Air	Air	Air	Air	Air	Air	Air	Air	Air	Air	Air	Air	Air	Air	Air	Air	Air	Air	Air	Air	Air	Air	Air	Air	Air	Air	Air	Air	Air	Air	Air	Air	Air	Air	Air	Air	Air	Air
28.28	Air	Air	Air	Air	Air	Air	Air	Air	Air	Air	Air	Air	Air	Air	Air	Air	Air	Air	Air	Air	Air	Air	Air	Air	Air	Air	Air	Air	Air	Air	Air	Air	Air	Air	Air	Air	Air	Air	Air	Air	Air	Air	Air	Air	Air	Air	Air	Air	Air
32.32	Air	Air	Air	Air	Air	Air	Air	Air	Air	Air	Air	Air	Air	Air	Air	Air	Air	Air	Air	Air	Air	Air	Air	Air	Air	Air	Air	Air	Air	Air	Air	Air	Air	Air	Air	Air	Air	Air	Air	Air	Air	Air	Air	Air	Air	Air	Air	Air	Air
36.36	Air	Air	Air	Air	Air	Air	Air	Air	Air	Air	Air	Air	Air	Air	Air	Air	Air	Air	Air	Air	Air	Air	Air	Air	Air	Air	Air	Air	Air	Air	Air	Air	Air	Air	Air	Air	Air	Air	Air	Air	Air	Air	Air	Air	Air	Air	Air	Air	Air
40.4	Air	Air	Air	Air	Air	Air	Air	Air	Air	Air	Air	Air	Air	Air	Air	Air	Air	Air	Air	Air	Air	Air	Air	Air	Air	Air	Air	Air	Air	Air	Air	Air	Air	Air	Air	Air	Air	Air	Air	Air	Air	Air	Air	Air	Air	Air	Air	Air	Air
44.44	Air	Air	Air	Air	Air	Air	Air	Air	Air	Air	Air	Air	Air	Air	Air	Air	Air	Air	Air	Air	Air	Air	Air	Air	Air	Air	Air	Air	Air	Air	Air	Air	Air	Air	Air	Air	Air	Air	Air	Air	Air	Air	Air	Air	Air	Air	Air	Air	Air
48.48	Air	Air	Air	Air	Air	Air	Air	Air	Air	Air	Air	Air	Air	Air	Air	Air	Air	Air	Air	Air	Air	Air	Air	Air	Air	Air	Air	Air	Air	Air	Air	Air	Air	Air	Air	Air	Air	Air	Air	Air	Air	Air	Air	Air	Air	Air	Air	Air	Air
52.52	Air	Air	Air	Air	Air	Air	Air	Air	Air	Air	Air	Air	Air	Air	Air	Air	Air	Air	Air	Air	Air	Air	Air	Air	Air	Air	Air	Air	Air	Air	Air	Air	Air	Air	Air	Air	Air	Air	Air	Air	Air	Air	Air	Air	Air	Air	Air	Air	Air
56.56	Air	Air	Air	Air	Air	Air	Air	Air	Air	Air	Air	Air	Air	Air	Air	Air	Air	Air	Air	Air	Air	Air	Air	Air	Air	Air	Air	Air	Air	Air	Air	Air	Air	Air	Air	Air	Air	Air	Air	Air	Air	Air	Air	Air	Air	Air	Air	Air	Air
60.6	Air	Air	Air	Air	Air	Air	Air	Air	Air	Air	Air	Air	Air	Air	Air	Air	Air	Air	Air	Air	Air	Air	Air	Air	Air	Air	Air	Air	Air	Air	Air	Air	Air	Air	Air	Air	Air	Air	Air	Air	Air	Air	Air	Air	Air	Air	Air	Air	Air
64.64	Air	Air	Air	Air	Air	Air	Air	Air	Air	Air	Air	Air	Air	Air	Air	Air	Air	Air	Air	Air	Air	Air	Air	Air	Air	Air	Air	Air	Air	Air	Air	Air	Air	Air	Air	Air	Air	Air	Air	Air	Air	Air	Air	Air	Air	Air	Air	Air	Air
68.68	Air	Air	Air	Air	Air	Air	Air	Air	Air	Air	Air	Air	Air	Air	Air	Air	Air	Air	Air	Air	Air	Air	Air	Air	Air	Air	Air	Air	Air	Air	Air	Air	Air	Air	Air	Air	Air	Air	Air	Air	Air	Air	Air	Air	Air	Air	Air	Air	Air
72.72	Air	Air	Air	Air	Air	Air	Air	Air	Air	Air	Air	Air	Air	Air	Air	Air	Air	Air	Air	Air	Air	Air	Air	Air	Air	Air	Air	Air	Air	Air	Air	Air	Air	Air	Air	Air	Air	Air	Air	Air	Air	Air	Air	Air	Air	Air	Air	Air	Air
76.76	Air	Air	Air	Air	Air	Air	Air	Air	Air	Air	Air	Air	Air	Air	Air	Air	Air	Air	Air	Air	Air	Air	Air	Air	Air	Air	Air	Air	Air	Air	Air	Air	Air	Air	Air	Air	Air	Air	Air	Air	Air	Air	Air	Air	Air	Air	Air	Air	Air
80.8	Air	Air	Air	Air	Air	Air	Air	Air	Air	Air	Air	Air	Air	Air	Air	Air	Air	Air	Air	Air	Air	Air	Air	Air	Air	Air	Air	Air	Air	Air	Air	Air	Air	Air	Air	Air	Air	Air	Air	Air	Air	Air	Air	Air	Air	Air	Air	Air	Air
84.84	Air	Air	Air	Air	Air	Air	Air	Air	Air	Air	Air	Air	Air	Air	Air	Air	Air	Air	Air	Air	Air	Air	Air	Air	Air	Air	Air	Air	Air	Air	Air	Air	Air	Air	Air	Air	Air	Air	Air	Air	Air	Air	Air	Air	Air	Air	Air	Air	Air
88.88	Air	Air	Air	Air	Air	Air	Air	Air	Air	Air	Air	Air	Air	Air	Air	Air	Air	Air	Air	Air	Air	Air	Air	Air	Air	Air	Air	Air	Air	Air	Air	Air	Air	Air	Air	Air	Air	Air	Air	Air	Air	Air	Air	Air	Air	Air	Air	Air	Air
92.92	Air	Air	Air	Air	Air	Air	Air	Air	Air	Air	Air	Air	Air	Air	Air	Air	Air	Air	Air	Air	Air	Air	Air	Air	Air	Air	Air	Air	Air	Air	Air	Air	Air	Air	Air	Air	Air	Air	Air	Air	Air	Air	Air	Air	Air	Air	Air	Air	Air
96.96	Air	Air	Air	Air	Air	Air	Air	Air	Air	Air	Air	Air	Air	Air	Air	Air	Air	Air	Air	Air	Air	Air	Air	Air	Air	Air	Air	Air	Air	Air	Air	Air	Air	Air	Air	Air	Air	Air	Air	Air	Air	Air	Air	Air	Air	Air	Air	Air	Air
101	Air	Air	Air	Air	Air	Air	Air	Air	Air	Air	Air	Air	Air	Air	Air	Air	Air	Air	Air	Air	Air	Air	Air	Air	Air	Air	Air	Air	Air	Air	Air	Air	Air	Air	Air	Air	Air	Air	Air	Air	Air	Air	Air	Air	Air	Air	Air	Air	Air
105.04	Air	Air	Air	Air	Air	Air	Air	Air	Air	Air	Air	Air	Air	Air	Air	Air	Air	Air	Air	Air	Air	Air	Air	Air	Air	Air	Air	Air	Air	Air	Air	Air	Air	Air	Air	Air	Air	Air	Air	Air	Air	Air	Air	Air	Air	Air	Air	Air	Air
109.08	Air	Air	Air	Air	Air	Air	Air	Air	Air	Air	Air	Air	Air	Air	Air	Air	Air	Air	Air	Air	Air	Air	Air	Air	Air	Air	Air	Air	Air	Air	Air	Air	Air	Air	Air	Air	Air	Air	Air	Air	Air	Air	Air	Air	Air	Air	Air	Air	Air
113.12	Air	Air	Air	Air	Air	Air	Air	Air	Air	Air	Air	Air	Air	Air	Air	Air	Air	Air	Air	Air	Air	Air	Air	Air	Air	Air	Air	Air	Air	Air	Air	Air	Air	Air	Air	Air	Air	Air	Air	Air	Air	Air	Air	Air	Air	Air	Air	Air	Air
117.16	Air	Air	Air	Air	Air	Air	Air	Air	Air	Air	Air	Air	Air	Air	Air	Air	Air	Air	Air	Air	Air	Air	Air	Air	Air	Air	Air	Air	Air	Air	Air	Air	Air	Air	Air	Air	Air	Air	Air	Air	Air	Air	Air	Air	Air	Air	Air	Air	Air
121.2	Air	Air	Air	Air	Air	Air	Air	Air	Air	Air	Air	Air	Air	Air	Air	Air	Air	Air	Air	Air	Air	Air	Air	Air	Air	Air	Air	Air	Air	Air	Air	Air	Air	Air	Air	Air	Air	Air	Air	Air	Air	Air	Air	Air	Air	Air	Air	Air	Air
125.24	Air	Air	Air	Air	Air	Air	Air	Air	Air	Air	Air	Air	Air	Air	Air	Air	Air	Air	Air	Air	Air	Air	Air	Air	Air	Air	Air	Air	Air	Air	Air	Air	Air	Air	Air	Air	Air	Air	Air	Air	Air	Air	Air	Air	Air	Air	Air	Air	Air
129.28	Air	Air	Air	Air	Air	Air	Air	Air	Air	Air	Air	Air	Air	Air	Air	Air	Air	Air	Air	Air	Air	Air	Air	Air	Air	Air	Air	Air	Air	Air	Air	Air	Air	Air	Air	Air	Air	Air	Air	Air	Air	Air	Air	Air	Air	Air	Air	Air	Air
133.32	Air	Air	Air	Air	Air	Air	Air	Air	Air	Air	Air	Air	Air	Air	Air	Air	Air	Air	Air	Air	Air	Air	Air	Air	Air	Air	Air	Air	Air	Air	Air	Air	Air	Air	Air	Air	Air	Air	Air	Air	Air	Air	Air	Air	Air	Air	Air	Air	Air
137.36	Air	Air	Air	Air	Air	Air	Air	Air	Air	Air	Air	Air	Air	Air	Air	Air	Air	Air	Air	Air	Air	Air	Air	Air	Air	Air	Air	Air	Air	Air	Air	Air	Air	Air	Air	Air	Air	Air	Air	Air	Air	Air	Air	Air	Air	Air	Air	Air	Air
141.4	Air	Air	Air	Air	Air	Air	Air	Air	Air	Air	Air	Air	Air	Air	Air	Air	Air	Air	Air	Air	Air	Air	Air	Air	Air	Air	Air	Air	Air	Air	Air	Air	Air	Air	Air	Air	Air	Air	Air	Air	Air	Air	Air	Air	Air	Air	Air	Air	Air
145.44	Air	Air	Air	Air	Air	Air	Air	Air	Air	Air	Air	Air	Air	Air	Air	Air	Air	Air	Air	Air	Air	Air	Air	Air	Air	Air	Air	Air	Air	Air	Air	Air	Air	Air	Air	Air	Air	Air	Air	Air	Air	Air	Air	Air	Air	Air	Air	Air	Air
149.48	Air	Air	Air	Air	Air	Air	Air	Air	Air	Air	Air	Air	Air	Air	Air	Air	Air	Air	Air	Air	Air	Air	Air	Air	Air	Air	Air	Air	Air	Air	Air	Air	Air	Air	Air	Air	Air	Air	Air	Air	Air	Air	Air	Air	Air	Air	Air	Air	Air
153.52	Air	Air	Air	Air	Air	Air	Air	Air	Air	Air	Air	Air	Air	Air	Air	Air	Air	Air	Air	Air	Air	Air	Air	Air	Air	Air	Air	Air	Air	Air	Air	Air	Air	Air	Air	Air	Air	Air	Air	Air	Air	Air	Air	Air	Air	Air	Air	Air	Air
157.56	Air	Air	Air	Air	Air	Air	Air	Air	Air	Air	Air	Air	Air	Air	Air	Air	Air	Air	Air	Air	Air	Air	Air	Air	Air	Air	Air	Air	Air	Air	Air	Air	Air	Air	Air	Air	Air	Air	Air	Air	Air	Air	Air	Air	Air	Air	Air	Air	Air
161.6	Air	Air	Air	Air	Air	Air	Air	Air	Air	Air	Air	Air	Air	Air	Air	Air	Air	Air	Air	Air	Air	Air	Air	Air	Air	Air	Air	Air	Air	Air	Air	Air	Air	Air	Air	Air	Air	Air	Air	Air	Air	Air	Air	Air	Air	Air	Air	Air	Air
165.64	Air	Air	Air	Air	Air	Air	Air	Air	Air	Air	Air	Air	Air	Air	Air	Air	Air	Air	Air	Air	Air	Air	Air	Air	Air	Air	Air	Air	Air	Air	Air	Air	Air	Air	Air	Air	Air	Air	Air	Air	Air	Air	Air	Air	Air	Air	Air	Air	Air
169.68	Air	Air	Air	Air	Air	Air	Air	Air	Air	Air	Air	Air	Air	Air	Air	Air	Air	Air	Air	Air	Air	Air	Air	Air	Air	Air	Air	Air	Air	Air	Air	Air	Air	Air	Air	Air	Air	Air	Air	Air	Air	Air	Air	Air	Air	Air	Air	Air	Air
173.72	Air	Air	Air	Air	Air	Air	Air	Air	Air	Air	Air	Air	Air	Air	Air	Air	Air	Air	Air	Air	Air	Air	Air	Air	Air	Air	Air	Air	Air	Air	Air	Air	Air	Air	Air	Air	Air	Air	Air	Air	Air	Air	Air	Air	Air	Air	Air	Air	Air
177.76	Air	Air	Air	Air	Air	Air	Air	Air	Air	Air	Air	Air	Air	Air	Air	Air	Air	Air	Air	Air	Air	Air	Air	Air	Air	Air	Air	Air	Air	Air	Air	Air	Air	Air	Air	Air	Air	Air	Air	Air	Air	Air	Air	Air	Air	Air	Air	Air	Air
181.8	Air	Air	Air	Air	Air	Air	Air	Air	Air	Air	Air	Air	Air	Air	Air	Air	Air	Air	Air	Air	Air	Air	Air	Air	Air	Air	Air	Air	Air	Air	Air	Air	Air	Air	Air	Air	Air	Air	Air	Air	Air	Air	Air	Air	Air	Air	Air	Air	Air
185.84	Air	Air	Air	Air	Air	Air	Air	Air	Air	Air	Air	Air	Air	Air	Air	Air	Air	Air	Air	Air	Air	Air	Air	Air	Air	Air	Air	Air	Air	Air	Air	Air	Air	Air	Air	Air	Air	Air	Air	Air	Air	Air	Air	Air	Air	Air	Air	Air	Air
189.88	Air	Air	Air	Air	Air	Air	Air	Air	Air	Air	Air	Air	Air	Air	Air	Air	Air	Air	Air	Air	Air	Air	Air	Air	Air	Air	Air	Air	Air	Air	Air	Air	Air	Air	Air	Air	Air	Air	Air	Air	Air	Air	Air	Air	Air	Air	Air	Air	Air
193.92	Air	Air	Air	Air	Air	Air	Air	Air	Air	Air	Air	Air	Air	Air	Air	Air	Air	Air	Air	Air	Air	Air	Air	Air	Air	Air	Air	Air	Air	Air	Air	Air	Air	Air	Air	Air	Air	Air	Air	Air	Air	Air	Air	Air	Air	Air	Air	Air	Air
197.96	Air	Air	Air	Air	Air	Air	Air	Air	Air	Air	Air	Air	Air	Air	Air	Air	Air	Air	Air	Air	Air	Air	Air	Air	Air	Air	Air	Air	Air	Air	Air	Air	Air	Air	Air	Air	Air	Air	Air	Air	Air	Air	Air	Air	Air	Air	Air	Air	Air
202	Air	Air	Air	Air	Air	Air	Air	Air	Air	Air	Air	Air	Air	Air	Air	Air	Air	Air	Air	Air	Air	Air	Air	Air	Air	Air	Air	Air	Air	Air	Air	Air	Air	Air	Air	Air	Air	Air	Air	Air	Air	Air	Air	Air	Air	Air	Air	Air	Air
206.04	Air	Air	Air	Air	Air	Air	Air	Air	Air	Air	Air	Air	Air	Air	Air	Air	Air	Air	Air	Air	Air	Air	Air	Air	Air	Air	Air	Air	Air	Air	Air	Air	Air	Air	Air	Air	Air	Air	Air	Air	Air	Air	Air	Air	Air	Air	Air	Air	Air
210.08	Air	Air	Air	Air	Air	Air	Air	Air	Air	Air	Air	Air	Air	Air	Air	Air	Air	Air	Air	Air	Air	Air	Air	Air	Air	Air	Air	Air	Air	Air	Air	Air	Air	Air	Air	Air	Air	Air	Air	Air	Air	Air	Air	Air	Air	Air	Air	Air	Air
214.12	Air	Air	Air	Air	Air	Air	Air	Air	Air	Air	Air	Air	Air	Air	Air	Air	Air	Air	Air	Air	Air	Air	Air	Air	Air	Air	Air	Air	Air	Air	Air	Air	Air	Air	Air	Air	Air	Air	Air	Air	Air	Air	Air	Air	Air	Air	Air	Air	Air
218.16	Air	Air	Air	Air	Air	Air	Air	Air	Air	Air	Air	Air	Air	Air	Air	Air	Air	Air	Air	Air	Air	Air	Air	Air	Air	Air	Air	Air	Air	Air	Air	Air	Air	Air	Air	Air	Air	Air	Air	Air	Air	Air	Air	Air	Air	Air	Air	Air	Air
222.2	Air	Air	Air	Air	Air	Air	Air	Air	Air	Air	Air	Air	Air	Air	Air	Air	Air	Air	Air	Air	Air	Air	Air	Air	Air	Air	Air	Air	Air	Air	Air	Air	Air	Air	Air	Air	Air	Air	Air	Air	Air	Air	Air	Air	Air	Air	Air	Air	Air
226.24	Air	Air	Air	Air	Air	Air	Air	Air	Air	Air	Air	Air	Air	Air	Air	Air	Air	Air	Air	Air	Air	Air	Air	Air	Air	Air	Air	Air	Air	Air	Air	Air	Air	Air	Air	Air	Air	Air	Air	Air	Air	Air	Air	Air	Air	Air	Air	Air	Air
230.28	Air	Air	Air	Air	Air	Air	Air	Air	Air	Air	Air	Air	Air	Air	Air	Air	Air	Air	Air	Air	Air	Air	Air	Air	Air	Air	Air	Air	Air	Air	Air	Air	Air	Air	Air	Air	Air	Air	Air	Air	Air	Air	Air	Air	Air	Air	Air	Air	Air
234.32	Air	Air	Air	Air	Air	Air	Air	Air	Air	Air	Air	Air	Air	Air	Air	Air	Air	Air	Air	Air	Air	Air	Air	Air	Air	Air	Air	Air	Air	Air	Air	Air	Air	Air	Air	Air	Air	Air	Air	Air	Air	Air	Air	Air	Air	Air	Air	Air	Air
238.36	Air	Air	Air	Air	Air	Air	Air	Air	Air	Air	Air	Air	Air	Air	Air	Air	Air	Air	Air	Air	Air	Air	Air	Air	Air	Air	Air	Air	Air	Air	Air	Air	Air	Air	Air	Air	Air	Air	Air	Air	Air	Air	Air	Air	Air	Air	Air	Air	Air
242.4	Air	Air	Air	Air	Air	Air	Air	Air	Air	Air	Air	Air	Air	Air	Air	Air	Air	Air	Air	Air	Air	Air	Air	Air	Air	Air	Air	Air	Air	Air	Air	Air	Air	Air	Air	Air	Air	Air	Air	Air	Air	Air	Air	Air	Air	Air	Air	Air	Air
246.44	Air	Air	Air	Air	Air	Air	Air	Air	Air	Air	Air	Air	Air	Air	Air	Air	Air	Air	Air	Air	Air	Air	Air	Air	Air	Air	Air	Air	Air	Air	Air	Air	Air	Air	Air	Air	Air	Air	Air	Air	Air	Air	Air	Air	Air	Air	Air	Air	Air
250.48	Air	Air	Air	Air	Air	Air	Air	Air	Air	Air	Air	Air	Air	Air	Air	Air	Air	Air	Air	Air	Air	Air	Air	Air	Air	Air	Air	Air	Air	Air	Air	Air	Air	Air	Air	Air	Air	Air	Air	Air	Air	Air	Air	Air	Air	Air	Air	Air	Air
254.52	Air	Air	Air	Air	Air	Air	Air	Air	Air	Air	Air	Air	Air	Air	Air	Air	Air	Air	Air	Air	Air	Air	Air	Air	Air	Air	Air	Air	Air	Air	Air	Air	Air	Air	Air	Air	Air	Air	Air	Air	Air	Air	Air	Air	Air	Air	Air	Air	Air
258.56	Air	Air	Air	Air	Air	Air	Air	Air	Air	Air	Air	Air	Air	Air	Air	Air	Air	Air	Air	Air	Air	Air	Air	Air	Air	Air	Air	Air	Air	Air	Air	Air	Air	Air	Air	Air	Air	Air	Air	Air	Air	Air	Air	Air	Air	Air	Air	Air	Air
262.6	Air	Air	Air	Air	Air	Air	Air	Air	Air	Air	Air	Air	Air	Air	Air	Air	Air	Air	Air	Air	Air	Air	Air	Air	Air	Air	Air	Air	Air	Air	Air	Air	Air	Air	Air	Air	Air	Air	Air	Air	Air	Air	Air	Air	Air	Air	Air	Air	Air
266.64	Air	Air	Air	Air	Air	Air	Air	Air	Air	Air	Air	Air	Air	Air	Air	Air	Air	Air	Air	Air	Air	Air	Air	Air	Air	Air	Air	Air	Air	Air	Air	Air	Air	Air	Air	Air	Air	Air	Air	Air	Air	Air	Air	Air	Air	Air	Air	Air	Air
270.68	Air	Air	Air	Air	Air	Air	Air	Air	Air	Air	Air	Air	Air	Air	Air	Air	Air	Air	Air	Air	Air	Air	Air	Air	Air	Air	Air	Air	Air	Air	Air	Air	Air	Air	Air	Air	Air	Air	Air	Air	Air	Air	Air	Air	Air	Air	Air	Air	Air
274.72	Air	Air	Air	Air	Air	Air	Air	Air	Air	Air	Air	Air	Air	Air	Air	Air	Air	Air	Air	Air	Air	Air	Air	Air	Air	Air	Air	Air	Air	Air	Air	Air	Air	Air	Air	Air	Air	Air	Air	Air	Air	Air	Air	Air	Air	Air	Air	Air	Air
278.76	Air	Air	Air	Air	Air	Air	Air	Air	Air	Air	Air	Air	Air	Air	Air	Air	Air	Air	Air	Air	Air	Air	Air	Air	Air	Air	Air	Air	Air	Air	Air	Air	Air	Air	Air	Air	Air	Air	Air	Air	Air	Air	Air	Air	Air	Air	Air	Air	Air
282.8	Air	Air	Air	Air	Air	Air	Air	Air	Air	Air	Air	Air	Air	Air	Air	Air	Air	Air	Air	Air	Air	Air	Air	Air	Air	Air	Air	Air	Air	Air	Air	Air	Air	Air	Air	Air	Air	Air	Air	Air	Air	Air	Air	Air	Air	Air	Air	Air	Air
286.84	Air	Air	Air	Air	Air	Air	Air	Air	Air	Air	Air	Air	Air	Air	Air	Air	Air	Air	Air	Air	Air	Air	Air	Air	Air	Air	Air	Air	Air	Air	Air	Air	Air	Air	Air	Air	Air	Air	Air	Air	Air	Air	Air	Air	Air	Air	Air	Air	Air
290.88	Air	Air	Air	Air	Air	Air	Air	Air	Air	Air	Air	Air	Air	Air	Air	Air	Air	Air	Air	Air	Air	Air	Air	Air	Air	Air	Air	Air	Air	Air	Air	Air	Air	Air	Air	Air	Air	Air	Air	Air	Air	Air	Air	Air	Air	Air	Air	Air	Air
294.92	Air	Air	Air	Air	Air	Air	Air	Air	Air	Air	Air	Air	Air	Air	Air	Air	Air	Air	Air	Air	Air	Air	Air	Air	Air	Air	Air	Air	Air	Air	Air	Air	Air	Air	Air	Air	Air	Air	Air	Air	Air	Air	Air	Air	Air	Air	Air	Air	Air
298.96	Air	Air	Air	Air	Air	Air	Air	Air	Air	Air	Air	Air	Air	Air	Air	Air	Air	Air	Air	Air	Air	Air	Air	Air	Air	Air	Air	Air	Air	Air	Air	Air	Air	Air	Air	Air	Air	Air	Air	Air	Air	Air	Air	Air	Air	Air	Air	Air	Air
303	Air	Air	Air	Air	Air	Air	Air	Air	Air	Air	Air	Air	Air	Air	Air	Air	Air	Air	Air	Air	Air	Air	Air	Air	Air	Air	Air	Air	Air	Air	Air	Air	Air	Air	Air	Air	Air	Air	Air	Air	Air	Air	Air	Air	Air	Air	Air	Air	Air
307.04	Air	Air	Air	Air	Air	Air	Air	Air	Air	Air	Air	Air	Air	Air	Air	Air	Air	Air	Air	Air	Air	Air	Air	Air	Air	Air	Air	Air	Air	Air	Air	Air	Air	Air	Air	Air	Air	Air	Air	Air	Air	Air	Air	Air	Air	Air	Air	Air	Air
311.08	Air	Air	Air	Air	Air	Air	Air	Air	Air	Air	Air	Air	Air	Air	Air	Air	Air	Air	Air	Air	Air	Air	Air	Air	Air	Air	Air	Air	Air	Air	Air	Air	Air	Air	Air	Air	Air	Air	Air	Air	Air	Air	Air	Air	Air	Air	Air	Air	Air
315.12	Air	Air	Air	Air	Air	Air	Air	Air	Air	Air	Air	Air	Air	Air	Air	Air	Air	Air	Air	Air	Air	Air	Air	Air	Air	Air	Air	Air	Air	Air	Air	Air	Air	Air	Air	Air	Air	Air	Air	Air	Air	Air	Air	Air	Air	Air	Air	Air	Air
319.16	Air	Air	Air	Air	Air	Air	Air	Air	Air	Air	Air	Air	Air	Air	Air	Air	Air	Air	Air	Air	Air	Air	Air	Air	Air	Air	Air	Air	Air	Air	Air	Air	Air	Air	Air	Air	Air	Air	Air	Air	Air	Air	Air	Air	Air	Air	Air	Air	Air
323.2	Air	Air	Air	Air	Air	Air	Air	Air	Air	Air	Air	Air	Air	Air	Air	Air	Air	Air	Air	Air	Air	Air	Air	Air	Air	Air	Air	Air	Air	Air	Air	Air	Air	Air	Air	Air	Air	Air	Air	Air	Air	Air	Air	Air	Air	Air	Air	Air	Air
327.24	Air	Air	Air	Air	Air	Air	Air	Air	Air	Air	Air	Air	Air	Air	Air	Air	Air	Air	Air	Air	Air	Air	Air	Air	Air	Air	Air	Air	Air	Air	Air	Air	Air	Air	Air	Air	Air	Air	Air	Air	Air	Air	Air	Air	Air	Air	Air	Air	Air
331.28	Air	Air	Air	Air	Air	Air	Air	Air	Air	Air	Air	Air	Air	Air	Air	Air	Air	Air	Air	Air	Air	Air	Air	Air	Air	Air	Air	Air	Air	Air	Air	Air	Air	Air	Air	Air	Air	Air	Air	Air	Air	Air	Air	Air	Air	Air	Air	Air	Air
335.32	Air	Air	Air	Air	Air	Air	Air	Air	Air	Air	Air	Air	Air	Air	Air	Air	Air	Air	Air	Air	Air	Air	Air	Air	Air	Air	Air	Air	Air	Air	Air	Air	Air	Air	Air	Air	Air	Air	Air	Air	Air	Air	Air	Air	Air	Air	Air	Air	Air
339.36	Air	Air	Air	Air	Air	Air	Air	Air	Air	Air	Air	Air	Air	Air	Air	Air	Air	Air	Air	Air	Air	Air	Air	Air	Air	Air	Air	Air	Air	Air	Air	Air	Air	Air	Air	Air	Air	Air	Air	Air	Air	Air	Air	Air	Air	Air	Air	Air	Air
343.4	Air	Air	Air	Air	Air	Air	Air	Air	Air	Air	Air	Air	Air	Air	Air	Air	Air	Air	Air	Air	Air	Air	Air	Air	Air	Air	Air	Air	Air	Air	Air	Air	Air	Air	Air	Air	Air	Air	Air	Air	Air	Air	Air	Air	Air	Air	Air	Air	Air
347.44	Air	Air	Air	Air	Air	Air	Air	Air	Air	Air	Air	Air	Air	Air	Air	Air	Air	Air	Air	Air	Air	Air	Air	Air	Air	Air	Air	Air	Air	Air	Air	Air	Air	Air	Air	Air	Air	Air	Air	Air	Air	Air	Air	Air	Air	Air	Air	Air	Air
351.48	Air	Air	Air	Air	Air	Air	Air	Air	Air	Air	Air	Air	Air	Air	Air	Air	Air	Air	Air	Air	Air	Air	Air	Air	Air	Air	Air	Air	Air	Air	Air	Air	Air	Air	Air	Air	Air	Air	Air	Air	Air	Air	Air	Air	Air	Air	Air	Air	Air
355.52	Air	Air	Air	Air	Air	Air	Air	Air	Air	Air	Air	Air	Air	Air	Air	Air	Air	Air	Air	Air	Air	Air	Air	Air	Air	Air	Air	Air	Air	Air	Air	Air	Air	Air	Air	Air	Air	Air	Air	Air	Air	Air	Air	Air	Air	Air	Air	Air	Air
359.56	Air	Air	Air	Air	Air	Air	Air	Air	Air	Air	Air	Air	Air	Air	Air	Air	Air	Air	Air	Air	Air	Air	Air	Air	Air	Air	Air	Air	Air	Air	Air	Air	Air	Air	Air	Air	Air	Air	Air	Air	Air	Air	Air	Air	Air	Air	Air	Air	Air
363.6	Air	Air	Air	Air	Air	Air	Air	Air	Air	Air	Air	Air	Air	Air	Air	Air	Air	Air	Air	Air	Air	Air	Air	Air	Air	Air	Air	Air	Air	Air	Air	Air	Air	Air	Air	Air	Air	Air	Air	Air	Air	Air	Air	Air	Air	Air	Air	Air	Air
367.64	Air	Air	Air	Air	Air	Air	Air	Air	Air	Air	Air	Air	Air	Air	Air	Air	Air	Air	Air	Air	Air	Air	Air	Air	Air	Air	Air	Air	Air	Air	Air	Air	Air	Air	Air	Air	Air	Air	Air	Air	Air	Air	Air	Air	Air	Air	Air	Air	Air
371.68	Air	Air	Air	Air	Air	Air	Air	Air	Air	Air	Air	Air	Air	Air	Air	Air	Air	Air	Air	Air	Air	Air	Air	Air	Air	Air	Air	Air	Air	Air	Air	Air	Air	Air	Air	Air	Air	Air	Air	Air	Air	Air	Air	Air	Air	Air	Air	Air	Air
375.72	Air	Air	Air	Air	Air	Air	Air	Air	Air	Air	Air	Air	Air	Air	Air	Air	Air	Air	Air	Air	Air	Air	Air	Air	Air	Air	Air	Air	Air	Air	Air	Air	Air	Air	Air	Air	Air	Air	Air	Air	Air	Air	Air	Air	Air	Air	Air	Air	Air
379.76	Air	Air	Air	Air	Air	Air	Air	Air	Air	Air	Air	Air	Air	Air	Air	Air	Air	Air	Air	Air	Air	Air	Air	Air	Air	Air	Air	Air	Air	Air	Air	Air	Air	Air	Air	Air	Air	Air	Air	Air	Air	Air	Air	Air	Air	Air	Air	Air	Air
383.8	Air	Air	Air	Air	Air	Air	Air	Air	Air	Air	Air	Air	Air	Air	Air	Air	Air	Air	Air	Air	Air	Air	Air	Air	Air	Air	Air	Air	Air	Air	Air	Air	Air	Air	Air	Air	Air	Air	Air	Air	Air	Air	Air	Air	Air	Air	Air	Air	Air
387.84	Air	Air	Air	Air	Air	Air	Air	Air	Air	Air	Air	Air	Air	Air	Air	Air	Air	Air	Air	Air	Air	Air	Air	Air	Air	Air	Air	Air	Air	Air	Air	Air	Air	Air	Air	Air	Air	Air	Air	Air	Air	Air	Air	Air	Air	Air	Air	Air	Air
391.88	Air	Air	Air	Air	Air	Air	Air	Air	Air	Air	Air	Air	Air	Air	Air	Air	Air	Air	Air	Air	Air	Air	Air	Air	Air	Air	Air	Air	Air	Air	Air	Air	Air	Air	Air	Air	Air	Air	Air	Air	Air	Air	Air	Air	Air	Air	Air	Air	Air
395.92	Air	Air	Air	Air	Air	Air	Air	Air	Air	Air	Air	Air	Air	Air	Air	Air	Air	Air	Air	Air	Air	Air	Air	Air	Air	Air	Air	Air	Air	Air	Air	Air	Air	Air	Air	Air	Air	Air	Air	Air	Air	Air	Air	Air	Air	Air	Air	Air	Air
399.96	Air	Air	Air	Air	Air	Air	Air	Air	Air	Air	Air	Air	Air	Air	Air	Air	Air	Air	Air	Air	Air	Air	Air	Air	Air	Air	Air	Air	Air	Air	Air	Air	Air	Air	Air	Air	Air	Air	Air	Air	Air	Air	Air	Air	Air	Air	Air	Air	Air
[truncated: 751 more columns]

## Sheet: Fig. 7f
Time (h)	Growing (% of cells)	Non-growing but viable (% of cells)	Dead (% of cells)
1	100	0	0
4	100	0	0
7	100	0	0
10	100	0	0
13	72.5176	23.0935	4.38883
16	55.7029	34.1917	10.1055
19	37.0347	47.9062	15.0591
22	28.3116	52.3273	19.3612
25	20.6411	56.2031	23.1557
28	15.6669	57.8723	26.4608
31	12.88	57.6709	29.4491
34	11.2233	56.6626	32.1141
37	9.72192	55.8044	34.4737
40	8.8397	54.6504	36.5099
43	7.856	53.8726	38.2714
46	7.09642	53.2453	39.6583
49	5.93427	53.2892	40.7765
