# Supplementary material for: Spatiotemporal development of expanding bacterial colonies driven by emergent mechanical constraints and nutrient gradients
Source: Nat Commun. 2025 May 26;16:4878. doi: 10.1038/s41467-025-60004-z (PMC12106844; doi:10.1038/s41467-025-60004-z)
Supplement: Supplementary file 17 — Source Data [file 41467_2025_60004_MOESM17_ESM.zip › SourceData/Supplementary Figures/Fig_S10.xlsx]

## Sheet: SI Fig. 10a
[Ac]=60 mM, Time (h)	[Ac]=60 mM, Relative OD600	[Ac]=40 mM, Time (h)	[Ac]=40 mM, Relative OD600	[Ac]=20 mM, Time (h)	[Ac]=20 mM, Relative OD600	[Ac]=10 mM, Time (h)	[Ac]=10 mM, Relative OD600	[Ac]=5 mM, Time (h)	[Ac]=5 mM, Relative OD600
0	1	0	1	0	1	0	1	0	1
0.5	1.25333	0.5	1.2451	0.5	1.20312	0.5	1.15094	0.5	1.10448
1	1.57333	1	1.55882	1	1.48438	1	1.39623	1	1.22388
1.55	1.94667	1.55	1.93137	1.55	1.8125	1.55	1.56604	1.55	1.35821
2.01667	2.32	2.01667	2.34314	2.01667	2.1875	2.01667	1.79245	2.01667	1.50746
2.63333	2.90667	2.63333	3	2.63333	2.70312	2.63333	2.15094	2.63333	1.76119
3	3.36	3	3.46078	3	3.125	3	2.39623	3	1.89552
3.5	4.13333	3.5	4.15686	3.5	3.60938	3.5	2.71698	3.5	2.1791
4.01667	4.89333	4.01667	5.01961			4.01667	3.11321	4.01667	2.49254
5	6.86667	5	6.86275			5	3.96226	5	3.10448
						6.23333	5.18868	6.23333	3.65672

## Sheet: SI Fig. 10b
1/[Ac] (1/mM)	1/lambda (h)
0.0166667	2.60029
0.025	2.5698
0.05	2.69026
0.1	3.74671
0.2	4.56454
