# Supplementary material for: Spatiotemporal development of expanding bacterial colonies driven by emergent mechanical constraints and nutrient gradients
Source: Nat Commun. 2025 May 26;16:4878. doi: 10.1038/s41467-025-60004-z (PMC12106844; doi:10.1038/s41467-025-60004-z)
Supplement: Supplementary file 17 — Source Data [file 41467_2025_60004_MOESM17_ESM.zip › SourceData/Supplementary Figures/Fig_S11.xlsx]

## Sheet: SI Fig. 11ab
At 16 h: Height of colony bottom (um)	At 16 h: Glucose [Glu]/Kg	At 16 h: Oxygen [O2]/Ko	At 16 h: Acetate [Ac]/Ka	At 16 h: Predicted % of dead cells	At 38 h: Height of colony bottom (um)	At 38 h: Glucose [Glu]/Kg	At 38 h: Oxygen [O2]/Ko	At 38 h: Acetate [Ac]/Ka	At 38 h: Predicted % of dead cells
4	29.9939	0.01	0.864395	0.00048429	4	2.80059	0.01	0.406995	0
12	1.99132	0.01	0.876596	0.000390976	12	0.01	0.01	0.397904	19.0982
20	0.01	0.01	0.830391	9.21414	20	0.01	0.01	0.377347	33.1115
28	0.01	0.01	0.774246	17.5793	28	0.01	0.01	0.356706	44.87
36	0.01	0.01	0.718156	23.0038	36	0.01	0.01	0.336054	53.2673
44	0.01	0.01	0.662199	25.1736	44	0.01	0.01	0.315425	61.1073
52	0.01	0.01	0.606437	32.0683	52	0.01	0.01	0.294835	66.2736
60	0.01	0.01	0.550923	32.0683	60	0.01	0.01	0.274295	70.7949
68	0.01	0.01	0.495709	38.3276	68	0.01	0.01	0.253814	74.1622
76	0.01	0.01	0.440843	38.3276	76	0.01	0.01	0.2334	77.6237
84	0.01	0.01	0.386372	44.0102	84	0.01	0.01	0.213061	80.6665
92	0.01	0.474026	0.332377	26.328	92	0.01	0.01	0.192805	82.448
100	0.01	62.2364	0.283048	1.4467	100	0.01	0.01	0.172639	84.7994
108	0.01	294.734	0.245898	0.260276	108	0.01	0.01	0.152573	86.8664
116	0.01	679.091	0.219668	0.0204145	116	0.01	0.01	0.132615	87.6066
124	0.01	1205.65	0.203683	0.0907346	124	0.01	0.01	0.112774	89.1752
132	0.01	1857.5	0.196654	0.0950486	132	0.01	0.948728	0.0931242	83.8258
					140	0.01	24.5984	0.0751648	77.778
					148	0.01	94.901	0.0605442	75.1135
					156	0.01	205.731	0.0488562	73.0384
					164	0.01	348.186	0.0395058	68.6514
					172	0.01	515.916	0.032075	64.1555
					180	0.01	702.778	0.0261623	49.1691
					188	0.01	905.144	0.0215414	46.5897
					196	0.01	1118.22	0.0179109	36.4485
					204	0.01	1339.46	0.0151302	14.8004
					212	0.01	1566.49	0.0130781	13.6824
					220	0.01	1796.4	0.0116089	14.1947
					228	0.01	2027.11	0.0106432	14.1692
					236	0.01	2257.25	0.010141	14.3199

## Sheet: SI Fig. 11gh
At 16 h, GFP : Height from colony bottom (um)	At 16 h, GFP : Normalized fluorescence intensity	At 16 h, PI : Height from colony bottom (um)	At 16 h, PI : Normalized fluorescence intensity	At 38 h, GFP : Height from colony bottom (um)	At 38 h, GFP : Normalized fluorescence intensity	At 38 h, PI : Height from colony bottom (um)	At 38 h, PI : Normalized fluorescence intensity
0	0.0353595	0	0.0806239	0	0.00782044	0	0.0636062
0.667	0.0315265	0.667	0.0795041	1.333	0.00728639	1.333	0.0642808
1.334	0.0277154	1.334	0.0783941	2.667	0.0068138	2.667	0.0649301
2.001	0.0263169	2.001	0.0775684	4	0.00924946	4	0.0629042
2.667	0.0273062	2.667	0.0769498	5.334	0.012642	5.334	0.0599761
3.334	0.0283033	3.334	0.0763111	6.667	0.0159999	6.667	0.0570417
4.001	0.0292776	4.001	0.0757056	8.001	0.014885	8.001	0.0650188
4.668	0.0302653	4.668	0.0750887	9.334	0.012272	9.334	0.0767079
5.335	0.0312602	5.335	0.0744962	10.668	0.00966042	10.668	0.0884423
6.002	0.033102	6.002	0.0761615	12.001	0.00988607	12.001	0.0922723
6.669	0.0358169	6.669	0.0801071	13.335	0.0110494	13.335	0.0933381
7.336	0.0384706	7.336	0.0840117	14.668	0.0122503	14.668	0.0943171
8.002	0.0411484	8.002	0.0879364	16.002	0.0133124	16.002	0.0899843
8.669	0.0437948	8.669	0.0918486	17.335	0.0143257	17.335	0.0839044
9.336	0.0464152	9.336	0.0957259	18.669	0.0153509	18.669	0.077901
10.003	0.0468938	10.003	0.0968396	20.002	0.0173333	20.002	0.0827588
10.67	0.0452731	10.67	0.0951331	21.336	0.0195939	21.336	0.0912057
11.337	0.043651	11.337	0.0933853	22.669	0.0218406	22.669	0.0995961
12.004	0.0421053	12.004	0.091618	24.003	0.020714	24.003	0.100239
12.67	0.0405997	12.67	0.089828	25.336	0.0184284	25.336	0.0983249
13.337	0.0391028	13.337	0.0880082	26.67	0.0161637	26.67	0.0964417
14.004	0.0396631	14.004	0.0891646	28.003	0.0140774	28.003	0.0922553
14.671	0.0422014	14.671	0.0933947	29.337	0.0120191	29.337	0.0873008
15.338	0.0447281	15.338	0.0976715	30.67	0.00999356	30.67	0.082386
16.005	0.0472393	16.005	0.102018	32.004	0.0148383	32.004	0.0872433
16.672	0.0497407	16.672	0.106408	33.337	0.0219187	33.337	0.095352
17.339	0.0521987	17.339	0.110833	34.671	0.0289432	34.671	0.103475
18.005	0.0541197	18.005	0.111022	36.004	0.0268687	36.004	0.109236
18.672	0.0554522	18.672	0.106879	37.338	0.021737	37.338	0.114213
19.339	0.0567277	19.339	0.10268	38.671	0.0166748	38.671	0.119249
20.006	0.0579923	20.006	0.098462	40.005	0.019509	40.005	0.120302
20.673	0.0592347	20.673	0.0942291	41.338	0.0249761	41.338	0.119946
21.34	0.0604034	21.34	0.0899606	42.672	0.0304127	42.672	0.119533
22.007	0.0594996	22.007	0.0914431	44.005	0.0278576	44.005	0.12198
22.673	0.0566573	22.673	0.0986997	45.339	0.0225957	45.339	0.125393
23.34	0.0538297	23.34	0.10596	46.672	0.0173646	46.672	0.128848
24.007	0.0509931	24.007	0.113222	48.006	0.0161895	48.006	0.135903
24.674	0.0482313	24.674	0.120452	49.339	0.0163998	49.339	0.144165
25.341	0.0454888	25.341	0.127668	50.673	0.0166078	50.673	0.152403
26.008	0.0432253	26.008	0.130434	52.006	0.0157129	52.006	0.147754
26.675	0.0414726	26.675	0.128787	53.34	0.0144182	53.34	0.138798
27.342	0.039696	27.342	0.127103	54.673	0.0131085	54.673	0.12989
28.008	0.0379652	28.008	0.1254	56.007	0.0139335	56.007	0.136332
28.675	0.0362563	28.675	0.123701	57.34	0.0154991	57.34	0.147862
29.342	0.034569	29.342	0.121965	58.674	0.0171036	58.674	0.159386
30.009	0.0338104	30.009	0.123952	60.007	0.0190793	60.007	0.167977
30.676	0.0338973	30.676	0.129736	61.341	0.0211687	61.341	0.175559
31.343	0.0339504	31.343	0.135607	62.674	0.0232252	62.674	0.183125
32.01	0.0340291	32.01	0.141561	64.008	0.0204198	64.008	0.193874
32.676	0.0340223	32.676	0.147554	65.341	0.015956	65.341	0.205717
33.343	0.034009	33.343	0.153583	66.675	0.0114887	66.675	0.2175
34.01	0.0367644	34.01	0.156681	68.008	0.014375	68.008	0.21606
34.677	0.0422534	34.677	0.156749	69.342	0.0197638	69.342	0.210253
35.344	0.0477268	35.344	0.156778	70.675	0.0252013	70.675	0.204558
36.011	0.0531454	36.011	0.15679	72.009	0.025426	72.009	0.206728
36.678	0.0585827	36.678	0.156833	73.342	0.0238929	73.342	0.211475
37.344	0.0639556	37.344	0.15685	74.676	0.0223564	74.676	0.216264
38.011	0.0651078	38.011	0.158037	76.009	0.0210329	76.009	0.228195
38.678	0.0622346	38.678	0.160388	77.343	0.0197908	77.343	0.242459
39.345	0.0593915	39.345	0.162721	78.676	0.0185903	78.676	0.256681
40.012	0.0565016	40.012	0.165085	80.01	0.0200055	80.01	0.265431
40.679	0.0537298	40.679	0.167379	81.343	0.0222684	81.343	0.272371
41.346	0.0509694	41.346	0.169668	82.677	0.0244428	82.677	0.279288
42.013	0.0505748	42.013	0.173209	84.01	0.0236335	84.01	0.283176
42.679	0.0525605	42.679	0.17802	85.344	0.021885	85.344	0.286096
43.346	0.0544996	43.346	0.18282	86.677	0.0201792	86.677	0.28906
44.013	0.056457	44.013	0.187688	88.011	0.022326	88.011	0.29884
44.68	0.0583977	44.68	0.192593	89.344	0.0257266	89.344	0.310883
45.347	0.0603281	45.347	0.1975	90.678	0.0291428	90.678	0.322983
46.014	0.0613612	46.014	0.201444	92.011	0.0278328	92.011	0.340785
46.681	0.0615466	46.681	0.204371	93.345	0.0248949	93.345	0.360423
47.347	0.0617561	47.347	0.207326	94.678	0.0219524	94.678	0.379934
48.014	0.0620498	48.014	0.210296	96.012	0.025413	96.012	0.383877
48.681	0.0623531	48.681	0.213281	97.345	0.0310786	97.345	0.382623
49.348	0.062679	49.348	0.216301	98.679	0.0367939	98.679	0.3814
50.015	0.0648978	50.015	0.223854	100.012	0.036922	100.012	0.378241
50.682	0.0689053	50.682	0.23589	101.346	0.0350893	101.346	0.374444
51.349	0.0728693	51.349	0.247851	102.679	0.0332602	102.679	0.370766
52.016	0.0768319	52.016	0.259765	104.013	0.0317058	104.013	0.387465
52.682	0.0807666	52.682	0.271634	105.346	0.0302581	105.346	0.410947
53.349	0.0846908	53.349	0.283406	106.679	0.0288131	106.679	0.434381
54.016	0.0864076	54.016	0.296828	108.013	0.0327301	108.013	0.457403
54.683	0.085936	54.683	0.312112	109.346	0.0384704	109.346	0.480409
55.35	0.0854311	55.35	0.327608	110.68	0.0441711	110.68	0.503473
56.017	0.0849622	56.017	0.34326	112.013	0.0426234	112.013	0.518302
56.684	0.0845181	56.684	0.359052	113.347	0.0386268	113.347	0.530326
57.35	0.0840789	57.35	0.374944	114.68	0.0346493	114.68	0.542382
58.017	0.085199	58.017	0.386432	116.014	0.0342657	116.014	0.560751
58.684	0.0878971	58.684	0.393374	117.347	0.0351211	117.347	0.58116
59.351	0.0905591	59.351	0.400295	118.681	0.0360103	118.681	0.601496
60.018	0.0932042	60.018	0.407225	120.014	0.0366153	120.014	0.622791
60.685	0.0958591	60.685	0.414211	121.348	0.0370587	121.348	0.644562
61.352	0.098487	61.352	0.421253	122.681	0.0375188	122.681	0.666557
62.019	0.0974274	62.019	0.436886	124.015	0.0437398	124.015	0.685058
62.685	0.0926792	62.685	0.461103	125.348	0.0519121	125.348	0.702115
63.352	0.0878855	63.352	0.48535	126.682	0.0600229	126.682	0.718911
64.019	0.0830888	64.019	0.509624	128.015	0.0616214	128.015	0.746243
64.686	0.0782842	64.686	0.533974	129.349	0.0610053	129.349	0.777193
65.353	0.073438	65.353	0.55831	130.682	0.0604429	130.682	0.808173
66.02	0.0715009	66.02	0.569691	132.016	0.0588712	132.016	0.815657
66.687	0.0725714	66.687	0.567962	133.349	0.0568761	133.349	0.815213
67.353	0.073672	67.353	0.566049	134.683	0.0548363	134.683	0.81473
68.02	0.0748079	68.02	0.564047	136.016	0.0579524	136.016	0.836638
68.687	0.0759431	68.687	0.56197	137.35	0.0628198	137.35	0.866137
69.354	0.0771075	69.354	0.559774	138.683	0.0677282	138.683	0.895771
70.021	0.0779393	70.021	0.557949	140.017	0.0672408	140.017	0.902423
70.688	0.0784396	70.688	0.556583	141.35	0.0649739	141.35	0.901257
71.355	0.078928	71.355	0.555221	142.684	0.0627491	142.684	0.900011
72.022	0.0794619	72.022	0.553879	144.017	0.0690061	144.017	0.914033
72.688	0.079996	72.688	0.552543	145.351	0.0780612	145.351	0.933256
73.355	0.0805103	73.355	0.551179	146.684	0.0870524	146.684	0.952477
74.022	0.0819228	74.022	0.555463	148.018	0.0841248	148.018	0.965494
74.689	0.0842117	74.689	0.565587	149.351	0.0771687	149.351	0.976365
75.356	0.0865173	75.356	0.575935	150.685	0.0701924	150.685	0.98713
76.023	0.0888786	76.023	0.586473	152.018	0.0747261	152.018	0.986385
76.69	0.0912376	76.69	0.597164	153.352	0.0831631	153.352	0.98183
77.356	0.0936335	77.356	0.608021	154.685	0.091631	154.685	0.977351
78.023	0.0958011	78.023	0.613901	156.019	0.088458	156.019	0.973336
78.69	0.097673	78.69	0.614542	157.352	0.0813698	157.352	0.969401
79.357	0.0994532	79.357	0.615019	158.686	0.074218	158.686	0.965465
80.024	0.10121	80.024	0.615456	160.019	0.0704717	160.019	0.96137
80.691	0.102875	80.691	0.615829	161.353	0.067898	161.353	0.957266
81.358	0.104468	81.358	0.616173	162.686	0.0653771	162.686	0.953238
82.025	0.102798	82.025	0.618291	164.02	0.0707998	164.02	0.95055
82.691	0.0979912	82.691	0.622193	165.353	0.0789421	165.353	0.948221
83.358	0.0932056	83.358	0.626047	166.687	0.0871758	166.687	0.945801
84.025	0.0884274	84.025	0.629818	168.02	0.0986052	168.02	0.950679
84.692	0.083698	84.692	0.633568	169.354	0.111007	169.354	0.958048
85.359	0.079011	85.359	0.637249	170.687	0.123322	170.687	0.965503
86.026	0.0772672	86.026	0.651257	172.021	0.132412	172.021	0.976301
86.693	0.0784671	86.693	0.675706	173.354	0.140411	173.354	0.988182
87.359	0.0796155	87.359	0.70021	174.688	0.148423	174.688	1
88.026	0.0808004	88.026	0.724727	176.021	0.145764	176.021	0.986319
88.693	0.081952	88.693	0.749256	177.355	0.139487	177.355	0.96404
89.36	0.0830956	89.36	0.773739	178.688	0.133226	178.688	0.941774
90.027	0.0878413	90.027	0.778458	180.022	0.138301	180.022	0.933936
90.694	0.0961895	90.694	0.763329	181.355	0.147211	181.355	0.931063
91.361	0.104551	91.361	0.747979	182.689	0.156121	182.689	0.928389
92.027	0.113006	92.027	0.732597	184.022	0.15535	184.022	0.933334
92.694	0.121479	92.694	0.717074	185.356	0.151363	185.356	0.940661
93.361	0.129894	93.361	0.701513	186.689	0.14746	186.689	0.947783
94.028	0.132412	94.028	0.698544	188.023	0.155531	188.023	0.930985
94.695	0.128961	94.695	0.708254	189.356	0.167593	189.356	0.906147
95.362	0.125437	95.362	0.718008	190.69	0.179796	190.69	0.881251
96.029	0.121921	96.029	0.72779	192.023	0.197888	192.023	0.870588
96.696	0.118315	96.696	0.737737	193.357	0.217862	193.357	0.864867
97.362	0.114796	97.362	0.747711	194.69	0.237648	194.69	0.859383
98.029	0.11754	98.029	0.750826	196.024	0.247198	196.024	0.854274
98.696	0.126418	98.696	0.746935	197.357	0.253424	197.357	0.84912
99.363	0.135232	99.363	0.742895	198.691	0.25972	198.691	0.843777
100.03	0.144034	100.03	0.738768	200.024	0.271808	200.024	0.805808
100.697	0.15277	100.697	0.734512	201.358	0.28577	201.358	0.756938
101.364	0.161386	101.364	0.730184	202.691	0.299702	202.691	0.708058
102.03	0.165184	102.03	0.734285	204.025	0.32188	204.025	0.67558
102.697	0.164377	102.697	0.746854	205.358	0.346839	205.358	0.648553
103.364	0.163641	103.364	0.759449	206.692	0.37184	206.692	0.621584
104.031	0.16298	104.031	0.772031	208.025	0.394792	208.025	0.605284
104.698	0.162433	104.698	0.784598	209.359	0.417039	209.359	0.592607
105.365	0.161953	105.365	0.797097	210.692	0.439331	210.692	0.579885
106.032	0.161191	106.032	0.798789	212.025	0.460346	212.025	0.541553
106.699	0.159969	106.699	0.789658	213.359	0.480809	213.359	0.49457
107.365	0.158628	107.365	0.78048	214.692	0.501137	214.692	0.447569
108.032	0.157254	108.032	0.771257	216.026	0.550281	216.026	0.432412
108.699	0.155875	108.699	0.762023	217.359	0.609213	217.359	0.428018
109.366	0.154451	109.366	0.752781	218.693	0.668268	218.693	0.423732
110.033	0.156048	110.033	0.756261	220.026	0.725871	220.026	0.417981
110.7	0.160575	110.7	0.772446	221.36	0.782948	221.36	0.411621
111.367	0.165069	111.367	0.788669	222.693	0.839995	222.693	0.40515
112.033	0.169535	112.033	0.804848	224.027	0.877022	224.027	0.395151
112.7	0.173982	112.7	0.821075	225.36	0.907451	225.36	0.38405
113.367	0.17833	113.367	0.837282	226.694	0.937976	226.694	0.372988
114.034	0.182088	114.034	0.846854	228.027	0.951915	228.027	0.356187
114.701	0.185337	114.701	0.849798	229.361	0.960191	229.361	0.337391
115.368	0.188707	115.368	0.852771	230.694	0.968469	230.694	0.318567
116.035	0.192144	116.035	0.855789	232.028	0.978645	232.028	0.303862
116.702	0.195696	116.702	0.858824	233.361	0.98941	233.361	0.290607
117.368	0.199309	117.368	0.861893	234.695	1	234.695	0.277465
118.035	0.207627	118.035	0.867067	236.028	0.995932	236.028	0.282994
118.702	0.220528	118.702	0.874319	237.362	0.987016	237.362	0.294685
119.369	0.233392	119.369	0.881501	238.695	0.978057	238.695	0.30622
120.036	0.246199	120.036	0.888689	240.029	0.965167	240.029	0.290315
120.703	0.258989	120.703	0.89581	241.362	0.950976	241.362	0.26522
121.37	0.271812	121.37	0.902887	242.696	0.936803	242.696	0.240104
122.036	0.287059	122.036	0.910539	244.029	0.930402	244.029	0.225111
122.703	0.304647	122.703	0.918838	245.363	0.926495	245.363	0.213572
123.37	0.322088	123.37	0.92718	246.696	0.922554	246.696	0.202042
124.037	0.33951	124.037	0.935557	248.03	0.918166	248.03	0.193536
124.704	0.356846	124.704	0.943982	249.363	0.913548	249.363	0.186093
125.371	0.374005	125.371	0.952376	250.697	0.908829	250.697	0.178764
126.038	0.387564	126.038	0.949042	252.03	0.908858	252.03	0.16801
126.705	0.39769	126.705	0.934019	253.364	0.910517	253.364	0.155998
127.371	0.407844	127.371	0.918943	254.697	0.91222	254.697	0.143973
128.038	0.417969	128.038	0.903924	256.031	0.867819	256.031	0.133209
128.705	0.428111	128.705	0.888918	257.364	0.807868	257.364	0.12284
129.372	0.438247	129.372	0.874052	258.698	0.747811	258.698	0.112436
130.039	0.448421	130.039	0.877949	260.031	0.682133	260.031	0.111774
130.706	0.45875	130.706	0.900398	261.365	0.614591	261.365	0.114425
131.373	0.469146	131.373	0.922722	262.698	0.54703	262.698	0.117114
132.039	0.479714	132.039	0.944985	264.032	0.494905	264.032	0.113542
132.706	0.490403	132.706	0.967112	265.365	0.448118	265.365	0.107876
133.373	0.501203	133.373	0.989062	266.699	0.401503	266.699	0.1022
134.04	0.515889	134.04	0.999992	268.032	0.361958	268.032	0.0926755
134.707	0.534246	134.707	1	269.366	0.324663	269.366	0.0818221
135.374	0.552532	135.374	0.999945	270.699	0.287281	270.699	0.0709046
136.041	0.570727	136.041	0.999879	272.033	0.26188	272.033	0.0666483
136.708	0.588899	136.708	0.999723	273.366	0.240516	273.366	0.064622
137.374	0.606988	137.374	0.999462	274.7	0.219247	274.7	0.0625729
138.041	0.628769	138.041	0.987122	276.033	0.214936	276.033	0.0603561
138.708	0.654301	138.708	0.962873	277.367	0.216289	277.367	0.0580889
139.375	0.679901	139.375	0.93869	278.7	0.217577	278.7	0.055872
140.042	0.705526	140.042	0.914595	280.034	0.193624	280.034	0.0632053
140.709	0.73112	140.709	0.890575	281.367	0.161164	281.367	0.0737455
141.376	0.756663	141.376	0.866734	282.701	0.128724	282.701	0.0842671
142.042	0.773437	142.042	0.861745	284.034	0.115686	284.034	0.080078
142.709	0.781426	142.709	0.875314	285.368	0.109146	285.368	0.07097
143.376	0.789449	143.376	0.888729	286.701	0.10263	286.701	0.0619022
144.043	0.797505	144.043	0.902048	288.035	0.105799	288.035	0.0561633
144.71	0.805631	144.71	0.915291	289.368	0.112282	289.368	0.0514567
145.377	0.813848	145.377	0.92829	290.702	0.118796	290.702	0.0467707
146.044	0.831469	146.044	0.917795	292.035	0.110783	292.035	0.0470498
146.71	0.85831	146.71	0.883934	293.369	0.0978398	293.369	0.04899
147.377	0.885165	147.377	0.84999	294.702	0.0848719	294.702	0.0509199
148.044	0.912031	148.044	0.816036	296.036	0.0803942	296.036	0.0543251
148.711	0.938875	148.711	0.782057	297.369	0.0787129	297.369	0.058251
149.378	0.965632	149.378	0.748052	298.703	0.0771034	298.703	0.0621859
150.045	0.980797	150.045	0.728922	300.036	0.0818504	300.036	0.0583704
150.712	0.984474	150.712	0.724815	301.37	0.0886782	301.37	0.0519391
151.379	0.988236	151.379	0.720903	302.703	0.0954564	302.703	0.0454964
152.045	0.99206	152.045	0.717091
152.712	0.996005	152.712	0.713403
153.379	1	153.379	0.709814
154.046	0.986991	154.046	0.695401
154.713	0.956784	154.713	0.669891
155.38	0.926364	155.38	0.644275
156.047	0.895917	156.047	0.618635
156.713	0.865342	156.713	0.592945
157.38	0.834742	157.38	0.567211
158.047	0.810519	158.047	0.54887
158.714	0.792609	158.714	0.537976
159.381	0.774607	159.381	0.527138
160.048	0.756577	160.048	0.516359
160.715	0.738474	160.715	0.505607
161.382	0.720166	161.382	0.494914
162.048	0.692223	162.048	0.484688
162.715	0.654903	162.715	0.474917
163.382	0.617606	163.382	0.465182
164.049	0.580385	164.049	0.4555
164.716	0.543184	164.716	0.445848
165.383	0.506124	165.383	0.436252
166.05	0.473385	166.05	0.424514
166.716	0.444733	166.716	0.410547
167.383	0.415961	167.383	0.396522
168.05	0.387068	168.05	0.382507
168.717	0.358154	168.717	0.368451
169.384	0.329127	169.384	0.354346
170.051	0.30824	170.051	0.339724
170.718	0.295599	170.718	0.324587
171.385	0.283028	171.385	0.309426
172.051	0.270494	172.051	0.294242
172.718	0.257958	172.718	0.279052
173.385	0.245479	173.385	0.263844
174.052	0.237434	174.052	0.249719
174.719	0.233834	174.719	0.236715
175.386	0.230284	175.386	0.223706
176.053	0.226835	176.053	0.210717
176.719	0.223377	176.719	0.197731
177.386	0.219941	177.386	0.18477
178.053	0.212293	178.053	0.176519
178.72	0.200385	178.72	0.17301
179.387	0.188489	179.387	0.169568
180.054	0.176624	180.054	0.166128
180.721	0.164809	180.721	0.162709
181.388	0.153033	181.388	0.159281
182.054	0.144047	182.054	0.156741
182.721	0.13759	182.721	0.155104
183.388	0.131075	183.388	0.153458
184.055	0.124425	184.055	0.151825
184.722	0.117761	184.722	0.150213
185.389	0.110955	185.389	0.148636
186.056	0.110227	186.056	0.145881
186.722	0.115679	186.722	0.141945
187.389	0.121174	187.389	0.137995
188.056	0.126722	188.056	0.134047
188.723	0.132287	188.723	0.130123
189.39	0.137908	189.39	0.126142
190.057	0.13977	190.057	0.122858
190.724	0.137818	190.724	0.120232
191.391	0.135775	191.391	0.1176
192.057	0.133672	192.057	0.114898
