# Supplementary material for: Spatiotemporal development of expanding bacterial colonies driven by emergent mechanical constraints and nutrient gradients
Source: Nat Commun. 2025 May 26;16:4878. doi: 10.1038/s41467-025-60004-z (PMC12106844; doi:10.1038/s41467-025-60004-z)
Supplement: Supplementary file 17 — Source Data [file 41467_2025_60004_MOESM17_ESM.zip › SourceData/Supplementary Figures/Fig_S15.xlsx]

## Sheet: SI Fig. 15a
12h : x coordinate (um)	12h : z coordinate (um)	21h : x coordinate (um)	21h : z coordinate (um)	39h : x coordinate (um)	39h : z coordinate (um)	46h : x coordinate (um)	46h : z coordinate (um)
392.479	4.283	938.079	4.283	1752.47	4.283	1999.01	5.001
380.969	8.566	930.216	8.566	1749.59	8.566	1991.5	10.002
365.522	12.849	925.902	12.849	1738.19	12.849	1974.96	15.003
349.594	17.132	917.149	17.132	1725.14	17.132	1959.46	20.004
331.199	21.415	901.605	21.415	1707.93	21.415	1934.18	25.005
313.1	25.698	883.829	25.698	1687.76	25.698	1884.52	30.006
295.777	29.981	860.639	29.981	1665.05	29.981	1830.54	35.007
277.303	34.264	838.462	34.264	1647.32	34.264	1773.05	40.008
256.777	38.547	810.377	38.547	1611.42	38.547	1716.46	45.009
232.712	42.83	780.246	42.83	1571.74	42.83	1658.8	50.01
209.527	47.113	745.774	47.113	1528.53	47.113	1599.97	55.011
168.643	51.396	703.68	51.396	1490.43	51.396	1514.83	60.012
136.92	55.679	664.819	55.679	1445.5	55.679	1446.26	65.013
101.833	59.962	622.515	59.962	1405.53	59.962	1345.67	70.014
57.7641	64.245	571.808	64.245	1353.46	64.245	1241.26	75.015
-392.479	4.283	520.853	68.528	1292.97	68.528	1143.19	80.016
-380.969	8.566	472.634	72.811	1226.61	72.811	1049.04	85.017
-365.522	12.849	420.46	77.094	1155.88	77.094	931.965	90.018
-349.594	17.132	351.557	81.377	1084.66	81.377	815.042	95.019
-331.199	21.415	302.601	85.66	970.583	85.66	652.249	100.02
-313.1	25.698	256.305	89.943	887.377	89.943	557.44	105.021
-295.777	29.981	206.728	94.226	806.074	94.226	473.58	110.022
-277.303	34.264	158.468	98.509	713.921	98.509	397.198	115.023
-256.777	38.547	104.737	102.792	597.969	102.792	295.256	120.024
-232.712	42.83	-938.079	4.283	523.94	107.075	195.033	125.025
-209.527	47.113	-930.216	8.566	446.789	111.358	-1999.01	5.001
-168.643	51.396	-925.902	12.849	374.58	115.641	-1991.5	10.002
-136.92	55.679	-917.149	17.132	283.563	119.924	-1974.96	15.003
-101.833	59.962	-901.605	21.415	211.179	124.207	-1959.46	20.004
-57.7641	64.245	-883.829	25.698	140.319	128.49	-1934.18	25.005
		-860.639	29.981	-1752.47	4.283	-1884.52	30.006
		-838.462	34.264	-1749.59	8.566	-1830.54	35.007
		-810.377	38.547	-1738.19	12.849	-1773.05	40.008
		-780.246	42.83	-1725.14	17.132	-1716.46	45.009
		-745.774	47.113	-1707.93	21.415	-1658.8	50.01
		-703.68	51.396	-1687.76	25.698	-1599.97	55.011
		-664.819	55.679	-1665.05	29.981	-1514.83	60.012
		-622.515	59.962	-1647.32	34.264	-1446.26	65.013
		-571.808	64.245	-1611.42	38.547	-1345.67	70.014
		-520.853	68.528	-1571.74	42.83	-1241.26	75.015
		-472.634	72.811	-1528.53	47.113	-1143.19	80.016
		-420.46	77.094	-1490.43	51.396	-1049.04	85.017
		-351.557	81.377	-1445.5	55.679	-931.965	90.018
		-302.601	85.66	-1405.53	59.962	-815.042	95.019
		-256.305	89.943	-1353.46	64.245	-652.249	100.02
		-206.728	94.226	-1292.97	68.528	-557.44	105.021
		-158.468	98.509	-1226.61	72.811	-473.58	110.022
		-104.737	102.792	-1155.88	77.094	-397.198	115.023
				-1084.66	81.377	-295.256	120.024
				-970.583	85.66	-195.033	125.025
				-887.377	89.943
				-806.074	94.226
				-713.921	98.509
				-597.969	102.792
				-523.94	107.075
				-446.789	111.358
				-374.58	115.641
				-283.563	119.924
				-211.179	124.207
				-140.319	128.49

## Sheet: SI Fig. 15b
12h : x coordinate (um)	12h : z coordinate (um)	21h : x coordinate (um)	21h : z coordinate (um)	39h : x coordinate (um)	39h : z coordinate (um)	46h : x coordinate (um)	46h : z coordinate (um)
393.473	4.283	936.597	4.283	1788.78	4.283	2095.13	5.001
393.908	8.566	929.479	8.566	1779.35	8.566	2083.64	10.002
382.817	12.849	926.019	12.849	1767.3	12.849	2077.03	15.003
369.161	17.132	918.808	17.132	1756.79	17.132	2059.63	20.004
353.669	21.415	903.349	21.415	1742.02	21.415	2040.58	25.005
337.76	25.698	890.513	25.698	1723.96	25.698	2020.42	30.006
325.129	29.981	871.175	29.981	1704.66	29.981	1993.26	35.007
308.196	34.264	854.642	34.264	1687.73	34.264	1969.68	40.008
289.911	38.547	837.545	38.547	1666.63	38.547	1937.66	45.009
272.045	42.83	820.225	42.83	1646.79	42.83	1906.46	50.01
253.732	47.113	803.114	47.113	1625.71	47.113	1871.04	55.011
233.154	51.396	786.491	51.396	1600.23	51.396	1828.87	60.012
215.082	55.679	770.942	55.679	1575.39	55.679	1784.66	65.013
193.158	59.962	752.3	59.962	1546.04	59.962	1736.02	70.014
165.319	64.245	735.201	64.245	1521.65	64.245	1683.14	75.015
137.671	68.528	714.66	68.528	1490.58	68.528	1624.82	80.016
104.38	72.811	700.309	72.811	1458.65	72.811	1569.49	85.017
-393.473	4.283	680.479	77.094	1424.45	77.094	1510.56	90.018
-393.908	8.566	661.873	81.377	1387.23	81.377	1453.52	95.019
-382.817	12.849	644.355	85.66	1349.02	85.66	1401.38	100.02
-369.161	17.132	623.666	89.943	1314.28	89.943	1340.34	105.021
-353.669	21.415	605.063	94.226	1279.31	94.226	1291.46	110.022
-337.76	25.698	583.583	98.509	1240.2	98.509	1244.91	115.023
-325.129	29.981	561.73	102.792	1202.93	102.792	1184.29	120.024
-308.196	34.264	538.893	107.075	1158.59	107.075	1107.54	125.025
-289.911	38.547	515.934	111.358	1103.82	111.358	1045.4	130.026
-272.045	42.83	491.552	115.641	1055.15	115.641	986.014	135.027
-253.732	47.113	462.274	119.924	1013.48	119.924	914.281	140.028
-233.154	51.396	428.247	124.207	978.201	124.207	848.477	145.029
-215.082	55.679	401.315	128.49	937.667	128.49	784.91	150.03
-193.158	59.962	374.169	132.773	900.05	132.773	724.907	155.031
-165.319	64.245	341.714	137.056	863.679	137.056	678.066	160.032
-137.671	68.528	317.35	141.339	826.595	141.339	635.315	165.033
-104.38	72.811	260.639	145.622	788.405	145.622	590.565	170.034
		234.095	149.905	746.134	149.905	546.262	175.035
		200.932	154.188	707.121	154.188	503.17	180.036
		171.053	158.471	672.686	158.471	450.593	185.037
		133.517	162.754	637.505	162.754	398.369	190.038
		83.4968	167.037	606.656	167.037	341.207	195.039
		-936.597	4.283	576.995	171.32	279.026	200.04
		-929.479	8.566	544.011	175.603	223.636	205.041
		-926.019	12.849	514.401	179.886	173.932	210.042
		-918.808	17.132	477.897	184.169	33.1947	215.043
		-903.349	21.415	436.938	188.452	-2095.13	5.001
		-890.513	25.698	388.565	192.735	-2083.64	10.002
		-871.175	29.981	346.285	197.018	-2077.03	15.003
		-854.642	34.264	296.846	201.301	-2059.63	20.004
		-837.545	38.547	203.621	205.584	-2040.58	25.005
		-820.225	42.83	149.554	209.867	-2020.42	30.006
		-803.114	47.113	51.9777	214.15	-1993.26	35.007
		-786.491	51.396	-1788.78	4.283	-1969.68	40.008
		-770.942	55.679	-1779.35	8.566	-1937.66	45.009
		-752.3	59.962	-1767.3	12.849	-1906.46	50.01
		-735.201	64.245	-1756.79	17.132	-1871.04	55.011
		-714.66	68.528	-1742.02	21.415	-1828.87	60.012
		-700.309	72.811	-1723.96	25.698	-1784.66	65.013
		-680.479	77.094	-1704.66	29.981	-1736.02	70.014
		-661.873	81.377	-1687.73	34.264	-1683.14	75.015
		-644.355	85.66	-1666.63	38.547	-1624.82	80.016
		-623.666	89.943	-1646.79	42.83	-1569.49	85.017
		-605.063	94.226	-1625.71	47.113	-1510.56	90.018
		-583.583	98.509	-1600.23	51.396	-1453.52	95.019
		-561.73	102.792	-1575.39	55.679	-1401.38	100.02
		-538.893	107.075	-1546.04	59.962	-1340.34	105.021
		-515.934	111.358	-1521.65	64.245	-1291.46	110.022
		-491.552	115.641	-1490.58	68.528	-1244.91	115.023
		-462.274	119.924	-1458.65	72.811	-1184.29	120.024
		-428.247	124.207	-1424.45	77.094	-1107.54	125.025
		-401.315	128.49	-1387.23	81.377	-1045.4	130.026
		-374.169	132.773	-1349.02	85.66	-986.014	135.027
		-341.714	137.056	-1314.28	89.943	-914.281	140.028
		-317.35	141.339	-1279.31	94.226	-848.477	145.029
		-260.639	145.622	-1240.2	98.509	-784.91	150.03
		-234.095	149.905	-1202.93	102.792	-724.907	155.031
		-200.932	154.188	-1158.59	107.075	-678.066	160.032
		-171.053	158.471	-1103.82	111.358	-635.315	165.033
		-133.517	162.754	-1055.15	115.641	-590.565	170.034
		-83.4968	167.037	-1013.48	119.924	-546.262	175.035
				-978.201	124.207	-503.17	180.036
				-937.667	128.49	-450.593	185.037
				-900.05	132.773	-398.369	190.038
				-863.679	137.056	-341.207	195.039
				-826.595	141.339	-279.026	200.04
				-788.405	145.622	-223.636	205.041
				-746.134	149.905	-173.932	210.042
				-707.121	154.188	-33.1947	215.043
				-672.686	158.471
				-637.505	162.754
				-606.656	167.037
				-576.995	171.32
				-544.011	175.603
				-514.401	179.886
				-477.897	184.169
				-436.938	188.452
				-388.565	192.735
				-346.285	197.018
				-296.846	201.301
				-203.621	205.584
				-149.554	209.867
				-51.9777	214.15

## Sheet: SI Fig. 15c
10 mM glucose - motile strain : Time (h)	10 mM glucose - motile strain : Radius (um)	10 mM glucose - motile strain : Replicate ID	20 mM glucose - motile strain : Time (h)	20 mM glucose - motile strain : Radius (um)	20 mM glucose - motile strain : Replicate ID
18.9642	746.389	1	18.8778	803.709	1
28.4124	1178.4	1	28.262	1283.45	1
46.5068	1909.84	1	46.2791	2095.5	1
53.2868	2153.01	1	53.0707	2363.28	1
15.0729	530.236	2	14.9689	567.12	2
24.465	1009.21	2	24.3594	1085.51	2
42.3322	1701.88	2	42.0849	1924.52	2
49.1686	1910.88	2	48.9705	2205.58	2
12.4677	402.127	3	12.3828	396.969	3
21.8548	939.374	3	21.7415	943.633	3
39.3988	1755.8	3	39.1356	1794.76	3
46.3357	2006.6	3	46.1493	2108.45	3

## Sheet: SI Fig. 15d
10 mM glucose - motile strain : Time (h)	10 mM glucose - motile strain : Height (um)	10 mM glucose - motile strain : Replicate ID	20 mM glucose - motile strain : Time (h)	20 mM glucose - motile strain : Height (um)	20 mM glucose - motile strain : Replicate ID
18.9642	102.792	1	18.8778	162.754	1
28.4124	115.641	1	28.262	218.433	1
46.5068	130.026	1	46.2791	245.049	1
53.2868	135.027	1	53.0707	255.051	1
15.0729	85.66	2	14.9689	119.924	2
24.465	115.641	2	24.3594	192.735	2
42.3322	124.207	2	42.0849	231.282	2
49.1686	125.025	2	48.9705	235.047	2
12.4677	64.245	3	12.3828	72.811	3
21.8548	102.792	3	21.7415	167.037	3
39.3988	128.49	3	39.1356	214.15	3
46.3357	125.025	3	46.1493	215.043	3

## Sheet: SI Fig. 15e
10 mM glucose - motile strain : Time (h)	10 mM glucose - motile strain : Volume (um^3)	10 mM glucose - motile strain : Replicate ID	20 mM glucose - motile strain : Time (h)	20 mM glucose - motile strain : Volume (um^3)	20 mM glucose - motile strain : Replicate ID
18.9642	7.6591e+07	1	18.8778	1.35201e+08	1
28.4124	1.887e+08	1	28.262	4.54451e+08	1
46.5068	6.2778e+08	1	46.2791	1.37545e+09	1
53.2868	8.07565e+08	1	53.0707	1.89232e+09	1
15.0729	3.51152e+07	2	14.9689	4.759e+07	2
24.465	4.52001e+08	2	24.3594	4.52001e+08	2
42.3322	5.22171e+08	2	42.0849	1.10988e+09	2
49.1686	5.91133e+08	2	48.9705	1.46346e+09	2
12.4677	1.34211e+07	3	12.3828	1.74213e+07	3
21.8548	1.35911e+08	3	21.7415	2.10637e+08	3
39.3988	6.12265e+08	3	39.1356	9.26739e+08	3
46.3357	7.32903e+08	3	46.1493	1.23319e+09	3

## Sheet: SI Fig. 15f
10 mM glucose - motile strain, at 12h : x coordinate (um)	10 mM glucose - motile strain, at 12h : z coordinate (um)	20 mM glucose - motile strain, at 12h : x coordinate (um)	20 mM glucose - motile strain, at 12h : z coordinate (um)
392.479	4.283	393.473	4.283
380.969	8.566	393.908	8.566
365.522	12.849	382.817	12.849
349.594	17.132	369.161	17.132
331.199	21.415	353.669	21.415
313.1	25.698	337.76	25.698
295.777	29.981	325.129	29.981
277.303	34.264	308.196	34.264
256.777	38.547	289.911	38.547
232.712	42.83	272.045	42.83
209.527	47.113	253.732	47.113
168.643	51.396	233.154	51.396
136.92	55.679	215.082	55.679
101.833	59.962	193.158	59.962
57.7641	64.245	165.319	64.245
-392.479	4.283	137.671	68.528
-380.969	8.566	104.38	72.811
-365.522	12.849	-393.473	4.283
-349.594	17.132	-393.908	8.566
-331.199	21.415	-382.817	12.849
-313.1	25.698	-369.161	17.132
-295.777	29.981	-353.669	21.415
-277.303	34.264	-337.76	25.698
-256.777	38.547	-325.129	29.981
-232.712	42.83	-308.196	34.264
-209.527	47.113	-289.911	38.547
-168.643	51.396	-272.045	42.83
-136.92	55.679	-253.732	47.113
-101.833	59.962	-233.154	51.396
-57.7641	64.245	-215.082	55.679
		-193.158	59.962
		-165.319	64.245
		-137.671	68.528
		-104.38	72.811

## Sheet: SI Fig. 15g
10 mM glucose - motile strain, at 28h : x coordinate (um)	10 mM glucose - motile strain, at 28h : z coordinate (um)	20 mM glucose - motile strain, at 28h : x coordinate (um)	20 mM glucose - motile strain, at 28h : z coordinate (um)
1169.37	4.283	1280.3	4.283
1155.81	8.566	1270.12	8.566
1140.92	12.849	1256.58	12.849
1123.32	17.132	1239.03	17.132
1100.73	21.415	1224.87	21.415
1071.17	25.698	1209.26	25.698
1031.97	29.981	1193.57	29.981
993.564	34.264	1177.68	34.264
946.808	38.547	1163.03	38.547
901.773	42.83	1146.19	42.83
863.455	47.113	1131.29	47.113
743.481	51.396	1114.81	51.396
697.124	55.679	1099.36	55.679
640.935	59.962	1082.37	59.962
593.089	64.245	1062.9	64.245
547.47	68.528	1042.72	68.528
509.581	72.811	1022.7	72.811
467.604	77.094	998.702	77.094
428.861	81.377	975.719	81.377
389.223	85.66	952.218	85.66
342.247	89.943	926.337	89.943
295.575	94.226	899.503	94.226
252.158	98.509	869.108	98.509
209.522	102.792	827.238	102.792
160.966	107.075	792.888	107.075
102.569	111.358	764.177	111.358
47.6	115.641	733.264	115.641
-1169.37	4.283	703.973	119.924
-1155.81	8.566	673.182	124.207
-1140.92	12.849	646.21	128.49
-1123.32	17.132	620.776	132.773
-1100.73	21.415	596.082	137.056
-1071.17	25.698	569.816	141.339
-1031.97	29.981	544.941	145.622
-993.564	34.264	522.389	149.905
-946.808	38.547	498.392	154.188
-901.773	42.83	477.242	158.471
-863.455	47.113	454.234	162.754
-743.481	51.396	430.487	167.037
-697.124	55.679	401.956	171.32
-640.935	59.962	375.052	175.603
-593.089	64.245	348.505	179.886
-547.47	68.528	321.141	184.169
-509.581	72.811	292.895	188.452
-467.604	77.094	267.571	192.735
-428.861	81.377	245.565	197.018
-389.223	85.66	218.885	201.301
-342.247	89.943	190.536	205.584
-295.575	94.226	159.236	209.867
-252.158	98.509	127.608	214.15
-209.522	102.792	70.6166	218.433
-160.966	107.075	-1280.3	4.283
-102.569	111.358	-1270.12	8.566
-47.6	115.641	-1256.58	12.849
		-1239.03	17.132
		-1224.87	21.415
		-1209.26	25.698
		-1193.57	29.981
		-1177.68	34.264
		-1163.03	38.547
		-1146.19	42.83
		-1131.29	47.113
		-1114.81	51.396
		-1099.36	55.679
		-1082.37	59.962
		-1062.9	64.245
		-1042.72	68.528
		-1022.7	72.811
		-998.702	77.094
		-975.719	81.377
		-952.218	85.66
		-926.337	89.943
		-899.503	94.226
		-869.108	98.509
		-827.238	102.792
		-792.888	107.075
		-764.177	111.358
		-733.264	115.641
		-703.973	119.924
		-673.182	124.207
		-646.21	128.49
		-620.776	132.773
		-596.082	137.056
		-569.816	141.339
		-544.941	145.622
		-522.389	149.905
		-498.392	154.188
		-477.242	158.471
		-454.234	162.754
		-430.487	167.037
		-401.956	171.32
		-375.052	175.603
		-348.505	179.886
		-321.141	184.169
		-292.895	188.452
		-267.571	192.735
		-245.565	197.018
		-218.885	201.301
		-190.536	205.584
		-159.236	209.867
		-127.608	214.15
		-70.6166	218.433

## Sheet: SI Fig. 15h
10 mM glucose - motile strain, at 46h : x coordinate (um)	10 mM glucose - motile strain, at 46h : z coordinate (um)	20 mM glucose - motile strain, at 46h : x coordinate (um)	20 mM glucose - motile strain, at 46h : z coordinate (um)
1905.1	5.001	2092.78	5.001
1895.13	10.002	2084.3	10.002
1880.26	15.003	2069.81	15.003
1858.55	20.004	2053.9	20.004
1833.23	25.005	2036.66	25.005
1796.87	30.006	2012.75	30.006
1755.33	35.007	1991.48	35.007
1701.62	40.008	1966.33	40.008
1639.95	45.009	1944.36	45.009
1569.07	50.01	1914.69	50.01
1486.89	55.011	1879.55	55.011
1396.18	60.012	1840.97	60.012
1333.94	65.013	1803.44	65.013
1269.99	70.014	1770.1	70.014
1032.01	75.015	1733.57	75.015
904.714	80.016	1694.47	80.016
792.462	85.017	1651.6	85.017
685.003	90.018	1612.17	90.018
598.529	95.019	1563.7	95.019
532.707	100.02	1518.61	100.02
467.798	105.021	1474.48	105.021
347.931	110.022	1422.9	110.022
285.667	115.023	1375.95	115.023
225.44	120.024	1331.4	120.024
167.485	125.025	1275.05	125.025
61.162	130.026	1226.49	130.026
-1905.1	5.001	1176.54	135.027
-1895.13	10.002	1120.91	140.028
-1880.26	15.003	1062.36	145.029
-1858.55	20.004	1009.04	150.03
-1833.23	25.005	950.521	155.031
-1796.87	30.006	888.57	160.032
-1755.33	35.007	833.352	165.033
-1701.62	40.008	777.064	170.034
-1639.95	45.009	725.35	175.035
-1569.07	50.01	679.694	180.036
-1486.89	55.011	638.024	185.037
-1396.18	60.012	598.248	190.038
-1333.94	65.013	561.678	195.039
-1269.99	70.014	519.258	200.04
-1032.01	75.015	476.567	205.041
-904.714	80.016	434.513	210.042
-792.462	85.017	388.251	215.043
-685.003	90.018	337.226	220.044
-598.529	95.019	291.917	225.045
-532.707	100.02	245.621	230.046
-467.798	105.021	204.472	235.047
-347.931	110.022	149.405	240.048
-285.667	115.023	37.3513	245.049
-225.44	120.024	-2092.78	5.001
-167.485	125.025	-2084.3	10.002
-61.162	130.026	-2069.81	15.003
		-2053.9	20.004
		-2036.66	25.005
		-2012.75	30.006
		-1991.48	35.007
		-1966.33	40.008
		-1944.36	45.009
		-1914.69	50.01
		-1879.55	55.011
		-1840.97	60.012
		-1803.44	65.013
		-1770.1	70.014
		-1733.57	75.015
		-1694.47	80.016
		-1651.6	85.017
		-1612.17	90.018
		-1563.7	95.019
		-1518.61	100.02
		-1474.48	105.021
		-1422.9	110.022
		-1375.95	115.023
		-1331.4	120.024
		-1275.05	125.025
		-1226.49	130.026
		-1176.54	135.027
		-1120.91	140.028
		-1062.36	145.029
		-1009.04	150.03
		-950.521	155.031
		-888.57	160.032
		-833.352	165.033
		-777.064	170.034
		-725.35	175.035
		-679.694	180.036
		-638.024	185.037
		-598.248	190.038
		-561.678	195.039
		-519.258	200.04
		-476.567	205.041
		-434.513	210.042
		-388.251	215.043
		-337.226	220.044
		-291.917	225.045
		-245.621	230.046
		-204.472	235.047
		-149.405	240.048
		-37.3513	245.049
