# Supplementary material for: Spatiotemporal development of expanding bacterial colonies driven by emergent mechanical constraints and nutrient gradients
Source: Nat Commun. 2025 May 26;16:4878. doi: 10.1038/s41467-025-60004-z (PMC12106844; doi:10.1038/s41467-025-60004-z)
Supplement: Supplementary file 17 — Source Data [file 41467_2025_60004_MOESM17_ESM.zip › SourceData/Supplementary Figures/Fig_S18.xlsx]

## Sheet: Panel a
x (um)	15 h, [Glu]/Kg	30 h, [Glu]/Kg	45 h, [Glu]/Kg	60 h, [Glu]/Kg
8	49.7036	17.7239	12.0257	9.5764
16	49.7224	17.7251	12.0261	9.57655
24	49.7601	17.7275	12.0267	9.57685
32	49.8168	17.7311	12.0277	9.57731
40	49.8925	17.736	12.0291	9.57792
48	49.9875	17.742	12.0307	9.57867
56	50.1019	17.7493	12.0327	9.57959
64	50.2359	17.7577	12.035	9.58065
72	50.3899	17.7675	12.0377	9.58187
80	50.5641	17.7784	12.0407	9.58323
88	50.759	17.7906	12.044	9.58475
96	50.9749	17.804	12.0476	9.58643
104	51.2123	17.8186	12.0516	9.58825
112	51.4718	17.8345	12.0559	9.59023
120	51.7538	17.8517	12.0606	9.59237
128	52.059	17.8702	12.0656	9.59465
136	52.3881	17.8899	12.071	9.59709
144	52.7419	17.9109	12.0766	9.59969
152	53.1211	17.9333	12.0827	9.60244
160	53.5267	17.9569	12.089	9.60534
168	53.9596	17.9819	12.0957	9.6084
176	54.4208	18.0083	12.1028	9.61162
184	54.9115	18.0359	12.1102	9.61499
192	55.433	18.065	12.118	9.61852
200	55.9865	18.0955	12.1261	9.62221
208	56.5735	18.1273	12.1345	9.62605
216	57.1956	18.1606	12.1434	9.63005
224	57.8544	18.1953	12.1525	9.63421
232	58.552	18.2315	12.1621	9.63853
240	59.2902	18.2692	12.172	9.643
248	60.0713	18.3084	12.1822	9.64764
256	60.8977	18.3491	12.1929	9.65244
264	61.7721	18.3914	12.2039	9.6574
272	62.6973	18.4352	12.2152	9.66252
280	63.6766	18.4807	12.227	9.6678
288	64.7135	18.5277	12.2391	9.67325
296	65.8119	18.5765	12.2516	9.67886
304	66.9761	18.6269	12.2645	9.68464
312	68.211	18.6791	12.2777	9.69058
320	69.5219	18.733	12.2914	9.69668
328	70.915	18.7886	12.3055	9.70296
336	72.3971	18.8462	12.3199	9.7094
344	73.9762	18.9055	12.3348	9.71601
352	75.6611	18.9668	12.35	9.72279
360	77.4626	19.03	12.3657	9.72973
368	79.3928	19.0951	12.3817	9.73686
376	81.4663	19.1623	12.3982	9.74415
384	83.7009	19.2316	12.4151	9.75161
392	86.1177	19.303	12.4325	9.75925
400	88.7427	19.3765	12.4502	9.76707
408	91.6069	19.4523	12.4684	9.77506
416	94.7459	19.5303	12.487	9.78323
424	98.1969	19.6106	12.5061	9.79157
432	101.991	19.6933	12.5256	9.8001
440	106.144	19.7785	12.5456	9.80881
448	110.64	19.8661	12.566	9.81769
456	115.473	19.9564	12.5869	9.82677
464	120.645	20.0492	12.6083	9.83602
472	126.157	20.1448	12.6301	9.84546
480	131.848	20.2431	12.6524	9.85509
488	137.657	20.3443	12.6753	9.86491
496	143.59	20.4485	12.6986	9.87491
504	149.697	20.5556	12.7224	9.88511
512	156.168	20.6659	12.7467	9.8955
520	162.518	20.7794	12.7715	9.90608
528	168.71	20.8962	12.7968	9.91686
536	174.789	21.0164	12.8227	9.92783
544	180.705	21.1401	12.8491	9.939
552	187.382	21.2674	12.8761	9.95038
560	193.236	21.3984	12.9036	9.96195
568	198.585	21.5333	12.9317	9.97373
576	203.576	21.6721	12.9603	9.98571
584	208.29	21.8151	12.9895	9.9979
592	212.778	21.9623	13.0193	10.0103
600	217.074	22.1139	13.0497	10.0229
608	221.202	22.27	13.0807	10.0357
616	225.183	22.4308	13.1123	10.0488
624	229.032	22.5965	13.1446	10.062
632	232.76	22.7672	13.1775	10.0755
640	236.38	22.9431	13.211	10.0892
648	239.898	23.1245	13.2452	10.1031
656	243.324	23.3114	13.2801	10.1172
664	246.664	23.5042	13.3156	10.1316
672	249.922	23.703	13.3519	10.1462
680	253.106	23.9081	13.3888	10.161
688	256.218	24.1198	13.4265	10.1761
696	259.264	24.3382	13.4649	10.1914
704	262.246	24.5637	13.504	10.2069
712	265.168	24.7965	13.5439	10.2227
720	268.034	25.037	13.5846	10.2387
728	270.845	25.2855	13.6261	10.255
736	273.605	25.5424	13.6684	10.2715
744	276.315	25.8079	13.7115	10.2883
752	278.979	26.0825	13.7555	10.3053
760	281.597	26.3666	13.8003	10.3226
768	284.173	26.6606	13.846	10.3401
776	286.706	26.965	13.8925	10.3579
784	289.2	27.2802	13.94	10.376
792	291.656	27.6069	13.9885	10.3943
800	294.074	27.9455	14.0378	10.413
808	296.457	28.2966	14.0882	10.4318
816	298.806	28.6609	14.1395	10.451
824	301.121	29.039	14.1919	10.4705
832	303.404	29.4317	14.2453	10.4902
840	305.656	29.8398	14.2998	10.5103
848	307.879	30.264	14.3553	10.5306
856	310.072	30.7052	14.412	10.5512
864	312.236	31.1645	14.4698	10.5721
872	314.374	31.6429	14.5288	10.5934
880	316.485	32.1414	14.589	10.6149
888	318.57	32.6613	14.6504	10.6368
896	320.629	33.2039	14.7131	10.6589
904	322.665	33.7706	14.777	10.6814
912	324.677	34.3629	14.8423	10.7043
920	326.665	34.9825	14.9089	10.7274
928	328.632	35.6312	14.9769	10.7509
936	330.576	36.3109	15.0464	10.7747
944	332.499	37.024	15.1173	10.7989
952	334.401	37.7727	15.1897	10.8235
960	336.283	38.5596	15.2636	10.8484
968	338.145	39.3875	15.3392	10.8736
976	339.988	40.2598	15.4164	10.8992
984	341.812	41.1797	15.4952	10.9252
992	343.617	42.1513	15.5758	10.9516
1000	345.404	43.1787	15.6581	10.9783
1008	347.174	44.2669	15.7423	11.0055
1016	348.927	45.4213	15.8283	11.033
1024	350.663	46.648	15.9163	11.061
1032	352.382	47.9539	16.0062	11.0893
1040	354.085	49.3472	16.0982	11.1181
1048	355.772	50.8372	16.1924	11.1473
1056	357.444	52.4351	16.2886	11.1769
1064	359.101	54.1541	16.3872	11.2069
1072	360.743	56.0105	16.488	11.2374
1080	362.37	58.0245	16.5912	11.2684
1088	363.984	60.2213	16.6969	11.2998
1096	365.583	62.6316	16.8051	11.3317
1104	367.168	65.2918	16.916	11.364
1112	368.74	68.2417	17.0295	11.3968
1120	370.299	71.5184	17.1459	11.4302
1128	371.845	75.1475	17.2652	11.464
1136	373.379	79.1317	17.3874	11.4983
1144	374.899	83.3576	17.5127	11.5332
1152	376.408	87.7668	17.6413	11.5686
1160	377.905	92.3251	17.7731	11.6045
1168	379.389	96.9947	17.9084	11.641
1176	380.863	101.863	18.0472	11.678
1184	382.324	107.087	18.1898	11.7156
1192	383.775	112.284	18.3361	11.7538
1200	385.215	117.428	18.4864	11.7925
1208	386.643	122.551	18.6408	11.8319
1216	388.062	127.58	18.7995	11.8719
1224	389.469	133.328	18.9626	11.9125
1232	390.867	138.337	19.1303	11.9538
1240	392.254	142.901	19.3028	11.9957
1248	393.631	147.155	19.4803	12.0383
1256	394.999	151.172	19.6629	12.0815
1264	396.357	154.999	19.8509	12.1255
1272	397.705	158.664	20.0444	12.1701
1280	399.044	162.192	20.2438	12.2155
1288	400.374	165.597	20.4493	12.2616
1296	401.694	168.894	20.6611	12.3085
1304	403.006	172.094	20.8795	12.3562
1312	404.309	175.205	21.1048	12.4046
1320	405.604	178.235	21.3373	12.4539
1328	406.889	181.19	21.5772	12.504
1336	408.167	184.076	21.8251	12.5549
1344	409.436	186.897	22.0811	12.6067
1352	410.697	189.658	22.3457	12.6593
1360	411.95	192.363	22.6193	12.7129
1368	413.195	195.015	22.9023	12.7674
1376	414.432	197.616	23.1952	12.8229
1384	415.662	200.171	23.4984	12.8793
1392	416.883	202.68	23.8125	12.9367
1400	418.098	205.146	24.1381	12.9952
1408	419.305	207.572	24.4756	13.0546
1416	420.504	209.959	24.8258	13.1152
1424	421.697	212.31	25.1893	13.1769
1432	422.882	214.624	25.5668	13.2396
1440	424.06	216.905	25.9591	13.3036
1448	425.232	219.153	26.3671	13.3687
1456	426.396	221.37	26.7915	13.435
1464	427.554	223.557	27.2335	13.5026
1472	428.705	225.715	27.6941	13.5715
1480	429.85	227.845	28.1742	13.6417
1488	430.988	229.948	28.6753	13.7132
1496	432.12	232.025	29.1986	13.7862
1504	433.245	234.077	29.7456	13.8605
1512	434.364	236.105	30.3178	13.9363
1520	435.477	238.109	30.917	14.0137
1528	436.584	240.09	31.5451	14.0926
1536	437.685	242.049	32.2041	14.1731
1544	438.78	243.987	32.8963	14.2552
1552	439.869	245.904	33.6244	14.3391
1560	440.953	247.801	34.391	14.4247
1568	442.03	249.678	35.1993	14.5121
1576	443.102	251.536	36.0529	14.6013
1584	444.168	253.375	36.9555	14.6925
1592	445.229	255.196	37.9118	14.7856
1600	446.285	257	38.9265	14.8808
1608	447.334	258.786	40.0055	14.9781
1616	448.379	260.556	41.1553	15.0775
1624	449.418	262.309	42.3834	15.1792
1632	450.452	264.046	43.699	15.2832
1640	451.481	265.768	45.1126	15.3895
1648	452.505	267.475	46.6371	15.4984
1656	453.524	269.166	48.2884	15.6098
1664	454.538	270.844	50.0867	15.7238
1672	455.547	272.507	52.0575	15.8406
1680	456.55	274.156	54.2321	15.9602
1688	457.55	275.791	56.6448	16.0827
1696	458.544	277.413	59.3249	16.2082
1704	459.534	279.023	62.2817	16.3369
1712	460.519	280.619	65.4513	16.4688
1720	461.499	282.203	68.8095	16.6042
1728	462.475	283.775	72.3579	16.743
1736	463.446	285.335	76.1018	16.8854
1744	464.413	286.883	80.0298	17.0316
1752	465.375	288.419	84.1056	17.1817
1760	466.333	289.944	88.401	17.3359
1768	467.287	291.459	93.0447	17.4943
1776	468.236	292.962	97.6721	17.6571
1784	469.181	294.454	102.256	17.8245
1792	470.122	295.936	106.842	17.9966
1800	471.059	297.408	111.44	18.1737
1808	471.992	298.87	115.857	18.3559
1816	472.92	300.322	120.246	18.5435
1824	473.845	301.764	125.277	18.7367
1832	474.765	303.196	129.699	18.9358
1840	475.682	304.619	133.754	19.1409
1848	476.594	306.033	137.553	19.3524
1856	477.503	307.437	141.156	19.5705
1864	478.408	308.833	144.599	19.7956
1872	479.309	310.219	147.908	20.0279
1880	480.206	311.597	151.1	20.2678
1888	481.1	312.967	154.19	20.5157
1896	481.99	314.328	157.188	20.7719
1904	482.876	315.681	160.103	21.0369
1912	483.759	317.026	162.943	21.3109
1920	484.638	318.362	165.714	21.5946
1928	485.513	319.691	168.421	21.8884
1936	486.385	321.012	171.068	22.1928
1944	487.254	322.325	173.661	22.5083
1952	488.119	323.631	176.202	22.8355
1960	488.98	324.929	178.694	23.1751
1968	489.838	326.22	181.141	23.5278
1976	490.693	327.504	183.544	23.8942
1984	491.545	328.781	185.907	24.2751
1992	492.393	330.05	188.23	24.6713
2000	493.238	331.313	190.517	25.0838
2008	494.079	332.569	192.769	25.5136
2016	494.918	333.818	194.987	25.9616
2024	495.753	335.06	197.173	26.429
2032	496.585	336.296	199.329	26.9171
2040	497.414	337.525	201.455	27.4272
2048	498.24	338.748	203.553	27.9607
2056	499.063	339.965	205.623	28.5194
2064	499.883	341.176	207.668	29.1048
2072	500.699	342.38	209.687	29.7191
2080	501.513	343.578	211.682	30.3643
2088	502.324	344.771	213.653	31.0429
2096	503.131	345.957	215.602	31.7575
2104	503.936	347.138	217.529	32.511
2112	504.738	348.312	219.435	33.3068
2120	505.537	349.481	221.32	34.1486
2128	506.334	350.645	223.185	35.0408
2136	507.127	351.803	225.031	35.9881
2144	507.918	352.955	226.858	36.9964
2152	508.706	354.102	228.667	38.072
2160	509.491	355.244	230.459	39.2227
2168	510.273	356.381	232.233	40.4579
2176	511.053	357.512	233.991	41.789
2184	511.83	358.638	235.732	43.2301
2192	512.604	359.759	237.457	44.799
2200	513.376	360.875	239.167	46.5174
2208	514.145	361.986	240.862	48.4103
2216	514.912	363.091	242.542	50.5047
2224	515.676	364.193	244.208	52.8146
2232	516.437	365.289	245.86	55.3082
2240	517.196	366.38	247.498	57.9772
2248	517.952	367.467	249.123	60.8289
2256	518.706	368.549	250.735	63.8742
2264	519.457	369.627	252.335	67.1149
2272	520.206	370.7	253.921	70.5258
2280	520.953	371.768	255.496	74.0418
2288	521.697	372.832	257.058	77.6773
2296	522.438	373.892	258.609	81.5154
2304	523.178	374.947	260.149	85.665
2312	523.915	375.998	261.677	89.7852
2320	524.649	377.044	263.195	93.8426
2328	525.382	378.087	264.701	97.8794
2336	526.111	379.125	266.197	101.951
2344	526.839	380.159	267.683	106.103
2352	527.565	381.189	269.159	110.333
2360	528.288	382.215	270.624	114.434
2368	529.009	383.237	272.08	118.545
2376	529.727	384.254	273.527	123.293
2384	530.444	385.268	274.964	127.466
2392	531.158	386.278	276.391	131.296
2400	531.87	387.284	277.81	134.887
2408	532.58	388.287	279.22	138.297
2416	533.288	389.285	280.621	141.56
2424	533.994	390.28	282.013	144.699
2432	534.697	391.271	283.397	147.732
2440	535.399	392.259	284.773	150.67
2448	536.098	393.242	286.14	153.525
2456	536.796	394.223	287.5	156.303
2464	537.491	395.199	288.851	159.013
2472	538.185	396.172	290.195	161.659
2480	538.876	397.142	291.531	164.246
2488	539.565	398.108	292.859	166.779
2496	540.252	399.071	294.181	169.261
2504	540.938	400.03	295.494	171.696
2512	541.621	400.986	296.801	174.086
2520	542.303	401.938	298.1	176.434
2528	542.982	402.887	299.393	178.743
2536	543.66	403.833	300.679	181.014
2544	544.336	404.776	301.957	183.249
2552	545.009	405.715	303.23	185.45
2560	545.681	406.651	304.495	187.619
2568	546.351	407.585	305.754	189.757
2576	547.02	408.514	307.007	191.865
2584	547.686	409.441	308.254	193.945
2592	548.351	410.365	309.494	195.998
2600	549.013	411.286	310.728	198.025
2608	549.674	412.203	311.956	200.026
2616	550.334	413.118	313.178	202.004
2624	550.991	414.029	314.394	203.958
2632	551.647	414.938	315.605	205.89
2640	552.301	415.844	316.809	207.8
2648	552.953	416.747	318.008	209.689
2656	553.603	417.647	319.202	211.558
2664	554.252	418.544	320.389	213.407
2672	554.899	419.438	321.572	215.238
2680	555.544	420.329	322.749	217.049
2688	556.188	421.218	323.921	218.843
2696	556.83	422.104	325.087	220.62
2704	557.47	422.987	326.249	222.38
2712	558.109	423.868	327.405	224.124
2720	558.746	424.745	328.556	225.851
2728	559.382	425.621	329.702	227.563
2736	560.016	426.493	330.844	229.26
2744	560.648	427.363	331.98	230.943
2752	561.278	428.23	333.112	232.611
2760	561.907	429.095	334.239	234.265
2768	562.535	429.957	335.361	235.905
2776	563.161	430.816	336.478	237.532
2784	563.785	431.673	337.591	239.147
2792	564.408	432.528	338.7	240.748
2800	565.029	433.38	339.804	242.337
2808	565.649	434.229	340.903	243.915
2816	566.268	435.076	341.998	245.48
2824	566.884	435.921	343.089	247.034
2832	567.5	436.763	344.176	248.576
2840	568.113	437.603	345.258	250.108
2848	568.726	438.44	346.336	251.628
2856	569.337	439.276	347.41	253.138
2864	569.946	440.108	348.48	254.638
2872	570.554	440.939	349.545	256.127
2880	571.161	441.767	350.607	257.607
2888	571.766	442.593	351.665	259.076
2896	572.369	443.416	352.719	260.536
2904	572.972	444.238	353.769	261.987
2912	573.573	445.057	354.815	263.428
2920	574.172	445.874	355.857	264.861
2928	574.77	446.689	356.895	266.284
2936	575.367	447.501	357.93	267.699
2944	575.962	448.311	358.961	269.105
2952	576.556	449.12	359.989	270.503
2960	577.149	449.926	361.012	271.892
2968	577.74	450.73	362.033	273.274
2976	578.33	451.532	363.049	274.647
2984	578.919	452.331	364.062	276.012
2992	579.507	453.129	365.072	277.37
3000	580.093	453.925	366.078	278.72
3008	580.677	454.718	367.081	280.063
3016	581.261	455.51	368.08	281.398
3024	581.843	456.299	369.076	282.726
3032	582.424	457.087	370.069	284.047
3040	583.004	457.872	371.058	285.361
3048	583.582	458.656	372.045	286.668
3056	584.159	459.438	373.028	287.968
3064	584.735	460.217	374.007	289.262
3072	585.31	460.995	374.984	290.549
3080	585.883	461.771	375.957	291.83
3088	586.455	462.545	376.928	293.104
3096	587.026	463.317	377.895	294.371
3104	587.596	464.087	378.859	295.633
3112	588.165	464.855	379.821	296.888
3120	588.732	465.621	380.779	298.138
3128	589.298	466.386	381.734	299.381
3136	589.863	467.149	382.686	300.619
3144	590.427	467.91	383.636	301.851
3152	590.99	468.669	384.582	303.077
3160	591.551	469.426	385.526	304.297
3168	592.112	470.182	386.467	305.512
3176	592.671	470.935	387.405	306.722
3184	593.229	471.688	388.34	307.926
3192	593.786	472.438	389.272	309.125
3200	594.342	473.186	390.202	310.318
3208	594.897	473.933	391.129	311.506
3216	595.45	474.678	392.053	312.69
3224	596.003	475.422	392.975	313.868
3232	596.554	476.163	393.894	315.041
3240	597.104	476.904	394.81	316.209
3248	597.653	477.642	395.724	317.372
3256	598.202	478.379	396.635	318.531
3264	598.749	479.114	397.543	319.684
3272	599.295	479.847	398.449	320.833
3280	599.84	480.579	399.353	321.978
3288	600.383	481.309	400.254	323.117
3296	600.926	482.038	401.152	324.253
3304	601.468	482.765	402.048	325.384
3312	602.009	483.49	402.942	326.51
3320	602.548	484.214	403.833	327.632
3328	603.087	484.937	404.722	328.749
3336	603.625	485.657	405.608	329.863
3344	604.161	486.377	406.492	330.972
3352	604.697	487.094	407.374	332.077
3360	605.231	487.81	408.253	333.178
3368	605.765	488.525	409.13	334.275
3376	606.298	489.238	410.005	335.367
3384	606.829	489.95	410.877	336.456
3392	607.36	490.66	411.747	337.541
3400	607.889	491.369	412.615	338.622
3408	608.418	492.076	413.481	339.699
3416	608.946	492.782	414.345	340.772
3424	609.473	493.486	415.206	341.841
3432	609.998	494.189	416.065	342.907
3440	610.523	494.89	416.922	343.969
3448	611.047	495.59	417.777	345.027
3456	611.57	496.289	418.63	346.082
3464	612.092	496.986	419.481	347.133
3472	612.613	497.682	420.329	348.18
3480	613.133	498.377	421.176	349.224
3488	613.653	499.07	422.02	350.265
3496	614.171	499.761	422.862	351.302
3504	614.688	500.452	423.703	352.336
3512	615.205	501.141	424.541	353.366
3520	615.72	501.828	425.377	354.393
3528	616.235	502.514	426.212	355.417
3536	616.749	503.199	427.044	356.437
3544	617.262	503.883	427.875	357.454
3552	617.774	504.565	428.703	358.468
3560	618.285	505.246	429.53	359.479
3568	618.795	505.926	430.354	360.486
3576	619.305	506.604	431.177	361.491
3584	619.813	507.281	431.998	362.492
3592	620.321	507.957	432.817	363.49
3600	620.828	508.632	433.634	364.486
3608	621.334	509.305	434.449	365.478
3616	621.839	509.977	435.263	366.467
3624	622.343	510.648	436.074	367.453
3632	622.847	511.318	436.884	368.437
3640	623.349	511.986	437.692	369.417
3648	623.851	512.653	438.498	370.395
3656	624.352	513.319	439.303	371.37
3664	624.852	513.984	440.105	372.342
3672	625.351	514.647	440.906	373.311
3680	625.85	515.309	441.705	374.277
3688	626.348	515.97	442.503	375.241
3696	626.845	516.63	443.299	376.202
3704	627.341	517.289	444.093	377.16
3712	627.836	517.947	444.885	378.116
3720	628.331	518.603	445.676	379.068
3728	628.824	519.258	446.465	380.019
3736	629.317	519.912	447.252	380.966
3744	629.809	520.565	448.038	381.911
3752	630.301	521.217	448.822	382.854
3760	630.791	521.868	449.604	383.794
3768	631.281	522.517	450.385	384.731
3776	631.77	523.166	451.164	385.666
3784	632.259	523.813	451.942	386.599
3792	632.746	524.459	452.718	387.529
3800	633.233	525.104	453.492	388.457
3808	633.719	525.748	454.265	389.382
3816	634.205	526.391	455.036	390.305
3824	634.689	527.033	455.806	391.225
3832	635.173	527.674	456.574	392.143
3840	635.656	528.313	457.341	393.059
3848	636.138	528.952	458.106	393.972
3856	636.62	529.589	458.87	394.883
3864	637.101	530.226	459.632	395.792
3872	637.581	530.861	460.393	396.699
3880	638.061	531.496	461.152	397.603
3888	638.54	532.129	461.91	398.505
3896	639.018	532.761	462.667	399.405
3904	639.495	533.393	463.422	400.303
3912	639.972	534.023	464.175	401.198
3920	640.448	534.652	464.927	402.092
3928	640.923	535.28	465.678	402.983
3936	641.398	535.908	466.427	403.872
3944	641.872	536.534	467.175	404.759
3952	642.345	537.159	467.921	405.644
3960	642.817	537.783	468.666	406.527
3968	643.289	538.407	469.41	407.408
3976	643.76	539.029	470.152	408.286
3984	644.231	539.65	470.893	409.163
3992	644.701	540.271	471.633	410.038
4000	645.17	540.89	472.371	410.91
4008	645.638	541.509	473.108	411.781
4016	646.106	542.126	473.843	412.65
4024	646.573	542.743	474.577	413.517
4032	647.04	543.358	475.31	414.381
4040	647.506	543.973	476.042	415.244
4048	647.971	544.587	476.772	416.105
4056	648.436	545.199	477.501	416.965
4064	648.9	545.811	478.229	417.822
4072	649.363	546.422	478.956	418.677
4080	649.826	547.032	479.681	419.531
4088	650.288	547.641	480.405	420.382
4096	650.749	548.25	481.128	421.232
4104	651.21	548.857	481.849	422.08
4112	651.67	549.463	482.569	422.926
4120	652.13	550.069	483.288	423.771
4128	652.589	550.674	484.006	424.613
4136	653.047	551.277	484.723	425.454
4144	653.505	551.88	485.438	426.293
4152	653.962	552.482	486.152	427.131
4160	654.419	553.083	486.865	427.966
4168	654.875	553.684	487.577	428.8
4176	655.33	554.283	488.287	429.632
4184	655.785	554.882	488.997	430.463
4192	656.239	555.479	489.705	431.292
4200	656.693	556.076	490.412	432.119
4208	657.145	556.672	491.118	432.945
4216	657.598	557.268	491.823	433.768
4224	658.05	557.862	492.526	434.591
4232	658.501	558.456	493.229	435.411
4240	658.952	559.048	493.93	436.23
4248	659.402	559.64	494.631	437.048
4256	659.851	560.231	495.33	437.863
4264	660.3	560.821	496.028	438.678
4272	660.748	561.411	496.725	439.49
4280	661.196	562	497.421	440.301
4288	661.643	562.587	498.115	441.111
4296	662.09	563.174	498.809	441.919
4304	662.536	563.761	499.502	442.725
4312	662.982	564.346	500.193	443.53
4320	663.427	564.931	500.884	444.334
4328	663.871	565.515	501.573	445.136
4336	664.315	566.098	502.261	445.936
4344	664.759	566.68	502.949	446.735
4352	665.202	567.262	503.635	447.532
4360	665.644	567.843	504.32	448.328
4368	666.086	568.423	505.004	449.123
4376	666.527	569.002	505.687	449.916
4384	666.968	569.58	506.369	450.708
4392	667.408	570.158	507.051	451.498
4400	667.847	570.735	507.731	452.287
4408	668.287	571.312	508.41	453.074
4416	668.725	571.887	509.088	453.86
4424	669.163	572.462	509.765	454.645
4432	669.601	573.036	510.441	455.428
4440	670.038	573.609	511.116	456.21
4448	670.474	574.182	511.79	456.991
4456	670.911	574.754	512.464	457.77
4464	671.346	575.325	513.136	458.548
4472	671.781	575.895	513.807	459.324
4480	672.216	576.465	514.477	460.099
4488	672.65	577.034	515.147	460.873
4496	673.083	577.603	515.815	461.646
4504	673.516	578.17	516.482	462.417
4512	673.949	578.737	517.149	463.187
4520	674.381	579.303	517.815	463.955
4528	674.812	579.869	518.479	464.723
4536	675.243	580.434	519.143	465.489
4544	675.674	580.998	519.806	466.253
4552	676.104	581.561	520.468	467.017
4560	676.534	582.124	521.129	467.779
4568	676.963	582.686	521.789	468.54
4576	677.392	583.248	522.448	469.3
4584	677.82	583.809	523.106	470.059
4592	678.247	584.369	523.764	470.816
4600	678.675	584.928	524.42	471.572
4608	679.102	585.487	525.076	472.327
4616	679.528	586.045	525.731	473.081
4624	679.954	586.602	526.384	473.833
4632	680.379	587.159	527.037	474.585
4640	680.804	587.715	527.69	475.335
4648	681.228	588.271	528.341	476.084
4656	681.652	588.826	528.991	476.832
4664	682.076	589.38	529.641	477.578
4672	682.499	589.934	530.29	478.324
4680	682.922	590.487	530.938	479.068
4688	683.344	591.039	531.585	479.811
4696	683.766	591.591	532.231	480.554
4704	684.187	592.142	532.876	481.295
4712	684.608	592.692	533.521	482.034
4720	685.028	593.242	534.165	482.773
4728	685.448	593.791	534.808	483.511
4736	685.868	594.34	535.45	484.247
4744	686.287	594.888	536.091	484.983
4752	686.706	595.435	536.732	485.717
4760	687.124	595.982	537.371	486.45
4768	687.542	596.528	538.01	487.183
4776	687.959	597.074	538.649	487.914
4784	688.376	597.619	539.286	488.644
4792	688.793	598.163	539.923	489.373
4800	689.209	598.707	540.558	490.101
4808	689.625	599.25	541.193	490.828
4816	690.04	599.793	541.828	491.553
4824	690.455	600.335	542.461	492.278
4832	690.869	600.876	543.094	493.002
4840	691.283	601.417	543.726	493.725
4848	691.697	601.957	544.357	494.447
4856	692.11	602.497	544.987	495.167
4864	692.523	603.036	545.617	495.887
4872	692.936	603.575	546.246	496.606
4880	693.348	604.113	546.874	497.323
4888	693.759	604.65	547.502	498.04
4896	694.17	605.187	548.128	498.756
4904	694.581	605.724	548.754	499.471
4912	694.992	606.259	549.38	500.185
4920	695.402	606.794	550.004	500.897
4928	695.811	607.329	550.628	501.609
4936	696.22	607.863	551.251	502.32
4944	696.629	608.397	551.873	503.03
4952	697.038	608.93	552.495	503.739
4960	697.446	609.462	553.116	504.447
4968	697.853	609.994	553.736	505.154
4976	698.261	610.526	554.356	505.861
4984	698.668	611.057	554.975	506.566
4992	699.074	611.587	555.593	507.27
5000	699.48	612.117	556.21	507.974
5008	699.886	612.646	556.827	508.676
5016	700.292	613.175	557.443	509.378
5024	700.697	613.703	558.059	510.079
5032	701.101	614.231	558.673	510.778
5040	701.506	614.758	559.288	511.477
5048	701.909	615.285	559.901	512.175
5056	702.313	615.811	560.514	512.872
5064	702.716	616.336	561.126	513.569
5072	703.119	616.862	561.737	514.264
5080	703.521	617.386	562.348	514.959
5088	703.923	617.91	562.958	515.652
5096	704.325	618.434	563.567	516.345
5104	704.727	618.957	564.176	517.037
5112	705.128	619.48	564.784	517.728
5120	705.528	620.002	565.392	518.418
5128	705.928	620.524	565.999	519.108
5136	706.328	621.045	566.605	519.796
5144	706.728	621.565	567.21	520.484
5152	707.127	622.085	567.815	521.171
5160	707.526	622.605	568.42	521.857
5168	707.925	623.124	569.023	522.542
5176	708.323	623.643	569.626	523.227
5184	708.721	624.161	570.229	523.91
5192	709.118	624.679	570.831	524.593
5200	709.515	625.196	571.432	525.275
5208	709.912	625.713	572.032	525.956
5216	710.309	626.23	572.632	526.636
5224	710.705	626.745	573.232	527.316
5232	711.101	627.261	573.831	527.995
5240	711.496	627.776	574.429	528.673
5248	711.891	628.29	575.026	529.35
5256	712.286	628.804	575.623	530.027
5264	712.681	629.318	576.22	530.702
5272	713.075	629.831	576.816	531.377
5280	713.468	630.344	577.411	532.051
5288	713.862	630.856	578.005	532.725
5296	714.255	631.367	578.599	533.397
5304	714.648	631.879	579.193	534.069
5312	715.04	632.39	579.786	534.74
5320	715.433	632.9	580.378	535.411
5328	715.825	633.41	580.97	536.08
5336	716.216	633.919	581.561	536.749
5344	716.607	634.428	582.152	537.417
5352	716.998	634.937	582.742	538.085
5360	717.389	635.445	583.331	538.751
5368	717.779	635.953	583.92	539.417
5376	718.169	636.46	584.508	540.082
5384	718.559	636.967	585.096	540.747
5392	718.948	637.474	585.683	541.411
5400	719.337	637.98	586.27	542.074
5408	719.726	638.485	586.856	542.736
5416	720.114	638.991	587.442	543.398
5424	720.503	639.495	588.027	544.059
5432	720.89	640	588.611	544.719
5440	721.278	640.504	589.195	545.379
5448	721.665	641.007	589.779	546.038
5456	722.052	641.51	590.362	546.696
5464	722.439	642.013	590.944	547.353
5472	722.825	642.515	591.526	548.01
5480	723.211	643.017	592.107	548.666
5488	723.597	643.518	592.688	549.322
5496	723.982	644.019	593.269	549.976
5504	724.367	644.52	593.848	550.631
5512	724.752	645.02	594.428	551.284
5520	725.137	645.52	595.006	551.937
5528	725.521	646.019	595.585	552.589
5536	725.905	646.518	596.162	553.24
5544	726.289	647.017	596.74	553.891
5552	726.672	647.515	597.316	554.541
5560	727.055	648.013	597.892	555.191
5568	727.438	648.511	598.468	555.84
5576	727.821	649.008	599.043	556.488
5584	728.203	649.504	599.618	557.136
5592	728.585	650.001	600.192	557.783
5600	728.966	650.496	600.766	558.429
5608	729.348	650.992	601.339	559.075
5616	729.729	651.487	601.912	559.72
5624	730.11	651.982	602.484	560.364
5632	730.491	652.476	603.056	561.008
5640	730.871	652.97	603.627	561.651
5648	731.251	653.464	604.198	562.294
5656	731.631	653.957	604.768	562.936
5664	732.01	654.45	605.338	563.577
5672	732.389	654.942	605.908	564.218
5680	732.768	655.434	606.477	564.858
5688	733.147	655.926	607.045	565.498
5696	733.526	656.418	607.613	566.137
5704	733.904	656.909	608.181	566.775
5712	734.282	657.399	608.748	567.413
5720	734.659	657.889	609.314	568.05
5728	735.037	658.379	609.88	568.687
5736	735.414	658.869	610.446	569.323
5744	735.791	659.358	611.011	569.958
5752	736.167	659.847	611.576	570.593
5760	736.544	660.335	612.14	571.227
5768	736.92	660.824	612.704	571.861
5776	737.295	661.311	613.267	572.494
5784	737.671	661.799	613.83	573.127
5792	738.046	662.286	614.393	573.759
5800	738.421	662.773	614.955	574.39
5808	738.796	663.259	615.517	575.021
5816	739.171	663.745	616.078	575.651
5824	739.545	664.231	616.639	576.281
5832	739.919	664.716	617.199	576.91
5840	740.293	665.201	617.759	577.539
5848	740.666	665.686	618.318	578.167
5856	741.04	666.17	618.877	578.795
5864	741.413	666.654	619.436	579.422
5872	741.786	667.138	619.994	580.048
5880	742.158	667.621	620.552	580.674
5888	742.531	668.104	621.109	581.3
5896	742.903	668.587	621.666	581.925
5904	743.274	669.069	622.223	582.549
5912	743.646	669.551	622.779	583.173
5920	744.017	670.033	623.334	583.796
5928	744.389	670.514	623.889	584.419
5936	744.759	670.995	624.444	585.041
5944	745.13	671.476	624.999	585.663
5952	745.501	671.956	625.553	586.284
5960	745.871	672.436	626.106	586.905
5968	746.241	672.916	626.66	587.525
5976	746.61	673.395	627.212	588.145
5984	746.98	673.874	627.765	588.764
5992	747.349	674.353	628.317	589.382
6000	747.718	674.831	628.868	590.001
6008	748.087	675.31	629.419	590.618
6016	748.456	675.787	629.97	591.235
6024	748.824	676.265	630.521	591.852
6032	749.192	676.742	631.071	592.468
6040	749.56	677.219	631.62	593.084
6048	749.927	677.696	632.17	593.699
6056	750.295	678.172	632.718	594.314
6064	750.662	678.648	633.267	594.928
6072	751.029	679.123	633.815	595.542
6080	751.396	679.599	634.363	596.155
6088	751.762	680.074	634.91	596.768
6096	752.129	680.549	635.457	597.38
6104	752.495	681.023	636.003	597.992
6112	752.861	681.497	636.55	598.603
6120	753.226	681.971	637.095	599.214
6128	753.592	682.445	637.641	599.824
6136	753.957	682.918	638.186	600.434
6144	754.322	683.391	638.731	601.044
6152	754.687	683.863	639.275	601.653
6160	755.052	684.336	639.819	602.261
6168	755.416	684.808	640.362	602.869
6176	755.78	685.28	640.906	603.477
6184	756.144	685.751	641.448	604.084
6192	756.508	686.222	641.991	604.691
6200	756.871	686.693	642.533	605.297
6208	757.235	687.164	643.075	605.903
6216	757.598	687.634	643.616	606.508
6224	757.961	688.104	644.157	607.113
6232	758.323	688.574	644.698	607.717
6240	758.686	689.044	645.238	608.321
6248	759.048	689.513	645.778	608.925
6256	759.41	689.982	646.318	609.528
6264	759.772	690.451	646.857	610.131
6272	760.134	690.919	647.396	610.733
6280	760.495	691.387	647.935	611.335
6288	760.857	691.855	648.473	611.936
6296	761.218	692.323	649.011	612.537
6304	761.579	692.79	649.549	613.138
6312	761.939	693.257	650.086	613.738
6320	762.3	693.724	650.623	614.338
6328	762.66	694.19	651.159	614.937
6336	763.02	694.656	651.696	615.536
6344	763.38	695.122	652.231	616.134
6352	763.74	695.588	652.767	616.732
6360	764.099	696.054	653.302	617.33
6368	764.459	696.519	653.837	617.927
6376	764.818	696.984	654.372	618.524
6384	765.177	697.448	654.906	619.12
6392	765.535	697.913	655.44	619.716
6400	765.894	698.377	655.973	620.312
6408	766.252	698.841	656.507	620.907
6416	766.61	699.304	657.04	621.501
6424	766.968	699.768	657.572	622.096
6432	767.326	700.231	658.105	622.69
6440	767.684	700.693	658.636	623.283
6448	768.041	701.156	659.168	623.876
6456	768.399	701.618	659.699	624.469
6464	768.756	702.08	660.231	625.061
6472	769.112	702.542	660.761	625.653
6480	769.469	703.004	661.292	626.245
6488	769.826	703.465	661.822	626.836
6496	770.182	703.926	662.351	627.427
6504	770.538	704.387	662.881	628.017
6512	770.894	704.848	663.41	628.607
6520	771.25	705.308	663.939	629.197
6528	771.605	705.768	664.467	629.786
6536	771.961	706.228	664.996	630.375
6544	772.316	706.687	665.524	630.964
6552	772.671	707.147	666.051	631.552
6560	773.026	707.606	666.579	632.14
6568	773.381	708.065	667.106	632.727
6576	773.735	708.523	667.632	633.314
6584	774.09	708.982	668.159	633.901
6592	774.444	709.44	668.685	634.487
6600	774.798	709.898	669.211	635.073
6608	775.152	710.356	669.736	635.658
6616	775.505	710.813	670.262	636.244
6624	775.859	711.27	670.787	636.828
6632	776.212	711.727	671.311	637.413
6640	776.565	712.184	671.836	637.997
6648	776.918	712.64	672.36	638.581
6656	777.271	713.097	672.883	639.164
6664	777.624	713.553	673.407	639.747
6672	777.976	714.009	673.93	640.33
6680	778.328	714.464	674.453	640.912
6688	778.68	714.92	674.976	641.494
6696	779.032	715.375	675.498	642.076
6704	779.384	715.83	676.02	642.657
6712	779.736	716.284	676.542	643.238
6720	780.087	716.739	677.064	643.819
6728	780.439	717.193	677.585	644.399
6736	780.79	717.647	678.106	644.979
6744	781.141	718.101	678.627	645.558
6752	781.492	718.555	679.147	646.137
6760	781.842	719.008	679.667	646.716
6768	782.193	719.461	680.187	647.295
6776	782.543	719.914	680.707	647.873
6784	782.893	720.367	681.226	648.451
6792	783.243	720.819	681.745	649.029
6800	783.593	721.271	682.264	649.606
6808	783.943	721.724	682.783	650.183
6816	784.292	722.175	683.301	650.759
6824	784.642	722.627	683.819	651.335
6832	784.991	723.078	684.337	651.911
6840	785.34	723.53	684.854	652.487
6848	785.689	723.981	685.371	653.062
6856	786.038	724.431	685.888	653.637
6864	786.386	724.882	686.405	654.212
6872	786.735	725.332	686.922	654.786
6880	787.083	725.783	687.438	655.36
6888	787.431	726.233	687.954	655.934
6896	787.779	726.682	688.469	656.507
6904	788.127	727.132	688.985	657.08
6912	788.475	727.581	689.5	657.653
6920	788.822	728.03	690.015	658.225
6928	789.17	728.479	690.53	658.797
6936	789.517	728.928	691.044	659.369
6944	789.864	729.377	691.558	659.941
6952	790.211	729.825	692.072	660.512
6960	790.558	730.273	692.586	661.083
6968	790.904	730.721	693.099	661.653
6976	791.251	731.169	693.612	662.223
6984	791.597	731.616	694.125	662.793
6992	791.944	732.064	694.638	663.363
7000	792.29	732.511	695.151	663.932
7008	792.636	732.958	695.663	664.501
7016	792.981	733.404	696.175	665.07
7024	793.327	733.851	696.686	665.639
7032	793.673	734.297	697.198	666.207
7040	794.018	734.744	697.709	666.775
7048	794.363	735.19	698.22	667.342
7056	794.708	735.635	698.731	667.91
7064	795.053	736.081	699.241	668.476
7072	795.398	736.526	699.752	669.043
7080	795.743	736.972	700.262	669.61
7088	796.087	737.417	700.772	670.176
7096	796.431	737.862	701.281	670.742
7104	796.776	738.306	701.791	671.307
7112	797.12	738.751	702.3	671.872
7120	797.464	739.195	702.809	672.437
7128	797.808	739.639	703.317	673.002
7136	798.151	740.083	703.826	673.567
7144	798.495	740.527	704.334	674.131
7152	798.838	740.97	704.842	674.695
7160	799.182	741.414	705.35	675.258
7168	799.525	741.857	705.857	675.822
7176	799.868	742.3	706.365	676.385
7184	800.211	742.743	706.872	676.947
7192	800.553	743.185	707.379	677.51
7200	800.896	743.628	707.885	678.072
7208	801.239	744.07	708.392	678.634
7216	801.581	744.512	708.898	679.196
7224	801.923	744.954	709.404	679.757
7232	802.265	745.396	709.91	680.318
7240	802.607	745.837	710.415	680.879
7248	802.949	746.279	710.921	681.44
7256	803.291	746.72	711.426	682
7264	803.632	747.161	711.931	682.56
7272	803.974	747.602	712.435	683.12
7280	804.315	748.043	712.94	683.68
7288	804.656	748.483	713.444	684.239
7296	804.997	748.924	713.948	684.798
7304	805.338	749.364	714.452	685.357
7312	805.679	749.804	714.956	685.916
7320	806.02	750.244	715.459	686.474
7328	806.36	750.683	715.962	687.032
7336	806.701	751.123	716.465	687.59
7344	807.041	751.562	716.968	688.147
7352	807.381	752.001	717.471	688.704
7360	807.722	752.44	717.973	689.261
7368	808.062	752.879	718.475	689.818
7376	808.401	753.318	718.977	690.375
7384	808.741	753.757	719.479	690.931
7392	809.081	754.195	719.981	691.487
7400	809.42	754.633	720.482	692.043
7408	809.759	755.071	720.983	692.598
7416	810.099	755.509	721.484	693.154
7424	810.438	755.947	721.985	693.709
7432	810.777	756.384	722.485	694.264
7440	811.116	756.822	722.986	694.818
7448	811.454	757.259	723.486	695.372
7456	811.793	757.696	723.986	695.926
7464	812.132	758.133	724.486	696.48
7472	812.47	758.57	724.985	697.034
7480	812.808	759.006	725.485	697.587
7488	813.146	759.443	725.984	698.14
7496	813.485	759.879	726.483	698.693
7504	813.822	760.315	726.982	699.246
7512	814.16	760.751	727.481	699.798
7520	814.498	761.187	727.979	700.351
7528	814.836	761.623	728.477	700.903
7536	815.173	762.058	728.975	701.454
7544	815.51	762.493	729.473	702.006
7552	815.848	762.929	729.971	702.557
7560	816.185	763.364	730.468	703.108
7568	816.522	763.799	730.966	703.659
7576	816.859	764.233	731.463	704.21
7584	817.196	764.668	731.96	704.76
7592	817.532	765.102	732.457	705.31
7600	817.869	765.537	732.953	705.86
7608	818.205	765.971	733.45	706.41
7616	818.542	766.405	733.946	706.959
7624	818.878	766.839	734.442	707.508
7632	819.214	767.272	734.938	708.057
7640	819.55	767.706	735.433	708.606
7648	819.886	768.139	735.929	709.155
7656	820.222	768.573	736.424	709.703
7664	820.558	769.006	736.919	710.251
7672	820.893	769.439	737.414	710.799
7680	821.229	769.872	737.909	711.347
7688	821.564	770.304	738.404	711.895
7696	821.9	770.737	738.898	712.442
7704	822.235	771.169	739.392	712.989
7712	822.57	771.602	739.886	713.536
7720	822.905	772.034	740.38	714.083
7728	823.24	772.466	740.874	714.629
7736	823.575	772.898	741.368	715.175
7744	823.909	773.329	741.861	715.721
7752	824.244	773.761	742.354	716.267
7760	824.578	774.192	742.847	716.813
7768	824.913	774.624	743.34	717.358
7776	825.247	775.055	743.833	717.903
7784	825.581	775.486	744.325	718.448
7792	825.915	775.917	744.818	718.993
7800	826.249	776.347	745.31	719.538
7808	826.583	776.778	745.802	720.082
7816	826.917	777.209	746.294	720.626
7824	827.25	777.639	746.786	721.17
7832	827.584	778.069	747.277	721.714
7840	827.917	778.499	747.769	722.258
7848	828.251	778.929	748.26	722.801
7856	828.584	779.359	748.751	723.344
7864	828.917	779.789	749.242	723.887
7872	829.25	780.218	749.732	724.43
7880	829.583	780.648	750.223	724.973
7888	829.916	781.077	750.713	725.515
7896	830.249	781.506	751.204	726.058
7904	830.582	781.935	751.694	726.6
7912	830.914	782.364	752.184	727.141
7920	831.247	782.793	752.673	727.683
7928	831.579	783.221	753.163	728.225
7936	831.911	783.65	753.653	728.766
7944	832.244	784.078	754.142	729.307
7952	832.576	784.507	754.631	729.848
7960	832.908	784.935	755.12	730.388
7968	833.24	785.363	755.609	730.929
7976	833.571	785.791	756.098	731.469
7984	833.903	786.218	756.586	732.009
7992	834.235	786.646	757.074	732.549
8000	834.566	787.073	757.563	733.089
8008	834.898	787.501	758.051	733.629
8016	835.229	787.928	758.539	734.168
8024	835.561	788.355	759.026	734.707
8032	835.892	788.782	759.514	735.246
8040	836.223	789.209	760.002	735.785
8048	836.554	789.636	760.489	736.324
8056	836.885	790.063	760.976	736.862
8064	837.216	790.489	761.463	737.401
8072	837.546	790.916	761.95	737.939
8080	837.877	791.342	762.437	738.477
8088	838.208	791.768	762.923	739.015
8096	838.538	792.194	763.41	739.552
8104	838.868	792.62	763.896	740.09
8112	839.199	793.046	764.382	740.627
8120	839.529	793.472	764.868	741.164
8128	839.859	793.897	765.354	741.701
8136	840.189	794.323	765.84	742.238
8144	840.519	794.748	766.325	742.774
8152	840.849	795.173	766.811	743.311
8160	841.179	795.598	767.296	743.847
8168	841.508	796.023	767.781	744.383
8176	841.838	796.448	768.266	744.919
8184	842.168	796.873	768.751	745.454
8192	842.497	797.298	769.236	745.99
8200	842.826	797.722	769.721	746.525
8208	843.156	798.147	770.205	747.061
8216	843.485	798.571	770.689	747.596
8224	843.814	798.995	771.174	748.131
8232	844.143	799.419	771.658	748.665
8240	844.472	799.843	772.141	749.2
8248	844.801	800.267	772.625	749.734
8256	845.13	800.691	773.109	750.268
8264	845.458	801.114	773.592	750.802
8272	845.787	801.538	774.076	751.336
8280	846.115	801.961	774.559	751.87
8288	846.444	802.385	775.042	752.404
8296	846.772	802.808	775.525	752.937
8304	847.101	803.231	776.008	753.47
8312	847.429	803.654	776.491	754.003
8320	847.757	804.077	776.973	754.536
8328	848.085	804.5	777.456	755.069
8336	848.413	804.923	777.938	755.602
8344	848.741	805.345	778.42	756.134
8352	849.069	805.768	778.902	756.667
8360	849.396	806.19	779.384	757.199
8368	849.724	806.612	779.866	757.731
8376	850.052	807.034	780.348	758.263
8384	850.379	807.456	780.829	758.794
8392	850.707	807.878	781.311	759.326
8400	851.034	808.3	781.792	759.857
8408	851.361	808.722	782.273	760.388
8416	851.688	809.144	782.754	760.919
8424	852.016	809.565	783.235	761.45
8432	852.343	809.987	783.716	761.981
8440	852.67	810.408	784.197	762.512
8448	852.997	810.829	784.677	763.042
8456	853.323	811.25	785.158	763.573
8464	853.65	811.671	785.638	764.103
8472	853.977	812.092	786.118	764.633
8480	854.303	812.513	786.598	765.163
8488	854.63	812.934	787.078	765.692
8496	854.956	813.355	787.558	766.222
8504	855.283	813.775	788.038	766.751
8512	855.609	814.196	788.517	767.281
8520	855.935	814.616	788.997	767.81
8528	856.262	815.036	789.476	768.339
8536	856.588	815.456	789.955	768.868
8544	856.914	815.876	790.434	769.397
8552	857.24	816.296	790.913	769.925
8560	857.565	816.716	791.392	770.454
8568	857.891	817.136	791.871	770.982
8576	858.217	817.556	792.35	771.51
8584	858.543	817.975	792.828	772.038
8592	858.868	818.395	793.306	772.566
8600	859.194	818.814	793.785	773.094
8608	859.519	819.233	794.263	773.621
8616	859.845	819.653	794.741	774.149
8624	860.17	820.072	795.219	774.676
8632	860.495	820.491	795.697	775.203
8640	860.82	820.91	796.174	775.731
8648	861.146	821.328	796.652	776.257
8656	861.471	821.747	797.13	776.784
8664	861.796	822.166	797.607	777.311
8672	862.121	822.584	798.084	777.837
8680	862.445	823.003	798.561	778.364
8688	862.77	823.421	799.038	778.89
8696	863.095	823.84	799.515	779.416
8704	863.419	824.258	799.992	779.942
8712	863.744	824.676	800.469	780.468
8720	864.069	825.094	800.946	780.994
8728	864.393	825.512	801.422	781.52
8736	864.717	825.93	801.899	782.045
8744	865.042	826.347	802.375	782.57
8752	865.366	826.765	802.851	783.096
8760	865.69	827.183	803.327	783.621
8768	866.014	827.6	803.803	784.146
8776	866.338	828.018	804.279	784.67
8784	866.662	828.435	804.755	785.195
8792	866.986	828.852	805.23	785.72
8800	867.31	829.269	805.706	786.244
8808	867.634	829.686	806.181	786.769
8816	867.958	830.103	806.657	787.293
8824	868.281	830.52	807.132	787.817
8832	868.605	830.937	807.607	788.341
8840	868.928	831.354	808.082	788.865
8848	869.252	831.77	808.557	789.388
8856	869.575	832.187	809.032	789.912
8864	869.899	832.603	809.507	790.435
8872	870.222	833.02	809.981	790.959
8880	870.545	833.436	810.456	791.482
8888	870.868	833.852	810.93	792.005
8896	871.192	834.268	811.405	792.528
8904	871.515	834.685	811.879	793.051
8912	871.838	835.101	812.353	793.574
8920	872.161	835.516	812.827	794.096
8928	872.483	835.932	813.301	794.619
8936	872.806	836.348	813.775	795.141
8944	873.129	836.764	814.249	795.664
8952	873.452	837.179	814.722	796.186
8960	873.774	837.595	815.196	796.708
8968	874.097	838.01	815.669	797.23
8976	874.42	838.426	816.143	797.752
8984	874.742	838.841	816.616	798.273
8992	875.064	839.256	817.089	798.795
9000	875.387	839.671	817.562	799.316
9008	875.709	840.086	818.035	799.838
9016	876.031	840.501	818.508	800.359
9024	876.353	840.916	818.981	800.88
9032	876.676	841.331	819.453	801.401
9040	876.998	841.746	819.926	801.922
9048	877.32	842.16	820.399	802.443
9056	877.642	842.575	820.871	802.964
9064	877.963	842.989	821.343	803.484
9072	878.285	843.404	821.816	804.005
9080	878.607	843.818	822.288	804.525
9088	878.929	844.232	822.76	805.045
9096	879.251	844.647	823.232	805.565
9104	879.572	845.061	823.704	806.085
9112	879.894	845.475	824.175	806.605
9120	880.215	845.889	824.647	807.125
9128	880.537	846.303	825.119	807.645
9136	880.858	846.716	825.59	808.165
9144	881.179	847.13	826.062	808.684
9152	881.501	847.544	826.533	809.203
9160	881.822	847.958	827.004	809.723
9168	882.143	848.371	827.475	810.242
9176	882.464	848.785	827.947	810.761
9184	882.785	849.198	828.417	811.28
9192	883.106	849.611	828.888	811.799
9200	883.427	850.025	829.359	812.318
9208	883.748	850.438	829.83	812.836
9216	884.069	850.851	830.301	813.355
9224	884.39	851.264	830.771	813.873
9232	884.711	851.677	831.242	814.392
9240	885.031	852.09	831.712	814.91
9248	885.352	852.503	832.182	815.428
9256	885.673	852.916	832.653	815.946
9264	885.993	853.328	833.123	816.464
9272	886.314	853.741	833.593	816.982
9280	886.634	854.153	834.063	817.5
9288	886.955	854.566	834.533	818.017
9296	887.275	854.978	835.003	818.535
9304	887.595	855.391	835.472	819.052
9312	887.916	855.803	835.942	819.57
9320	888.236	856.215	836.412	820.087
9328	888.556	856.627	836.881	820.604
9336	888.876	857.04	837.35	821.121
9344	889.196	857.452	837.82	821.638
9352	889.516	857.864	838.289	822.155
9360	889.836	858.276	838.758	822.672
9368	890.156	858.687	839.227	823.189
9376	890.476	859.099	839.696	823.705
9384	890.796	859.511	840.165	824.222
9392	891.115	859.923	840.634	824.738
9400	891.435	860.334	841.103	825.255
9408	891.755	860.746	841.572	825.771
9416	892.075	861.157	842.04	826.287
9424	892.394	861.569	842.509	826.803
9432	892.714	861.98	842.977	827.319
9440	893.033	862.391	843.446	827.835
9448	893.353	862.802	843.914	828.351
9456	893.672	863.214	844.382	828.866
9464	893.991	863.625	844.85	829.382
9472	894.311	864.036	845.319	829.897
9480	894.63	864.447	845.787	830.413
9488	894.949	864.858	846.255	830.928
9496	895.268	865.268	846.722	831.443
9504	895.587	865.679	847.19	831.959
9512	895.907	866.09	847.658	832.474
9520	896.226	866.501	848.126	832.989
9528	896.545	866.911	848.593	833.504
9536	896.863	867.322	849.061	834.018
9544	897.182	867.732	849.528	834.533
9552	897.501	868.143	849.995	835.048
9560	897.82	868.553	850.463	835.562
9568	898.139	868.963	850.93	836.077
9576	898.458	869.374	851.397	836.591
9584	898.776	869.784	851.864	837.105
9592	899.095	870.194	852.331	837.62
9600	899.413	870.604	852.798	838.134
9608	899.732	871.014	853.265	838.648
9616	900.051	871.424	853.732	839.162
9624	900.369	871.834	854.199	839.676
9632	900.687	872.244	854.665	840.189
9640	901.006	872.654	855.132	840.703
9648	901.324	873.063	855.598	841.217
9656	901.643	873.473	856.065	841.73
9664	901.961	873.883	856.531	842.244
9672	902.279	874.292	856.998	842.757
9680	902.597	874.702	857.464	843.271
9688	902.915	875.111	857.93	843.784
9696	903.233	875.521	858.396	844.297
9704	903.551	875.93	858.862	844.81
9712	903.87	876.339	859.328	845.323
9720	904.187	876.749	859.794	845.836
9728	904.505	877.158	860.26	846.349
9736	904.823	877.567	860.726	846.861
9744	905.141	877.976	861.192	847.374
9752	905.459	878.385	861.657	847.887
9760	905.777	878.794	862.123	848.399
9768	906.095	879.203	862.589	848.912
9776	906.412	879.612	863.054	849.424
9784	906.73	880.021	863.519	849.936
9792	907.048	880.429	863.985	850.449
9800	907.365	880.838	864.45	850.961
9808	907.683	881.247	864.915	851.473
9816	908	881.655	865.38	851.985
9824	908.318	882.064	865.846	852.497
9832	908.635	882.472	866.311	853.009
9840	908.952	882.881	866.776	853.52
9848	909.27	883.289	867.241	854.032
9856	909.587	883.698	867.705	854.544
9864	909.904	884.106	868.17	855.055
9872	910.222	884.514	868.635	855.567
9880	910.539	884.923	869.1	856.078
9888	910.856	885.331	869.564	856.59
9896	911.173	885.739	870.029	857.101
9904	911.49	886.147	870.493	857.612
9912	911.807	886.555	870.958	858.123
9920	912.124	886.963	871.422	858.634
9928	912.441	887.371	871.886	859.145
9936	912.758	887.779	872.351	859.656
9944	913.075	888.187	872.815	860.167
9952	913.392	888.594	873.279	860.678
9960	913.709	889.002	873.743	861.189
9968	914.026	889.41	874.207	861.699
9976	914.343	889.817	874.671	862.21
9984	914.659	890.225	875.135	862.72
9992	914.976	890.633	875.599	863.231
10000	915.293	891.04	876.063	863.741
10008	915.609	891.447	876.527	864.251
10016	915.926	891.855	876.99	864.762
10024	916.243	892.262	877.454	865.272
10032	916.559	892.67	877.918	865.782
10040	916.876	893.077	878.381	866.292
10048	917.192	893.484	878.845	866.802
10056	917.509	893.891	879.308	867.312
10064	917.825	894.298	879.771	867.822
10072	918.141	894.706	880.235	868.332
10080	918.458	895.113	880.698	868.841
10088	918.774	895.52	881.161	869.351
10096	919.09	895.927	881.624	869.861
10104	919.407	896.333	882.088	870.37
10112	919.723	896.74	882.551	870.88
10120	920.039	897.147	883.014	871.389
10128	920.355	897.554	883.477	871.898
10136	920.671	897.961	883.939	872.408
10144	920.987	898.367	884.402	872.917
10152	921.303	898.774	884.865	873.426
10160	921.619	899.181	885.328	873.935
10168	921.935	899.587	885.791	874.444
10176	922.251	899.994	886.253	874.953
10184	922.567	900.4	886.716	875.462
10192	922.883	900.807	887.178	875.971
10200	923.199	901.213	887.641	876.48
10208	923.515	901.62	888.103	876.988
10216	923.831	902.026	888.566	877.497
10224	924.146	902.432	889.028	878.006
10232	924.462	902.839	889.49	878.514
10240	924.778	903.245	889.953	879.023
10248	925.094	903.651	890.415	879.531
10256	925.409	904.057	890.877	880.04
10264	925.725	904.463	891.339	880.548
10272	926.04	904.869	891.801	881.056
10280	926.356	905.275	892.263	881.565
10288	926.672	905.681	892.725	882.073
10296	926.987	906.087	893.187	882.581
10304	927.303	906.493	893.649	883.089
10312	927.618	906.899	894.111	883.597
10320	927.934	907.305	894.573	884.105
10328	928.249	907.711	895.034	884.613
10336	928.564	908.116	895.496	885.121
10344	928.88	908.522	895.958	885.628
10352	929.195	908.928	896.419	886.136
10360	929.51	909.333	896.881	886.644
10368	929.825	909.739	897.342	887.151
10376	930.141	910.145	897.804	887.659
10384	930.456	910.55	898.265	888.167
10392	930.771	910.956	898.727	888.674
10400	931.086	911.361	899.188	889.181
10408	931.401	911.766	899.649	889.689
10416	931.717	912.172	900.11	890.196
10424	932.032	912.577	900.572	890.703
10432	932.347	912.983	901.033	891.211
10440	932.662	913.388	901.494	891.718
10448	932.977	913.793	901.955	892.225
10456	933.292	914.198	902.416	892.732
10464	933.607	914.603	902.877	893.239
10472	933.921	915.009	903.338	893.746
10480	934.236	915.414	903.799	894.253
10488	934.551	915.819	904.26	894.76
10496	934.866	916.224	904.721	895.267
10504	935.181	916.629	905.181	895.773
10512	935.496	917.034	905.642	896.28
10520	935.81	917.439	906.103	896.787
10528	936.125	917.844	906.564	897.293
10536	936.44	918.249	907.024	897.8
10544	936.755	918.653	907.485	898.306
10552	937.069	919.058	907.945	898.813
10560	937.384	919.463	908.406	899.319
10568	937.699	919.868	908.866	899.826
10576	938.013	920.272	909.327	900.332
10584	938.328	920.677	909.787	900.838
10592	938.642	921.082	910.247	901.345
10600	938.957	921.486	910.708	901.851
10608	939.271	921.891	911.168	902.357
10616	939.586	922.296	911.628	902.863
10624	939.9	922.7	912.089	903.369
10632	940.215	923.105	912.549	903.875
10640	940.529	923.509	913.009	904.381
10648	940.843	923.914	913.469	904.887
10656	941.158	924.318	913.929	905.393
10664	941.472	924.722	914.389	905.899
10672	941.787	925.127	914.849	906.405
10680	942.101	925.531	915.309	906.91
10688	942.415	925.935	915.769	907.416
10696	942.729	926.34	916.229	907.922
10704	943.044	926.744	916.689	908.427
10712	943.358	927.148	917.148	908.933
10720	943.672	927.552	917.608	909.439
10728	943.986	927.956	918.068	909.944
10736	944.3	928.36	918.528	910.45
10744	944.614	928.765	918.987	910.955
10752	944.929	929.169	919.447	911.46
10760	945.243	929.573	919.907	911.966
10768	945.557	929.977	920.366	912.471
10776	945.871	930.381	920.826	912.976
10784	946.185	930.785	921.285	913.482
10792	946.499	931.188	921.745	913.987
10800	946.813	931.592	922.204	914.492
10808	947.127	931.996	922.663	914.997
10816	947.441	932.4	923.123	915.502
10824	947.755	932.804	923.582	916.007
10832	948.069	933.208	924.041	916.512
10840	948.382	933.611	924.501	917.017
10848	948.696	934.015	924.96	917.522
10856	949.01	934.419	925.419	918.027
10864	949.324	934.823	925.878	918.532
10872	949.638	935.226	926.338	919.037
10880	949.952	935.63	926.797	919.541
10888	950.265	936.033	927.256	920.046
10896	950.579	936.437	927.715	920.551
10904	950.893	936.841	928.174	921.055
10912	951.207	937.244	928.633	921.56
10920	951.52	937.648	929.092	922.065
10928	951.834	938.051	929.551	922.569
10936	952.148	938.455	930.01	923.074
10944	952.461	938.858	930.469	923.578
10952	952.775	939.262	930.927	924.083
10960	953.088	939.665	931.386	924.587
10968	953.402	940.068	931.845	925.092
10976	953.716	940.472	932.304	925.596
10984	954.029	940.875	932.763	926.1
10992	954.343	941.278	933.221	926.605
11000	954.656	941.682	933.68	927.109
11008	954.97	942.085	934.139	927.613
11016	955.283	942.488	934.597	928.117
11024	955.597	942.891	935.056	928.621
11032	955.91	943.294	935.515	929.125
11040	956.224	943.698	935.973	929.63
11048	956.537	944.101	936.432	930.134
11056	956.85	944.504	936.89	930.638
11064	957.164	944.907	937.349	931.142
11072	957.477	945.31	937.807	931.646
11080	957.791	945.713	938.265	932.15
11088	958.104	946.116	938.724	932.654
11096	958.417	946.519	939.182	933.157
11104	958.731	946.922	939.641	933.661
11112	959.044	947.325	940.099	934.165
11120	959.357	947.728	940.557	934.669
11128	959.67	948.131	941.016	935.173
11136	959.984	948.534	941.474	935.676
11144	960.297	948.937	941.932	936.18
11152	960.61	949.34	942.39	936.684
11160	960.923	949.743	942.848	937.187
11168	961.237	950.145	943.307	937.691
11176	961.55	950.548	943.765	938.195
11184	961.863	950.951	944.223	938.698
11192	962.176	951.354	944.681	939.202
11200	962.489	951.757	945.139	939.705
11208	962.802	952.159	945.597	940.209
11216	963.115	952.562	946.055	940.712
11224	963.429	952.965	946.513	941.216
11232	963.742	953.367	946.971	941.719
11240	964.055	953.77	947.429	942.223
11248	964.368	954.173	947.887	942.726
11256	964.681	954.575	948.345	943.229
11264	964.994	954.978	948.803	943.733
11272	965.307	955.381	949.261	944.236
11280	965.62	955.783	949.718	944.739
11288	965.933	956.186	950.176	945.242
11296	966.246	956.588	950.634	945.746
11304	966.559	956.991	951.092	946.249
11312	966.872	957.393	951.55	946.752
11320	967.185	957.796	952.007	947.255
11328	967.498	958.198	952.465	947.758
11336	967.811	958.601	952.923	948.261
11344	968.124	959.003	953.381	948.764
11352	968.436	959.406	953.838	949.267
11360	968.749	959.808	954.296	949.77
11368	969.062	960.211	954.754	950.273
11376	969.375	960.613	955.211	950.776
11384	969.688	961.015	955.669	951.279
11392	970.001	961.418	956.126	951.782
11400	970.314	961.82	956.584	952.285
11408	970.626	962.223	957.042	952.788
11416	970.939	962.625	957.499	953.291
11424	971.252	963.027	957.957	953.794
11432	971.565	963.429	958.414	954.297
11440	971.878	963.832	958.872	954.8
11448	972.19	964.234	959.329	955.302
11456	972.503	964.636	959.786	955.805
11464	972.816	965.039	960.244	956.308
11472	973.129	965.441	960.701	956.811
11480	973.441	965.843	961.159	957.313
11488	973.754	966.245	961.616	957.816
11496	974.067	966.647	962.073	958.319
11504	974.379	967.05	962.531	958.822
11512	974.692	967.452	962.988	959.324
11520	975.005	967.854	963.446	959.827
11528	975.318	968.256	963.903	960.329
11536	975.63	968.658	964.36	960.832
11544	975.943	969.06	964.817	961.335
11552	976.256	969.462	965.275	961.837
11560	976.568	969.864	965.732	962.34
11568	976.881	970.267	966.189	962.842
11576	977.193	970.669	966.646	963.345
11584	977.506	971.071	967.104	963.847
11592	977.819	971.473	967.561	964.35
11600	978.131	971.875	968.018	964.852
11608	978.444	972.277	968.475	965.355
11616	978.756	972.679	968.932	965.857
11624	979.069	973.081	969.389	966.36
11632	979.382	973.483	969.847	966.862
11640	979.694	973.885	970.304	967.364
11648	980.007	974.287	970.761	967.867
11656	980.319	974.689	971.218	968.369
11664	980.632	975.091	971.675	968.872
11672	980.944	975.493	972.132	969.374
11680	981.257	975.895	972.589	969.876
11688	981.569	976.297	973.046	970.379
11696	981.882	976.698	973.503	970.881
11704	982.194	977.1	973.96	971.383
11712	982.507	977.502	974.417	971.885
11720	982.819	977.904	974.874	972.388
11728	983.132	978.306	975.331	972.89
11736	983.444	978.708	975.788	973.392
11744	983.757	979.11	976.245	973.894
11752	984.069	979.512	976.702	974.397
11760	984.382	979.914	977.159	974.899
11768	984.694	980.315	977.616	975.401
11776	985.007	980.717	978.073	975.903
11784	985.319	981.119	978.53	976.405
11792	985.631	981.521	978.987	976.908
11800	985.944	981.923	979.444	977.41
11808	986.256	982.325	979.901	977.912
11816	986.569	982.726	980.358	978.414
11824	986.881	983.128	980.815	978.916
11832	987.194	983.53	981.272	979.418
11840	987.506	983.932	981.729	979.92
11848	987.818	984.334	982.185	980.422
11856	988.131	984.735	982.642	980.925
11864	988.443	985.137	983.099	981.427
11872	988.756	985.539	983.556	981.929
11880	989.068	985.941	984.013	982.431
11888	989.38	986.342	984.47	982.933
11896	989.693	986.744	984.927	983.435
11904	990.005	987.146	985.383	983.937
11912	990.318	987.548	985.84	984.439
11920	990.63	987.949	986.297	984.941
11928	990.942	988.351	986.754	985.443
11936	991.255	988.753	987.211	985.945
11944	991.567	989.155	987.667	986.447
11952	991.879	989.556	988.124	986.949
11960	992.192	989.958	988.581	987.451
11968	992.504	990.36	989.038	987.953
11976	992.816	990.761	989.495	988.455
11984	993.129	991.163	989.951	988.957
11992	993.441	991.565	990.408	989.459
12000	993.753	991.966	990.865	989.961
12008	994.066	992.368	991.322	990.463
12016	994.378	992.77	991.779	990.965
12024	994.69	993.172	992.235	991.467
12032	995.003	993.573	992.692	991.969
12040	995.315	993.975	993.149	992.471
12048	995.627	994.377	993.606	992.973
12056	995.94	994.778	994.062	993.475
12064	996.252	995.18	994.519	993.977
12072	996.564	995.582	994.976	994.479
12080	996.877	995.983	995.433	994.981
12088	997.189	996.385	995.889	995.483
12096	997.501	996.787	996.346	995.985
12104	997.814	997.188	996.803	996.486
12112	998.126	997.59	997.26	996.988
12120	998.438	997.992	997.716	997.49
12128	998.751	998.393	998.173	997.992
12136	999.063	998.795	998.63	998.494
12144	999.375	999.197	999.087	998.996
12152	999.688	999.598	999.543	999.498

## Sheet: Panel b
x (um)	15 h, [Glu]/Kg	30 h, [Glu]/Kg	45 h, [Glu]/Kg	60 h, [Glu]/Kg
8	305.248	74.8332	38.7938	26.3573
16	305.37	74.8415	38.7956	26.358
24	305.59	74.8564	38.7989	26.3592
32	305.905	74.8778	38.8036	26.3609
40	306.314	74.9054	38.8097	26.3632
48	306.818	74.9394	38.8172	26.366
56	307.417	74.9797	38.8261	26.3693
64	308.112	75.0264	38.8363	26.3731
72	308.904	75.0793	38.848	26.3774
80	309.796	75.1387	38.861	26.3823
88	310.787	75.2044	38.8755	26.3876
96	311.882	75.2765	38.8913	26.3935
104	313.081	75.3551	38.9086	26.3999
112	314.387	75.4401	38.9272	26.4068
120	315.803	75.5317	38.9472	26.4142
128	317.333	75.6299	38.9687	26.4222
136	318.979	75.7347	38.9916	26.4306
144	320.746	75.8461	39.0159	26.4396
152	322.638	75.9643	39.0416	26.4491
160	324.659	76.0893	39.0688	26.4592
168	326.816	76.2212	39.0974	26.4697
176	329.114	76.3599	39.1274	26.4808
184	331.561	76.5057	39.1589	26.4924
192	334.163	76.6585	39.1919	26.5045
200	336.93	76.8185	39.2264	26.5172
208	339.871	76.9857	39.2623	26.5304
216	342.997	77.1602	39.2998	26.5442
224	346.321	77.3421	39.3387	26.5584
232	349.856	77.5316	39.3792	26.5733
240	353.616	77.7287	39.4211	26.5886
248	357.617	77.9334	39.4646	26.6045
256	361.876	78.146	39.5097	26.621
264	366.408	78.3666	39.5563	26.638
272	371.228	78.5952	39.6045	26.6555
280	376.349	78.832	39.6543	26.6736
288	381.78	79.0772	39.7056	26.6923
296	387.528	79.3308	39.7586	26.7115
304	393.597	79.593	39.8132	26.7313
312	399.986	79.8639	39.8695	26.7516
320	406.692	80.1438	39.9274	26.7726
328	413.707	80.4328	39.9869	26.7941
336	421.017	80.731	40.0482	26.8161
344	428.608	81.0386	40.1112	26.8388
352	436.461	81.3558	40.1759	26.862
360	444.554	81.6828	40.2423	26.8858
368	452.861	82.0198	40.3105	26.9102
376	461.359	82.367	40.3805	26.9352
384	470.037	82.7246	40.4523	26.9608
392	478.886	83.0928	40.5258	26.9869
400	487.89	83.4719	40.6013	27.0137
408	497.014	83.8621	40.6786	27.0411
416	506.235	84.2636	40.7578	27.0691
424	515.555	84.6768	40.8389	27.0978
432	524.989	85.1018	40.9219	27.127
440	534.535	85.539	41.0069	27.1569
448	544.128	85.9886	41.0939	27.1874
456	553.741	86.451	41.1829	27.2185
464	563.402	86.9265	41.2739	27.2503
472	573.146	87.4153	41.367	27.2828
480	582.762	87.9178	41.4622	27.3158
488	592.179	88.4345	41.5595	27.3496
496	601.432	88.9655	41.659	27.384
504	610.63	89.5114	41.7606	27.419
512	620.054	90.0726	41.8645	27.4548
520	629.116	90.6493	41.9706	27.4912
528	637.779	91.2421	42.079	27.5283
536	646.111	91.8514	42.1898	27.5661
544	654.108	92.4776	42.3029	27.6046
552	662.928	93.1213	42.4184	27.6438
560	670.697	93.783	42.5363	27.6837
568	677.791	94.4631	42.6567	27.7244
576	684.384	95.1622	42.7796	27.7657
584	690.576	95.881	42.905	27.8078
592	696.428	96.6198	43.0331	27.8506
600	701.987	97.3795	43.1638	27.8942
608	707.284	98.1606	43.2972	27.9385
616	712.348	98.9639	43.4333	27.9836
624	717.198	99.7899	43.5722	28.0295
632	721.853	100.639	43.714	28.0761
640	726.329	101.513	43.8586	28.1236
648	730.639	102.412	44.0062	28.1718
656	734.794	103.338	44.1568	28.2208
664	738.804	104.289	44.3104	28.2707
672	742.679	105.269	44.4671	28.3213
680	746.427	106.278	44.6269	28.3728
688	750.055	107.316	44.79	28.4252
696	753.57	108.385	44.9564	28.4784
704	756.979	109.487	45.1262	28.5324
712	760.286	110.621	45.2993	28.5873
720	763.496	111.791	45.476	28.6431
728	766.616	112.996	45.6562	28.6998
736	769.648	114.238	45.84	28.7574
744	772.597	115.52	46.0275	28.8159
752	775.468	116.841	46.2188	28.8754
760	778.262	118.205	46.414	28.9358
768	780.984	119.613	46.6131	28.9971
776	783.637	121.067	46.8163	29.0594
784	786.224	122.568	47.0235	29.1226
792	788.746	124.12	47.235	29.1869
800	791.208	125.724	47.4507	29.2521
808	793.611	127.382	47.6708	29.3184
816	795.958	129.099	47.8955	29.3857
824	798.25	130.875	48.1247	29.454
832	800.49	132.715	48.3586	29.5234
840	802.679	134.621	48.5973	29.5939
848	804.82	136.597	48.8409	29.6655
856	806.914	138.647	49.0895	29.7381
864	808.963	140.775	49.3433	29.8119
872	810.968	142.985	49.6023	29.8868
880	812.931	145.282	49.8668	29.9629
888	814.853	147.671	50.1367	30.0401
896	816.736	150.158	50.4123	30.1185
904	818.581	152.749	50.6937	30.1981
912	820.388	155.451	50.981	30.2789
920	822.16	158.272	51.2744	30.361
928	823.897	161.221	51.574	30.4444
936	825.6	164.309	51.8801	30.529
944	827.271	167.546	52.1926	30.6149
952	828.911	170.946	52.5119	30.7021
960	830.519	174.525	52.8381	30.7907
968	832.098	178.3	53.1714	30.8807
976	833.648	182.291	53.512	30.972
984	835.17	186.519	53.8599	31.0647
992	836.664	191.005	54.2156	31.1589
1000	838.132	195.771	54.5791	31.2545
1008	839.574	200.832	54.9507	31.3516
1016	840.991	206.2	55.3306	31.4502
1024	842.383	211.88	55.7191	31.5504
1032	843.752	217.877	56.1163	31.6521
1040	845.098	224.196	56.5225	31.7554
1048	846.421	230.836	56.9381	31.8603
1056	847.722	237.789	57.3632	31.9668
1064	849.002	245.03	57.7981	32.075
1072	850.26	252.54	58.2431	32.1849
1080	851.499	260.313	58.6986	32.2966
1088	852.718	268.351	59.1649	32.41
1096	853.917	276.637	59.6422	32.5252
1104	855.097	285.095	60.1309	32.6423
1112	856.259	293.681	60.6314	32.7612
1120	857.404	302.399	61.1441	32.8821
1128	858.53	311.285	61.6693	33.0048
1136	859.64	320.369	62.2074	33.1296
1144	860.732	329.448	62.759	33.2563
1152	861.809	338.427	63.3243	33.3852
1160	862.869	347.276	63.9039	33.5161
1168	863.914	355.989	64.4983	33.6491
1176	864.943	364.724	65.1079	33.7844
1184	865.958	373.744	65.7334	33.9218
1192	866.958	382.543	66.3752	34.0616
1200	867.944	391.082	67.034	34.2037
1208	868.916	399.41	67.7103	34.3481
1216	869.874	407.507	68.4049	34.495
1224	870.819	416.524	69.1183	34.6443
1232	871.751	424.571	69.8514	34.7962
1240	872.67	432.01	70.6048	34.9506
1248	873.576	439.006	71.3793	35.1077
1256	874.47	445.652	72.1759	35.2675
1264	875.353	452.005	72.9952	35.43
1272	876.223	458.103	73.8384	35.5954
1280	877.082	463.976	74.7063	35.7637
1288	877.93	469.647	75.5999	35.9349
1296	878.766	475.134	76.5204	36.1091
1304	879.592	480.453	77.4689	36.2864
1312	880.407	485.616	78.4465	36.4668
1320	881.212	490.633	79.4547	36.6505
1328	882.006	495.516	80.4946	36.8376
1336	882.791	500.271	81.5677	37.028
1344	883.565	504.906	82.6756	37.2219
1352	884.33	509.429	83.8198	37.4193
1360	885.086	513.845	85.002	37.6204
1368	885.832	518.159	86.224	37.8252
1376	886.569	522.376	87.4877	38.0339
1384	887.298	526.501	88.7951	38.2465
1392	888.017	530.539	90.1485	38.4632
1400	888.728	534.492	91.5499	38.6839
1408	889.43	538.364	93.0021	38.909
1416	890.124	542.159	94.5076	39.1383
1424	890.81	545.88	96.0692	39.3722
1432	891.488	549.53	97.69	39.6106
1440	892.158	553.11	99.3734	39.8538
1448	892.821	556.625	101.123	40.1018
1456	893.475	560.076	102.943	40.3547
1464	894.123	563.465	104.837	40.6128
1472	894.763	566.794	106.811	40.8761
1480	895.396	570.066	108.869	41.1448
1488	896.021	573.282	111.017	41.4191
1496	896.64	576.444	113.263	41.699
1504	897.252	579.554	115.613	41.9849
1512	897.857	582.613	118.077	42.2767
1520	898.456	585.623	120.664	42.5748
1528	899.048	588.586	123.386	42.8793
1536	899.633	591.502	126.256	43.1904
1544	900.213	594.372	129.29	43.5082
1552	900.786	597.2	132.506	43.833
1560	901.353	599.984	135.926	44.165
1568	901.914	602.727	139.571	44.5044
1576	902.469	605.43	143.463	44.8514
1584	903.019	608.093	147.62	45.2063
1592	903.562	610.718	152.052	45.5693
1600	904.1	613.306	156.756	45.9407
1608	904.633	615.858	161.727	46.3207
1616	905.16	618.374	166.958	46.7095
1624	905.682	620.855	172.447	47.1076
1632	906.198	623.303	178.19	47.5151
1640	906.709	625.717	184.192	47.9324
1648	907.216	628.099	190.437	48.3599
1656	907.717	630.45	196.866	48.7977
1664	908.213	632.77	203.441	49.2463
1672	908.704	635.061	210.151	49.7061
1680	909.191	637.321	217.01	50.1774
1688	909.672	639.553	224.042	50.6605
1696	910.149	641.757	231.282	51.156
1704	910.622	643.933	238.743	51.6643
1712	911.09	646.082	246.249	52.1857
1720	911.553	648.205	253.723	52.7208
1728	912.012	650.302	261.16	53.27
1736	912.467	652.374	268.58	53.8339
1744	912.917	654.421	275.99	54.4129
1752	913.363	656.444	283.382	55.0077
1760	913.805	658.443	290.885	55.6188
1768	914.243	660.419	298.711	56.2469
1776	914.677	662.371	306.393	56.8926
1784	915.107	664.302	313.889	57.5566
1792	915.533	666.21	321.252	58.2397
1800	915.955	668.097	328.498	58.9424
1808	916.373	669.962	335.437	59.6658
1816	916.788	671.807	342.271	60.4106
1824	917.198	673.631	349.928	61.1777
1832	917.606	675.436	356.82	61.9681
1840	918.009	677.22	363.235	62.7828
1848	918.409	678.986	369.306	63.6228
1856	918.805	680.732	375.104	64.4894
1864	919.198	682.46	380.673	65.3836
1872	919.588	684.17	386.045	66.3068
1880	919.974	685.861	391.241	67.2604
1888	920.357	687.535	396.28	68.2458
1896	920.736	689.191	401.175	69.2645
1904	921.112	690.831	405.938	70.3184
1912	921.485	692.454	410.578	71.4091
1920	921.855	694.06	415.105	72.5386
1928	922.222	695.65	419.525	73.709
1936	922.585	697.224	423.844	74.9225
1944	922.946	698.782	428.069	76.1814
1952	923.304	700.325	432.204	77.4885
1960	923.658	701.852	436.254	78.8464
1968	924.01	703.365	440.224	80.2582
1976	924.359	704.863	444.116	81.7272
1984	924.704	706.347	447.935	83.257
1992	925.048	707.816	451.683	84.8516
2000	925.388	709.271	455.364	86.5151
2008	925.725	710.712	458.98	88.2525
2016	926.06	712.14	462.533	90.0689
2024	926.392	713.555	466.027	91.9704
2032	926.722	714.956	469.463	93.9637
2040	927.049	716.344	472.843	96.0564
2048	927.373	717.719	476.169	98.2573
2056	927.695	719.082	479.444	100.577
2064	928.014	720.433	482.668	103.027
2072	928.33	721.771	485.844	105.622
2080	928.645	723.097	488.972	108.378
2088	928.956	724.411	492.055	111.313
2096	929.266	725.714	495.093	114.448
2104	929.573	727.005	498.088	117.802
2112	929.877	728.284	501.042	121.39
2120	930.18	729.552	503.955	125.221
2128	930.48	730.81	506.828	129.3
2136	930.777	732.056	509.663	133.634
2144	931.073	733.292	512.46	138.229
2152	931.366	734.517	515.221	143.074
2160	931.657	735.731	517.947	148.119
2168	931.946	736.935	520.637	153.328
2176	932.233	738.129	523.294	158.687
2184	932.517	739.313	525.918	164.194
2192	932.8	740.487	528.51	169.851
2200	933.08	741.652	531.07	175.66
2208	933.359	742.806	533.6	181.621
2216	933.635	743.952	536.1	187.77
2224	933.909	745.087	538.57	194.122
2232	934.182	746.214	541.011	200.532
2240	934.452	747.331	543.425	206.935
2248	934.72	748.439	545.811	213.331
2256	934.987	749.539	548.17	219.738
2264	935.252	750.629	550.503	226.171
2272	935.514	751.711	552.81	232.619
2280	935.775	752.785	555.092	239.029
2288	936.034	753.849	557.349	245.441
2296	936.291	754.906	559.582	251.982
2304	936.547	755.954	561.792	258.829
2312	936.801	756.994	563.978	265.555
2320	937.052	758.026	566.141	272.115
2328	937.303	759.05	568.281	278.554
2336	937.551	760.066	570.4	284.936
2344	937.798	761.075	572.497	291.311
2352	938.043	762.075	574.573	297.678
2360	938.286	763.068	576.628	303.831
2368	938.528	764.054	578.663	309.943
2376	938.768	765.032	580.677	316.853
2384	939.006	766.003	582.672	323.07
2392	939.243	766.967	584.648	328.861
2400	939.478	767.924	586.604	334.35
2408	939.712	768.873	588.542	339.601
2416	939.944	769.816	590.462	344.655
2424	940.175	770.751	592.363	349.538
2432	940.404	771.68	594.247	354.271
2440	940.631	772.602	596.113	358.869
2448	940.858	773.518	597.962	363.345
2456	941.082	774.427	599.794	367.707
2464	941.305	775.329	601.61	371.965
2472	941.527	776.225	603.409	376.125
2480	941.747	777.114	605.192	380.195
2488	941.966	777.998	606.959	384.179
2496	942.183	778.875	608.71	388.082
2504	942.399	779.746	610.446	391.909
2512	942.614	780.61	612.167	395.663
2520	942.827	781.469	613.873	399.349
2528	943.039	782.322	615.564	402.968
2536	943.25	783.169	617.241	406.524
2544	943.459	784.01	618.904	410.021
2552	943.667	784.846	620.553	413.459
2560	943.874	785.675	622.187	416.842
2568	944.079	786.499	623.808	420.171
2576	944.283	787.318	625.416	423.449
2584	944.486	788.131	627.01	426.677
2592	944.688	788.938	628.592	429.858
2600	944.888	789.74	630.16	432.992
2608	945.087	790.537	631.716	436.082
2616	945.285	791.329	633.259	439.128
2624	945.482	792.115	634.79	442.133
2632	945.677	792.896	636.309	445.096
2640	945.872	793.672	637.816	448.02
2648	946.065	794.443	639.31	450.906
2656	946.257	795.209	640.793	453.755
2664	946.447	795.969	642.265	456.568
2672	946.637	796.725	643.725	459.345
2680	946.826	797.477	645.174	462.088
2688	947.013	798.223	646.612	464.798
2696	947.2	798.964	648.039	467.475
2704	947.385	799.701	649.455	470.12
2712	947.569	800.433	650.861	472.735
2720	947.752	801.161	652.255	475.319
2728	947.934	801.884	653.64	477.874
2736	948.115	802.602	655.014	480.401
2744	948.295	803.316	656.378	482.899
2752	948.474	804.025	657.732	485.37
2760	948.651	804.731	659.077	487.813
2768	948.828	805.431	660.411	490.231
2776	949.004	806.128	661.736	492.623
2784	949.179	806.82	663.051	494.99
2792	949.352	807.508	664.357	497.332
2800	949.525	808.191	665.653	499.65
2808	949.697	808.871	666.941	501.944
2816	949.868	809.546	668.219	504.216
2824	950.038	810.217	669.488	506.465
2832	950.207	810.885	670.748	508.691
2840	950.375	811.548	672	510.896
2848	950.542	812.207	673.243	513.079
2856	950.708	812.863	674.477	515.241
2864	950.873	813.514	675.703	517.383
2872	951.037	814.162	676.921	519.505
2880	951.201	814.806	678.13	521.606
2888	951.363	815.446	679.331	523.688
2896	951.525	816.082	680.524	525.752
2904	951.685	816.715	681.709	527.796
2912	951.845	817.344	682.886	529.822
2920	952.004	817.969	684.055	531.829
2928	952.162	818.591	685.217	533.819
2936	952.319	819.209	686.371	535.791
2944	952.476	819.823	687.517	537.746
2952	952.631	820.434	688.656	539.685
2960	952.786	821.042	689.787	541.606
2968	952.94	821.646	690.911	543.511
2976	953.093	822.247	692.028	545.4
2984	953.245	822.844	693.138	547.273
2992	953.397	823.438	694.24	549.13
3000	953.547	824.029	695.336	550.972
3008	953.697	824.616	696.424	552.799
3016	953.846	825.2	697.506	554.61
3024	953.995	825.781	698.581	556.407
3032	954.142	826.358	699.649	558.19
3040	954.289	826.933	700.711	559.958
3048	954.435	827.504	701.766	561.712
3056	954.58	828.072	702.814	563.453
3064	954.725	828.637	703.856	565.18
3072	954.868	829.199	704.891	566.893
3080	955.011	829.758	705.921	568.593
3088	955.154	830.314	706.944	570.28
3096	955.295	830.867	707.96	571.954
3104	955.436	831.417	708.971	573.615
3112	955.576	831.963	709.975	575.264
3120	955.716	832.507	710.974	576.9
3128	955.854	833.049	711.967	578.524
3136	955.992	833.587	712.953	580.137
3144	956.13	834.122	713.934	581.737
3152	956.266	834.655	714.909	583.325
3160	956.402	835.185	715.878	584.902
3168	956.537	835.712	716.842	586.468
3176	956.672	836.236	717.8	588.022
3184	956.806	836.757	718.752	589.565
3192	956.939	837.276	719.699	591.098
3200	957.072	837.792	720.64	592.619
3208	957.204	838.306	721.576	594.13
3216	957.335	838.816	722.507	595.63
3224	957.466	839.324	723.432	597.12
3232	957.596	839.83	724.353	598.599
3240	957.725	840.333	725.267	600.068
3248	957.854	840.833	726.177	601.527
3256	957.982	841.331	727.082	602.976
3264	958.11	841.826	727.981	604.416
3272	958.237	842.319	728.876	605.846
3280	958.363	842.81	729.765	607.266
3288	958.489	843.298	730.65	608.676
3296	958.614	843.783	731.529	610.078
3304	958.738	844.266	732.404	611.47
3312	958.862	844.747	733.274	612.853
3320	958.986	845.225	734.14	614.227
3328	959.108	845.701	735	615.591
3336	959.231	846.174	735.856	616.948
3344	959.352	846.645	736.707	618.295
3352	959.473	847.114	737.554	619.634
3360	959.594	847.581	738.396	620.964
3368	959.714	848.045	739.234	622.286
3376	959.833	848.507	740.067	623.599
3384	959.952	848.967	740.896	624.905
3392	960.07	849.425	741.72	626.202
3400	960.188	849.88	742.54	627.491
3408	960.305	850.333	743.356	628.772
3416	960.422	850.784	744.167	630.045
3424	960.538	851.233	744.974	631.31
3432	960.653	851.68	745.777	632.568
3440	960.768	852.124	746.576	633.818
3448	960.883	852.567	747.371	635.06
3456	960.997	853.007	748.161	636.295
3464	961.111	853.446	748.948	637.522
3472	961.224	853.882	749.73	638.742
3480	961.336	854.316	750.508	639.955
3488	961.448	854.748	751.283	641.161
3496	961.559	855.178	752.053	642.36
3504	961.67	855.607	752.82	643.551
3512	961.781	856.033	753.583	644.736
3520	961.891	856.457	754.342	645.913
3528	962	856.879	755.097	647.084
3536	962.11	857.299	755.848	648.248
3544	962.218	857.718	756.596	649.406
3552	962.326	858.134	757.34	650.557
3560	962.434	858.549	758.08	651.701
3568	962.541	858.962	758.816	652.839
3576	962.648	859.372	759.549	653.97
3584	962.754	859.781	760.278	655.095
3592	962.86	860.188	761.004	656.214
3600	962.965	860.594	761.726	657.326
3608	963.07	860.997	762.445	658.432
3616	963.174	861.399	763.16	659.532
3624	963.278	861.798	763.872	660.626
3632	963.381	862.197	764.58	661.714
3640	963.484	862.593	765.285	662.796
3648	963.587	862.987	765.987	663.873
3656	963.689	863.38	766.685	664.943
3664	963.791	863.771	767.38	666.007
3672	963.892	864.16	768.072	667.066
3680	963.993	864.548	768.76	668.119
3688	964.094	864.934	769.445	669.167
3696	964.194	865.318	770.127	670.209
3704	964.293	865.701	770.806	671.245
3712	964.393	866.082	771.481	672.276
3720	964.491	866.461	772.153	673.301
3728	964.59	866.839	772.823	674.321
3736	964.688	867.215	773.489	675.336
3744	964.785	867.589	774.152	676.346
3752	964.882	867.962	774.812	677.35
3760	964.979	868.333	775.469	678.349
3768	965.075	868.702	776.123	679.343
3776	965.171	869.07	776.774	680.331
3784	965.267	869.437	777.422	681.315
3792	965.362	869.802	778.067	682.294
3800	965.457	870.165	778.709	683.268
3808	965.551	870.527	779.348	684.236
3816	965.645	870.887	779.985	685.2
3824	965.739	871.246	780.618	686.159
3832	965.832	871.603	781.249	687.114
3840	965.925	871.959	781.877	688.063
3848	966.018	872.314	782.502	689.008
3856	966.11	872.666	783.124	689.948
3864	966.202	873.018	783.743	690.884
3872	966.293	873.368	784.36	691.815
3880	966.384	873.716	784.974	692.741
3888	966.475	874.063	785.586	693.663
3896	966.565	874.409	786.194	694.58
3904	966.655	874.753	786.801	695.493
3912	966.745	875.096	787.404	696.401
3920	966.834	875.438	788.005	697.305
3928	966.923	875.778	788.603	698.205
3936	967.012	876.116	789.199	699.1
3944	967.1	876.454	789.792	699.992
3952	967.188	876.79	790.382	700.878
3960	967.275	877.124	790.97	701.761
3968	967.362	877.457	791.556	702.64
3976	967.449	877.789	792.139	703.514
3984	967.536	878.12	792.719	704.384
3992	967.622	878.449	793.297	705.251
4000	967.708	878.777	793.873	706.113
4008	967.793	879.104	794.446	706.971
4016	967.879	879.429	795.017	707.825
4024	967.964	879.753	795.585	708.675
4032	968.048	880.076	796.151	709.522
4040	968.132	880.398	796.715	710.364
4048	968.216	880.718	797.276	711.203
4056	968.3	881.037	797.835	712.037
4064	968.383	881.355	798.392	712.868
4072	968.466	881.672	798.946	713.696
4080	968.549	881.987	799.498	714.519
4088	968.631	882.301	800.048	715.339
4096	968.713	882.614	800.596	716.155
4104	968.795	882.926	801.141	716.967
4112	968.876	883.236	801.684	717.776
4120	968.958	883.546	802.225	718.581
4128	969.038	883.854	802.764	719.383
4136	969.119	884.161	803.3	720.181
4144	969.199	884.466	803.835	720.976
4152	969.279	884.771	804.367	721.767
4160	969.359	885.075	804.897	722.554
4168	969.438	885.377	805.425	723.338
4176	969.517	885.678	805.951	724.119
4184	969.596	885.978	806.475	724.897
4192	969.675	886.277	806.997	725.671
4200	969.753	886.575	807.516	726.441
4208	969.831	886.872	808.034	727.209
4216	969.908	887.167	808.549	727.973
4224	969.986	887.462	809.063	728.733
4232	970.063	887.755	809.574	729.491
4240	970.14	888.048	810.084	730.245
4248	970.216	888.339	810.592	730.996
4256	970.292	888.629	811.097	731.744
4264	970.368	888.918	811.601	732.489
4272	970.444	889.206	812.102	733.231
4280	970.519	889.493	812.602	733.969
4288	970.595	889.779	813.1	734.705
4296	970.67	890.064	813.596	735.437
4304	970.744	890.348	814.09	736.167
4312	970.819	890.631	814.582	736.893
4320	970.893	890.913	815.072	737.616
4328	970.967	891.193	815.561	738.337
4336	971.04	891.473	816.047	739.054
4344	971.114	891.752	816.532	739.769
4352	971.187	892.03	817.015	740.48
4360	971.26	892.307	817.496	741.189
4368	971.332	892.582	817.975	741.895
4376	971.404	892.857	818.452	742.597
4384	971.477	893.131	818.928	743.298
4392	971.548	893.404	819.402	743.995
4400	971.62	893.676	819.874	744.689
4408	971.691	893.947	820.344	745.381
4416	971.762	894.217	820.813	746.07
4424	971.833	894.486	821.28	746.756
4432	971.904	894.754	821.745	747.439
4440	971.974	895.021	822.209	748.12
4448	972.044	895.287	822.67	748.798
4456	972.114	895.553	823.131	749.474
4464	972.184	895.817	823.589	750.146
4472	972.253	896.081	824.046	750.816
4480	972.323	896.343	824.501	751.484
4488	972.392	896.605	824.954	752.149
4496	972.46	896.866	825.406	752.811
4504	972.529	897.125	825.856	753.471
4512	972.597	897.384	826.305	754.128
4520	972.665	897.642	826.752	754.783
4528	972.733	897.9	827.197	755.435
4536	972.8	898.156	827.641	756.084
4544	972.868	898.411	828.083	756.731
4552	972.935	898.666	828.523	757.376
4560	973.002	898.92	828.962	758.018
4568	973.069	899.173	829.4	758.658
4576	973.135	899.425	829.836	759.295
4584	973.201	899.676	830.27	759.93
4592	973.267	899.926	830.703	760.563
4600	973.333	900.176	831.135	761.193
4608	973.399	900.424	831.564	761.821
4616	973.464	900.672	831.993	762.446
4624	973.529	900.919	832.42	763.07
4632	973.594	901.165	832.845	763.69
4640	973.659	901.411	833.269	764.309
4648	973.724	901.655	833.691	764.925
4656	973.788	901.899	834.112	765.539
4664	973.852	902.142	834.532	766.151
4672	973.916	902.384	834.95	766.76
4680	973.98	902.625	835.367	767.368
4688	974.043	902.866	835.782	767.973
4696	974.107	903.106	836.196	768.575
4704	974.17	903.345	836.608	769.176
4712	974.233	903.583	837.019	769.775
4720	974.296	903.82	837.429	770.371
4728	974.358	904.057	837.837	770.965
4736	974.42	904.293	838.244	771.557
4744	974.483	904.528	838.649	772.147
4752	974.545	904.763	839.053	772.735
4760	974.606	904.996	839.456	773.32
4768	974.668	905.229	839.858	773.904
4776	974.729	905.461	840.258	774.485
4784	974.79	905.693	840.656	775.065
4792	974.851	905.923	841.054	775.642
4800	974.912	906.153	841.45	776.218
4808	974.973	906.383	841.845	776.791
4816	975.033	906.611	842.238	777.362
4824	975.093	906.839	842.631	777.932
4832	975.154	907.066	843.021	778.499
4840	975.213	907.292	843.411	779.064
4848	975.273	907.518	843.799	779.628
4856	975.333	907.743	844.187	780.189
4864	975.392	907.967	844.572	780.749
4872	975.451	908.19	844.957	781.306
4880	975.51	908.413	845.34	781.862
4888	975.569	908.635	845.723	782.416
4896	975.627	908.857	846.103	782.968
4904	975.686	909.078	846.483	783.518
4912	975.744	909.298	846.861	784.066
4920	975.802	909.517	847.239	784.612
4928	975.86	909.736	847.615	785.157
4936	975.918	909.954	847.99	785.699
4944	975.975	910.171	848.363	786.24
4952	976.033	910.388	848.736	786.779
4960	976.09	910.604	849.107	787.316
4968	976.147	910.82	849.477	787.851
4976	976.204	911.034	849.846	788.385
4984	976.26	911.248	850.214	788.916
4992	976.317	911.462	850.58	789.446
5000	976.373	911.675	850.946	789.975
5008	976.43	911.887	851.31	790.501
5016	976.486	912.098	851.673	791.026
5024	976.541	912.309	852.035	791.549
5032	976.597	912.52	852.396	792.07
5040	976.653	912.729	852.756	792.59
5048	976.708	912.938	853.115	793.108
5056	976.763	913.147	853.472	793.624
5064	976.818	913.354	853.829	794.138
5072	976.873	913.562	854.184	794.651
5080	976.928	913.768	854.538	795.162
5088	976.983	913.974	854.892	795.672
5096	977.037	914.179	855.244	796.18
5104	977.091	914.384	855.595	796.686
5112	977.145	914.588	855.945	797.19
5120	977.199	914.792	856.294	797.693
5128	977.253	914.995	856.641	798.195
5136	977.307	915.197	856.988	798.695
5144	977.36	915.399	857.334	799.193
5152	977.414	915.6	857.679	799.689
5160	977.467	915.801	858.022	800.184
5168	977.52	916.001	858.365	800.678
5176	977.573	916.2	858.707	801.17
5184	977.625	916.399	859.047	801.66
5192	977.678	916.597	859.387	802.149
5200	977.731	916.795	859.725	802.636
5208	977.783	916.992	860.063	803.122
5216	977.835	917.189	860.4	803.606
5224	977.887	917.385	860.735	804.089
5232	977.939	917.58	861.07	804.57
5240	977.991	917.775	861.403	805.05
5248	978.042	917.969	861.736	805.528
5256	978.094	918.163	862.068	806.005
5264	978.145	918.356	862.398	806.48
5272	978.196	918.549	862.728	806.954
5280	978.247	918.741	863.057	807.427
5288	978.298	918.933	863.385	807.898
5296	978.349	919.124	863.712	808.367
5304	978.399	919.315	864.037	808.835
5312	978.45	919.505	864.362	809.302
5320	978.5	919.694	864.686	809.767
5328	978.55	919.883	865.01	810.231
5336	978.6	920.072	865.332	810.694
5344	978.65	920.26	865.653	811.155
5352	978.7	920.447	865.973	811.615
5360	978.749	920.634	866.293	812.073
5368	978.799	920.82	866.611	812.53
5376	978.848	921.006	866.929	812.985
5384	978.898	921.191	867.246	813.44
5392	978.947	921.376	867.561	813.893
5400	978.996	921.561	867.876	814.344
5408	979.044	921.744	868.19	814.794
5416	979.093	921.928	868.503	815.243
5424	979.142	922.111	868.816	815.691
5432	979.19	922.293	869.127	816.137
5440	979.238	922.475	869.438	816.582
5448	979.287	922.656	869.747	817.026
5456	979.335	922.837	870.056	817.468
5464	979.383	923.017	870.364	817.909
5472	979.43	923.197	870.671	818.349
5480	979.478	923.377	870.977	818.787
5488	979.526	923.556	871.283	819.224
5496	979.573	923.734	871.587	819.66
5504	979.62	923.912	871.891	820.095
5512	979.668	924.09	872.194	820.529
5520	979.715	924.267	872.496	820.961
5528	979.762	924.443	872.797	821.392
5536	979.808	924.619	873.097	821.822
5544	979.855	924.795	873.397	822.25
5552	979.902	924.97	873.696	822.677
5560	979.948	925.145	873.994	823.103
5568	979.994	925.319	874.291	823.528
5576	980.041	925.493	874.587	823.952
5584	980.087	925.666	874.883	824.375
5592	980.133	925.839	875.177	824.796
5600	980.179	926.012	875.471	825.216
5608	980.224	926.184	875.764	825.635
5616	980.27	926.355	876.057	826.053
5624	980.316	926.526	876.348	826.469
5632	980.361	926.697	876.639	826.885
5640	980.406	926.867	876.929	827.299
5648	980.451	927.037	877.218	827.712
5656	980.496	927.206	877.507	828.124
5664	980.541	927.375	877.795	828.535
5672	980.586	927.544	878.082	828.945
5680	980.631	927.712	878.368	829.353
5688	980.675	927.879	878.653	829.761
5696	980.72	928.047	878.938	830.167
5704	980.764	928.213	879.222	830.572
5712	980.809	928.38	879.505	830.976
5720	980.853	928.546	879.788	831.38
5728	980.897	928.711	880.07	831.781
5736	980.941	928.876	880.351	832.182
5744	980.985	929.041	880.631	832.582
5752	981.028	929.205	880.91	832.981
5760	981.072	929.369	881.189	833.378
5768	981.115	929.533	881.467	833.775
5776	981.159	929.696	881.745	834.17
5784	981.202	929.858	882.022	834.565
5792	981.245	930.02	882.298	834.958
5800	981.288	930.182	882.573	835.351
5808	981.331	930.344	882.847	835.742
5816	981.374	930.505	883.121	836.132
5824	981.417	930.665	883.394	836.521
5832	981.46	930.825	883.667	836.909
5840	981.502	930.985	883.939	837.297
5848	981.545	931.145	884.21	837.683
5856	981.587	931.304	884.48	838.068
5864	981.629	931.462	884.75	838.452
5872	981.671	931.621	885.019	838.835
5880	981.713	931.779	885.288	839.217
5888	981.755	931.936	885.555	839.598
5896	981.797	932.093	885.822	839.978
5904	981.839	932.25	886.089	840.357
5912	981.881	932.406	886.354	840.736
5920	981.922	932.562	886.619	841.113
5928	981.964	932.718	886.884	841.489
5936	982.005	932.873	887.148	841.864
5944	982.046	933.028	887.411	842.238
5952	982.087	933.182	887.673	842.612
5960	982.129	933.336	887.935	842.984
5968	982.169	933.49	888.196	843.355
5976	982.21	933.644	888.457	843.726
5984	982.251	933.797	888.717	844.095
5992	982.292	933.949	888.976	844.464
6000	982.332	934.101	889.234	844.831
6008	982.373	934.253	889.492	845.198
6016	982.413	934.405	889.75	845.564
6024	982.454	934.556	890.006	845.929
6032	982.494	934.707	890.263	846.293
6040	982.534	934.857	890.518	846.656
6048	982.574	935.008	890.773	847.018
6056	982.614	935.157	891.027	847.379
6064	982.654	935.307	891.281	847.739
6072	982.693	935.456	891.534	848.099
6080	982.733	935.605	891.786	848.457
6088	982.773	935.753	892.038	848.815
6096	982.812	935.901	892.289	849.171
6104	982.851	936.049	892.54	849.527
6112	982.891	936.196	892.79	849.882
6120	982.93	936.343	893.039	850.236
6128	982.969	936.49	893.288	850.59
6136	983.008	936.636	893.537	850.942
6144	983.047	936.782	893.784	851.293
6152	983.086	936.928	894.031	851.644
6160	983.125	937.073	894.278	851.994
6168	983.163	937.218	894.524	852.343
6176	983.202	937.363	894.769	852.691
6184	983.24	937.507	895.014	853.038
6192	983.279	937.651	895.258	853.384
6200	983.317	937.795	895.502	853.73
6208	983.355	937.938	895.745	854.075
6216	983.394	938.081	895.987	854.419
6224	983.432	938.224	896.229	854.762
6232	983.47	938.366	896.471	855.104
6240	983.507	938.508	896.712	855.445
6248	983.545	938.65	896.952	855.786
6256	983.583	938.792	897.192	856.126
6264	983.621	938.933	897.431	856.465
6272	983.658	939.074	897.669	856.803
6280	983.696	939.214	897.907	857.14
6288	983.733	939.354	898.145	857.477
6296	983.77	939.494	898.382	857.813
6304	983.808	939.634	898.618	858.148
6312	983.845	939.773	898.854	858.482
6320	983.882	939.912	899.09	858.815
6328	983.919	940.05	899.325	859.148
6336	983.956	940.189	899.559	859.48
6344	983.993	940.327	899.793	859.811
6352	984.029	940.465	900.026	860.141
6360	984.066	940.602	900.259	860.471
6368	984.103	940.739	900.491	860.8
6376	984.139	940.876	900.723	861.128
6384	984.176	941.012	900.954	861.455
6392	984.212	941.149	901.185	861.782
6400	984.248	941.285	901.415	862.107
6408	984.285	941.42	901.644	862.432
6416	984.321	941.556	901.874	862.757
6424	984.357	941.691	902.102	863.08
6432	984.393	941.825	902.33	863.403
6440	984.429	941.96	902.558	863.725
6448	984.464	942.094	902.785	864.046
6456	984.5	942.228	903.012	864.367
6464	984.536	942.362	903.238	864.687
6472	984.571	942.495	903.464	865.006
6480	984.607	942.628	903.689	865.324
6488	984.642	942.761	903.913	865.642
6496	984.678	942.893	904.137	865.959
6504	984.713	943.025	904.361	866.275
6512	984.748	943.157	904.584	866.591
6520	984.784	943.289	904.807	866.906
6528	984.819	943.42	905.029	867.22
6536	984.854	943.551	905.251	867.533
6544	984.889	943.682	905.472	867.846
6552	984.923	943.813	905.693	868.158
6560	984.958	943.943	905.913	868.47
6568	984.993	944.073	906.133	868.78
6576	985.028	944.203	906.353	869.09
6584	985.062	944.332	906.572	869.4
6592	985.097	944.461	906.79	869.708
6600	985.131	944.59	907.008	870.016
6608	985.165	944.719	907.226	870.324
6616	985.2	944.847	907.443	870.63
6624	985.234	944.975	907.659	870.936
6632	985.268	945.103	907.875	871.241
6640	985.302	945.231	908.091	871.546
6648	985.336	945.358	908.306	871.85
6656	985.37	945.485	908.521	872.153
6664	985.404	945.612	908.735	872.456
6672	985.438	945.738	908.949	872.758
6680	985.472	945.864	909.163	873.059
6688	985.505	945.99	909.376	873.36
6696	985.539	946.116	909.588	873.66
6704	985.572	946.242	909.8	873.959
6712	985.606	946.367	910.012	874.258
6720	985.639	946.492	910.223	874.556
6728	985.673	946.617	910.434	874.854
6736	985.706	946.741	910.644	875.151
6744	985.739	946.865	910.854	875.447
6752	985.772	946.989	911.064	875.742
6760	985.805	947.113	911.273	876.037
6768	985.838	947.237	911.481	876.332
6776	985.871	947.36	911.69	876.625
6784	985.904	947.483	911.897	876.919
6792	985.937	947.606	912.105	877.211
6800	985.97	947.728	912.312	877.503
6808	986.002	947.85	912.518	877.794
6816	986.035	947.972	912.724	878.085
6824	986.068	948.094	912.93	878.375
6832	986.1	948.216	913.135	878.664
6840	986.133	948.337	913.34	878.953
6848	986.165	948.458	913.545	879.241
6856	986.197	948.579	913.749	879.529
6864	986.229	948.7	913.952	879.816
6872	986.262	948.82	914.155	880.103
6880	986.294	948.94	914.358	880.388
6888	986.326	949.06	914.561	880.674
6896	986.358	949.18	914.763	880.958
6904	986.39	949.299	914.964	881.243
6912	986.422	949.418	915.165	881.526
6920	986.453	949.537	915.366	881.809
6928	986.485	949.656	915.567	882.091
6936	986.517	949.774	915.767	882.373
6944	986.548	949.893	915.966	882.654
6952	986.58	950.011	916.165	882.935
6960	986.612	950.128	916.364	883.215
6968	986.643	950.246	916.563	883.495
6976	986.674	950.363	916.761	883.774
6984	986.706	950.48	916.958	884.052
6992	986.737	950.597	917.156	884.33
7000	986.768	950.714	917.353	884.607
7008	986.799	950.831	917.549	884.884
7016	986.83	950.947	917.745	885.16
7024	986.862	951.063	917.941	885.436
7032	986.892	951.179	918.136	885.711
7040	986.923	951.294	918.331	885.985
7048	986.954	951.41	918.526	886.259
7056	986.985	951.525	918.72	886.533
7064	987.016	951.64	918.914	886.806
7072	987.047	951.754	919.108	887.078
7080	987.077	951.869	919.301	887.35
7088	987.108	951.983	919.493	887.621
7096	987.138	952.097	919.686	887.892
7104	987.169	952.211	919.878	888.162
7112	987.199	952.325	920.069	888.432
7120	987.229	952.438	920.261	888.701
7128	987.26	952.551	920.452	888.97
7136	987.29	952.664	920.642	889.238
7144	987.32	952.777	920.832	889.506
7152	987.35	952.89	921.022	889.773
7160	987.38	953.002	921.212	890.039
7168	987.41	953.114	921.401	890.305
7176	987.44	953.226	921.59	890.571
7184	987.47	953.338	921.778	890.836
7192	987.5	953.45	921.966	891.1
7200	987.53	953.561	922.154	891.364
7208	987.56	953.672	922.341	891.628
7216	987.589	953.783	922.528	891.891
7224	987.619	953.894	922.715	892.153
7232	987.649	954.004	922.901	892.415
7240	987.678	954.115	923.087	892.677
7248	987.708	954.225	923.273	892.938
7256	987.737	954.335	923.458	893.199
7264	987.766	954.445	923.643	893.459
7272	987.796	954.554	923.828	893.718
7280	987.825	954.664	924.012	893.977
7288	987.854	954.773	924.196	894.236
7296	987.883	954.882	924.38	894.494
7304	987.913	954.99	924.563	894.751
7312	987.942	955.099	924.746	895.008
7320	987.971	955.207	924.929	895.265
7328	988	955.316	925.111	895.521
7336	988.029	955.424	925.293	895.777
7344	988.057	955.531	925.474	896.032
7352	988.086	955.639	925.656	896.287
7360	988.115	955.746	925.837	896.541
7368	988.144	955.854	926.017	896.795
7376	988.172	955.961	926.198	897.048
7384	988.201	956.068	926.378	897.301
7392	988.23	956.174	926.557	897.554
7400	988.258	956.281	926.737	897.805
7408	988.287	956.387	926.916	898.057
7416	988.315	956.493	927.094	898.308
7424	988.343	956.599	927.273	898.558
7432	988.372	956.705	927.451	898.809
7440	988.4	956.81	927.629	899.058
7448	988.428	956.916	927.806	899.307
7456	988.456	957.021	927.983	899.556
7464	988.484	957.126	928.16	899.804
7472	988.513	957.231	928.336	900.052
7480	988.541	957.335	928.513	900.3
7488	988.569	957.44	928.689	900.547
7496	988.596	957.544	928.864	900.793
7504	988.624	957.648	929.039	901.039
7512	988.652	957.752	929.214	901.285
7520	988.68	957.856	929.389	901.53
7528	988.708	957.96	929.563	901.775
7536	988.735	958.063	929.737	902.019
7544	988.763	958.166	929.911	902.263
7552	988.791	958.269	930.085	902.506
7560	988.818	958.372	930.258	902.749
7568	988.846	958.475	930.431	902.992
7576	988.873	958.577	930.603	903.234
7584	988.901	958.68	930.775	903.476
7592	988.928	958.782	930.947	903.717
7600	988.955	958.884	931.119	903.958
7608	988.983	958.986	931.29	904.198
7616	989.01	959.087	931.461	904.438
7624	989.037	959.189	931.632	904.678
7632	989.064	959.29	931.803	904.917
7640	989.091	959.391	931.973	905.156
7648	989.118	959.492	932.143	905.394
7656	989.145	959.593	932.312	905.632
7664	989.172	959.694	932.482	905.87
7672	989.199	959.794	932.651	906.107
7680	989.226	959.895	932.82	906.343
7688	989.253	959.995	932.988	906.58
7696	989.28	960.095	933.156	906.816
7704	989.306	960.195	933.324	907.051
7712	989.333	960.294	933.492	907.286
7720	989.36	960.394	933.659	907.521
7728	989.386	960.493	933.826	907.755
7736	989.413	960.592	933.993	907.989
7744	989.44	960.691	934.16	908.222
7752	989.466	960.79	934.326	908.455
7760	989.493	960.889	934.492	908.688
7768	989.519	960.987	934.658	908.92
7776	989.545	961.086	934.823	909.152
7784	989.572	961.184	934.988	909.384
7792	989.598	961.282	935.153	909.615
7800	989.624	961.38	935.318	909.846
7808	989.65	961.477	935.482	910.076
7816	989.676	961.575	935.646	910.306
7824	989.703	961.672	935.81	910.536
7832	989.729	961.77	935.973	910.765
7840	989.755	961.867	936.137	910.994
7848	989.781	961.964	936.3	911.222
7856	989.807	962.06	936.462	911.45
7864	989.832	962.157	936.625	911.678
7872	989.858	962.254	936.787	911.905
7880	989.884	962.35	936.949	912.132
7888	989.91	962.446	937.111	912.358
7896	989.936	962.542	937.272	912.584
7904	989.961	962.638	937.433	912.81
7912	989.987	962.734	937.594	913.036
7920	990.013	962.829	937.755	913.261
7928	990.038	962.925	937.915	913.485
7936	990.064	963.02	938.075	913.71
7944	990.089	963.115	938.235	913.934
7952	990.115	963.21	938.395	914.157
7960	990.14	963.305	938.554	914.38
7968	990.166	963.4	938.713	914.603
7976	990.191	963.494	938.872	914.826
7984	990.216	963.588	939.031	915.048
7992	990.241	963.683	939.189	915.27
8000	990.267	963.777	939.347	915.491
8008	990.292	963.871	939.505	915.712
8016	990.317	963.964	939.663	915.933
8024	990.342	964.058	939.82	916.153
8032	990.367	964.152	939.977	916.373
8040	990.392	964.245	940.134	916.593
8048	990.417	964.338	940.291	916.812
8056	990.442	964.431	940.447	917.031
8064	990.467	964.524	940.603	917.249
8072	990.492	964.617	940.759	917.468
8080	990.517	964.71	940.915	917.686
8088	990.542	964.802	941.07	917.903
8096	990.566	964.894	941.225	918.12
8104	990.591	964.987	941.38	918.337
8112	990.616	965.079	941.535	918.554
8120	990.641	965.171	941.689	918.77
8128	990.665	965.263	941.844	918.986
8136	990.69	965.354	941.998	919.201
8144	990.714	965.446	942.151	919.416
8152	990.739	965.537	942.305	919.631
8160	990.763	965.628	942.458	919.846
8168	990.788	965.719	942.611	920.06
8176	990.812	965.81	942.764	920.274
8184	990.836	965.901	942.916	920.487
8192	990.861	965.992	943.069	920.7
8200	990.885	966.083	943.221	920.913
8208	990.909	966.173	943.373	921.126
8216	990.934	966.263	943.524	921.338
8224	990.958	966.353	943.676	921.55
8232	990.982	966.443	943.827	921.761
8240	991.006	966.533	943.978	921.972
8248	991.03	966.623	944.129	922.183
8256	991.054	966.713	944.279	922.394
8264	991.078	966.802	944.43	922.604
8272	991.102	966.892	944.58	922.814
8280	991.126	966.981	944.73	923.023
8288	991.15	967.07	944.879	923.233
8296	991.174	967.159	945.029	923.442
8304	991.198	967.248	945.178	923.65
8312	991.221	967.337	945.327	923.859
8320	991.245	967.425	945.475	924.067
8328	991.269	967.514	945.624	924.274
8336	991.293	967.602	945.772	924.482
8344	991.316	967.69	945.92	924.689
8352	991.34	967.778	946.068	924.895
8360	991.364	967.866	946.216	925.102
8368	991.387	967.954	946.363	925.308
8376	991.411	968.042	946.51	925.514
8384	991.434	968.129	946.657	925.719
8392	991.458	968.217	946.804	925.924
8400	991.481	968.304	946.951	926.129
8408	991.504	968.391	947.097	926.334
8416	991.528	968.478	947.243	926.538
8424	991.551	968.565	947.389	926.742
8432	991.574	968.652	947.535	926.946
8440	991.598	968.739	947.68	927.149
8448	991.621	968.825	947.826	927.352
8456	991.644	968.912	947.971	927.555
8464	991.667	968.998	948.116	927.758
8472	991.69	969.084	948.26	927.96
8480	991.713	969.17	948.405	928.162
8488	991.737	969.256	948.549	928.363
8496	991.76	969.342	948.693	928.565
8504	991.783	969.428	948.837	928.766
8512	991.806	969.514	948.981	928.967
8520	991.829	969.599	949.124	929.167
8528	991.851	969.684	949.267	929.367
8536	991.874	969.77	949.41	929.567
8544	991.897	969.855	949.553	929.767
8552	991.92	969.94	949.696	929.966
8560	991.943	970.025	949.838	930.165
8568	991.965	970.109	949.98	930.364
8576	991.988	970.194	950.122	930.562
8584	992.011	970.279	950.264	930.76
8592	992.034	970.363	950.406	930.958
8600	992.056	970.447	950.547	931.156
8608	992.079	970.531	950.689	931.353
8616	992.101	970.616	950.83	931.55
8624	992.124	970.7	950.97	931.747
8632	992.146	970.783	951.111	931.943
8640	992.169	970.867	951.252	932.139
8648	992.191	970.951	951.392	932.335
8656	992.214	971.034	951.532	932.531
8664	992.236	971.118	951.672	932.726
8672	992.258	971.201	951.811	932.921
8680	992.281	971.284	951.951	933.116
8688	992.303	971.367	952.09	933.311
8696	992.325	971.45	952.229	933.505
8704	992.348	971.533	952.368	933.699
8712	992.37	971.616	952.507	933.893
8720	992.392	971.698	952.645	934.086
8728	992.414	971.781	952.784	934.279
8736	992.436	971.863	952.922	934.472
8744	992.458	971.945	953.06	934.665
8752	992.48	972.027	953.198	934.857
8760	992.502	972.109	953.335	935.049
8768	992.524	972.191	953.473	935.241
8776	992.546	972.273	953.61	935.433
8784	992.568	972.355	953.747	935.624
8792	992.59	972.437	953.884	935.815
8800	992.612	972.518	954.02	936.006
8808	992.634	972.599	954.157	936.196
8816	992.656	972.681	954.293	936.387
8824	992.678	972.762	954.429	936.577
8832	992.699	972.843	954.565	936.766
8840	992.721	972.924	954.701	936.956
8848	992.743	973.005	954.837	937.145
8856	992.764	973.086	954.972	937.334
8864	992.786	973.166	955.107	937.523
8872	992.808	973.247	955.242	937.711
8880	992.829	973.327	955.377	937.9
8888	992.851	973.408	955.512	938.088
8896	992.872	973.488	955.646	938.275
8904	992.894	973.568	955.781	938.463
8912	992.915	973.648	955.915	938.65
8920	992.937	973.728	956.049	938.837
8928	992.958	973.808	956.182	939.024
8936	992.98	973.887	956.316	939.21
8944	993.001	973.967	956.45	939.396
8952	993.022	974.046	956.583	939.582
8960	993.044	974.126	956.716	939.768
8968	993.065	974.205	956.849	939.954
8976	993.086	974.284	956.982	940.139
8984	993.108	974.363	957.114	940.324
8992	993.129	974.442	957.247	940.509
9000	993.15	974.521	957.379	940.693
9008	993.171	974.6	957.511	940.877
9016	993.192	974.679	957.643	941.061
9024	993.213	974.757	957.775	941.245
9032	993.234	974.836	957.906	941.429
9040	993.255	974.914	958.037	941.612
9048	993.277	974.993	958.169	941.795
9056	993.298	975.071	958.3	941.978
9064	993.318	975.149	958.431	942.16
9072	993.339	975.227	958.561	942.343
9080	993.36	975.305	958.692	942.525
9088	993.381	975.383	958.822	942.707
9096	993.402	975.46	958.953	942.888
9104	993.423	975.538	959.083	943.07
9112	993.444	975.615	959.212	943.251
9120	993.465	975.693	959.342	943.432
9128	993.485	975.77	959.472	943.613
9136	993.506	975.847	959.601	943.793
9144	993.527	975.925	959.73	943.973
9152	993.547	976.002	959.86	944.153
9160	993.568	976.079	959.988	944.333
9168	993.589	976.155	960.117	944.513
9176	993.609	976.232	960.246	944.692
9184	993.63	976.309	960.374	944.871
9192	993.651	976.385	960.503	945.05
9200	993.671	976.462	960.631	945.229
9208	993.692	976.538	960.759	945.407
9216	993.712	976.614	960.886	945.585
9224	993.733	976.691	961.014	945.763
9232	993.753	976.767	961.142	945.941
9240	993.773	976.843	961.269	946.119
9248	993.794	976.919	961.396	946.296
9256	993.814	976.995	961.523	946.473
9264	993.835	977.07	961.65	946.65
9272	993.855	977.146	961.777	946.827
9280	993.875	977.221	961.903	947.003
9288	993.895	977.297	962.03	947.179
9296	993.916	977.372	962.156	947.355
9304	993.936	977.447	962.282	947.531
9312	993.956	977.523	962.408	947.707
9320	993.976	977.598	962.534	947.882
9328	993.996	977.673	962.659	948.057
9336	994.017	977.748	962.785	948.232
9344	994.037	977.823	962.91	948.407
9352	994.057	977.897	963.035	948.581
9360	994.077	977.972	963.16	948.756
9368	994.097	978.046	963.285	948.93
9376	994.117	978.121	963.41	949.103
9384	994.137	978.195	963.534	949.277
9392	994.157	978.27	963.659	949.451
9400	994.177	978.344	963.783	949.624
9408	994.197	978.418	963.907	949.797
9416	994.216	978.492	964.031	949.97
9424	994.236	978.566	964.155	950.142
9432	994.256	978.64	964.279	950.315
9440	994.276	978.714	964.402	950.487
9448	994.296	978.787	964.526	950.659
9456	994.316	978.861	964.649	950.83
9464	994.335	978.934	964.772	951.002
9472	994.355	979.008	964.895	951.173
9480	994.375	979.081	965.018	951.344
9488	994.394	979.154	965.141	951.515
9496	994.414	979.227	965.263	951.686
9504	994.434	979.301	965.385	951.857
9512	994.453	979.374	965.508	952.027
9520	994.473	979.447	965.63	952.197
9528	994.493	979.519	965.752	952.367
9536	994.512	979.592	965.874	952.537
9544	994.532	979.665	965.995	952.706
9552	994.551	979.737	966.117	952.876
9560	994.571	979.81	966.238	953.045
9568	994.59	979.882	966.359	953.214
9576	994.609	979.955	966.481	953.383
9584	994.629	980.027	966.602	953.551
9592	994.648	980.099	966.722	953.719
9600	994.668	980.171	966.843	953.888
9608	994.687	980.243	966.964	954.055
9616	994.706	980.315	967.084	954.223
9624	994.726	980.387	967.204	954.391
9632	994.745	980.459	967.324	954.558
9640	994.764	980.53	967.444	954.725
9648	994.783	980.602	967.564	954.892
9656	994.803	980.673	967.684	955.059
9664	994.822	980.745	967.804	955.226
9672	994.841	980.816	967.923	955.392
9680	994.86	980.888	968.042	955.558
9688	994.879	980.959	968.162	955.724
9696	994.898	981.03	968.281	955.89
9704	994.918	981.101	968.4	956.056
9712	994.937	981.172	968.518	956.221
9720	994.956	981.243	968.637	956.387
9728	994.975	981.314	968.756	956.552
9736	994.994	981.384	968.874	956.717
9744	995.013	981.455	968.992	956.881
9752	995.032	981.526	969.11	957.046
9760	995.051	981.596	969.228	957.21
9768	995.07	981.666	969.346	957.374
9776	995.088	981.737	969.464	957.538
9784	995.107	981.807	969.582	957.702
9792	995.126	981.877	969.699	957.866
9800	995.145	981.947	969.816	958.029
9808	995.164	982.017	969.934	958.192
9816	995.183	982.087	970.051	958.355
9824	995.201	982.157	970.168	958.518
9832	995.22	982.227	970.285	958.681
9840	995.239	982.297	970.401	958.843
9848	995.258	982.366	970.518	959.006
9856	995.276	982.436	970.634	959.168
9864	995.295	982.506	970.751	959.33
9872	995.314	982.575	970.867	959.492
9880	995.332	982.644	970.983	959.653
9888	995.351	982.714	971.099	959.815
9896	995.37	982.783	971.215	959.976
9904	995.388	982.852	971.33	960.137
9912	995.407	982.921	971.446	960.298
9920	995.425	982.99	971.561	960.459
9928	995.444	983.059	971.677	960.619
9936	995.462	983.128	971.792	960.78
9944	995.481	983.197	971.907	960.94
9952	995.499	983.265	972.022	961.1
9960	995.518	983.334	972.137	961.26
9968	995.536	983.402	972.252	961.419
9976	995.555	983.471	972.366	961.579
9984	995.573	983.539	972.481	961.738
9992	995.591	983.608	972.595	961.897
10000	995.61	983.676	972.709	962.056
10008	995.628	983.744	972.823	962.215
10016	995.646	983.812	972.937	962.374
10024	995.665	983.88	973.051	962.532
10032	995.683	983.948	973.165	962.691
10040	995.701	984.016	973.278	962.849
10048	995.719	984.084	973.392	963.007
10056	995.738	984.152	973.505	963.165
10064	995.756	984.219	973.619	963.322
10072	995.774	984.287	973.732	963.48
10080	995.792	984.355	973.845	963.637
10088	995.81	984.422	973.958	963.794
10096	995.828	984.489	974.07	963.951
10104	995.846	984.557	974.183	964.108
10112	995.865	984.624	974.296	964.265
10120	995.883	984.691	974.408	964.421
10128	995.901	984.758	974.52	964.578
10136	995.919	984.826	974.633	964.734
10144	995.937	984.893	974.745	964.89
10152	995.955	984.959	974.857	965.046
10160	995.973	985.026	974.969	965.201
10168	995.991	985.093	975.08	965.357
10176	996.009	985.16	975.192	965.512
10184	996.026	985.227	975.304	965.667
10192	996.044	985.293	975.415	965.822
10200	996.062	985.36	975.526	965.977
10208	996.08	985.426	975.637	966.132
10216	996.098	985.492	975.748	966.286
10224	996.116	985.559	975.859	966.441
10232	996.134	985.625	975.97	966.595
10240	996.151	985.691	976.081	966.749
10248	996.169	985.757	976.192	966.903
10256	996.187	985.823	976.302	967.057
10264	996.205	985.889	976.413	967.21
10272	996.222	985.955	976.523	967.364
10280	996.24	986.021	976.633	967.517
10288	996.258	986.087	976.743	967.67
10296	996.276	986.153	976.853	967.823
10304	996.293	986.218	976.963	967.976
10312	996.311	986.284	977.073	968.129
10320	996.328	986.35	977.182	968.281
10328	996.346	986.415	977.292	968.434
10336	996.364	986.48	977.401	968.586
10344	996.381	986.546	977.51	968.738
10352	996.399	986.611	977.62	968.89
10360	996.416	986.676	977.729	969.042
10368	996.434	986.742	977.838	969.193
10376	996.451	986.807	977.947	969.345
10384	996.469	986.872	978.055	969.496
10392	996.486	986.937	978.164	969.647
10400	996.504	987.001	978.273	969.798
10408	996.521	987.066	978.381	969.949
10416	996.539	987.131	978.489	970.1
10424	996.556	987.196	978.598	970.25
10432	996.573	987.26	978.706	970.401
10440	996.591	987.325	978.814	970.551
10448	996.608	987.39	978.922	970.701
10456	996.625	987.454	979.029	970.851
10464	996.643	987.518	979.137	971.001
10472	996.66	987.583	979.245	971.151
10480	996.677	987.647	979.352	971.3
10488	996.695	987.711	979.46	971.45
10496	996.712	987.775	979.567	971.599
10504	996.729	987.84	979.674	971.748
10512	996.746	987.904	979.781	971.897
10520	996.763	987.968	979.888	972.046
10528	996.781	988.031	979.995	972.194
10536	996.798	988.095	980.102	972.343
10544	996.815	988.159	980.209	972.491
10552	996.832	988.223	980.315	972.64
10560	996.849	988.287	980.422	972.788
10568	996.866	988.35	980.528	972.936
10576	996.883	988.414	980.634	973.083
10584	996.901	988.477	980.741	973.231
10592	996.918	988.541	980.847	973.379
10600	996.935	988.604	980.953	973.526
10608	996.952	988.667	981.058	973.673
10616	996.969	988.731	981.164	973.82
10624	996.986	988.794	981.27	973.967
10632	997.003	988.857	981.376	974.114
10640	997.02	988.92	981.481	974.261
10648	997.037	988.983	981.586	974.407
10656	997.053	989.046	981.692	974.554
10664	997.07	989.109	981.797	974.7
10672	997.087	989.172	981.902	974.846
10680	997.104	989.235	982.007	974.992
10688	997.121	989.297	982.112	975.138
10696	997.138	989.36	982.217	975.284
10704	997.155	989.423	982.321	975.43
10712	997.172	989.485	982.426	975.575
10720	997.188	989.548	982.53	975.72
10728	997.205	989.61	982.635	975.866
10736	997.222	989.673	982.739	976.011
10744	997.239	989.735	982.843	976.156
10752	997.255	989.797	982.948	976.3
10760	997.272	989.859	983.052	976.445
10768	997.289	989.922	983.156	976.59
10776	997.306	989.984	983.259	976.734
10784	997.322	990.046	983.363	976.878
10792	997.339	990.108	983.467	977.022
10800	997.356	990.17	983.57	977.166
10808	997.372	990.232	983.674	977.31
10816	997.389	990.293	983.777	977.454
10824	997.406	990.355	983.881	977.598
10832	997.422	990.417	983.984	977.741
10840	997.439	990.479	984.087	977.885
10848	997.455	990.54	984.19	978.028
10856	997.472	990.602	984.293	978.171
10864	997.488	990.663	984.396	978.314
10872	997.505	990.725	984.498	978.457
10880	997.521	990.786	984.601	978.599
10888	997.538	990.848	984.704	978.742
10896	997.554	990.909	984.806	978.884
10904	997.571	990.97	984.908	979.027
10912	997.587	991.031	985.011	979.169
10920	997.604	991.092	985.113	979.311
10928	997.62	991.153	985.215	979.453
10936	997.637	991.214	985.317	979.595
10944	997.653	991.275	985.419	979.737
10952	997.669	991.336	985.521	979.878
10960	997.686	991.397	985.623	980.02
10968	997.702	991.458	985.724	980.161
10976	997.719	991.519	985.826	980.302
10984	997.735	991.58	985.927	980.443
10992	997.751	991.64	986.029	980.584
11000	997.767	991.701	986.13	980.725
11008	997.784	991.761	986.231	980.866
11016	997.8	991.822	986.332	981.006
11024	997.816	991.882	986.433	981.147
11032	997.833	991.943	986.534	981.287
11040	997.849	992.003	986.635	981.427
11048	997.865	992.063	986.736	981.568
11056	997.881	992.124	986.837	981.708
11064	997.897	992.184	986.937	981.847
11072	997.914	992.244	987.038	981.987
11080	997.93	992.304	987.138	982.127
11088	997.946	992.364	987.239	982.266
11096	997.962	992.424	987.339	982.406
11104	997.978	992.484	987.439	982.545
11112	997.994	992.544	987.539	982.684
11120	998.01	992.604	987.639	982.823
11128	998.026	992.664	987.739	982.962
11136	998.042	992.723	987.839	983.101
11144	998.059	992.783	987.939	983.24
11152	998.075	992.843	988.039	983.378
11160	998.091	992.902	988.138	983.517
11168	998.107	992.962	988.238	983.655
11176	998.123	993.021	988.337	983.793
11184	998.139	993.081	988.437	983.931
11192	998.155	993.14	988.536	984.069
11200	998.171	993.199	988.635	984.207
11208	998.187	993.259	988.734	984.345
11216	998.202	993.318	988.833	984.483
11224	998.218	993.377	988.932	984.62
11232	998.234	993.436	989.031	984.757
11240	998.25	993.495	989.13	984.895
11248	998.266	993.554	989.228	985.032
11256	998.282	993.613	989.327	985.169
11264	998.298	993.672	989.426	985.306
11272	998.314	993.731	989.524	985.443
11280	998.329	993.79	989.622	985.58
11288	998.345	993.849	989.721	985.716
11296	998.361	993.908	989.819	985.853
11304	998.377	993.966	989.917	985.989
11312	998.393	994.025	990.015	986.125
11320	998.408	994.084	990.113	986.262
11328	998.424	994.142	990.211	986.398
11336	998.44	994.201	990.309	986.534
11344	998.456	994.259	990.407	986.67
11352	998.471	994.318	990.504	986.805
11360	998.487	994.376	990.602	986.941
11368	998.503	994.435	990.699	987.076
11376	998.518	994.493	990.797	987.212
11384	998.534	994.551	990.894	987.347
11392	998.55	994.609	990.992	987.482
11400	998.565	994.667	991.089	987.617
11408	998.581	994.726	991.186	987.752
11416	998.597	994.784	991.283	987.887
11424	998.612	994.842	991.38	988.022
11432	998.628	994.9	991.477	988.157
11440	998.644	994.958	991.574	988.291
11448	998.659	995.015	991.67	988.426
11456	998.675	995.073	991.767	988.56
11464	998.69	995.131	991.864	988.694
11472	998.706	995.189	991.96	988.828
11480	998.721	995.247	992.057	988.963
11488	998.737	995.304	992.153	989.096
11496	998.752	995.362	992.249	989.23
11504	998.768	995.419	992.346	989.364
11512	998.783	995.477	992.442	989.498
11520	998.799	995.534	992.538	989.631
11528	998.814	995.592	992.634	989.765
11536	998.83	995.649	992.73	989.898
11544	998.845	995.707	992.826	990.031
11552	998.86	995.764	992.921	990.164
11560	998.876	995.821	993.017	990.297
11568	998.891	995.878	993.113	990.43
11576	998.907	995.936	993.208	990.563
11584	998.922	995.993	993.304	990.695
11592	998.937	996.05	993.399	990.828
11600	998.953	996.107	993.494	990.961
11608	998.968	996.164	993.59	991.093
11616	998.983	996.221	993.685	991.225
11624	998.999	996.278	993.78	991.357
11632	999.014	996.335	993.875	991.49
11640	999.029	996.392	993.97	991.622
11648	999.045	996.448	994.065	991.753
11656	999.06	996.505	994.16	991.885
11664	999.075	996.562	994.255	992.017
11672	999.09	996.619	994.349	992.149
11680	999.106	996.675	994.444	992.28
11688	999.121	996.732	994.539	992.411
11696	999.136	996.788	994.633	992.543
11704	999.151	996.845	994.727	992.674
11712	999.166	996.901	994.822	992.805
11720	999.182	996.958	994.916	992.936
11728	999.197	997.014	995.01	993.067
11736	999.212	997.07	995.104	993.198
11744	999.227	997.127	995.199	993.328
11752	999.242	997.183	995.293	993.459
11760	999.257	997.239	995.386	993.59
11768	999.272	997.295	995.48	993.72
11776	999.287	997.351	995.574	993.85
11784	999.303	997.408	995.668	993.981
11792	999.318	997.464	995.762	994.111
11800	999.333	997.52	995.855	994.241
11808	999.348	997.576	995.949	994.371
11816	999.363	997.631	996.042	994.501
11824	999.378	997.687	996.136	994.63
11832	999.393	997.743	996.229	994.76
11840	999.408	997.799	996.322	994.89
11848	999.423	997.855	996.415	995.019
11856	999.438	997.911	996.508	995.149
11864	999.453	997.966	996.602	995.278
11872	999.468	998.022	996.695	995.407
11880	999.483	998.078	996.787	995.536
11888	999.498	998.133	996.88	995.665
11896	999.513	998.189	996.973	995.794
11904	999.528	998.244	997.066	995.923
11912	999.543	998.3	997.159	996.052
11920	999.557	998.355	997.251	996.181
11928	999.572	998.41	997.344	996.309
11936	999.587	998.466	997.436	996.438
11944	999.602	998.521	997.529	996.566
11952	999.617	998.576	997.621	996.694
11960	999.632	998.632	997.713	996.823
11968	999.647	998.687	997.805	996.951
11976	999.662	998.742	997.898	997.079
11984	999.676	998.797	997.99	997.207
11992	999.691	998.852	998.082	997.335
12000	999.706	998.907	998.174	997.462
12008	999.721	998.962	998.266	997.59
12016	999.736	999.017	998.357	997.718
12024	999.75	999.072	998.449	997.845
12032	999.765	999.127	998.541	997.973
12040	999.78	999.182	998.633	998.1
12048	999.795	999.236	998.724	998.227
12056	999.809	999.291	998.816	998.354
12064	999.824	999.346	998.907	998.482
12072	999.839	999.401	998.999	998.609
12080	999.853	999.455	999.09	998.735
12088	999.868	999.51	999.181	998.862
12096	999.883	999.565	999.272	998.989
12104	999.898	999.619	999.364	999.116
12112	999.912	999.674	999.455	999.242
12120	999.927	999.728	999.546	999.369
12128	999.942	999.783	999.637	999.495
12136	999.956	999.837	999.728	999.622
12144	999.971	999.891	999.818	999.748
12152	999.985	999.946	999.909	999.874

## Sheet: Panel c
x (um)	15 h, [Glu]/Kg	30 h, [Glu]/Kg	45 h, [Glu]/Kg	60 h, [Glu]/Kg
8	17.3582	7.81233	5.61665	4.56018
16	17.3637	7.81275	5.61678	4.56024
24	17.3749	7.81358	5.61705	4.56037
32	17.3916	7.81484	5.61745	4.56057
40	17.414	7.81652	5.61799	4.56083
48	17.4421	7.81862	5.61866	4.56116
56	17.476	7.82115	5.61946	4.56155
64	17.5157	7.82409	5.6204	4.56201
72	17.5613	7.82746	5.62147	4.56253
80	17.6129	7.83126	5.62268	4.56312
88	17.6707	7.83549	5.62402	4.56378
96	17.7348	7.84014	5.6255	4.5645
104	17.8053	7.84523	5.62711	4.56528
112	17.8824	7.85075	5.62886	4.56614
120	17.9663	7.85671	5.63075	4.56706
128	18.0571	7.8631	5.63277	4.56804
136	18.1552	7.86994	5.63492	4.56909
144	18.2608	7.87723	5.63722	4.57021
152	18.3741	7.88496	5.63965	4.57139
160	18.4954	7.89314	5.64223	4.57264
168	18.6251	7.90179	5.64494	4.57396
176	18.7635	7.91089	5.64778	4.57534
184	18.9109	7.92045	5.65077	4.57679
192	19.0678	7.93049	5.6539	4.57831
200	19.2347	7.94099	5.65717	4.5799
208	19.4119	7.95198	5.66059	4.58155
216	19.6002	7.96345	5.66414	4.58327
224	19.7999	7.97541	5.66784	4.58506
232	20.0118	7.98787	5.67168	4.58692
240	20.2365	8.00082	5.67567	4.58884
248	20.4748	8.01429	5.6798	4.59084
256	20.7274	8.02826	5.68407	4.5929
264	20.9954	8.04276	5.6885	4.59503
272	21.2795	8.05779	5.69307	4.59723
280	21.581	8.07335	5.69779	4.5995
288	21.9009	8.08946	5.70266	4.60184
296	22.2406	8.10612	5.70768	4.60425
304	22.6014	8.12334	5.71286	4.60673
312	22.985	8.14114	5.71818	4.60928
320	23.3929	8.15951	5.72366	4.61191
328	23.8273	8.17847	5.7293	4.6146
336	24.2901	8.19803	5.73509	4.61736
344	24.7838	8.2182	5.74104	4.6202
352	25.311	8.239	5.74715	4.62311
360	25.8749	8.26042	5.75341	4.62609
368	26.4788	8.28249	5.75984	4.62914
376	27.1267	8.30523	5.76644	4.63227
384	27.823	8.32863	5.77319	4.63547
392	28.573	8.35271	5.78011	4.63874
400	29.3828	8.3775	5.7872	4.64209
408	30.2595	8.403	5.79446	4.64551
416	31.2117	8.42923	5.80189	4.64901
424	32.2499	8.45621	5.80949	4.65258
432	33.3869	8.48395	5.81726	4.65623
440	34.6393	8.51247	5.82521	4.65995
448	36.028	8.54179	5.83333	4.66376
456	37.5802	8.57193	5.84164	4.66764
464	39.3295	8.60291	5.85012	4.67159
472	41.3115	8.63474	5.85879	4.67563
480	43.5473	8.66746	5.86764	4.67974
488	46.0637	8.70108	5.87668	4.68393
496	48.8821	8.73563	5.88591	4.68821
504	52.0154	8.77113	5.89533	4.69256
512	55.5521	8.80761	5.90495	4.69699
520	59.1423	8.84509	5.91475	4.70151
528	62.7593	8.88361	5.92476	4.7061
536	66.426	8.9232	5.93497	4.71078
544	70.0461	8.96387	5.94538	4.71554
552	74.2749	9.00568	5.956	4.72039
560	77.8562	9.04864	5.96682	4.72532
568	81.0532	9.09281	5.97785	4.73033
576	83.987	9.1382	5.9891	4.73543
584	86.7227	9.18487	6.00057	4.74062
592	89.3003	9.23286	6.01225	4.74589
600	91.7468	9.2822	6.02416	4.75125
608	94.0815	9.33295	6.03629	4.7567
616	96.3189	9.38515	6.04865	4.76223
624	98.4704	9.43885	6.06125	4.76786
632	100.545	9.4941	6.07408	4.77358
640	102.551	9.55096	6.08715	4.77939
648	104.493	9.60949	6.10046	4.78529
656	106.378	9.66975	6.11401	4.79128
664	108.209	9.7318	6.12782	4.79736
672	109.992	9.79571	6.14188	4.80354
680	111.728	9.86156	6.1562	4.80982
688	113.422	9.92942	6.17078	4.81619
696	115.076	9.99937	6.18563	4.82266
704	116.692	10.0715	6.20075	4.82923
712	118.273	10.1459	6.21614	4.83589
720	119.821	10.2226	6.23182	4.84266
728	121.336	10.3019	6.24777	4.84952
736	122.822	10.3836	6.26402	4.85649
744	124.279	10.4681	6.28056	4.86356
752	125.708	10.5554	6.2974	4.87073
760	127.112	10.6456	6.31455	4.87801
768	128.491	10.7389	6.33201	4.88539
776	129.846	10.8354	6.34978	4.89288
784	131.179	10.9353	6.36788	4.90048
792	132.489	11.0387	6.3863	4.90819
800	133.779	11.1459	6.40506	4.916
808	135.048	11.2569	6.42416	4.92393
816	136.298	11.3721	6.44361	4.93197
824	137.529	11.4916	6.46341	4.94013
832	138.743	11.6157	6.48357	4.9484
840	139.939	11.7446	6.5041	4.95678
848	141.118	11.8785	6.52501	4.96529
856	142.28	12.0179	6.5463	4.97391
864	143.427	12.163	6.56798	4.98266
872	144.559	12.3141	6.59006	4.99152
880	145.676	12.4716	6.61255	5.00051
888	146.779	12.6359	6.63546	5.00962
896	147.868	12.8074	6.6588	5.01886
904	148.943	12.9866	6.68257	5.02823
912	150.006	13.1741	6.70679	5.03773
920	151.055	13.3703	6.73146	5.04735
928	152.093	13.5758	6.7566	5.05711
936	153.118	13.7914	6.78221	5.06701
944	154.131	14.0177	6.80832	5.07704
952	155.133	14.2556	6.83492	5.08721
960	156.124	14.5058	6.86203	5.09751
968	157.104	14.7695	6.88967	5.10796
976	158.074	15.0475	6.91785	5.11856
984	159.033	15.341	6.94657	5.12929
992	159.983	15.6514	6.97586	5.14018
1000	160.922	15.9801	7.00573	5.15121
1008	161.852	16.3287	7.03619	5.16239
1016	162.773	16.6988	7.06726	5.17373
1024	163.684	17.0926	7.09895	5.18522
1032	164.587	17.5123	7.13129	5.19687
1040	165.48	17.9603	7.16428	5.20868
1048	166.366	18.4395	7.19795	5.22066
1056	167.242	18.9532	7.23232	5.23279
1064	168.111	19.5051	7.2674	5.24509
1072	168.972	20.0996	7.30321	5.25757
1080	169.825	20.7416	7.33978	5.27021
1088	170.67	21.4371	7.37712	5.28303
1096	171.507	22.1932	7.41527	5.29602
1104	172.338	23.0184	7.45424	5.3092
1112	173.161	23.9233	7.49406	5.32256
1120	173.977	24.9215	7.53476	5.3361
1128	174.786	26.0302	7.57635	5.34983
1136	175.588	27.2721	7.61888	5.36375
1144	176.384	28.6752	7.66237	5.37787
1152	177.173	30.275	7.70684	5.39219
1160	177.955	32.1036	7.75234	5.4067
1168	178.731	34.1697	7.7989	5.42142
1176	179.501	36.5285	7.84654	5.43635
1184	180.265	39.2514	7.89532	5.45148
1192	181.023	42.0921	7.94526	5.46683
1200	181.775	45.036	7.99641	5.4824
1208	182.522	48.0967	8.04881	5.4982
1216	183.262	51.1635	8.10251	5.51421
1224	183.997	54.8151	8.15755	5.53046
1232	184.727	57.8803	8.21398	5.54694
1240	185.451	60.6036	8.27185	5.56366
1248	186.17	63.0965	8.33122	5.58062
1256	186.883	65.4185	8.39215	5.59783
1264	187.592	67.6056	8.45469	5.61529
1272	188.295	69.6821	8.51892	5.633
1280	188.994	71.6648	8.58489	5.65098
1288	189.687	73.5667	8.65268	5.66922
1296	190.376	75.3976	8.72236	5.68773
1304	191.06	77.1654	8.79402	5.70651
1312	191.739	78.8765	8.86774	5.72558
1320	192.414	80.5362	8.9436	5.74493
1328	193.084	82.1491	9.02171	5.76458
1336	193.75	83.7191	9.10216	5.78453
1344	194.411	85.2493	9.18506	5.80477
1352	195.068	86.7427	9.27052	5.82533
1360	195.721	88.2018	9.35867	5.84621
1368	196.369	89.6289	9.44963	5.86741
1376	197.014	91.0259	9.54354	5.88894
1384	197.654	92.3947	9.64055	5.9108
1392	198.29	93.7368	9.74081	5.93301
1400	198.923	95.0537	9.84449	5.95557
1408	199.551	96.3468	9.95177	5.97849
1416	200.176	97.6171	10.0628	6.00178
1424	200.796	98.8659	10.1779	6.02544
1432	201.413	100.094	10.2972	6.04949
1440	202.027	101.303	10.4209	6.07393
1448	202.636	102.493	10.5494	6.09877
1456	203.242	103.665	10.6828	6.12402
1464	203.845	104.819	10.8216	6.14969
1472	204.444	105.957	10.9659	6.17579
1480	205.039	107.08	11.1163	6.20233
1488	205.631	108.187	11.2729	6.22932
1496	206.22	109.279	11.4363	6.25677
1504	206.805	110.357	11.6069	6.28469
1512	207.387	111.421	11.7853	6.3131
1520	207.966	112.472	11.9718	6.34201
1528	208.542	113.511	12.1672	6.37143
1536	209.114	114.537	12.372	6.40136
1544	209.683	115.551	12.587	6.43184
1552	210.249	116.553	12.8129	6.46286
1560	210.813	117.544	13.0506	6.49445
1568	211.373	118.524	13.301	6.52662
1576	211.93	119.494	13.5652	6.55938
1584	212.484	120.453	13.8444	6.59275
1592	213.035	121.403	14.1398	6.62676
1600	213.584	122.342	14.4529	6.6614
1608	214.129	123.272	14.7853	6.69671
1616	214.672	124.193	15.1388	6.73271
1624	215.212	125.105	15.5154	6.76941
1632	215.749	126.008	15.9176	6.80682
1640	216.284	126.903	16.3479	6.84499
1648	216.816	127.79	16.8094	6.88392
1656	217.345	128.668	17.3056	6.92364
1664	217.872	129.538	17.8405	6.96417
1672	218.396	130.401	18.4189	7.00555
1680	218.917	131.256	19.0463	7.04779
1688	219.436	132.103	19.7295	7.09092
1696	219.952	132.944	20.4768	7.13497
1704	220.466	133.777	21.2981	7.17998
1712	220.978	134.604	22.2056	7.22596
1720	221.487	135.423	23.216	7.27297
1728	221.993	136.236	24.3514	7.32102
1736	222.498	137.043	25.6409	7.37016
1744	223	137.843	27.1165	7.42043
1752	223.499	138.637	28.7998	7.47186
1760	223.997	139.425	30.7431	7.52449
1768	224.492	140.207	33.0019	7.57837
1776	224.984	140.984	35.3706	7.63355
1784	225.475	141.754	37.8395	7.69007
1792	225.963	142.519	40.4399	7.74798
1800	226.449	143.278	43.1672	7.80734
1808	226.933	144.032	45.823	7.8682
1816	227.415	144.78	48.5191	7.93063
1824	227.895	145.524	51.7327	7.99467
1832	228.373	146.262	54.4551	8.06041
1840	228.848	146.995	56.8902	8.12791
1848	229.322	147.723	59.1307	8.19724
1856	229.793	148.447	61.2263	8.26848
1864	230.263	149.165	63.207	8.34171
1872	230.73	149.879	65.0929	8.41703
1880	231.196	150.588	66.8983	8.49452
1888	231.659	151.293	68.6341	8.57428
1896	232.121	151.993	70.3085	8.65642
1904	232.581	152.689	71.9282	8.74104
1912	233.039	153.38	73.4988	8.82827
1920	233.495	154.067	75.0247	8.91823
1928	233.949	154.75	76.5097	9.01106
1936	234.401	155.429	77.9573	9.10689
1944	234.851	156.104	79.3701	9.20589
1952	235.3	156.775	80.7508	9.30822
1960	235.747	157.441	82.1014	9.41406
1968	236.192	158.104	83.424	9.52358
1976	236.635	158.763	84.7201	9.637
1984	237.077	159.419	85.9915	9.75454
1992	237.517	160.07	87.2394	9.87643
2000	237.955	160.718	88.4652	10.0029
2008	238.391	161.363	89.67	10.1343
2016	238.826	162.004	90.8548	10.2708
2024	239.259	162.641	92.0206	10.4129
2032	239.69	163.275	93.1682	10.5607
2040	240.12	163.905	94.2986	10.7148
2048	240.548	164.532	95.4124	10.8756
2056	240.975	165.156	96.5104	11.0434
2064	241.4	165.776	97.5932	11.2187
2072	241.823	166.394	98.6614	11.4022
2080	242.245	167.008	99.7155	11.5944
2088	242.665	167.619	100.756	11.7959
2096	243.084	168.226	101.784	12.0075
2104	243.501	168.831	102.799	12.2299
2112	243.917	169.433	103.802	12.464
2120	244.331	170.031	104.793	12.7108
2128	244.744	170.627	105.773	12.9714
2136	245.155	171.22	106.742	13.2468
2144	245.565	171.81	107.7	13.5386
2152	245.973	172.397	108.648	13.8481
2160	246.38	172.981	109.586	14.1771
2168	246.785	173.563	110.515	14.5275
2176	247.19	174.142	111.434	14.9015
2184	247.592	174.718	112.344	15.3015
2192	247.994	175.291	113.245	15.7305
2200	248.393	175.862	114.138	16.1917
2208	248.792	176.43	115.022	16.689
2216	249.189	176.996	115.898	17.227
2224	249.585	177.559	116.766	17.8111
2232	249.979	178.119	117.626	18.4475
2240	250.373	178.677	118.478	19.1443
2248	250.765	179.233	119.324	19.9117
2256	251.155	179.786	120.162	20.7629
2264	251.544	180.337	120.993	21.7152
2272	251.932	180.885	121.817	22.7882
2280	252.319	181.431	122.634	23.9971
2288	252.705	181.975	123.445	25.3742
2296	253.089	182.516	124.25	26.9669
2304	253.472	183.055	125.048	28.8161
2312	253.854	183.592	125.84	30.7484
2320	254.234	184.127	126.626	32.7511
2328	254.613	184.659	127.407	34.8525
2336	254.992	185.189	128.181	37.0904
2344	255.369	185.717	128.95	39.4975
2352	255.744	186.243	129.713	42.0622
2360	256.119	186.767	130.471	44.5804
2368	256.492	187.289	131.224	47.1558
2376	256.865	187.808	131.971	50.2475
2384	257.236	188.326	132.714	52.8629
2392	257.606	188.842	133.451	55.2015
2400	257.975	189.355	134.183	57.3537
2408	258.342	189.867	134.911	59.3673
2416	258.709	190.376	135.634	61.2716
2424	259.074	190.884	136.352	63.0857
2432	259.439	191.39	137.066	64.8234
2440	259.802	191.893	137.775	66.4951
2448	260.164	192.395	138.48	68.1086
2456	260.526	192.895	139.18	69.6704
2464	260.886	193.393	139.876	71.1856
2472	261.245	193.89	140.568	72.6586
2480	261.603	194.384	141.256	74.0929
2488	261.96	194.877	141.94	75.4918
2496	262.316	195.368	142.62	76.8579
2504	262.671	195.857	143.296	78.1935
2512	263.024	196.344	143.968	79.5008
2520	263.377	196.83	144.636	80.7815
2528	263.729	197.314	145.3	82.0373
2536	264.08	197.796	145.961	83.2697
2544	264.43	198.277	146.618	84.4799
2552	264.779	198.756	147.272	85.6692
2560	265.127	199.233	147.922	86.8387
2568	265.474	199.709	148.569	87.9893
2576	265.82	200.183	149.212	89.122
2584	266.165	200.655	149.852	90.2376
2592	266.509	201.126	150.489	91.3368
2600	266.852	201.595	151.122	92.4204
2608	267.194	202.062	151.752	93.489
2616	267.536	202.528	152.379	94.5433
2624	267.876	202.993	153.003	95.5838
2632	268.215	203.456	153.623	96.6111
2640	268.554	203.917	154.241	97.6256
2648	268.892	204.377	154.856	98.6278
2656	269.228	204.836	155.467	99.6182
2664	269.564	205.293	156.076	100.597
2672	269.899	205.748	156.682	101.565
2680	270.233	206.202	157.285	102.522
2688	270.566	206.655	157.885	103.469
2696	270.899	207.106	158.483	104.406
2704	271.23	207.556	159.078	105.333
2712	271.561	208.004	159.67	106.251
2720	271.891	208.451	160.259	107.16
2728	272.22	208.897	160.846	108.06
2736	272.548	209.341	161.43	108.951
2744	272.875	209.784	162.011	109.834
2752	273.201	210.225	162.59	110.709
2760	273.527	210.666	163.167	111.576
2768	273.852	211.104	163.741	112.435
2776	274.176	211.542	164.312	113.287
2784	274.499	211.978	164.882	114.131
2792	274.821	212.413	165.448	114.968
2800	275.143	212.847	166.013	115.798
2808	275.464	213.279	166.575	116.622
2816	275.784	213.71	167.134	117.439
2824	276.103	214.14	167.692	118.249
2832	276.422	214.569	168.247	119.053
2840	276.739	214.996	168.8	119.851
2848	277.056	215.422	169.351	120.643
2856	277.372	215.847	169.9	121.429
2864	277.688	216.271	170.446	122.209
2872	278.002	216.694	170.99	122.984
2880	278.316	217.115	171.532	123.753
2888	278.63	217.535	172.073	124.517
2896	278.942	217.954	172.611	125.275
2904	279.254	218.372	173.147	126.028
2912	279.565	218.789	173.681	126.776
2920	279.875	219.204	174.213	127.519
2928	280.184	219.619	174.743	128.257
2936	280.493	220.032	175.271	128.99
2944	280.801	220.444	175.797	129.719
2952	281.109	220.856	176.321	130.443
2960	281.416	221.266	176.843	131.163
2968	281.722	221.674	177.364	131.878
2976	282.027	222.082	177.882	132.588
2984	282.332	222.489	178.399	133.295
2992	282.636	222.895	178.914	133.997
3000	282.939	223.299	179.427	134.695
3008	283.241	223.703	179.938	135.388
3016	283.543	224.105	180.448	136.078
3024	283.845	224.507	180.956	136.764
3032	284.145	224.907	181.462	137.446
3040	284.445	225.307	181.966	138.125
3048	284.744	225.705	182.469	138.799
3056	285.043	226.103	182.97	139.47
3064	285.341	226.499	183.469	140.137
3072	285.638	226.894	183.966	140.801
3080	285.935	227.289	184.462	141.461
3088	286.231	227.682	184.957	142.118
3096	286.527	228.075	185.45	142.771
3104	286.821	228.466	185.941	143.421
3112	287.116	228.857	186.43	144.067
3120	287.409	229.246	186.918	144.711
3128	287.702	229.635	187.405	145.351
3136	287.995	230.023	187.89	145.988
3144	288.286	230.41	188.373	146.622
3152	288.577	230.795	188.855	147.252
3160	288.868	231.18	189.336	147.88
3168	289.158	231.564	189.815	148.505
3176	289.447	231.947	190.292	149.127
3184	289.736	232.33	190.768	149.746
3192	290.024	232.711	191.243	150.362
3200	290.312	233.091	191.716	150.975
3208	290.599	233.471	192.188	151.585
3216	290.885	233.849	192.658	152.193
3224	291.171	234.227	193.127	152.798
3232	291.456	234.604	193.595	153.4
3240	291.741	234.98	194.061	154
3248	292.025	235.355	194.526	154.597
3256	292.309	235.73	194.989	155.191
3264	292.592	236.103	195.452	155.783
3272	292.874	236.476	195.913	156.373
3280	293.156	236.848	196.372	156.96
3288	293.437	237.219	196.83	157.544
3296	293.718	237.589	197.287	158.126
3304	293.998	237.958	197.743	158.706
3312	294.278	238.327	198.198	159.283
3320	294.557	238.695	198.651	159.858
3328	294.836	239.062	199.103	160.431
3336	295.114	239.428	199.553	161.002
3344	295.392	239.793	200.003	161.57
3352	295.669	240.158	200.451	162.136
3360	295.945	240.521	200.898	162.699
3368	296.221	240.884	201.344	163.261
3376	296.497	241.247	201.789	163.821
3384	296.772	241.608	202.232	164.378
3392	297.046	241.969	202.674	164.933
3400	297.32	242.329	203.116	165.486
3408	297.594	242.688	203.556	166.037
3416	297.867	243.046	203.995	166.587
3424	298.139	243.404	204.432	167.134
3432	298.411	243.761	204.869	167.679
3440	298.683	244.117	205.304	168.222
3448	298.954	244.473	205.739	168.763
3456	299.224	244.828	206.172	169.302
3464	299.494	245.182	206.604	169.84
3472	299.764	245.535	207.035	170.375
3480	300.033	245.888	207.465	170.909
3488	300.302	246.24	207.894	171.441
3496	300.57	246.591	208.322	171.971
3504	300.837	246.941	208.749	172.499
3512	301.104	247.291	209.175	173.025
3520	301.371	247.64	209.6	173.55
3528	301.637	247.989	210.024	174.073
3536	301.903	248.337	210.446	174.594
3544	302.168	248.684	210.868	175.114
3552	302.433	249.03	211.289	175.631
3560	302.698	249.376	211.708	176.147
3568	302.962	249.721	212.127	176.662
3576	303.225	250.066	212.545	177.175
3584	303.488	250.409	212.962	177.686
3592	303.751	250.752	213.378	178.195
3600	304.013	251.095	213.792	178.703
3608	304.275	251.437	214.206	179.21
3616	304.536	251.778	214.619	179.714
3624	304.797	252.118	215.031	180.218
3632	305.057	252.458	215.442	180.719
3640	305.317	252.798	215.853	181.219
3648	305.577	253.136	216.262	181.718
3656	305.836	253.474	216.67	182.215
3664	306.094	253.812	217.077	182.711
3672	306.353	254.148	217.484	183.205
3680	306.611	254.485	217.89	183.698
3688	306.868	254.82	218.294	184.189
3696	307.125	255.155	218.698	184.679
3704	307.382	255.49	219.101	185.168
3712	307.638	255.823	219.503	185.655
3720	307.894	256.156	219.904	186.141
3728	308.149	256.489	220.305	186.625
3736	308.404	256.821	220.704	187.108
3744	308.658	257.152	221.103	187.589
3752	308.913	257.483	221.501	188.07
3760	309.166	257.813	221.898	188.549
3768	309.42	258.143	222.294	189.026
3776	309.673	258.472	222.689	189.503
3784	309.925	258.801	223.084	189.978
3792	310.177	259.129	223.477	190.451
3800	310.429	259.456	223.87	190.924
3808	310.68	259.783	224.262	191.395
3816	310.931	260.109	224.653	191.865
3824	311.182	260.435	225.044	192.334
3832	311.432	260.76	225.434	192.801
3840	311.682	261.084	225.822	193.267
3848	311.932	261.409	226.211	193.732
3856	312.181	261.732	226.598	194.196
3864	312.429	262.055	226.984	194.659
3872	312.678	262.377	227.37	195.12
3880	312.926	262.699	227.755	195.581
3888	313.173	263.021	228.14	196.04
3896	313.421	263.342	228.523	196.498
3904	313.667	263.662	228.906	196.954
3912	313.914	263.982	229.288	197.41
3920	314.16	264.301	229.669	197.865
3928	314.406	264.62	230.05	198.318
3936	314.651	264.938	230.43	198.771
3944	314.896	265.256	230.809	199.222
3952	315.141	265.573	231.187	199.672
3960	315.386	265.89	231.565	200.121
3968	315.63	266.206	231.942	200.569
3976	315.873	266.522	232.318	201.016
3984	316.117	266.837	232.694	201.462
3992	316.36	267.152	233.069	201.907
4000	316.602	267.466	233.443	202.35
4008	316.844	267.78	233.817	202.793
4016	317.086	268.093	234.189	203.235
4024	317.328	268.406	234.562	203.676
4032	317.569	268.718	234.933	204.115
4040	317.81	269.03	235.304	204.554
4048	318.051	269.341	235.674	204.992
4056	318.291	269.652	236.044	205.428
4064	318.531	269.962	236.412	205.864
4072	318.771	270.272	236.781	206.299
4080	319.01	270.582	237.148	206.733
4088	319.249	270.891	237.515	207.166
4096	319.487	271.199	237.881	207.598
4104	319.726	271.507	238.247	208.028
4112	319.964	271.815	238.612	208.458
4120	320.201	272.122	238.976	208.888
4128	320.439	272.429	239.34	209.316
4136	320.676	272.735	239.703	209.743
4144	320.912	273.041	240.065	210.169
4152	321.149	273.346	240.427	210.595
4160	321.385	273.651	240.789	211.019
4168	321.621	273.956	241.149	211.443
4176	321.856	274.26	241.509	211.866
4184	322.091	274.563	241.869	212.287
4192	322.326	274.867	242.227	212.708
4200	322.561	275.169	242.586	213.129
4208	322.795	275.472	242.943	213.548
4216	323.029	275.773	243.3	213.966
4224	323.262	276.075	243.657	214.384
4232	323.496	276.376	244.013	214.801
4240	323.729	276.677	244.368	215.216
4248	323.961	276.977	244.723	215.631
4256	324.194	277.277	245.077	216.046
4264	324.426	277.576	245.43	216.459
4272	324.658	277.875	245.783	216.872
4280	324.889	278.173	246.136	217.283
4288	325.121	278.471	246.488	217.694
4296	325.352	278.769	246.839	218.105
4304	325.582	279.066	247.19	218.514
4312	325.813	279.363	247.54	218.923
4320	326.043	279.66	247.89	219.33
4328	326.273	279.956	248.239	219.737
4336	326.502	280.252	248.588	220.144
4344	326.731	280.547	248.936	220.549
4352	326.96	280.842	249.283	220.954
4360	327.189	281.137	249.63	221.358
4368	327.418	281.431	249.977	221.761
4376	327.646	281.724	250.323	222.164
4384	327.874	282.018	250.668	222.565
4392	328.101	282.311	251.013	222.966
4400	328.328	282.603	251.357	223.367
4408	328.556	282.896	251.701	223.766
4416	328.782	283.187	252.045	224.165
4424	329.009	283.479	252.387	224.563
4432	329.235	283.77	252.73	224.96
4440	329.461	284.061	253.072	225.357
4448	329.687	284.351	253.413	225.753
4456	329.912	284.641	253.754	226.148
4464	330.137	284.931	254.094	226.543
4472	330.362	285.22	254.434	226.937
4480	330.587	285.509	254.773	227.33
4488	330.811	285.797	255.112	227.722
4496	331.036	286.085	255.451	228.114
4504	331.259	286.373	255.788	228.505
4512	331.483	286.661	256.126	228.896
4520	331.706	286.948	256.463	229.286
4528	331.93	287.235	256.799	229.675
4536	332.152	287.521	257.135	230.063
4544	332.375	287.807	257.471	230.451
4552	332.597	288.093	257.806	230.838
4560	332.82	288.378	258.141	231.225
4568	333.041	288.663	258.475	231.611
4576	333.263	288.948	258.808	231.996
4584	333.485	289.232	259.142	232.38
4592	333.706	289.516	259.474	232.764
4600	333.927	289.8	259.807	233.148
4608	334.147	290.083	260.138	233.531
4616	334.368	290.366	260.47	233.913
4624	334.588	290.648	260.801	234.294
4632	334.808	290.931	261.131	234.675
4640	335.027	291.213	261.461	235.055
4648	335.247	291.494	261.791	235.435
4656	335.466	291.776	262.12	235.814
4664	335.685	292.057	262.449	236.193
4672	335.904	292.337	262.777	236.57
4680	336.122	292.618	263.105	236.948
4688	336.341	292.898	263.433	237.324
4696	336.559	293.177	263.76	237.701
4704	336.777	293.457	264.086	238.076
4712	336.994	293.736	264.413	238.451
4720	337.211	294.014	264.738	238.825
4728	337.429	294.293	265.064	239.199
4736	337.646	294.571	265.389	239.572
4744	337.862	294.849	265.713	239.945
4752	338.079	295.126	266.037	240.317
4760	338.295	295.403	266.361	240.689
4768	338.511	295.68	266.685	241.06
4776	338.727	295.957	267.007	241.43
4784	338.942	296.233	267.33	241.8
4792	339.158	296.509	267.652	242.17
4800	339.373	296.785	267.974	242.538
4808	339.588	297.06	268.295	242.907
4816	339.802	297.335	268.616	243.274
4824	340.017	297.61	268.937	243.642
4832	340.231	297.884	269.257	244.008
4840	340.445	298.158	269.576	244.374
4848	340.659	298.432	269.896	244.74
4856	340.873	298.706	270.215	245.105
4864	341.086	298.979	270.533	245.47
4872	341.299	299.252	270.852	245.834
4880	341.512	299.525	271.169	246.197
4888	341.725	299.797	271.487	246.56
4896	341.938	300.069	271.804	246.923
4904	342.15	300.341	272.121	247.285
4912	342.362	300.613	272.437	247.647
4920	342.574	300.884	272.753	248.008
4928	342.786	301.155	273.068	248.368
4936	342.998	301.426	273.384	248.728
4944	343.209	301.696	273.698	249.088
4952	343.42	301.966	274.013	249.447
4960	343.631	302.236	274.327	249.805
4968	343.842	302.506	274.641	250.163
4976	344.052	302.775	274.954	250.521
4984	344.263	303.044	275.267	250.878
4992	344.473	303.313	275.58	251.235
5000	344.683	303.582	275.892	251.591
5008	344.893	303.85	276.204	251.947
5016	345.102	304.118	276.516	252.302
5024	345.312	304.385	276.827	252.657
5032	345.521	304.653	277.138	253.011
5040	345.73	304.92	277.449	253.365
5048	345.939	305.187	277.759	253.719
5056	346.147	305.454	278.069	254.072
5064	346.356	305.72	278.379	254.424
5072	346.564	305.986	278.688	254.776
5080	346.772	306.252	278.997	255.128
5088	346.98	306.518	279.305	255.479
5096	347.188	306.783	279.614	255.83
5104	347.395	307.048	279.921	256.18
5112	347.602	307.313	280.229	256.53
5120	347.809	307.578	280.536	256.879
5128	348.016	307.842	280.843	257.228
5136	348.223	308.106	281.15	257.577
5144	348.43	308.37	281.456	257.925
5152	348.636	308.634	281.762	258.272
5160	348.842	308.897	282.068	258.62
5168	349.048	309.16	282.373	258.967
5176	349.254	309.423	282.678	259.313
5184	349.46	309.686	282.983	259.659
5192	349.665	309.948	283.287	260.005
5200	349.871	310.21	283.591	260.35
5208	350.076	310.472	283.895	260.695
5216	350.281	310.734	284.198	261.039
5224	350.486	310.995	284.501	261.383
5232	350.69	311.256	284.804	261.726
5240	350.895	311.517	285.107	262.069
5248	351.099	311.778	285.409	262.412
5256	351.303	312.038	285.711	262.755
5264	351.507	312.299	286.012	263.096
5272	351.711	312.559	286.313	263.438
5280	351.914	312.818	286.614	263.779
5288	352.118	313.078	286.915	264.12
5296	352.321	313.337	287.215	264.46
5304	352.524	313.596	287.516	264.8
5312	352.727	313.855	287.815	265.14
5320	352.93	314.114	288.115	265.479
5328	353.132	314.372	288.414	265.818
5336	353.335	314.63	288.713	266.156
5344	353.537	314.888	289.012	266.494
5352	353.739	315.146	289.31	266.832
5360	353.941	315.404	289.608	267.169
5368	354.143	315.661	289.906	267.506
5376	354.344	315.918	290.203	267.843
5384	354.546	316.175	290.5	268.179
5392	354.747	316.431	290.797	268.515
5400	354.948	316.688	291.094	268.85
5408	355.149	316.944	291.39	269.185
5416	355.35	317.2	291.686	269.52
5424	355.55	317.456	291.982	269.855
5432	355.751	317.711	292.278	270.189
5440	355.951	317.967	292.573	270.522
5448	356.151	318.222	292.868	270.856
5456	356.351	318.477	293.163	271.188
5464	356.551	318.731	293.457	271.521
5472	356.751	318.986	293.751	271.853
5480	356.95	319.24	294.045	272.185
5488	357.15	319.494	294.339	272.517
5496	357.349	319.748	294.632	272.848
5504	357.548	320.002	294.925	273.179
5512	357.747	320.255	295.218	273.509
5520	357.946	320.508	295.511	273.84
5528	358.145	320.762	295.803	274.169
5536	358.343	321.014	296.095	274.499
5544	358.541	321.267	296.387	274.828
5552	358.74	321.519	296.678	275.157
5560	358.938	321.772	296.97	275.486
5568	359.135	322.024	297.261	275.814
5576	359.333	322.276	297.551	276.142
5584	359.531	322.527	297.842	276.469
5592	359.728	322.779	298.132	276.796
5600	359.926	323.03	298.422	277.123
5608	360.123	323.281	298.712	277.45
5616	360.32	323.532	299.002	277.776
5624	360.517	323.782	299.291	278.102
5632	360.713	324.033	299.58	278.428
5640	360.91	324.283	299.869	278.753
5648	361.106	324.533	300.157	279.078
5656	361.303	324.783	300.445	279.402
5664	361.499	325.033	300.734	279.727
5672	361.695	325.282	301.021	280.051
5680	361.891	325.532	301.309	280.375
5688	362.087	325.781	301.596	280.698
5696	362.282	326.03	301.883	281.021
5704	362.478	326.278	302.17	281.344
5712	362.673	326.527	302.457	281.666
5720	362.868	326.775	302.743	281.989
5728	363.063	327.024	303.029	282.31
5736	363.258	327.272	303.315	282.632
5744	363.453	327.52	303.601	282.953
5752	363.648	327.767	303.886	283.274
5760	363.842	328.015	304.172	283.595
5768	364.037	328.262	304.457	283.915
5776	364.231	328.509	304.741	284.236
5784	364.425	328.756	305.026	284.555
5792	364.619	329.003	305.31	284.875
5800	364.813	329.249	305.594	285.194
5808	365.007	329.496	305.878	285.513
5816	365.2	329.742	306.162	285.832
5824	365.394	329.988	306.445	286.15
5832	365.587	330.234	306.728	286.468
5840	365.78	330.48	307.011	286.786
5848	365.973	330.725	307.294	287.104
5856	366.166	330.971	307.576	287.421
5864	366.359	331.216	307.859	287.738
5872	366.552	331.461	308.141	288.055
5880	366.744	331.706	308.423	288.371
5888	366.937	331.95	308.704	288.687
5896	367.129	332.195	308.986	289.003
5904	367.321	332.439	309.267	289.319
5912	367.514	332.683	309.548	289.634
5920	367.705	332.927	309.829	289.949
5928	367.897	333.171	310.11	290.264
5936	368.089	333.415	310.39	290.579
5944	368.281	333.658	310.67	290.893
5952	368.472	333.902	310.95	291.207
5960	368.663	334.145	311.23	291.521
5968	368.855	334.388	311.509	291.834
5976	369.046	334.631	311.789	292.147
5984	369.237	334.873	312.068	292.46
5992	369.428	335.116	312.347	292.773
6000	369.618	335.358	312.626	293.085
6008	369.809	335.6	312.904	293.398
6016	369.999	335.842	313.182	293.71
6024	370.19	336.084	313.461	294.021
6032	370.38	336.326	313.738	294.333
6040	370.57	336.568	314.016	294.644
6048	370.76	336.809	314.294	294.955
6056	370.95	337.05	314.571	295.265
6064	371.14	337.291	314.848	295.576
6072	371.33	337.532	315.125	295.886
6080	371.519	337.773	315.402	296.196
6088	371.709	338.014	315.678	296.506
6096	371.898	338.254	315.955	296.815
6104	372.087	338.495	316.231	297.124
6112	372.276	338.735	316.507	297.433
6120	372.466	338.975	316.783	297.742
6128	372.654	339.215	317.058	298.05
6136	372.843	339.454	317.334	298.359
6144	373.032	339.694	317.609	298.667
6152	373.22	339.933	317.884	298.974
6160	373.409	340.173	318.159	299.282
6168	373.597	340.412	318.434	299.589
6176	373.785	340.651	318.708	299.896
6184	373.974	340.89	318.982	300.203
6192	374.162	341.128	319.256	300.51
6200	374.349	341.367	319.53	300.816
6208	374.537	341.605	319.804	301.122
6216	374.725	341.844	320.078	301.428
6224	374.913	342.082	320.351	301.734
6232	375.1	342.32	320.624	302.039
6240	375.287	342.557	320.897	302.344
6248	375.475	342.795	321.17	302.649
6256	375.662	343.033	321.443	302.954
6264	375.849	343.27	321.715	303.259
6272	376.036	343.507	321.987	303.563
6280	376.223	343.744	322.26	303.867
6288	376.409	343.981	322.532	304.171
6296	376.596	344.218	322.803	304.475
6304	376.783	344.455	323.075	304.778
6312	376.969	344.692	323.346	305.081
6320	377.155	344.928	323.618	305.384
6328	377.342	345.164	323.889	305.687
6336	377.528	345.4	324.16	305.99
6344	377.714	345.636	324.43	306.292
6352	377.9	345.872	324.701	306.594
6360	378.085	346.108	324.971	306.896
6368	378.271	346.344	325.242	307.198
6376	378.457	346.579	325.512	307.499
6384	378.642	346.814	325.782	307.801
6392	378.828	347.05	326.051	308.102
6400	379.013	347.285	326.321	308.403
6408	379.198	347.52	326.59	308.703
6416	379.383	347.754	326.86	309.004
6424	379.568	347.989	327.129	309.304
6432	379.753	348.224	327.398	309.604
6440	379.938	348.458	327.666	309.904
6448	380.123	348.692	327.935	310.204
6456	380.308	348.927	328.203	310.503
6464	380.492	349.161	328.472	310.802
6472	380.677	349.395	328.74	311.101
6480	380.861	349.628	329.008	311.4
6488	381.045	349.862	329.275	311.699
6496	381.229	350.096	329.543	311.997
6504	381.413	350.329	329.81	312.296
6512	381.597	350.562	330.078	312.594
6520	381.781	350.795	330.345	312.892
6528	381.965	351.028	330.612	313.189
6536	382.149	351.261	330.879	313.487
6544	382.332	351.494	331.146	313.784
6552	382.516	351.727	331.412	314.081
6560	382.699	351.959	331.678	314.378
6568	382.883	352.192	331.945	314.675
6576	383.066	352.424	332.211	314.971
6584	383.249	352.656	332.477	315.268
6592	383.432	352.888	332.742	315.564
6600	383.615	353.12	333.008	315.86
6608	383.798	353.352	333.274	316.156
6616	383.981	353.584	333.539	316.451
6624	384.163	353.815	333.804	316.747
6632	384.346	354.047	334.069	317.042
6640	384.529	354.278	334.334	317.337
6648	384.711	354.509	334.599	317.632
6656	384.893	354.74	334.863	317.926
6664	385.076	354.971	335.128	318.221
6672	385.258	355.202	335.392	318.515
6680	385.44	355.433	335.656	318.809
6688	385.622	355.663	335.92	319.103
6696	385.804	355.894	336.184	319.397
6704	385.986	356.124	336.448	319.691
6712	386.167	356.355	336.711	319.984
6720	386.349	356.585	336.975	320.277
6728	386.531	356.815	337.238	320.57
6736	386.712	357.045	337.501	320.863
6744	386.893	357.275	337.764	321.156
6752	387.075	357.504	338.027	321.449
6760	387.256	357.734	338.29	321.741
6768	387.437	357.963	338.553	322.033
6776	387.618	358.193	338.815	322.325
6784	387.799	358.422	339.077	322.617
6792	387.98	358.651	339.34	322.909
6800	388.161	358.88	339.602	323.2
6808	388.342	359.109	339.864	323.492
6816	388.522	359.338	340.125	323.783
6824	388.703	359.567	340.387	324.074
6832	388.883	359.796	340.649	324.365
6840	389.064	360.024	340.91	324.655
6848	389.244	360.252	341.171	324.946
6856	389.424	360.481	341.432	325.236
6864	389.605	360.709	341.693	325.526
6872	389.785	360.937	341.954	325.816
6880	389.965	361.165	342.215	326.106
6888	390.145	361.393	342.475	326.396
6896	390.325	361.621	342.736	326.686
6904	390.504	361.848	342.996	326.975
6912	390.684	362.076	343.256	327.264
6920	390.864	362.303	343.517	327.553
6928	391.043	362.531	343.777	327.842
6936	391.223	362.758	344.036	328.131
6944	391.402	362.985	344.296	328.42
6952	391.581	363.212	344.556	328.708
6960	391.761	363.439	344.815	328.996
6968	391.94	363.666	345.074	329.284
6976	392.119	363.893	345.334	329.572
6984	392.298	364.119	345.593	329.86
6992	392.477	364.346	345.852	330.148
7000	392.656	364.572	346.11	330.435
7008	392.835	364.799	346.369	330.723
7016	393.013	365.025	346.628	331.01
7024	393.192	365.251	346.886	331.297
7032	393.371	365.477	347.144	331.584
7040	393.549	365.703	347.403	331.871
7048	393.727	365.929	347.661	332.157
7056	393.906	366.155	347.919	332.444
7064	394.084	366.38	348.176	332.73
7072	394.262	366.606	348.434	333.016
7080	394.44	366.831	348.692	333.302
7088	394.618	367.057	348.949	333.588
7096	394.796	367.282	349.207	333.874
7104	394.974	367.507	349.464	334.159
7112	395.152	367.732	349.721	334.445
7120	395.33	367.957	349.978	334.73
7128	395.508	368.182	350.235	335.015
7136	395.685	368.407	350.492	335.3
7144	395.863	368.632	350.748	335.585
7152	396.04	368.856	351.005	335.87
7160	396.218	369.081	351.261	336.154
7168	396.395	369.305	351.518	336.439
7176	396.572	369.53	351.774	336.723
7184	396.75	369.754	352.03	337.007
7192	396.927	369.978	352.286	337.291
7200	397.104	370.202	352.542	337.575
7208	397.281	370.426	352.798	337.859
7216	397.458	370.65	353.053	338.142
7224	397.635	370.874	353.309	338.426
7232	397.812	371.098	353.564	338.709
7240	397.988	371.321	353.82	338.992
7248	398.165	371.545	354.075	339.276
7256	398.342	371.768	354.33	339.558
7264	398.518	371.992	354.585	339.841
7272	398.695	372.215	354.84	340.124
7280	398.871	372.438	355.094	340.406
7288	399.047	372.661	355.349	340.689
7296	399.224	372.884	355.604	340.971
7304	399.4	373.107	355.858	341.253
7312	399.576	373.33	356.112	341.535
7320	399.752	373.553	356.367	341.817
7328	399.928	373.775	356.621	342.099
7336	400.104	373.998	356.875	342.38
7344	400.28	374.22	357.129	342.662
7352	400.456	374.443	357.383	342.943
7360	400.632	374.665	357.636	343.224
7368	400.807	374.887	357.89	343.506
7376	400.983	375.109	358.143	343.787
7384	401.158	375.331	358.397	344.067
7392	401.334	375.553	358.65	344.348
7400	401.509	375.775	358.903	344.629
7408	401.685	375.997	359.156	344.909
7416	401.86	376.219	359.409	345.189
7424	402.035	376.441	359.662	345.47
7432	402.211	376.662	359.915	345.75
7440	402.386	376.884	360.168	346.03
7448	402.561	377.105	360.42	346.31
7456	402.736	377.326	360.673	346.589
7464	402.911	377.548	360.925	346.869
7472	403.086	377.769	361.177	347.148
7480	403.261	377.99	361.43	347.428
7488	403.435	378.211	361.682	347.707
7496	403.61	378.432	361.934	347.986
7504	403.785	378.653	362.186	348.265
7512	403.959	378.873	362.437	348.544
7520	404.134	379.094	362.689	348.823
7528	404.308	379.315	362.941	349.101
7536	404.483	379.535	363.192	349.38
7544	404.657	379.756	363.444	349.658
7552	404.831	379.976	363.695	349.937
7560	405.006	380.196	363.946	350.215
7568	405.18	380.417	364.197	350.493
7576	405.354	380.637	364.448	350.771
7584	405.528	380.857	364.699	351.049
7592	405.702	381.077	364.95	351.326
7600	405.876	381.297	365.201	351.604
7608	406.05	381.517	365.451	351.881
7616	406.224	381.736	365.702	352.159
7624	406.398	381.956	365.953	352.436
7632	406.571	382.176	366.203	352.713
7640	406.745	382.395	366.453	352.99
7648	406.919	382.615	366.703	353.267
7656	407.092	382.834	366.953	353.544
7664	407.266	383.053	367.204	353.821
7672	407.439	383.273	367.453	354.097
7680	407.612	383.492	367.703	354.374
7688	407.786	383.711	367.953	354.65
7696	407.959	383.93	368.203	354.926
7704	408.132	384.149	368.452	355.203
7712	408.306	384.368	368.702	355.479
7720	408.479	384.587	368.951	355.755
7728	408.652	384.805	369.2	356.03
7736	408.825	385.024	369.45	356.306
7744	408.998	385.243	369.699	356.582
7752	409.171	385.461	369.948	356.857
7760	409.344	385.68	370.197	357.133
7768	409.516	385.898	370.446	357.408
7776	409.689	386.116	370.694	357.683
7784	409.862	386.335	370.943	357.958
7792	410.034	386.553	371.192	358.233
7800	410.207	386.771	371.44	358.508
7808	410.38	386.989	371.689	358.783
7816	410.552	387.207	371.937	359.058
7824	410.724	387.425	372.185	359.332
7832	410.897	387.643	372.434	359.607
7840	411.069	387.86	372.682	359.881
7848	411.242	388.078	372.93	360.155
7856	411.414	388.296	373.178	360.43
7864	411.586	388.513	373.425	360.704
7872	411.758	388.731	373.673	360.978
7880	411.93	388.948	373.921	361.251
7888	412.102	389.166	374.169	361.525
7896	412.274	389.383	374.416	361.799
7904	412.446	389.6	374.664	362.073
7912	412.618	389.817	374.911	362.346
7920	412.79	390.034	375.158	362.619
7928	412.962	390.251	375.405	362.893
7936	413.133	390.468	375.653	363.166
7944	413.305	390.685	375.9	363.439
7952	413.477	390.902	376.147	363.712
7960	413.648	391.119	376.393	363.985
7968	413.82	391.336	376.64	364.258
7976	413.991	391.552	376.887	364.53
7984	414.163	391.769	377.134	364.803
7992	414.334	391.985	377.38	365.075
8000	414.506	392.202	377.627	365.348
8008	414.677	392.418	377.873	365.62
8016	414.848	392.635	378.12	365.892
8024	415.019	392.851	378.366	366.165
8032	415.19	393.067	378.612	366.437
8040	415.362	393.283	378.858	366.709
8048	415.533	393.499	379.104	366.981
8056	415.704	393.715	379.35	367.252
8064	415.875	393.931	379.596	367.524
8072	416.046	394.147	379.842	367.796
8080	416.217	394.363	380.088	368.067
8088	416.387	394.579	380.333	368.339
8096	416.558	394.795	380.579	368.61
8104	416.729	395.01	380.824	368.881
8112	416.9	395.226	381.07	369.152
8120	417.07	395.442	381.315	369.423
8128	417.241	395.657	381.561	369.694
8136	417.411	395.872	381.806	369.965
8144	417.582	396.088	382.051	370.236
8152	417.752	396.303	382.296	370.507
8160	417.923	396.518	382.541	370.777
8168	418.093	396.734	382.786	371.048
8176	418.264	396.949	383.031	371.318
8184	418.434	397.164	383.276	371.589
8192	418.604	397.379	383.52	371.859
8200	418.774	397.594	383.765	372.129
8208	418.945	397.809	384.01	372.399
8216	419.115	398.023	384.254	372.669
8224	419.285	398.238	384.499	372.939
8232	419.455	398.453	384.743	373.209
8240	419.625	398.668	384.987	373.479
8248	419.795	398.882	385.232	373.748
8256	419.965	399.097	385.476	374.018
8264	420.135	399.311	385.72	374.288
8272	420.304	399.526	385.964	374.557
8280	420.474	399.74	386.208	374.826
8288	420.644	399.955	386.452	375.096
8296	420.814	400.169	386.696	375.365
8304	420.983	400.383	386.939	375.634
8312	421.153	400.597	387.183	375.903
8320	421.323	400.811	387.427	376.172
8328	421.492	401.025	387.67	376.441
8336	421.662	401.239	387.914	376.709
8344	421.831	401.453	388.157	376.978
8352	422	401.667	388.401	377.247
8360	422.17	401.881	388.644	377.515
8368	422.339	402.095	388.887	377.784
8376	422.509	402.309	389.13	378.052
8384	422.678	402.522	389.374	378.321
8392	422.847	402.736	389.617	378.589
8400	423.016	402.95	389.86	378.857
8408	423.185	403.163	390.103	379.125
8416	423.354	403.377	390.345	379.393
8424	423.523	403.59	390.588	379.661
8432	423.693	403.804	390.831	379.929
8440	423.861	404.017	391.074	380.197
8448	424.03	404.23	391.316	380.464
8456	424.199	404.443	391.559	380.732
8464	424.368	404.657	391.801	380.999
8472	424.537	404.87	392.044	381.267
8480	424.706	405.083	392.286	381.534
8488	424.875	405.296	392.528	381.802
8496	425.043	405.509	392.771	382.069
8504	425.212	405.722	393.013	382.336
8512	425.381	405.935	393.255	382.603
8520	425.549	406.147	393.497	382.87
8528	425.718	406.36	393.739	383.137
8536	425.886	406.573	393.981	383.404
8544	426.055	406.786	394.223	383.671
8552	426.223	406.998	394.464	383.938
8560	426.392	407.211	394.706	384.204
8568	426.56	407.423	394.948	384.471
8576	426.728	407.636	395.19	384.737
8584	426.897	407.848	395.431	385.004
8592	427.065	408.061	395.673	385.27
8600	427.233	408.273	395.914	385.536
8608	427.401	408.485	396.155	385.803
8616	427.57	408.698	396.397	386.069
8624	427.738	408.91	396.638	386.335
8632	427.906	409.122	396.879	386.601
8640	428.074	409.334	397.121	386.867
8648	428.242	409.546	397.362	387.133
8656	428.41	409.758	397.603	387.399
8664	428.578	409.97	397.844	387.664
8672	428.746	410.182	398.085	387.93
8680	428.914	410.394	398.326	388.196
8688	429.081	410.606	398.566	388.461
8696	429.249	410.817	398.807	388.727
8704	429.417	411.029	399.048	388.992
8712	429.585	411.241	399.289	389.257
8720	429.753	411.452	399.529	389.523
8728	429.92	411.664	399.77	389.788
8736	430.088	411.876	400.01	390.053
8744	430.255	412.087	400.251	390.318
8752	430.423	412.299	400.491	390.583
8760	430.591	412.51	400.731	390.848
8768	430.758	412.721	400.972	391.113
8776	430.926	412.933	401.212	391.378
8784	431.093	413.144	401.452	391.643
8792	431.26	413.355	401.692	391.907
8800	431.428	413.566	401.932	392.172
8808	431.595	413.778	402.172	392.437
8816	431.762	413.989	402.412	392.701
8824	431.93	414.2	402.652	392.965
8832	432.097	414.411	402.892	393.23
8840	432.264	414.622	403.132	393.494
8848	432.431	414.833	403.372	393.758
8856	432.598	415.044	403.611	394.023
8864	432.766	415.255	403.851	394.287
8872	432.933	415.465	404.091	394.551
8880	433.1	415.676	404.33	394.815
8888	433.267	415.887	404.57	395.079
8896	433.434	416.098	404.809	395.343
8904	433.601	416.308	405.048	395.606
8912	433.768	416.519	405.288	395.87
8920	433.934	416.729	405.527	396.134
8928	434.101	416.94	405.766	396.398
8936	434.268	417.15	406.006	396.661
8944	434.435	417.361	406.245	396.925
8952	434.602	417.571	406.484	397.188
8960	434.768	417.782	406.723	397.452
8968	434.935	417.992	406.962	397.715
8976	435.102	418.202	407.201	397.978
8984	435.269	418.413	407.44	398.241
8992	435.435	418.623	407.679	398.505
9000	435.602	418.833	407.917	398.768
9008	435.768	419.043	408.156	399.031
9016	435.935	419.253	408.395	399.294
9024	436.101	419.463	408.633	399.557
9032	436.268	419.673	408.872	399.82
9040	436.434	419.883	409.111	400.082
9048	436.601	420.093	409.349	400.345
9056	436.767	420.303	409.588	400.608
9064	436.933	420.513	409.826	400.871
9072	437.1	420.723	410.064	401.133
9080	437.266	420.932	410.303	401.396
9088	437.432	421.142	410.541	401.658
9096	437.599	421.352	410.779	401.921
9104	437.765	421.562	411.018	402.183
9112	437.931	421.771	411.256	402.445
9120	438.097	421.981	411.494	402.708
9128	438.263	422.19	411.732	402.97
9136	438.429	422.4	411.97	403.232
9144	438.595	422.609	412.208	403.494
9152	438.761	422.819	412.446	403.756
9160	438.927	423.028	412.684	404.018
9168	439.093	423.238	412.922	404.28
9176	439.259	423.447	413.159	404.542
9184	439.425	423.656	413.397	404.804
9192	439.591	423.866	413.635	405.066
9200	439.757	424.075	413.872	405.327
9208	439.923	424.284	414.11	405.589
9216	440.089	424.493	414.348	405.851
9224	440.255	424.702	414.585	406.112
9232	440.42	424.911	414.823	406.374
9240	440.586	425.12	415.06	406.635
9248	440.752	425.329	415.298	406.897
9256	440.917	425.538	415.535	407.158
9264	441.083	425.747	415.772	407.419
9272	441.249	425.956	416.01	407.681
9280	441.414	426.165	416.247	407.942
9288	441.58	426.374	416.484	408.203
9296	441.746	426.583	416.721	408.464
9304	441.911	426.792	416.958	408.725
9312	442.077	427	417.195	408.986
9320	442.242	427.209	417.432	409.247
9328	442.407	427.418	417.669	409.508
9336	442.573	427.626	417.906	409.769
9344	442.738	427.835	418.143	410.03
9352	442.904	428.043	418.38	410.291
9360	443.069	428.252	418.617	410.551
9368	443.234	428.461	418.854	410.812
9376	443.4	428.669	419.09	411.073
9384	443.565	428.877	419.327	411.333
9392	443.73	429.086	419.564	411.594
9400	443.895	429.294	419.8	411.854
9408	444.061	429.503	420.037	412.115
9416	444.226	429.711	420.274	412.375
9424	444.391	429.919	420.51	412.635
9432	444.556	430.127	420.747	412.896
9440	444.721	430.336	420.983	413.156
9448	444.886	430.544	421.219	413.416
9456	445.051	430.752	421.456	413.676
9464	445.216	430.96	421.692	413.936
9472	445.381	431.168	421.928	414.197
9480	445.546	431.376	422.165	414.457
9488	445.711	431.584	422.401	414.717
9496	445.876	431.792	422.637	414.977
9504	446.041	432	422.873	415.236
9512	446.206	432.208	423.109	415.496
9520	446.371	432.416	423.345	415.756
9528	446.536	432.624	423.581	416.016
9536	446.701	432.832	423.817	416.276
9544	446.866	433.04	424.053	416.535
9552	447.03	433.247	424.289	416.795
9560	447.195	433.455	424.525	417.054
9568	447.36	433.663	424.761	417.314
9576	447.525	433.871	424.997	417.573
9584	447.689	434.078	425.233	417.833
9592	447.854	434.286	425.468	418.092
9600	448.019	434.494	425.704	418.352
9608	448.183	434.701	425.94	418.611
9616	448.348	434.909	426.175	418.87
9624	448.512	435.116	426.411	419.13
9632	448.677	435.324	426.646	419.389
9640	448.842	435.531	426.882	419.648
9648	449.006	435.739	427.117	419.907
9656	449.171	435.946	427.353	420.166
9664	449.335	436.153	427.588	420.425
9672	449.499	436.361	427.824	420.684
9680	449.664	436.568	428.059	420.943
9688	449.828	436.775	428.294	421.202
9696	449.993	436.983	428.53	421.461
9704	450.157	437.19	428.765	421.72
9712	450.321	437.397	429	421.979
9720	450.486	437.604	429.235	422.237
9728	450.65	437.812	429.47	422.496
9736	450.814	438.019	429.706	422.755
9744	450.979	438.226	429.941	423.013
9752	451.143	438.433	430.176	423.272
9760	451.307	438.64	430.411	423.53
9768	451.471	438.847	430.646	423.789
9776	451.635	439.054	430.881	424.047
9784	451.8	439.261	431.116	424.306
9792	451.964	439.468	431.35	424.564
9800	452.128	439.675	431.585	424.823
9808	452.292	439.882	431.82	425.081
9816	452.456	440.089	432.055	425.339
9824	452.62	440.295	432.29	425.598
9832	452.784	440.502	432.524	425.856
9840	452.948	440.709	432.759	426.114
9848	453.112	440.916	432.994	426.372
9856	453.276	441.123	433.228	426.63
9864	453.44	441.329	433.463	426.888
9872	453.604	441.536	433.698	427.146
9880	453.768	441.743	433.932	427.404
9888	453.932	441.949	434.167	427.662
9896	454.096	442.156	434.401	427.92
9904	454.26	442.362	434.636	428.178
9912	454.424	442.569	434.87	428.436
9920	454.587	442.776	435.104	428.694
9928	454.751	442.982	435.339	428.951
9936	454.915	443.189	435.573	429.209
9944	455.079	443.395	435.808	429.467
9952	455.243	443.601	436.042	429.725
9960	455.406	443.808	436.276	429.982
9968	455.57	444.014	436.51	430.24
9976	455.734	444.221	436.744	430.497
9984	455.898	444.427	436.979	430.755
9992	456.061	444.633	437.213	431.012
10000	456.225	444.84	437.447	431.27
10008	456.388	445.046	437.681	431.527
10016	456.552	445.252	437.915	431.785
10024	456.716	445.458	438.149	432.042
10032	456.879	445.665	438.383	432.299
10040	457.043	445.871	438.617	432.557
10048	457.206	446.077	438.851	432.814
10056	457.37	446.283	439.085	433.071
10064	457.533	446.489	439.319	433.328
10072	457.697	446.695	439.553	433.586
10080	457.86	446.901	439.786	433.843
10088	458.024	447.107	440.02	434.1
10096	458.187	447.313	440.254	434.357
10104	458.351	447.52	440.488	434.614
10112	458.514	447.725	440.722	434.871
10120	458.678	447.931	440.955	435.128
10128	458.841	448.137	441.189	435.385
10136	459.004	448.343	441.423	435.642
10144	459.168	448.549	441.656	435.899
10152	459.331	448.755	441.89	436.155
10160	459.494	448.961	442.123	436.412
10168	459.658	449.167	442.357	436.669
10176	459.821	449.373	442.59	436.926
10184	459.984	449.578	442.824	437.182
10192	460.147	449.784	443.057	437.439
10200	460.311	449.99	443.291	437.696
10208	460.474	450.196	443.524	437.952
10216	460.637	450.401	443.758	438.209
10224	460.8	450.607	443.991	438.466
10232	460.963	450.813	444.224	438.722
10240	461.127	451.018	444.458	438.979
10248	461.29	451.224	444.691	439.235
10256	461.453	451.43	444.924	439.492
10264	461.616	451.635	445.157	439.748
10272	461.779	451.841	445.391	440.004
10280	461.942	452.046	445.624	440.261
10288	462.105	452.252	445.857	440.517
10296	462.268	452.457	446.09	440.774
10304	462.431	452.663	446.323	441.03
10312	462.594	452.868	446.556	441.286
10320	462.757	453.074	446.789	441.542
10328	462.92	453.279	447.022	441.798
10336	463.083	453.485	447.256	442.055
10344	463.246	453.69	447.489	442.311
10352	463.409	453.895	447.722	442.567
10360	463.572	454.101	447.954	442.823
10368	463.735	454.306	448.187	443.079
10376	463.898	454.511	448.42	443.335
10384	464.061	454.717	448.653	443.591
10392	464.224	454.922	448.886	443.847
10400	464.387	455.127	449.119	444.103
10408	464.55	455.333	449.352	444.359
10416	464.712	455.538	449.585	444.615
10424	464.875	455.743	449.817	444.871
10432	465.038	455.948	450.05	445.127
10440	465.201	456.153	450.283	445.382
10448	465.364	456.359	450.516	445.638
10456	465.526	456.564	450.748	445.894
10464	465.689	456.769	450.981	446.15
10472	465.852	456.974	451.214	446.406
10480	466.015	457.179	451.446	446.661
10488	466.177	457.384	451.679	446.917
10496	466.34	457.589	451.911	447.173
10504	466.503	457.794	452.144	447.428
10512	466.665	457.999	452.377	447.684
10520	466.828	458.204	452.609	447.939
10528	466.991	458.409	452.842	448.195
10536	467.153	458.614	453.074	448.45
10544	467.316	458.819	453.307	448.706
10552	467.479	459.024	453.539	448.961
10560	467.641	459.229	453.772	449.217
10568	467.804	459.434	454.004	449.472
10576	467.966	459.639	454.236	449.728
10584	468.129	459.844	454.469	449.983
10592	468.292	460.048	454.701	450.238
10600	468.454	460.253	454.933	450.494
10608	468.617	460.458	455.166	450.749
10616	468.779	460.663	455.398	451.004
10624	468.942	460.868	455.63	451.26
10632	469.104	461.072	455.863	451.515
10640	469.267	461.277	456.095	451.77
10648	469.429	461.482	456.327	452.025
10656	469.592	461.687	456.559	452.281
10664	469.754	461.891	456.791	452.536
10672	469.916	462.096	457.024	452.791
10680	470.079	462.301	457.256	453.046
10688	470.241	462.505	457.488	453.301
10696	470.404	462.71	457.72	453.556
10704	470.566	462.915	457.952	453.811
10712	470.728	463.119	458.184	454.066
10720	470.891	463.324	458.416	454.321
10728	471.053	463.529	458.648	454.576
10736	471.215	463.733	458.88	454.831
10744	471.378	463.938	459.112	455.086
10752	471.54	464.142	459.344	455.341
10760	471.702	464.347	459.576	455.596
10768	471.865	464.551	459.808	455.851
10776	472.027	464.756	460.04	456.106
10784	472.189	464.96	460.272	456.361
10792	472.352	465.165	460.504	456.615
10800	472.514	465.369	460.736	456.87
10808	472.676	465.574	460.968	457.125
10816	472.838	465.778	461.199	457.38
10824	473.001	465.983	461.431	457.634
10832	473.163	466.187	461.663	457.889
10840	473.325	466.391	461.895	458.144
10848	473.487	466.596	462.127	458.399
10856	473.649	466.8	462.359	458.653
10864	473.812	467.005	462.59	458.908
10872	473.974	467.209	462.822	459.163
10880	474.136	467.413	463.054	459.417
10888	474.298	467.618	463.285	459.672
10896	474.46	467.822	463.517	459.926
10904	474.622	468.026	463.749	460.181
10912	474.785	468.231	463.981	460.435
10920	474.947	468.435	464.212	460.69
10928	475.109	468.639	464.444	460.944
10936	475.271	468.843	464.675	461.199
10944	475.433	469.048	464.907	461.453
10952	475.595	469.252	465.139	461.708
10960	475.757	469.456	465.37	461.962
10968	475.919	469.66	465.602	462.217
10976	476.081	469.864	465.833	462.471
10984	476.243	470.069	466.065	462.726
10992	476.405	470.273	466.296	462.98
11000	476.567	470.477	466.528	463.234
11008	476.729	470.681	466.759	463.489
11016	476.891	470.885	466.991	463.743
11024	477.053	471.089	467.222	463.997
11032	477.215	471.293	467.454	464.251
11040	477.377	471.498	467.685	464.506
11048	477.539	471.702	467.917	464.76
11056	477.701	471.906	468.148	465.014
11064	477.863	472.11	468.379	465.268
11072	478.025	472.314	468.611	465.523
11080	478.187	472.518	468.842	465.777
11088	478.349	472.722	469.074	466.031
11096	478.511	472.926	469.305	466.285
11104	478.673	473.13	469.536	466.539
11112	478.835	473.334	469.768	466.793
11120	478.997	473.538	469.999	467.048
11128	479.158	473.742	470.23	467.302
11136	479.32	473.946	470.461	467.556
11144	479.482	474.15	470.693	467.81
11152	479.644	474.354	470.924	468.064
11160	479.806	474.558	471.155	468.318
11168	479.968	474.762	471.387	468.572
11176	480.13	474.966	471.618	468.826
11184	480.292	475.17	471.849	469.08
11192	480.453	475.373	472.08	469.334
11200	480.615	475.577	472.311	469.588
11208	480.777	475.781	472.543	469.842
11216	480.939	475.985	472.774	470.096
11224	481.101	476.189	473.005	470.35
11232	481.262	476.393	473.236	470.604
11240	481.424	476.597	473.467	470.858
11248	481.586	476.801	473.698	471.112
11256	481.748	477.004	473.929	471.365
11264	481.91	477.208	474.16	471.619
11272	482.071	477.412	474.392	471.873
11280	482.233	477.616	474.623	472.127
11288	482.395	477.82	474.854	472.381
11296	482.557	478.023	475.085	472.635
11304	482.718	478.227	475.316	472.888
11312	482.88	478.431	475.547	473.142
11320	483.042	478.635	475.778	473.396
11328	483.203	478.838	476.009	473.65
11336	483.365	479.042	476.24	473.904
11344	483.527	479.246	476.471	474.157
11352	483.689	479.45	476.702	474.411
11360	483.85	479.653	476.933	474.665
11368	484.012	479.857	477.164	474.919
11376	484.174	480.061	477.395	475.172
11384	484.335	480.265	477.626	475.426
11392	484.497	480.468	477.857	475.68
11400	484.659	480.672	478.088	475.933
11408	484.82	480.876	478.319	476.187
11416	484.982	481.079	478.55	476.441
11424	485.144	481.283	478.781	476.694
11432	485.305	481.487	479.011	476.948
11440	485.467	481.69	479.242	477.201
11448	485.629	481.894	479.473	477.455
11456	485.79	482.098	479.704	477.709
11464	485.952	482.301	479.935	477.962
11472	486.113	482.505	480.166	478.216
11480	486.275	482.708	480.397	478.469
11488	486.437	482.912	480.628	478.723
11496	486.598	483.116	480.858	478.977
11504	486.76	483.319	481.089	479.23
11512	486.921	483.523	481.32	479.484
11520	487.083	483.726	481.551	479.737
11528	487.245	483.93	481.782	479.991
11536	487.406	484.134	482.012	480.244
11544	487.568	484.337	482.243	480.498
11552	487.729	484.541	482.474	480.751
11560	487.891	484.744	482.705	481.005
11568	488.052	484.948	482.936	481.258
11576	488.214	485.151	483.166	481.512
11584	488.376	485.355	483.397	481.765
11592	488.537	485.558	483.628	482.018
11600	488.699	485.762	483.859	482.272
11608	488.86	485.965	484.089	482.525
11616	489.022	486.169	484.32	482.779
11624	489.183	486.373	484.551	483.032
11632	489.345	486.576	484.781	483.286
11640	489.506	486.78	485.012	483.539
11648	489.668	486.983	485.243	483.792
11656	489.829	487.187	485.474	484.046
11664	489.991	487.39	485.704	484.299
11672	490.152	487.593	485.935	484.553
11680	490.314	487.797	486.166	484.806
11688	490.475	488	486.396	485.059
11696	490.637	488.204	486.627	485.313
11704	490.798	488.407	486.858	485.566
11712	490.96	488.611	487.088	485.819
11720	491.121	488.814	487.319	486.073
11728	491.283	489.018	487.55	486.326
11736	491.444	489.221	487.78	486.579
11744	491.606	489.425	488.011	486.833
11752	491.767	489.628	488.242	487.086
11760	491.929	489.831	488.472	487.339
11768	492.09	490.035	488.703	487.593
11776	492.252	490.238	488.934	487.846
11784	492.413	490.442	489.164	488.099
11792	492.575	490.645	489.395	488.352
11800	492.736	490.849	489.625	488.606
11808	492.898	491.052	489.856	488.859
11816	493.059	491.255	490.087	489.112
11824	493.22	491.459	490.317	489.366
11832	493.382	491.662	490.548	489.619
11840	493.543	491.866	490.778	489.872
11848	493.705	492.069	491.009	490.125
11856	493.866	492.272	491.24	490.379
11864	494.028	492.476	491.47	490.632
11872	494.189	492.679	491.701	490.885
11880	494.351	492.883	491.931	491.138
11888	494.512	493.086	492.162	491.392
11896	494.673	493.289	492.392	491.645
11904	494.835	493.493	492.623	491.898
11912	494.996	493.696	492.854	492.151
11920	495.158	493.9	493.084	492.404
11928	495.319	494.103	493.315	492.658
11936	495.481	494.306	493.545	492.911
11944	495.642	494.51	493.776	493.164
11952	495.803	494.713	494.006	493.417
11960	495.965	494.916	494.237	493.671
11968	496.126	495.12	494.467	493.924
11976	496.288	495.323	494.698	494.177
11984	496.449	495.526	494.928	494.43
11992	496.611	495.73	495.159	494.683
12000	496.772	495.933	495.39	494.936
12008	496.933	496.136	495.62	495.19
12016	497.095	496.34	495.851	495.443
12024	497.256	496.543	496.081	495.696
12032	497.418	496.747	496.312	495.949
12040	497.579	496.95	496.542	496.202
12048	497.74	497.153	496.773	496.456
12056	497.902	497.357	497.003	496.709
12064	498.063	497.56	497.234	496.962
12072	498.225	497.763	497.464	497.215
12080	498.386	497.967	497.695	497.468
12088	498.547	498.17	497.925	497.721
12096	498.709	498.373	498.156	497.975
12104	498.87	498.577	498.386	498.228
12112	499.032	498.78	498.617	498.481
12120	499.193	498.983	498.847	498.734
12128	499.354	499.187	499.078	498.987
12136	499.516	499.39	499.308	499.24
12144	499.677	499.593	499.539	499.494
12152	499.839	499.797	499.769	499.747

## Sheet: Panel d
x (um)	15 h, [Glu]/Kg	30 h, [Glu]/Kg	45 h, [Glu]/Kg	60 h, [Glu]/Kg
8	90.7032	24.7754	14.5203	10.7127
16	90.7432	24.7777	14.5209	10.7129
24	90.8153	24.7819	14.5218	10.7133
32	90.9185	24.7878	14.5232	10.7138
40	91.0526	24.7955	14.5249	10.7145
48	91.2177	24.8049	14.5271	10.7154
56	91.4139	24.8161	14.5296	10.7164
64	91.6416	24.829	14.5325	10.7176
72	91.9011	24.8438	14.5359	10.7189
80	92.193	24.8602	14.5396	10.7203
88	92.5177	24.8785	14.5437	10.722
96	92.8758	24.8985	14.5483	10.7238
104	93.2681	24.9203	14.5532	10.7257
112	93.6952	24.944	14.5585	10.7278
120	94.1581	24.9694	14.5643	10.7301
128	94.6575	24.9967	14.5704	10.7325
136	95.1945	25.0258	14.577	10.7351
144	95.7702	25.0567	14.5839	10.7378
152	96.3857	25.0896	14.5913	10.7407
160	97.0424	25.1243	14.599	10.7438
168	97.7417	25.1609	14.6072	10.747
176	98.4851	25.1995	14.6158	10.7504
184	99.2743	25.24	14.6248	10.7539
192	100.111	25.2824	14.6342	10.7576
200	100.997	25.3269	14.6441	10.7615
208	101.935	25.3733	14.6544	10.7655
216	102.927	25.4218	14.665	10.7697
224	103.975	25.4724	14.6762	10.774
232	105.083	25.525	14.6877	10.7786
240	106.253	25.5798	14.6997	10.7832
248	107.489	25.6367	14.7121	10.7881
256	108.794	25.6958	14.725	10.7931
264	110.172	25.7571	14.7383	10.7982
272	111.629	25.8206	14.752	10.8036
280	113.168	25.8864	14.7662	10.8091
288	114.796	25.9546	14.7809	10.8148
296	116.518	26.0251	14.796	10.8206
304	118.343	26.098	14.8115	10.8266
312	120.278	26.1733	14.8275	10.8328
320	122.332	26.2512	14.844	10.8392
328	124.517	26.3315	14.861	10.8457
336	126.844	26.4145	14.8784	10.8524
344	129.33	26.5	14.8964	10.8593
352	131.992	26.5883	14.9148	10.8663
360	134.85	26.6793	14.9337	10.8735
368	137.929	26.7731	14.9531	10.8809
376	141.253	26.8697	14.9729	10.8885
384	144.848	26.9692	14.9933	10.8963
392	148.738	27.0718	15.0142	10.9042
400	152.934	27.1773	15.0357	10.9123
408	157.44	27.286	15.0576	10.9206
416	162.261	27.3979	15.0801	10.9291
424	167.399	27.513	15.1031	10.9378
432	172.858	27.6315	15.1266	10.9466
440	178.62	27.7534	15.1507	10.9557
448	184.624	27.8788	15.1754	10.9649
456	190.837	28.0078	15.2006	10.9743
464	197.259	28.1404	15.2264	10.9839
472	203.9	28.2769	15.2527	10.9938
480	210.574	28.4173	15.2796	11.0037
488	217.217	28.5616	15.3072	11.0139
496	223.846	28.71	15.3353	11.0243
504	230.531	28.8627	15.364	11.0349
512	237.486	29.0197	15.3934	11.0457
520	244.206	29.1811	15.4233	11.0567
528	250.662	29.3472	15.4539	11.0679
536	256.912	29.5179	15.4852	11.0793
544	262.917	29.6936	15.5171	11.0909
552	269.614	29.8742	15.5496	11.1027
560	275.41	30.06	15.5828	11.1147
568	280.637	30.2512	15.6167	11.1269
576	285.45	30.4479	15.6513	11.1394
584	289.936	30.6502	15.6866	11.152
592	294.151	30.8584	15.7227	11.1649
600	298.133	31.0727	15.7594	11.178
608	301.911	31.2933	15.7969	11.1913
616	305.507	31.5204	15.8351	11.2049
624	308.94	31.7542	15.8741	11.2186
632	312.224	31.9949	15.9139	11.2326
640	315.372	32.2429	15.9544	11.2468
648	318.396	32.4984	15.9958	11.2613
656	321.303	32.7615	16.038	11.276
664	324.103	33.0328	16.081	11.2909
672	326.803	33.3124	16.1249	11.3061
680	329.41	33.6007	16.1696	11.3215
688	331.929	33.8979	16.2152	11.3371
696	334.365	34.2046	16.2617	11.353
704	336.723	34.521	16.3091	11.3692
712	339.008	34.8476	16.3575	11.3856
720	341.223	35.1848	16.4068	11.4022
728	343.372	35.533	16.457	11.4192
736	345.459	35.8927	16.5083	11.4363
744	347.487	36.2645	16.5605	11.4538
752	349.457	36.6487	16.6138	11.4715
760	351.374	37.0461	16.6682	11.4895
768	353.24	37.4572	16.7236	11.5077
776	355.056	37.8827	16.7801	11.5262
784	356.825	38.3231	16.8377	11.545
792	358.549	38.7793	16.8965	11.5641
800	360.23	39.252	16.9564	11.5835
808	361.87	39.742	17.0175	11.6032
816	363.469	40.2502	17.0799	11.6231
824	365.031	40.7775	17.1435	11.6434
832	366.556	41.3248	17.2083	11.664
840	368.046	41.8933	17.2745	11.6848
848	369.501	42.484	17.342	11.706
856	370.925	43.0982	17.4108	11.7275
864	372.316	43.7371	17.4811	11.7493
872	373.677	44.4021	17.5528	11.7714
880	375.009	45.0947	17.6259	11.7939
888	376.312	45.8165	17.7006	11.8167
896	377.588	46.5691	17.7767	11.8398
904	378.838	47.3544	17.8545	11.8632
912	380.061	48.1744	17.9339	11.8871
920	381.261	49.0312	18.0149	11.9112
928	382.436	49.9271	18.0976	11.9357
936	383.588	50.8648	18.1821	11.9606
944	384.717	51.8469	18.2684	11.9858
952	385.825	52.8765	18.3565	12.0114
960	386.911	53.9569	18.4464	12.0374
968	387.977	55.0918	18.5383	12.0638
976	389.023	56.2852	18.6322	12.0906
984	390.05	57.5416	18.7282	12.1177
992	391.058	58.8662	18.8262	12.1453
1000	392.048	60.2647	18.9264	12.1732
1008	393.02	61.7435	19.0288	12.2016
1016	393.974	63.3102	19.1335	12.2304
1024	394.913	64.9733	19.2405	12.2596
1032	395.834	66.7431	19.3499	12.2893
1040	396.74	68.6316	19.4618	12.3193
1048	397.631	70.6532	19.5763	12.3499
1056	398.506	72.8256	19.6934	12.3809
1064	399.367	75.1705	19.8132	12.4123
1072	400.214	77.7139	19.9358	12.4443
1080	401.047	80.4859	20.0613	12.4767
1088	401.866	83.5177	20.1898	12.5096
1096	402.672	86.8347	20.3213	12.543
1104	403.465	90.4496	20.456	12.5769
1112	404.246	94.3746	20.5939	12.6113
1120	405.015	98.6233	20.7352	12.6462
1128	405.771	103.207	20.88	12.6817
1136	406.516	108.122	21.0284	12.7177
1144	407.249	113.216	21.1805	12.7543
1152	407.972	118.415	21.3364	12.7914
1160	408.683	123.681	21.4963	12.8291
1168	409.384	128.985	21.6602	12.8674
1176	410.075	134.428	21.8285	12.9062
1184	410.756	140.186	22.0011	12.9457
1192	411.426	145.857	22.1783	12.9858
1200	412.087	151.418	22.3602	13.0266
1208	412.739	156.905	22.547	13.0679
1216	413.381	162.253	22.7388	13.11
1224	414.014	168.313	22.9359	13.1527
1232	414.638	173.582	23.1384	13.1961
1240	415.254	178.366	23.3467	13.2402
1248	415.861	182.805	23.5607	13.285
1256	416.46	186.976	23.7809	13.3305
1264	417.051	190.929	24.0075	13.3767
1272	417.634	194.694	24.2406	13.4238
1280	418.209	198.298	24.4806	13.4716
1288	418.776	201.758	24.7278	13.5202
1296	419.336	205.088	24.9824	13.5696
1304	419.889	208.302	25.2448	13.6198
1312	420.434	211.408	25.5153	13.6709
1320	420.973	214.416	25.7942	13.7228
1328	421.504	217.332	26.0819	13.7756
1336	422.029	220.163	26.3788	13.8293
1344	422.547	222.915	26.6854	13.884
1352	423.059	225.593	27.0021	13.9396
1360	423.564	228.2	27.3292	13.9962
1368	424.063	230.742	27.6675	14.0537
1376	424.556	233.22	28.0173	14.1123
1384	425.042	235.64	28.3792	14.1719
1392	425.523	238.003	28.7539	14.2326
1400	425.998	240.313	29.142	14.2944
1408	426.468	242.571	29.5442	14.3573
1416	426.932	244.781	29.9612	14.4213
1424	427.39	246.944	30.3938	14.4865
1432	427.843	249.062	30.8429	14.5529
1440	428.291	251.138	31.3094	14.6206
1448	428.733	253.172	31.7943	14.6895
1456	429.17	255.166	32.2986	14.7598
1464	429.603	257.123	32.8235	14.8313
1472	430.03	259.042	33.3702	14.9043
1480	430.453	260.927	33.9401	14.9787
1488	430.871	262.777	34.5346	15.0545
1496	431.284	264.594	35.1554	15.1318
1504	431.692	266.38	35.8041	15.2106
1512	432.096	268.134	36.4826	15.291
1520	432.496	269.859	37.1929	15.3731
1528	432.891	271.555	37.9374	15.4567
1536	433.282	273.222	38.7185	15.5422
1544	433.668	274.863	39.5389	15.6293
1552	434.051	276.477	40.4016	15.7183
1560	434.429	278.066	41.3099	15.8092
1568	434.804	279.63	42.2674	15.902
1576	435.174	281.17	43.2784	15.9967
1584	435.541	282.686	44.3474	16.0936
1592	435.903	284.18	45.4795	16.1925
1600	436.262	285.651	46.6808	16.2936
1608	436.618	287.101	47.9579	16.3969
1616	436.969	288.529	49.3187	16.5026
1624	437.317	289.937	50.7724	16.6107
1632	437.662	291.326	52.33	16.7212
1640	438.003	292.694	54.0047	16.8342
1648	438.34	294.044	55.8129	16.9499
1656	438.674	295.375	57.7745	17.0684
1664	439.005	296.688	59.9149	17.1896
1672	439.333	297.983	62.2649	17.3137
1680	439.657	299.261	64.8593	17.4409
1688	439.978	300.522	67.73	17.5711
1696	440.296	301.767	70.8974	17.7046
1704	440.611	302.996	74.3593	17.8414
1712	440.923	304.208	78.0144	17.9817
1720	441.232	305.406	81.82	18.1256
1728	441.538	306.588	85.7727	18.2731
1736	441.841	307.756	89.8785	18.4245
1744	442.141	308.909	94.1285	18.58
1752	442.438	310.048	98.4902	18.7395
1760	442.733	311.173	103.042	18.9034
1768	443.025	312.285	107.922	19.0717
1776	443.314	313.383	112.755	19.2447
1784	443.6	314.469	117.516	19.4225
1792	443.884	315.542	122.251	19.6053
1800	444.165	316.602	126.974	19.7933
1808	444.444	317.65	131.491	19.9868
1816	444.72	318.686	135.961	20.1859
1824	444.993	319.71	141.061	20.3909
1832	445.265	320.722	145.53	20.6021
1840	445.533	321.724	149.613	20.8197
1848	445.8	322.714	153.424	21.0439
1856	446.064	323.693	157.023	21.2752
1864	446.325	324.661	160.449	21.5137
1872	446.585	325.619	163.727	21.7598
1880	446.842	326.567	166.876	22.0139
1888	447.097	327.504	169.911	22.2764
1896	447.35	328.432	172.843	22.5475
1904	447.6	329.35	175.683	22.8278
1912	447.848	330.258	178.437	23.1177
1920	448.095	331.156	181.112	23.4176
1928	448.339	332.046	183.715	23.728
1936	448.581	332.926	186.249	24.0496
1944	448.821	333.797	188.72	24.3827
1952	449.059	334.66	191.131	24.7282
1960	449.295	335.513	193.486	25.0865
1968	449.529	336.358	195.788	25.4585
1976	449.762	337.195	198.039	25.8448
1984	449.992	338.024	200.243	26.2463
1992	450.22	338.844	202.401	26.6639
2000	450.447	339.656	204.516	27.0984
2008	450.671	340.461	206.59	27.5509
2016	450.894	341.258	208.624	28.0226
2024	451.115	342.047	210.62	28.5145
2032	451.335	342.828	212.58	29.028
2040	451.552	343.603	214.504	29.5646
2048	451.768	344.37	216.395	30.1257
2056	451.982	345.129	218.254	30.7131
2064	452.194	345.882	220.082	31.3287
2072	452.405	346.628	221.88	31.9744
2080	452.614	347.367	223.648	32.6527
2088	452.822	348.099	225.389	33.3659
2096	453.028	348.825	227.102	34.117
2104	453.232	349.544	228.79	34.9091
2112	453.434	350.256	230.451	35.7456
2120	453.636	350.962	232.088	36.6308
2128	453.835	351.662	233.702	37.569
2136	454.033	352.356	235.292	38.5655
2144	454.23	353.043	236.859	39.6263
2152	454.425	353.725	238.405	40.7586
2160	454.619	354.401	239.929	41.9706
2168	454.811	355.071	241.433	43.2725
2176	455.001	355.735	242.916	44.6769
2184	455.191	356.393	244.38	46.1992
2192	455.379	357.046	245.824	47.8589
2200	455.565	357.693	247.251	49.6795
2208	455.75	358.335	248.658	51.6864
2216	455.934	358.972	250.049	53.9066
2224	456.117	359.603	251.421	56.3505
2232	456.298	360.229	252.777	58.9729
2240	456.478	360.85	254.117	61.7582
2248	456.656	361.465	255.44	64.7109
2256	456.834	362.076	256.748	67.8413
2264	457.01	362.682	258.04	71.1512
2272	457.184	363.282	259.318	74.6155
2280	457.358	363.878	260.58	78.1699
2288	457.53	364.47	261.828	81.8295
2296	457.701	365.056	263.062	85.6788
2304	457.871	365.638	264.283	89.8272
2312	458.04	366.215	265.489	93.9328
2320	458.207	366.788	266.683	97.9633
2328	458.374	367.356	267.864	101.962
2336	458.539	367.92	269.031	105.984
2344	458.703	368.479	270.187	110.076
2352	458.866	369.034	271.33	114.236
2360	459.028	369.585	272.461	118.258
2368	459.188	370.132	273.581	122.279
2376	459.348	370.674	274.689	126.918
2384	459.507	371.213	275.786	130.974
2392	459.664	371.747	276.871	134.679
2400	459.82	372.278	277.946	138.138
2408	459.976	372.804	279.01	141.409
2416	460.13	373.326	280.063	144.526
2424	460.283	373.845	281.107	147.513
2432	460.436	374.36	282.14	150.386
2440	460.587	374.871	283.163	153.16
2448	460.737	375.378	284.176	155.844
2456	460.887	375.881	285.18	158.446
2464	461.035	376.381	286.174	160.974
2472	461.182	376.878	287.159	163.434
2480	461.329	377.37	288.134	165.829
2488	461.474	377.86	289.101	168.166
2496	461.619	378.345	290.059	170.448
2504	461.762	378.828	291.008	172.677
2512	461.905	379.306	291.949	174.857
2520	462.047	379.782	292.881	176.992
2528	462.188	380.254	293.805	179.082
2536	462.328	380.723	294.721	181.131
2544	462.467	381.189	295.629	183.14
2552	462.605	381.651	296.528	185.112
2560	462.743	382.11	297.42	187.047
2568	462.879	382.566	298.305	188.948
2576	463.015	383.019	299.181	190.816
2584	463.149	383.469	300.051	192.653
2592	463.283	383.916	300.913	194.458
2600	463.417	384.36	301.767	196.235
2608	463.549	384.8	302.615	197.983
2616	463.68	385.238	303.455	199.705
2624	463.811	385.673	304.289	201.4
2632	463.941	386.105	305.116	203.069
2640	464.07	386.534	305.936	204.714
2648	464.199	386.961	306.749	206.336
2656	464.326	387.384	307.556	207.934
2664	464.453	387.805	308.356	209.51
2672	464.579	388.223	309.15	211.065
2680	464.704	388.638	309.938	212.598
2688	464.829	389.051	310.72	214.112
2696	464.953	389.461	311.495	215.605
2704	465.076	389.868	312.265	217.079
2712	465.198	390.273	313.028	218.535
2720	465.32	390.675	313.786	219.972
2728	465.441	391.075	314.537	221.392
2736	465.561	391.472	315.284	222.795
2744	465.681	391.866	316.024	224.18
2752	465.799	392.258	316.759	225.549
2760	465.918	392.648	317.488	226.903
2768	466.035	393.035	318.212	228.24
2776	466.152	393.42	318.931	229.563
2784	466.268	393.802	319.644	230.87
2792	466.383	394.182	320.352	232.163
2800	466.498	394.56	321.055	233.441
2808	466.612	394.935	321.753	234.706
2816	466.726	395.308	322.445	235.957
2824	466.839	395.679	323.133	237.195
2832	466.951	396.048	323.816	238.42
2840	467.063	396.414	324.494	239.632
2848	467.174	396.778	325.167	240.832
2856	467.284	397.14	325.836	242.019
2864	467.394	397.5	326.499	243.194
2872	467.503	397.857	327.158	244.358
2880	467.611	398.213	327.813	245.51
2888	467.719	398.566	328.463	246.65
2896	467.827	398.918	329.108	247.78
2904	467.933	399.267	329.75	248.899
2912	468.04	399.614	330.386	250.007
2920	468.145	399.959	331.019	251.104
2928	468.25	400.303	331.647	252.192
2936	468.355	400.644	332.271	253.269
2944	468.459	400.983	332.891	254.336
2952	468.562	401.32	333.506	255.394
2960	468.665	401.656	334.118	256.441
2968	468.767	401.989	334.725	257.48
2976	468.869	402.32	335.329	258.509
2984	468.97	402.65	335.928	259.529
2992	469.07	402.978	336.524	260.541
3000	469.17	403.304	337.116	261.543
3008	469.27	403.628	337.704	262.537
3016	469.369	403.95	338.288	263.522
3024	469.468	404.27	338.868	264.499
3032	469.566	404.589	339.445	265.468
3040	469.663	404.906	340.018	266.428
3048	469.76	405.221	340.588	267.381
3056	469.856	405.535	341.153	268.326
3064	469.952	405.846	341.716	269.263
3072	470.048	406.156	342.275	270.192
3080	470.143	406.464	342.83	271.114
3088	470.237	406.771	343.382	272.028
3096	470.331	407.076	343.93	272.936
3104	470.425	407.379	344.475	273.836
3112	470.518	407.681	345.017	274.728
3120	470.611	407.981	345.556	275.614
3128	470.703	408.279	346.091	276.493
3136	470.794	408.576	346.623	277.366
3144	470.886	408.871	347.152	278.231
3152	470.976	409.165	347.677	279.09
3160	471.067	409.457	348.2	279.943
3168	471.157	409.748	348.719	280.789
3176	471.246	410.037	349.235	281.629
3184	471.335	410.324	349.748	282.463
3192	471.423	410.61	350.259	283.29
3200	471.512	410.895	350.766	284.111
3208	471.599	411.178	351.27	284.927
3216	471.686	411.459	351.771	285.736
3224	471.773	411.739	352.27	286.54
3232	471.86	412.018	352.765	287.338
3240	471.945	412.295	353.258	288.13
3248	472.031	412.571	353.748	288.917
3256	472.116	412.845	354.235	289.698
3264	472.201	413.118	354.719	290.473
3272	472.285	413.39	355.201	291.244
3280	472.369	413.66	355.68	292.008
3288	472.453	413.929	356.156	292.768
3296	472.536	414.197	356.629	293.523
3304	472.618	414.463	357.1	294.272
3312	472.701	414.728	357.568	295.016
3320	472.783	414.991	358.034	295.755
3328	472.864	415.253	358.497	296.489
3336	472.945	415.514	358.957	297.219
3344	473.026	415.774	359.415	297.943
3352	473.106	416.032	359.871	298.663
3360	473.186	416.289	360.324	299.378
3368	473.266	416.545	360.774	300.088
3376	473.345	416.8	361.222	300.794
3384	473.424	417.053	361.668	301.495
3392	473.503	417.305	362.111	302.192
3400	473.581	417.556	362.552	302.884
3408	473.659	417.806	362.991	303.572
3416	473.736	418.054	363.427	304.255
3424	473.813	418.301	363.861	304.934
3432	473.89	418.547	364.292	305.609
3440	473.966	418.792	364.722	306.28
3448	474.043	419.036	365.149	306.946
3456	474.118	419.278	365.574	307.609
3464	474.194	419.52	365.996	308.267
3472	474.269	419.76	366.417	308.921
3480	474.343	419.999	366.835	309.571
3488	474.418	420.237	367.251	310.218
3496	474.492	420.474	367.665	310.86
3504	474.565	420.71	368.077	311.498
3512	474.639	420.945	368.486	312.133
3520	474.712	421.178	368.894	312.764
3528	474.785	421.411	369.3	313.391
3536	474.857	421.642	369.703	314.015
3544	474.929	421.873	370.105	314.634
3552	475.001	422.102	370.504	315.25
3560	475.072	422.33	370.902	315.863
3568	475.143	422.557	371.297	316.472
3576	475.214	422.783	371.691	317.077
3584	475.285	423.009	372.082	317.679
3592	475.355	423.233	372.472	318.278
3600	475.425	423.456	372.86	318.873
3608	475.494	423.678	373.245	319.465
3616	475.564	423.899	373.629	320.053
3624	475.633	424.119	374.011	320.638
3632	475.701	424.338	374.392	321.22
3640	475.77	424.556	374.77	321.798
3648	475.838	424.774	375.146	322.373
3656	475.906	424.99	375.521	322.945
3664	475.973	425.205	375.894	323.514
3672	476.041	425.419	376.265	324.08
3680	476.108	425.633	376.634	324.643
3688	476.174	425.845	377.002	325.202
3696	476.241	426.057	377.368	325.759
3704	476.307	426.267	377.732	326.312
3712	476.373	426.477	378.094	326.863
3720	476.438	426.686	378.455	327.41
3728	476.504	426.893	378.814	327.955
3736	476.569	427.1	379.171	328.497
3744	476.633	427.306	379.527	329.036
3752	476.698	427.511	379.881	329.572
3760	476.762	427.716	380.233	330.105
3768	476.826	427.919	380.584	330.635
3776	476.89	428.122	380.933	331.163
3784	476.953	428.323	381.28	331.688
3792	477.017	428.524	381.626	332.21
3800	477.08	428.724	381.97	332.729
3808	477.142	428.923	382.313	333.246
3816	477.205	429.121	382.654	333.76
3824	477.267	429.319	382.994	334.271
3832	477.329	429.515	383.332	334.78
3840	477.39	429.711	383.669	335.286
3848	477.452	429.906	384.004	335.79
3856	477.513	430.1	384.337	336.291
3864	477.574	430.294	384.669	336.79
3872	477.635	430.486	385	337.286
3880	477.695	430.678	385.329	337.78
3888	477.755	430.869	385.657	338.271
3896	477.815	431.059	385.983	338.759
3904	477.875	431.248	386.308	339.246
3912	477.934	431.437	386.631	339.73
3920	477.994	431.625	386.953	340.211
3928	478.053	431.812	387.273	340.69
3936	478.112	431.998	387.592	341.167
3944	478.17	432.184	387.91	341.642
3952	478.228	432.368	388.227	342.114
3960	478.287	432.553	388.542	342.584
3968	478.345	432.736	388.855	343.052
3976	478.402	432.918	389.167	343.517
3984	478.46	433.1	389.478	343.981
3992	478.517	433.281	389.788	344.442
4000	478.574	433.462	390.096	344.901
4008	478.631	433.641	390.403	345.357
4016	478.687	433.82	390.709	345.812
4024	478.744	433.999	391.013	346.264
4032	478.8	434.176	391.317	346.714
4040	478.856	434.353	391.618	347.163
4048	478.911	434.529	391.919	347.609
4056	478.967	434.705	392.218	348.053
4064	479.022	434.88	392.516	348.495
4072	479.077	435.054	392.813	348.935
4080	479.132	435.227	393.109	349.373
4088	479.187	435.4	393.403	349.809
4096	479.241	435.572	393.696	350.243
4104	479.295	435.743	393.988	350.675
4112	479.35	435.914	394.279	351.105
4120	479.403	436.084	394.569	351.533
4128	479.457	436.254	394.857	351.959
4136	479.51	436.422	395.144	352.383
4144	479.564	436.591	395.43	352.805
4152	479.617	436.758	395.715	353.226
4160	479.67	436.925	395.999	353.644
4168	479.722	437.091	396.281	354.061
4176	479.775	437.257	396.563	354.476
4184	479.827	437.422	396.843	354.889
4192	479.879	437.586	397.123	355.3
4200	479.931	437.75	397.401	355.71
4208	479.983	437.913	397.678	356.117
4216	480.034	438.076	397.953	356.523
4224	480.086	438.238	398.228	356.927
4232	480.137	438.399	398.502	357.33
4240	480.188	438.56	398.775	357.73
4248	480.239	438.72	399.046	358.129
4256	480.289	438.879	399.317	358.527
4264	480.34	439.038	399.586	358.922
4272	480.39	439.197	399.855	359.316
4280	480.44	439.354	400.122	359.708
4288	480.49	439.512	400.388	360.099
4296	480.54	439.668	400.654	360.487
4304	480.589	439.824	400.918	360.875
4312	480.639	439.98	401.181	361.26
4320	480.688	440.135	401.443	361.644
4328	480.737	440.289	401.705	362.026
4336	480.786	440.443	401.965	362.407
4344	480.834	440.596	402.224	362.786
4352	480.883	440.749	402.482	363.164
4360	480.931	440.901	402.74	363.54
4368	480.979	441.052	402.996	363.915
4376	481.028	441.204	403.251	364.288
4384	481.075	441.354	403.506	364.659
4392	481.123	441.504	403.759	365.029
4400	481.171	441.654	404.011	365.397
4408	481.218	441.802	404.263	365.764
4416	481.265	441.951	404.514	366.13
4424	481.312	442.099	404.763	366.494
4432	481.359	442.246	405.012	366.856
4440	481.406	442.393	405.26	367.217
4448	481.452	442.539	405.507	367.577
4456	481.499	442.685	405.753	367.935
4464	481.545	442.83	405.998	368.292
4472	481.591	442.975	406.242	368.647
4480	481.637	443.12	406.485	369.001
4488	481.683	443.263	406.728	369.354
4496	481.728	443.407	406.969	369.705
4504	481.774	443.549	407.21	370.055
4512	481.819	443.692	407.45	370.403
4520	481.864	443.834	407.689	370.75
4528	481.909	443.975	407.927	371.096
4536	481.954	444.116	408.164	371.44
4544	481.999	444.256	408.4	371.783
4552	482.043	444.396	408.636	372.125
4560	482.088	444.536	408.87	372.465
4568	482.132	444.674	409.104	372.804
4576	482.176	444.813	409.337	373.142
4584	482.22	444.951	409.569	373.479
4592	482.264	445.089	409.801	373.814
4600	482.308	445.226	410.031	374.148
4608	482.351	445.362	410.261	374.48
4616	482.395	445.498	410.49	374.812
4624	482.438	445.634	410.718	375.142
4632	482.481	445.769	410.945	375.471
4640	482.524	445.904	411.172	375.799
4648	482.567	446.039	411.398	376.125
4656	482.61	446.173	411.623	376.45
4664	482.652	446.306	411.847	376.774
4672	482.695	446.439	412.07	377.097
4680	482.737	446.572	412.293	377.419
4688	482.779	446.704	412.515	377.739
4696	482.821	446.836	412.736	378.058
4704	482.863	446.967	412.956	378.377
4712	482.905	447.098	413.176	378.693
4720	482.946	447.228	413.394	379.009
4728	482.988	447.358	413.613	379.324
4736	483.029	447.488	413.83	379.637
4744	483.071	447.617	414.047	379.95
4752	483.112	447.746	414.262	380.261
4760	483.153	447.874	414.478	380.571
4768	483.193	448.002	414.692	380.88
4776	483.234	448.13	414.906	381.188
4784	483.275	448.257	415.119	381.495
4792	483.315	448.384	415.331	381.8
4800	483.356	448.51	415.543	382.105
4808	483.396	448.636	415.754	382.408
4816	483.436	448.761	415.964	382.711
4824	483.476	448.887	416.173	383.012
4832	483.516	449.011	416.382	383.313
4840	483.555	449.136	416.59	383.612
4848	483.595	449.26	416.798	383.91
4856	483.635	449.383	417.004	384.207
4864	483.674	449.506	417.21	384.503
4872	483.713	449.629	417.416	384.798
4880	483.752	449.752	417.621	385.092
4888	483.791	449.874	417.825	385.385
4896	483.83	449.995	418.028	385.677
4904	483.869	450.116	418.231	385.968
4912	483.908	450.237	418.433	386.258
4920	483.946	450.358	418.634	386.547
4928	483.985	450.478	418.835	386.835
4936	484.023	450.598	419.035	387.123
4944	484.061	450.717	419.235	387.409
4952	484.099	450.836	419.434	387.694
4960	484.137	450.955	419.632	387.978
4968	484.175	451.073	419.83	388.261
4976	484.213	451.191	420.026	388.543
4984	484.25	451.309	420.223	388.824
4992	484.288	451.426	420.419	389.105
5000	484.325	451.543	420.614	389.384
5008	484.363	451.66	420.808	389.663
5016	484.4	451.776	421.002	389.94
5024	484.437	451.892	421.195	390.217
5032	484.474	452.007	421.388	390.492
5040	484.511	452.122	421.58	390.767
5048	484.547	452.237	421.772	391.041
5056	484.584	452.351	421.963	391.314
5064	484.621	452.466	422.153	391.586
5072	484.657	452.579	422.343	391.857
5080	484.693	452.693	422.532	392.128
5088	484.73	452.806	422.72	392.397
5096	484.766	452.919	422.908	392.665
5104	484.802	453.031	423.096	392.933
5112	484.838	453.143	423.282	393.2
5120	484.873	453.255	423.469	393.466
5128	484.909	453.366	423.654	393.731
5136	484.945	453.478	423.839	393.995
5144	484.98	453.588	424.024	394.258
5152	485.016	453.699	424.208	394.521
5160	485.051	453.809	424.391	394.783
5168	485.086	453.919	424.574	395.044
5176	485.121	454.028	424.757	395.304
5184	485.156	454.138	424.938	395.563
5192	485.191	454.246	425.12	395.821
5200	485.226	454.355	425.3	396.079
5208	485.261	454.463	425.481	396.335
5216	485.295	454.571	425.66	396.591
5224	485.33	454.679	425.839	396.846
5232	485.364	454.786	426.018	397.101
5240	485.398	454.893	426.196	397.354
5248	485.433	455	426.373	397.607
5256	485.467	455.106	426.55	397.859
5264	485.501	455.213	426.727	398.11
5272	485.535	455.318	426.903	398.361
5280	485.569	455.424	427.078	398.61
5288	485.602	455.529	427.253	398.859
5296	485.636	455.634	427.428	399.107
5304	485.67	455.739	427.601	399.355
5312	485.703	455.843	427.775	399.601
5320	485.736	455.947	427.948	399.847
5328	485.77	456.051	428.12	400.092
5336	485.803	456.154	428.292	400.336
5344	485.836	456.258	428.463	400.58
5352	485.869	456.36	428.634	400.823
5360	485.902	456.463	428.805	401.065
5368	485.935	456.565	428.975	401.306
5376	485.968	456.668	429.144	401.547
5384	486	456.769	429.313	401.787
5392	486.033	456.871	429.482	402.026
5400	486.065	456.972	429.65	402.265
5408	486.098	457.073	429.817	402.502
5416	486.13	457.174	429.984	402.74
5424	486.162	457.274	430.151	402.976
5432	486.194	457.374	430.317	403.212
5440	486.227	457.474	430.483	403.447
5448	486.259	457.574	430.648	403.681
5456	486.29	457.673	430.813	403.915
5464	486.322	457.772	430.977	404.147
5472	486.354	457.871	431.141	404.38
5480	486.386	457.969	431.304	404.611
5488	486.417	458.067	431.467	404.842
5496	486.449	458.165	431.629	405.072
5504	486.48	458.263	431.791	405.302
5512	486.511	458.361	431.953	405.531
5520	486.543	458.458	432.114	405.759
5528	486.574	458.555	432.275	405.987
5536	486.605	458.651	432.435	406.213
5544	486.636	458.748	432.595	406.44
5552	486.667	458.844	432.754	406.665
5560	486.697	458.94	432.913	406.89
5568	486.728	459.036	433.071	407.115
5576	486.759	459.131	433.229	407.338
5584	486.789	459.226	433.387	407.561
5592	486.82	459.321	433.544	407.784
5600	486.85	459.416	433.701	408.006
5608	486.881	459.51	433.857	408.227
5616	486.911	459.604	434.013	408.447
5624	486.941	459.698	434.169	408.667
5632	486.971	459.792	434.324	408.886
5640	487.001	459.885	434.479	409.105
5648	487.031	459.979	434.633	409.323
5656	487.061	460.072	434.787	409.541
5664	487.091	460.164	434.94	409.758
5672	487.121	460.257	435.093	409.974
5680	487.15	460.349	435.246	410.189
5688	487.18	460.441	435.398	410.405
5696	487.21	460.533	435.55	410.619
5704	487.239	460.624	435.701	410.833
5712	487.268	460.716	435.852	411.046
5720	487.298	460.807	436.003	411.259
5728	487.327	460.898	436.153	411.471
5736	487.356	460.988	436.303	411.683
5744	487.385	461.079	436.453	411.894
5752	487.414	461.169	436.602	412.104
5760	487.443	461.259	436.75	412.314
5768	487.472	461.349	436.899	412.523
5776	487.501	461.438	437.047	412.732
5784	487.53	461.527	437.194	412.94
5792	487.558	461.616	437.341	413.147
5800	487.587	461.705	437.488	413.354
5808	487.615	461.794	437.635	413.561
5816	487.644	461.882	437.781	413.767
5824	487.672	461.97	437.926	413.972
5832	487.7	462.058	438.072	414.177
5840	487.729	462.146	438.216	414.381
5848	487.757	462.234	438.361	414.585
5856	487.785	462.321	438.505	414.788
5864	487.813	462.408	438.649	414.991
5872	487.841	462.495	438.792	415.193
5880	487.869	462.581	438.936	415.394
5888	487.897	462.668	439.078	415.595
5896	487.924	462.754	439.221	415.796
5904	487.952	462.84	439.363	415.996
5912	487.98	462.926	439.504	416.195
5920	488.007	463.012	439.646	416.394
5928	488.035	463.097	439.787	416.593
5936	488.062	463.182	439.927	416.791
5944	488.09	463.267	440.067	416.988
5952	488.117	463.352	440.207	417.185
5960	488.144	463.437	440.347	417.382
5968	488.171	463.521	440.486	417.577
5976	488.198	463.605	440.625	417.773
5984	488.226	463.689	440.764	417.968
5992	488.253	463.773	440.902	418.162
6000	488.279	463.856	441.04	418.356
6008	488.306	463.94	441.177	418.549
6016	488.333	464.023	441.314	418.742
6024	488.36	464.106	441.451	418.935
6032	488.387	464.189	441.588	419.127
6040	488.413	464.271	441.724	419.318
6048	488.44	464.354	441.86	419.509
6056	488.466	464.436	441.995	419.7
6064	488.493	464.518	442.13	419.89
6072	488.519	464.6	442.265	420.079
6080	488.545	464.681	442.4	420.268
6088	488.572	464.763	442.534	420.457
6096	488.598	464.844	442.668	420.645
6104	488.624	464.925	442.802	420.832
6112	488.65	465.006	442.935	421.02
6120	488.676	465.087	443.068	421.206
6128	488.702	465.167	443.2	421.393
6136	488.728	465.248	443.333	421.578
6144	488.754	465.328	443.465	421.764
6152	488.779	465.408	443.596	421.949
6160	488.805	465.487	443.728	422.133
6168	488.831	465.567	443.859	422.317
6176	488.856	465.646	443.99	422.501
6184	488.882	465.726	444.12	422.684
6192	488.907	465.805	444.25	422.866
6200	488.933	465.883	444.38	423.048
6208	488.958	465.962	444.51	423.23
6216	488.984	466.041	444.639	423.412
6224	489.009	466.119	444.768	423.592
6232	489.034	466.197	444.897	423.773
6240	489.059	466.275	445.025	423.953
6248	489.084	466.353	445.153	424.132
6256	489.109	466.43	445.281	424.312
6264	489.134	466.508	445.408	424.49
6272	489.159	466.585	445.535	424.669
6280	489.184	466.662	445.662	424.846
6288	489.209	466.739	445.789	425.024
6296	489.234	466.816	445.915	425.201
6304	489.258	466.893	446.041	425.377
6312	489.283	466.969	446.167	425.554
6320	489.308	467.045	446.292	425.729
6328	489.332	467.121	446.417	425.905
6336	489.357	467.197	446.542	426.08
6344	489.381	467.273	446.667	426.254
6352	489.405	467.349	446.791	426.428
6360	489.43	467.424	446.915	426.602
6368	489.454	467.499	447.039	426.775
6376	489.478	467.574	447.162	426.948
6384	489.502	467.649	447.286	427.121
6392	489.527	467.724	447.409	427.293
6400	489.551	467.799	447.531	427.465
6408	489.575	467.873	447.654	427.636
6416	489.599	467.947	447.776	427.807
6424	489.623	468.021	447.898	427.977
6432	489.646	468.095	448.019	428.147
6440	489.67	468.169	448.14	428.317
6448	489.694	468.243	448.261	428.486
6456	489.718	468.316	448.382	428.655
6464	489.741	468.39	448.503	428.824
6472	489.765	468.463	448.623	428.992
6480	489.789	468.536	448.743	429.16
6488	489.812	468.609	448.862	429.327
6496	489.836	468.681	448.982	429.494
6504	489.859	468.754	449.101	429.661
6512	489.882	468.826	449.22	429.827
6520	489.906	468.898	449.339	429.993
6528	489.929	468.97	449.457	430.159
6536	489.952	469.042	449.575	430.324
6544	489.975	469.114	449.693	430.489
6552	489.999	469.186	449.811	430.653
6560	490.022	469.257	449.928	430.817
6568	490.045	469.329	450.045	430.981
6576	490.068	469.4	450.162	431.144
6584	490.091	469.471	450.279	431.307
6592	490.114	469.542	450.395	431.47
6600	490.136	469.612	450.511	431.632
6608	490.159	469.683	450.627	431.794
6616	490.182	469.753	450.743	431.956
6624	490.205	469.824	450.858	432.117
6632	490.227	469.894	450.973	432.278
6640	490.25	469.964	451.088	432.438
6648	490.272	470.034	451.203	432.598
6656	490.295	470.103	451.317	432.758
6664	490.317	470.173	451.431	432.918
6672	490.34	470.242	451.545	433.077
6680	490.362	470.312	451.659	433.236
6688	490.385	470.381	451.773	433.394
6696	490.407	470.45	451.886	433.552
6704	490.429	470.519	451.999	433.71
6712	490.451	470.587	452.112	433.867
6720	490.474	470.656	452.224	434.024
6728	490.496	470.724	452.336	434.181
6736	490.518	470.793	452.448	434.337
6744	490.54	470.861	452.56	434.493
6752	490.562	470.929	452.672	434.649
6760	490.584	470.997	452.783	434.804
6768	490.606	471.065	452.894	434.96
6776	490.627	471.132	453.005	435.114
6784	490.649	471.2	453.116	435.269
6792	490.671	471.267	453.226	435.423
6800	490.693	471.334	453.337	435.576
6808	490.714	471.401	453.447	435.73
6816	490.736	471.468	453.556	435.883
6824	490.758	471.535	453.666	436.036
6832	490.779	471.602	453.775	436.188
6840	490.801	471.668	453.884	436.34
6848	490.822	471.735	453.993	436.492
6856	490.844	471.801	454.102	436.644
6864	490.865	471.867	454.21	436.795
6872	490.886	471.933	454.319	436.946
6880	490.908	471.999	454.427	437.096
6888	490.929	472.065	454.534	437.247
6896	490.95	472.13	454.642	437.397
6904	490.971	472.196	454.749	437.546
6912	490.993	472.261	454.857	437.695
6920	491.014	472.327	454.964	437.845
6928	491.035	472.392	455.07	437.993
6936	491.056	472.457	455.177	438.142
6944	491.077	472.522	455.283	438.29
6952	491.098	472.586	455.389	438.438
6960	491.119	472.651	455.495	438.585
6968	491.139	472.716	455.601	438.732
6976	491.16	472.78	455.706	438.879
6984	491.181	472.844	455.812	439.026
6992	491.202	472.908	455.917	439.172
7000	491.223	472.972	456.021	439.318
7008	491.243	473.036	456.126	439.464
7016	491.264	473.1	456.231	439.609
7024	491.284	473.164	456.335	439.754
7032	491.305	473.227	456.439	439.899
7040	491.325	473.291	456.543	440.044
7048	491.346	473.354	456.646	440.188
7056	491.366	473.417	456.75	440.332
7064	491.387	473.48	456.853	440.476
7072	491.407	473.543	456.956	440.619
7080	491.427	473.606	457.059	440.762
7088	491.448	473.669	457.162	440.905
7096	491.468	473.731	457.264	441.048
7104	491.488	473.794	457.366	441.19
7112	491.508	473.856	457.468	441.332
7120	491.529	473.918	457.57	441.474
7128	491.549	473.98	457.672	441.615
7136	491.569	474.042	457.773	441.757
7144	491.589	474.104	457.875	441.897
7152	491.609	474.166	457.976	442.038
7160	491.629	474.228	458.077	442.178
7168	491.649	474.289	458.177	442.319
7176	491.668	474.351	458.278	442.458
7184	491.688	474.412	458.378	442.598
7192	491.708	474.473	458.478	442.737
7200	491.728	474.534	458.578	442.876
7208	491.748	474.595	458.678	443.015
7216	491.767	474.656	458.778	443.153
7224	491.787	474.717	458.877	443.292
7232	491.807	474.777	458.976	443.43
7240	491.826	474.838	459.075	443.567
7248	491.846	474.898	459.174	443.705
7256	491.865	474.959	459.273	443.842
7264	491.885	475.019	459.371	443.979
7272	491.904	475.079	459.47	444.115
7280	491.924	475.139	459.568	444.252
7288	491.943	475.199	459.666	444.388
7296	491.962	475.259	459.764	444.524
7304	491.982	475.318	459.861	444.659
7312	492.001	475.378	459.959	444.795
7320	492.02	475.437	460.056	444.93
7328	492.039	475.497	460.153	445.065
7336	492.059	475.556	460.25	445.199
7344	492.078	475.615	460.347	445.334
7352	492.097	475.674	460.443	445.468
7360	492.116	475.733	460.539	445.602
7368	492.135	475.792	460.636	445.735
7376	492.154	475.851	460.732	445.868
7384	492.173	475.909	460.827	446.002
7392	492.192	475.968	460.923	446.134
7400	492.211	476.026	461.019	446.267
7408	492.23	476.084	461.114	446.399
7416	492.249	476.143	461.209	446.532
7424	492.267	476.201	461.304	446.663
7432	492.286	476.259	461.399	446.795
7440	492.305	476.317	461.493	446.926
7448	492.324	476.374	461.588	447.058
7456	492.342	476.432	461.682	447.189
7464	492.361	476.49	461.776	447.319
7472	492.38	476.547	461.87	447.45
7480	492.398	476.605	461.964	447.58
7488	492.417	476.662	462.058	447.71
7496	492.435	476.719	462.151	447.84
7504	492.454	476.776	462.245	447.969
7512	492.472	476.833	462.338	448.098
7520	492.491	476.89	462.431	448.227
7528	492.509	476.947	462.524	448.356
7536	492.528	477.004	462.616	448.485
7544	492.546	477.06	462.709	448.613
7552	492.564	477.117	462.801	448.741
7560	492.583	477.173	462.893	448.869
7568	492.601	477.23	462.985	448.997
7576	492.619	477.286	463.077	449.124
7584	492.637	477.342	463.169	449.252
7592	492.655	477.398	463.26	449.379
7600	492.673	477.454	463.352	449.505
7608	492.692	477.51	463.443	449.632
7616	492.71	477.566	463.534	449.758
7624	492.728	477.621	463.625	449.884
7632	492.746	477.677	463.716	450.01
7640	492.764	477.732	463.806	450.136
7648	492.782	477.788	463.897	450.261
7656	492.8	477.843	463.987	450.386
7664	492.817	477.898	464.077	450.511
7672	492.835	477.953	464.167	450.636
7680	492.853	478.008	464.257	450.761
7688	492.871	478.063	464.347	450.885
7696	492.889	478.118	464.436	451.009
7704	492.906	478.173	464.526	451.133
7712	492.924	478.228	464.615	451.257
7720	492.942	478.282	464.704	451.38
7728	492.959	478.337	464.793	451.504
7736	492.977	478.391	464.882	451.627
7744	492.995	478.445	464.971	451.75
7752	493.012	478.5	465.059	451.872
7760	493.03	478.554	465.147	451.995
7768	493.047	478.608	465.236	452.117
7776	493.065	478.662	465.324	452.239
7784	493.082	478.716	465.412	452.361
7792	493.1	478.769	465.499	452.482
7800	493.117	478.823	465.587	452.604
7808	493.135	478.877	465.675	452.725
7816	493.152	478.93	465.762	452.846
7824	493.169	478.984	465.849	452.967
7832	493.186	479.037	465.936	453.087
7840	493.204	479.09	466.023	453.208
7848	493.221	479.143	466.11	453.328
7856	493.238	479.196	466.196	453.448
7864	493.255	479.249	466.283	453.568
7872	493.273	479.302	466.369	453.687
7880	493.29	479.355	466.455	453.807
7888	493.307	479.408	466.541	453.926
7896	493.324	479.461	466.627	454.045
7904	493.341	479.513	466.713	454.164
7912	493.358	479.566	466.799	454.282
7920	493.375	479.618	466.884	454.401
7928	493.392	479.67	466.97	454.519
7936	493.409	479.723	467.055	454.637
7944	493.426	479.775	467.14	454.755
7952	493.443	479.827	467.225	454.872
7960	493.459	479.879	467.31	454.99
7968	493.476	479.931	467.395	455.107
7976	493.493	479.983	467.479	455.224
7984	493.51	480.034	467.564	455.341
7992	493.527	480.086	467.648	455.458
8000	493.543	480.138	467.732	455.574
8008	493.56	480.189	467.816	455.69
8016	493.577	480.241	467.9	455.807
8024	493.593	480.292	467.984	455.923
8032	493.61	480.343	468.067	456.038
8040	493.627	480.395	468.151	456.154
8048	493.643	480.446	468.234	456.269
8056	493.66	480.497	468.317	456.384
8064	493.676	480.548	468.401	456.499
8072	493.693	480.599	468.483	456.614
8080	493.709	480.649	468.566	456.729
8088	493.726	480.7	468.649	456.843
8096	493.742	480.751	468.732	456.957
8104	493.759	480.801	468.814	457.072
8112	493.775	480.852	468.896	457.185
8120	493.791	480.902	468.979	457.299
8128	493.808	480.953	469.061	457.413
8136	493.824	481.003	469.143	457.526
8144	493.84	481.053	469.225	457.639
8152	493.857	481.103	469.306	457.752
8160	493.873	481.153	469.388	457.865
8168	493.889	481.203	469.469	457.978
8176	493.905	481.253	469.551	458.09
8184	493.921	481.303	469.632	458.203
8192	493.938	481.353	469.713	458.315
8200	493.954	481.402	469.794	458.427
8208	493.97	481.452	469.875	458.538
8216	493.986	481.501	469.955	458.65
8224	494.002	481.551	470.036	458.761
8232	494.018	481.6	470.116	458.873
8240	494.034	481.65	470.197	458.984
8248	494.05	481.699	470.277	459.095
8256	494.066	481.748	470.357	459.206
8264	494.082	481.797	470.437	459.316
8272	494.098	481.846	470.517	459.427
8280	494.114	481.895	470.597	459.537
8288	494.129	481.944	470.676	459.647
8296	494.145	481.993	470.756	459.757
8304	494.161	482.041	470.835	459.866
8312	494.177	482.09	470.915	459.976
8320	494.193	482.139	470.994	460.085
8328	494.208	482.187	471.073	460.195
8336	494.224	482.236	471.152	460.304
8344	494.24	482.284	471.23	460.413
8352	494.255	482.332	471.309	460.521
8360	494.271	482.381	471.388	460.63
8368	494.287	482.429	471.466	460.738
8376	494.302	482.477	471.545	460.847
8384	494.318	482.525	471.623	460.955
8392	494.333	482.573	471.701	461.063
8400	494.349	482.621	471.779	461.171
8408	494.365	482.669	471.857	461.278
8416	494.38	482.716	471.935	461.386
8424	494.395	482.764	472.012	461.493
8432	494.411	482.812	472.09	461.6
8440	494.426	482.859	472.167	461.707
8448	494.442	482.907	472.245	461.814
8456	494.457	482.954	472.322	461.92
8464	494.473	483.001	472.399	462.027
8472	494.488	483.049	472.476	462.133
8480	494.503	483.096	472.553	462.24
8488	494.519	483.143	472.629	462.346
8496	494.534	483.19	472.706	462.451
8504	494.549	483.237	472.783	462.557
8512	494.564	483.284	472.859	462.663
8520	494.58	483.331	472.935	462.768
8528	494.595	483.378	473.012	462.873
8536	494.61	483.424	473.088	462.979
8544	494.625	483.471	473.164	463.084
8552	494.64	483.518	473.24	463.188
8560	494.655	483.564	473.315	463.293
8568	494.67	483.611	473.391	463.398
8576	494.685	483.657	473.467	463.502
8584	494.7	483.704	473.542	463.606
8592	494.716	483.75	473.618	463.71
8600	494.731	483.796	473.693	463.814
8608	494.746	483.842	473.768	463.918
8616	494.76	483.888	473.843	464.021
8624	494.775	483.934	473.918	464.125
8632	494.79	483.98	473.993	464.228
8640	494.805	484.026	474.068	464.331
8648	494.82	484.072	474.142	464.434
8656	494.835	484.118	474.217	464.537
8664	494.85	484.164	474.291	464.64
8672	494.865	484.209	474.366	464.743
8680	494.88	484.255	474.44	464.845
8688	494.894	484.3	474.514	464.947
8696	494.909	484.346	474.588	465.05
8704	494.924	484.391	474.662	465.152
8712	494.939	484.437	474.736	465.253
8720	494.953	484.482	474.809	465.355
8728	494.968	484.527	474.883	465.457
8736	494.983	484.572	474.956	465.558
8744	494.997	484.618	475.03	465.66
8752	495.012	484.663	475.103	465.761
8760	495.027	484.708	475.176	465.862
8768	495.041	484.753	475.25	465.963
8776	495.056	484.797	475.323	466.063
8784	495.07	484.842	475.395	466.164
8792	495.085	484.887	475.468	466.264
8800	495.099	484.932	475.541	466.365
8808	495.114	484.976	475.614	466.465
8816	495.128	485.021	475.686	466.565
8824	495.143	485.065	475.759	466.665
8832	495.157	485.11	475.831	466.765
8840	495.172	485.154	475.903	466.864
8848	495.186	485.199	475.975	466.964
8856	495.2	485.243	476.047	467.063
8864	495.215	485.287	476.119	467.163
8872	495.229	485.331	476.191	467.262
8880	495.243	485.375	476.263	467.361
8888	495.258	485.419	476.335	467.459
8896	495.272	485.463	476.406	467.558
8904	495.286	485.507	476.478	467.657
8912	495.301	485.551	476.549	467.755
8920	495.315	485.595	476.62	467.854
8928	495.329	485.639	476.691	467.952
8936	495.343	485.683	476.763	468.05
8944	495.357	485.726	476.834	468.148
8952	495.372	485.77	476.905	468.245
8960	495.386	485.813	476.975	468.343
8968	495.4	485.857	477.046	468.441
8976	495.414	485.9	477.117	468.538
8984	495.428	485.944	477.187	468.635
8992	495.442	485.987	477.258	468.732
9000	495.456	486.03	477.328	468.829
9008	495.47	486.073	477.398	468.926
9016	495.484	486.117	477.469	469.023
9024	495.498	486.16	477.539	469.12
9032	495.512	486.203	477.609	469.216
9040	495.526	486.246	477.679	469.313
9048	495.54	486.289	477.748	469.409
9056	495.554	486.332	477.818	469.505
9064	495.568	486.374	477.888	469.601
9072	495.582	486.417	477.957	469.697
9080	495.596	486.46	478.027	469.793
9088	495.61	486.503	478.096	469.888
9096	495.623	486.545	478.165	469.984
9104	495.637	486.588	478.235	470.079
9112	495.651	486.63	478.304	470.174
9120	495.665	486.673	478.373	470.27
9128	495.679	486.715	478.442	470.365
9136	495.692	486.757	478.511	470.46
9144	495.706	486.8	478.579	470.554
9152	495.72	486.842	478.648	470.649
9160	495.734	486.884	478.717	470.743
9168	495.747	486.926	478.785	470.838
9176	495.761	486.968	478.853	470.932
9184	495.775	487.01	478.922	471.026
9192	495.788	487.052	478.99	471.12
9200	495.802	487.094	479.058	471.214
9208	495.815	487.136	479.126	471.308
9216	495.829	487.178	479.194	471.402
9224	495.843	487.22	479.262	471.495
9232	495.856	487.262	479.33	471.589
9240	495.87	487.303	479.398	471.682
9248	495.883	487.345	479.465	471.775
9256	495.897	487.386	479.533	471.869
9264	495.91	487.428	479.601	471.962
9272	495.924	487.469	479.668	472.054
9280	495.937	487.511	479.735	472.147
9288	495.951	487.552	479.803	472.24
9296	495.964	487.594	479.87	472.332
9304	495.977	487.635	479.937	472.425
9312	495.991	487.676	480.004	472.517
9320	496.004	487.717	480.071	472.609
9328	496.018	487.758	480.138	472.701
9336	496.031	487.799	480.204	472.793
9344	496.044	487.84	480.271	472.885
9352	496.058	487.881	480.338	472.977
9360	496.071	487.922	480.404	473.068
9368	496.084	487.963	480.471	473.16
9376	496.097	488.004	480.537	473.251
9384	496.111	488.045	480.603	473.343
9392	496.124	488.086	480.669	473.434
9400	496.137	488.126	480.736	473.525
9408	496.15	488.167	480.802	473.616
9416	496.164	488.208	480.868	473.707
9424	496.177	488.248	480.933	473.797
9432	496.19	488.289	480.999	473.888
9440	496.203	488.329	481.065	473.979
9448	496.216	488.369	481.131	474.069
9456	496.229	488.41	481.196	474.159
9464	496.242	488.45	481.262	474.249
9472	496.256	488.49	481.327	474.34
9480	496.269	488.531	481.392	474.43
9488	496.282	488.571	481.458	474.519
9496	496.295	488.611	481.523	474.609
9504	496.308	488.651	481.588	474.699
9512	496.321	488.691	481.653	474.788
9520	496.334	488.731	481.718	474.878
9528	496.347	488.771	481.783	474.967
9536	496.36	488.811	481.848	475.056
9544	496.373	488.851	481.912	475.145
9552	496.386	488.89	481.977	475.234
9560	496.398	488.93	482.042	475.323
9568	496.411	488.97	482.106	475.412
9576	496.424	489.01	482.171	475.501
9584	496.437	489.049	482.235	475.589
9592	496.45	489.089	482.299	475.678
9600	496.463	489.128	482.363	475.766
9608	496.476	489.168	482.428	475.855
9616	496.489	489.207	482.492	475.943
9624	496.501	489.247	482.556	476.031
9632	496.514	489.286	482.62	476.119
9640	496.527	489.325	482.683	476.207
9648	496.54	489.364	482.747	476.295
9656	496.552	489.404	482.811	476.382
9664	496.565	489.443	482.874	476.47
9672	496.578	489.482	482.938	476.557
9680	496.591	489.521	483.002	476.645
9688	496.603	489.56	483.065	476.732
9696	496.616	489.599	483.128	476.819
9704	496.629	489.638	483.192	476.906
9712	496.641	489.677	483.255	476.993
9720	496.654	489.716	483.318	477.08
9728	496.667	489.755	483.381	477.167
9736	496.679	489.793	483.444	477.254
9744	496.692	489.832	483.507	477.34
9752	496.704	489.871	483.57	477.427
9760	496.717	489.91	483.632	477.513
9768	496.729	489.948	483.695	477.599
9776	496.742	489.987	483.758	477.685
9784	496.755	490.025	483.82	477.772
9792	496.767	490.064	483.883	477.858
9800	496.78	490.102	483.945	477.943
9808	496.792	490.141	484.008	478.029
9816	496.804	490.179	484.07	478.115
9824	496.817	490.217	484.132	478.201
9832	496.829	490.256	484.194	478.286
9840	496.842	490.294	484.256	478.371
9848	496.854	490.332	484.318	478.457
9856	496.867	490.37	484.38	478.542
9864	496.879	490.408	484.442	478.627
9872	496.891	490.446	484.504	478.712
9880	496.904	490.484	484.566	478.797
9888	496.916	490.522	484.628	478.882
9896	496.928	490.56	484.689	478.967
9904	496.941	490.598	484.751	479.051
9912	496.953	490.636	484.812	479.136
9920	496.965	490.674	484.874	479.221
9928	496.978	490.712	484.935	479.305
9936	496.99	490.749	484.996	479.389
9944	497.002	490.787	485.057	479.473
9952	497.015	490.825	485.119	479.558
9960	497.027	490.862	485.18	479.642
9968	497.039	490.9	485.241	479.725
9976	497.051	490.938	485.302	479.809
9984	497.063	490.975	485.363	479.893
9992	497.076	491.013	485.423	479.977
10000	497.088	491.05	485.484	480.06
10008	497.1	491.087	485.545	480.144
10016	497.112	491.125	485.605	480.227
10024	497.124	491.162	485.666	480.311
10032	497.136	491.199	485.727	480.394
10040	497.148	491.237	485.787	480.477
10048	497.16	491.274	485.847	480.56
10056	497.173	491.311	485.908	480.643
10064	497.185	491.348	485.968	480.726
10072	497.197	491.385	486.028	480.808
10080	497.209	491.422	486.088	480.891
10088	497.221	491.459	486.148	480.974
10096	497.233	491.496	486.208	481.056
10104	497.245	491.533	486.268	481.139
10112	497.257	491.57	486.328	481.221
10120	497.269	491.607	486.388	481.303
10128	497.281	491.644	486.448	481.385
10136	497.293	491.68	486.507	481.468
10144	497.305	491.717	486.567	481.55
10152	497.317	491.754	486.627	481.631
10160	497.329	491.79	486.686	481.713
10168	497.34	491.827	486.745	481.795
10176	497.352	491.864	486.805	481.877
10184	497.364	491.9	486.864	481.958
10192	497.376	491.937	486.923	482.04
10200	497.388	491.973	486.983	482.121
10208	497.4	492.01	487.042	482.202
10216	497.412	492.046	487.101	482.284
10224	497.424	492.082	487.16	482.365
10232	497.435	492.119	487.219	482.446
10240	497.447	492.155	487.278	482.527
10248	497.459	492.191	487.337	482.608
10256	497.471	492.227	487.395	482.689
10264	497.482	492.264	487.454	482.769
10272	497.494	492.3	487.513	482.85
10280	497.506	492.336	487.571	482.93
10288	497.518	492.372	487.63	483.011
10296	497.529	492.408	487.688	483.091
10304	497.541	492.444	487.747	483.172
10312	497.553	492.48	487.805	483.252
10320	497.565	492.516	487.864	483.332
10328	497.576	492.552	487.922	483.412
10336	497.588	492.588	487.98	483.492
10344	497.6	492.624	488.038	483.572
10352	497.611	492.659	488.096	483.652
10360	497.623	492.695	488.154	483.732
10368	497.634	492.731	488.212	483.811
10376	497.646	492.767	488.27	483.891
10384	497.658	492.802	488.328	483.97
10392	497.669	492.838	488.386	484.05
10400	497.681	492.873	488.444	484.129
10408	497.692	492.909	488.501	484.209
10416	497.704	492.944	488.559	484.288
10424	497.715	492.98	488.616	484.367
10432	497.727	493.015	488.674	484.446
10440	497.739	493.051	488.731	484.525
10448	497.75	493.086	488.789	484.604
10456	497.762	493.122	488.846	484.683
10464	497.773	493.157	488.903	484.761
10472	497.784	493.192	488.961	484.84
10480	497.796	493.227	489.018	484.919
10488	497.807	493.263	489.075	484.997
10496	497.819	493.298	489.132	485.076
10504	497.83	493.333	489.189	485.154
10512	497.842	493.368	489.246	485.232
10520	497.853	493.403	489.303	485.31
10528	497.865	493.438	489.36	485.389
10536	497.876	493.473	489.417	485.467
10544	497.887	493.508	489.473	485.545
10552	497.899	493.543	489.53	485.623
10560	497.91	493.578	489.587	485.7
10568	497.921	493.613	489.643	485.778
10576	497.933	493.648	489.7	485.856
10584	497.944	493.683	489.756	485.933
10592	497.955	493.717	489.813	486.011
10600	497.967	493.752	489.869	486.088
10608	497.978	493.787	489.925	486.166
10616	497.989	493.821	489.982	486.243
10624	498.001	493.856	490.038	486.32
10632	498.012	493.891	490.094	486.398
10640	498.023	493.925	490.15	486.475
10648	498.034	493.96	490.206	486.552
10656	498.045	493.994	490.262	486.629
10664	498.057	494.029	490.318	486.705
10672	498.068	494.063	490.374	486.782
10680	498.079	494.098	490.43	486.859
10688	498.09	494.132	490.486	486.936
10696	498.102	494.167	490.541	487.012
10704	498.113	494.201	490.597	487.089
10712	498.124	494.235	490.653	487.165
10720	498.135	494.269	490.708	487.242
10728	498.146	494.304	490.764	487.318
10736	498.157	494.338	490.819	487.394
10744	498.168	494.372	490.875	487.47
10752	498.179	494.406	490.93	487.546
10760	498.191	494.44	490.986	487.622
10768	498.202	494.474	491.041	487.698
10776	498.213	494.508	491.096	487.774
10784	498.224	494.543	491.151	487.85
10792	498.235	494.577	491.206	487.926
10800	498.246	494.61	491.262	488.002
10808	498.257	494.644	491.317	488.077
10816	498.268	494.678	491.372	488.153
10824	498.279	494.712	491.427	488.228
10832	498.29	494.746	491.481	488.304
10840	498.301	494.78	491.536	488.379
10848	498.312	494.814	491.591	488.454
10856	498.323	494.847	491.646	488.529
10864	498.334	494.881	491.7	488.605
10872	498.345	494.915	491.755	488.68
10880	498.356	494.948	491.81	488.755
10888	498.367	494.982	491.864	488.83
10896	498.378	495.016	491.919	488.904
10904	498.389	495.049	491.973	488.979
10912	498.4	495.083	492.028	489.054
10920	498.411	495.116	492.082	489.129
10928	498.421	495.15	492.136	489.203
10936	498.432	495.183	492.191	489.278
10944	498.443	495.217	492.245	489.352
10952	498.454	495.25	492.299	489.427
10960	498.465	495.283	492.353	489.501
10968	498.476	495.317	492.407	489.575
10976	498.487	495.35	492.461	489.649
10984	498.497	495.383	492.515	489.724
10992	498.508	495.417	492.569	489.798
11000	498.519	495.45	492.623	489.872
11008	498.53	495.483	492.677	489.946
11016	498.541	495.516	492.731	490.019
11024	498.551	495.549	492.784	490.093
11032	498.562	495.583	492.838	490.167
11040	498.573	495.616	492.892	490.241
11048	498.584	495.649	492.945	490.314
11056	498.595	495.682	492.999	490.388
11064	498.605	495.715	493.052	490.461
11072	498.616	495.748	493.106	490.535
11080	498.627	495.781	493.159	490.608
11088	498.637	495.814	493.213	490.682
11096	498.648	495.846	493.266	490.755
11104	498.659	495.879	493.319	490.828
11112	498.67	495.912	493.373	490.901
11120	498.68	495.945	493.426	490.974
11128	498.691	495.978	493.479	491.047
11136	498.702	496.01	493.532	491.12
11144	498.712	496.043	493.585	491.193
11152	498.723	496.076	493.638	491.266
11160	498.733	496.109	493.691	491.339
11168	498.744	496.141	493.744	491.411
11176	498.755	496.174	493.797	491.484
11184	498.765	496.206	493.85	491.556
11192	498.776	496.239	493.903	491.629
11200	498.786	496.272	493.955	491.701
11208	498.797	496.304	494.008	491.774
11216	498.808	496.337	494.061	491.846
11224	498.818	496.369	494.113	491.918
11232	498.829	496.401	494.166	491.991
11240	498.839	496.434	494.218	492.063
11248	498.85	496.466	494.271	492.135
11256	498.86	496.499	494.323	492.207
11264	498.871	496.531	494.376	492.279
11272	498.881	496.563	494.428	492.351
11280	498.892	496.595	494.481	492.423
11288	498.902	496.628	494.533	492.494
11296	498.913	496.66	494.585	492.566
11304	498.923	496.692	494.637	492.638
11312	498.934	496.724	494.689	492.709
11320	498.944	496.756	494.742	492.781
11328	498.955	496.789	494.794	492.853
11336	498.965	496.821	494.846	492.924
11344	498.976	496.853	494.898	492.995
11352	498.986	496.885	494.95	493.067
11360	498.996	496.917	495.002	493.138
11368	499.007	496.949	495.053	493.209
11376	499.017	496.981	495.105	493.28
11384	499.028	497.013	495.157	493.351
11392	499.038	497.045	495.209	493.422
11400	499.048	497.076	495.26	493.493
11408	499.059	497.108	495.312	493.564
11416	499.069	497.14	495.364	493.635
11424	499.08	497.172	495.415	493.706
11432	499.09	497.204	495.467	493.777
11440	499.1	497.235	495.518	493.848
11448	499.111	497.267	495.57	493.918
11456	499.121	497.299	495.621	493.989
11464	499.131	497.331	495.673	494.059
11472	499.141	497.362	495.724	494.13
11480	499.152	497.394	495.775	494.2
11488	499.162	497.426	495.826	494.271
11496	499.172	497.457	495.878	494.341
11504	499.183	497.489	495.929	494.411
11512	499.193	497.52	495.98	494.481
11520	499.203	497.552	496.031	494.552
11528	499.213	497.583	496.082	494.622
11536	499.224	497.615	496.133	494.692
11544	499.234	497.646	496.184	494.762
11552	499.244	497.678	496.235	494.832
11560	499.254	497.709	496.286	494.902
11568	499.265	497.74	496.337	494.971
11576	499.275	497.772	496.388	495.041
11584	499.285	497.803	496.438	495.111
11592	499.295	497.834	496.489	495.181
11600	499.305	497.866	496.54	495.25
11608	499.315	497.897	496.591	495.32
11616	499.326	497.928	496.641	495.389
11624	499.336	497.959	496.692	495.459
11632	499.346	497.991	496.742	495.528
11640	499.356	498.022	496.793	495.597
11648	499.366	498.053	496.843	495.667
11656	499.376	498.084	496.894	495.736
11664	499.386	498.115	496.944	495.805
11672	499.397	498.146	496.995	495.874
11680	499.407	498.177	497.045	495.943
11688	499.417	498.208	497.095	496.013
11696	499.427	498.239	497.146	496.082
11704	499.437	498.27	497.196	496.15
11712	499.447	498.301	497.246	496.219
11720	499.457	498.332	497.296	496.288
11728	499.467	498.363	497.346	496.357
11736	499.477	498.394	497.396	496.426
11744	499.487	498.425	497.446	496.494
11752	499.497	498.456	497.496	496.563
11760	499.507	498.486	497.546	496.632
11768	499.517	498.517	497.596	496.7
11776	499.527	498.548	497.646	496.769
11784	499.537	498.579	497.696	496.837
11792	499.547	498.609	497.746	496.905
11800	499.557	498.64	497.796	496.974
11808	499.567	498.671	497.845	497.042
11816	499.577	498.701	497.895	497.11
11824	499.587	498.732	497.945	497.179
11832	499.597	498.763	497.994	497.247
11840	499.607	498.793	498.044	497.315
11848	499.617	498.824	498.093	497.383
11856	499.627	498.854	498.143	497.451
11864	499.637	498.885	498.192	497.519
11872	499.647	498.915	498.242	497.587
11880	499.657	498.946	498.291	497.655
11888	499.667	498.976	498.341	497.722
11896	499.677	499.007	498.39	497.79
11904	499.687	499.037	498.439	497.858
11912	499.697	499.068	498.489	497.925
11920	499.706	499.098	498.538	497.993
11928	499.716	499.128	498.587	498.061
11936	499.726	499.159	498.636	498.128
11944	499.736	499.189	498.686	498.196
11952	499.746	499.219	498.735	498.263
11960	499.756	499.25	498.784	498.33
11968	499.766	499.28	498.833	498.398
11976	499.775	499.31	498.882	498.465
11984	499.785	499.34	498.931	498.532
11992	499.795	499.371	498.98	498.599
12000	499.805	499.401	499.029	498.667
12008	499.815	499.431	499.078	498.734
12016	499.825	499.461	499.126	498.801
12024	499.834	499.491	499.175	498.868
12032	499.844	499.521	499.224	498.935
12040	499.854	499.551	499.273	499.002
12048	499.864	499.581	499.321	499.069
12056	499.874	499.611	499.37	499.135
12064	499.883	499.641	499.419	499.202
12072	499.893	499.671	499.467	499.269
12080	499.903	499.701	499.516	499.336
12088	499.913	499.731	499.565	499.402
12096	499.922	499.761	499.613	499.469
12104	499.932	499.791	499.662	499.535
12112	499.942	499.821	499.71	499.602
12120	499.951	499.851	499.758	499.668
12128	499.961	499.881	499.807	499.735
12136	499.971	499.911	499.855	499.801
12144	499.981	499.94	499.903	499.867
12152	499.99	499.97	499.952	499.934
