# Supplementary material for: Spatiotemporal development of expanding bacterial colonies driven by emergent mechanical constraints and nutrient gradients
Source: Nat Commun. 2025 May 26;16:4878. doi: 10.1038/s41467-025-60004-z (PMC12106844; doi:10.1038/s41467-025-60004-z)
Supplement: Supplementary file 17 — Source Data [file 41467_2025_60004_MOESM17_ESM.zip › SourceData/Supplementary Figures/Fig_S19.xlsx]

## Sheet: Panel a
z (um)	10 mM glucose, [Glu]/Kg	20 mM glucose, [Glu]/Kg
0	15.468	45.6282
8	2.86663	18.4592
16	0.221746	4.02108
24	0.0146148	0.335336
32	0.01	0.0222473
40	0.01	0.01
48	0.01	0.01
56	0.01	0.01
64	0.01	0.01
72	0.01	0.01
80	0.01	0.01
88	0.01	0.01
96	0.01	0.01
104	0.01	0.01
112	0.01	0.01

## Sheet: Panel b
z (um)	10 mM glucose, [Glu]/Kg	20 mM glucose, [Glu]/Kg
0	6.88466	15.8016
8	0.700194	2.98616
16	0.0474439	0.232749
24	0.01	0.015349
32	0.01	0.01
40	0.01	0.01
48	0.01	0.01
56	0.01	0.01
64	0.01	0.01
72	0.01	0.01
80	0.01	0.01
88	0.01	0.01
96	0.01	0.01
104	0.01	0.01
112	0.01	0.01
120	0.01	0.01
128	0.01	0.01
136	0.01	0.01
144	0.01	0.01
152	0.01	0.01
160	0.01	0.01
168	0.01	0.01
176	0.01	0.01
184	0.01	0.01
192	0.01	0.01
200	0.01	0.01
208	0.01	0.01
216	0.01	0.01
224	0.01	0.01

## Sheet: Panel c
z (um)	10 mM glucose, [Glu]/Kg	20 mM glucose, [Glu]/Kg
0	4.94122	10.6431
8	0.438378	1.4252
16	0.0292543	0.100818
24	0.01	0.01
32	0.01	0.01
40	0.01	0.01
48	0.01	0.01
56	0.01	0.01
64	0.01	0.01
72	0.01	0.01
80	0.01	0.01
88	0.01	0.01
96	0.01	0.01
104	0.01	0.01
112	0.01	0.01
120	0.01	0.01
128	0.01	0.01
136	0.01	0.01
144	0.01	0.01
152	0.01	0.01
160	0.01	0.01
168	0.01	0.01
176	0.01	0.01
184	0.01	0.01
192	0.01	0.01
200	0.01	0.01
208	0.01	0.01
216	0.01	0.01
224	0.01	0.01
232	0.01	0.01
240	0.01	0.01
248	0.01	0.01

## Sheet: Panel d
z (um)	10 mM glucose, [Glu]/Kg	20 mM glucose, [Glu]/Kg
0	84.7137	293.105
8	44.7837	212.154
16	17.951	144.418
24	3.81609	89.8958
32	0.314016	48.5581
40	0.02081	20.3087
48	0.01	4.81524
56	0.01	0.423818
64	0.01	0.0282698
72	0.01	0.01
80	0.01	0.01
88	0.01	0.01
96	0.01	0.01
104	0.01	0.01
112	0.01	0.01

## Sheet: Panel e
z (um)	10 mM glucose, [Glu]/Kg	20 mM glucose, [Glu]/Kg
0	22.287	69.5193
8	5.69728	34.0929
16	0.532622	11.7077
24	0.0357392	1.69307
32	0.01	0.121732
40	0.01	0.01
48	0.01	0.01
56	0.01	0.01
64	0.01	0.01
72	0.01	0.01
80	0.01	0.01
88	0.01	0.01
96	0.01	0.01
104	0.01	0.01
112	0.01	0.01
120	0.01	0.01
128	0.01	0.01
136	0.01	0.01
144	0.01	0.01
152	0.01	0.01
160	0.01	0.01
168	0.01	0.01
176	0.01	0.01
184	0.01	0.01
192	0.01	0.01
200	0.01	0.01
208	0.01	0.01
216	0.01	0.01
224	0.01	0.01

## Sheet: Panel f
z (um)	10 mM glucose, [Glu]/Kg	20 mM glucose, [Glu]/Kg
0	12.8904	35.3515
8	2.02426	12.4032
16	0.148522	1.88344
24	0.01	0.137
32	0.01	0.01
40	0.01	0.01
48	0.01	0.01
56	0.01	0.01
64	0.01	0.01
72	0.01	0.01
80	0.01	0.01
88	0.01	0.01
96	0.01	0.01
104	0.01	0.01
112	0.01	0.01
120	0.01	0.01
128	0.01	0.01
136	0.01	0.01
144	0.01	0.01
152	0.01	0.01
160	0.01	0.01
168	0.01	0.01
176	0.01	0.01
184	0.01	0.01
192	0.01	0.01
200	0.01	0.01
208	0.01	0.01
216	0.01	0.01
224	0.01	0.01
232	0.01	0.01
240	0.01	0.01
248	0.01	0.01

## Sheet: Panel g
10 mM glucose, 1+1 d - Time (h)	10 mM glucose, 1+1 d - Penetration level (um)	20 mM glucose, 1+1 d - Time (h)	20 mM glucose, 1+1 d - Penetration level (um)
15	11.2919	15	20.4813
20	8.24398	20	13.9727
25	7.25737	25	12.2523
30	6.7526	30	11.4297
35	5.83919	35	9.94697
40	5.32414	40	9.14977
45	5.27638	45	9.07013
50	4.79369	50	8.34972
55	4.5352	55	7.97852
60	4.46987	60	7.86381

## Sheet: Panel h
10 mM glucose, 2+1 d - Time (h)	10 mM glucose, 2+1 d - Penetration level (um)	20 mM glucose, 2+1 d - Time (h)	20 mM glucose, 2+1 d - Penetration level (um)
15	28.2898	15	53.1741
20	18.0482	20	33.8858
25	15.2858	25	28.2915
30	13.8735	30	25.6001
35	11.5012	35	20.6706
40	10.282	40	18.2116
45	10.1597	45	17.9325
50	9.10296	50	15.8255
55	8.58385	55	14.6785
60	8.45338	60	14.3875
