# Supplementary material for: Spatiotemporal development of expanding bacterial colonies driven by emergent mechanical constraints and nutrient gradients
Source: Nat Commun. 2025 May 26;16:4878. doi: 10.1038/s41467-025-60004-z (PMC12106844; doi:10.1038/s41467-025-60004-z)
Supplement: Supplementary file 17 — Source Data [file 41467_2025_60004_MOESM17_ESM.zip › SourceData/Supplementary Figures/Fig_S2.xlsx]

## Sheet: SI Fig. 2i
5.1h : x coordinate (um)	5.1h : z coordinate (um)	6.4h : x coordinate (um)	6.4h : z coordinate (um)	7.7h : x coordinate (um)	7.7h : z coordinate (um)	8.5h : x coordinate (um)	8.5h : z coordinate (um)	10.8h : x coordinate (um)	10.8h : z coordinate (um)	11.3h : x coordinate (um)	11.3h : z coordinate (um)
40.2923	1.506	90.0392	0.502	145.198	0.502	135.034	0.999	197.952	0.999	316.495	1.999
40.1254	0.502	90.0093	1.506	145.041	1.004	134.174	1.998	196.728	1.998	311.795	3.998
39.8485	1.004	89.8579	1.004	144.868	1.506	131.098	2.997	195.37	2.997	307.442	5.997
39.54	2.008	89.4653	2.008	144.208	2.008	129.505	3.996	193.753	3.996	299.703	7.996
39.4333	2.51	89.0478	2.51	143.021	2.51	127.642	4.995	190.508	4.995	293.299	9.995
39.1658	3.012	88.0909	3.012	140.808	3.012	125.102	5.994	188.391	5.994	287.484	11.994
37.4209	3.514	85.5426	3.514	137.158	3.514	121.758	6.993	185.257	6.993	280.655	13.993
30.918	4.016	77.3184	4.016	133.09	4.016	119.039	7.992	182.984	7.992	274.748	15.992
-30.918	4.016	62.4052	4.518	131.491	4.518	116.045	8.991	180.026	8.991	266.638	17.991
-37.4209	3.514	60.9841	5.02	119.181	5.02	112.772	9.99	176.568	9.99	260.492	19.99
-39.1658	3.012	59.5406	5.522	116.184	5.522	110.811	10.989	174.275	10.989	253.597	21.989
-39.4333	2.51	53.3985	6.024	114.084	6.024	106.914	11.988	172.053	11.988	245.359	23.988
-39.54	2.008	47.2144	6.526	111.42	6.526	104.048	12.987	168.935	12.987	239.089	25.987
-39.8485	1.004	43.2229	7.028	108.881	7.028	101.012	13.986	166.797	13.986	232.447	27.986
-40.1254	0.502	41.5786	7.53	106.475	7.53	99.5415	14.985	164.102	14.985	225.815	29.985
-40.2923	1.506	37.5619	8.032	103.361	8.032	96.0658	15.984	161.399	15.984	219.068	31.984
		31.5157	8.534	99.6852	8.534	93.5745	16.983	158.957	16.983	210.482	33.983
		28.1228	9.036	95.8564	9.036	90.249	17.982	156.199	17.982	202.393	35.982
		18.5005	9.538	94.8484	9.538	87.7724	18.981	154.498	18.981	194.951	37.981
		13.0087	10.04	90.8241	10.04	84.1919	19.98	150.658	19.98	186.716	39.98
		-13.0087	10.04	89.0623	10.542	81.9538	20.979	148.342	20.979	178.795	41.979
		-18.5005	9.538	85.999	11.044	79.1298	21.978	145.65	21.978	169.448	43.978
		-28.1228	9.036	83.069	11.546	74.7763	22.977	143.624	22.977	159.531	45.977
		-31.5157	8.534	80.3972	12.048	70.6673	23.976	139.434	23.976	148.176	47.976
		-37.5619	8.032	79.7202	12.55	66.5727	24.975	137.59	24.975	135.66	49.975
		-41.5786	7.53	75.592	13.052	61.1248	25.974	134.153	25.974	126.199	51.974
		-43.2229	7.028	73.7931	13.554	55.6135	26.973	131.749	26.973	116.599	53.973
		-47.2144	6.526	69.9618	14.056	50.0168	27.972	127.952	27.972	104.819	55.972
		-53.3985	6.024	67.9358	14.558	46.289	28.971	125.106	28.971	90.8851	57.971
		-59.5406	5.522	64.179	15.06	39.6102	29.97	120.3	29.97	76.8473	59.97
		-60.9841	5.02	60.1062	15.562	36.7462	30.969	119.248	30.969	57.7979	61.969
		-62.4052	4.518	58.7402	16.064	25.6322	31.968	116.805	31.968	22.0016	63.968
		-77.3184	4.016	52.0269	16.566	18.18	32.967	111.184	32.967	-22.0016	63.968
		-85.5426	3.514	48.5669	17.068	-18.18	32.967	107.654	33.966	-57.7979	61.969
		-88.0909	3.012	44.6321	17.57	-25.6322	31.968	104.501	34.965	-76.8473	59.97
		-89.0478	2.51	38.8696	18.072	-36.7462	30.969	100.984	35.964	-90.8851	57.971
		-89.4653	2.008	36.1894	18.574	-39.6102	29.97	94.0015	36.963	-104.819	55.972
		-89.8579	1.004	34.0134	19.076	-46.289	28.971	91.2001	37.962	-116.599	53.973
		-90.0093	1.506	24.3312	19.578	-50.0168	27.972	87.9872	38.961	-126.199	51.974
		-90.0392	0.502	16.7515	20.08	-55.6135	26.973	84.6495	39.96	-135.66	49.975
				0.1515	20.582	-61.1248	25.974	79.3292	40.959	-148.176	47.976
				-0.1515	20.582	-66.5727	24.975	74.8933	41.958	-159.531	45.977
				-16.7515	20.08	-70.6673	23.976	67.8491	42.957	-169.448	43.978
				-24.3312	19.578	-74.7763	22.977	62.371	43.956	-178.795	41.979
				-34.0134	19.076	-79.1298	21.978	57.5741	44.955	-186.716	39.98
				-36.1894	18.574	-81.9538	20.979	55.1021	45.954	-194.951	37.981
				-38.8696	18.072	-84.1919	19.98	46.054	46.953	-202.393	35.982
				-44.6321	17.57	-87.7724	18.981	37.0518	47.952	-210.482	33.983
				-48.5669	17.068	-90.249	17.982	19.8395	48.951	-219.068	31.984
				-52.0269	16.566	-93.5745	16.983	0.455	49.95	-225.815	29.985
				-58.7402	16.064	-96.0658	15.984	-0.455	49.95	-232.447	27.986
				-60.1062	15.562	-99.5415	14.985	-19.8395	48.951	-239.089	25.987
				-64.179	15.06	-101.012	13.986	-37.0518	47.952	-245.359	23.988
				-67.9358	14.558	-104.048	12.987	-46.054	46.953	-253.597	21.989
				-69.9618	14.056	-106.914	11.988	-55.1021	45.954	-260.492	19.99
				-73.7931	13.554	-110.811	10.989	-57.5741	44.955	-266.638	17.991
				-75.592	13.052	-112.772	9.99	-62.371	43.956	-274.748	15.992
				-79.7202	12.55	-116.045	8.991	-67.8491	42.957	-280.655	13.993
				-80.3972	12.048	-119.039	7.992	-74.8933	41.958	-287.484	11.994
				-83.069	11.546	-121.758	6.993	-79.3292	40.959	-293.299	9.995
				-85.999	11.044	-125.102	5.994	-84.6495	39.96	-299.703	7.996
				-89.0623	10.542	-127.642	4.995	-87.9872	38.961	-307.442	5.997
				-90.8241	10.04	-129.505	3.996	-91.2001	37.962	-311.795	3.998
				-94.8484	9.538	-131.098	2.997	-94.0015	36.963	-316.495	1.999
				-95.8564	9.036	-134.174	1.998	-100.984	35.964
				-99.6852	8.534	-135.034	0.999	-104.501	34.965
				-103.361	8.032			-107.654	33.966
				-106.475	7.53			-111.184	32.967
				-108.881	7.028			-116.805	31.968
				-111.42	6.526			-119.248	30.969
				-114.084	6.024			-120.3	29.97
				-116.184	5.522			-125.106	28.971
				-119.181	5.02			-127.952	27.972
				-131.491	4.518			-131.749	26.973
				-133.09	4.016			-134.153	25.974
				-137.158	3.514			-137.59	24.975
				-140.808	3.012			-139.434	23.976
				-143.021	2.51			-143.624	22.977
				-144.208	2.008			-145.65	21.978
				-144.868	1.506			-148.342	20.979
				-145.041	1.004			-150.658	19.98
				-145.198	0.502			-154.498	18.981
								-156.199	17.982
								-158.957	16.983
								-161.399	15.984
								-164.102	14.985
								-166.797	13.986
								-168.935	12.987
								-172.053	11.988
								-174.275	10.989
								-176.568	9.99
								-180.026	8.991
								-182.984	7.992
								-185.257	6.993
								-188.391	5.994
								-190.508	4.995
								-193.753	3.996
								-195.37	2.997
								-196.728	1.998
								-197.952	0.999

## Sheet: SI Fig. 2j
Time (h)	Radius (um)	Replicate ID
1.8	4.602	1
3.5	14.47	2
5.1	40.4601	3
6.4	90.1106	4
7.7	145.373	5
8.5	136.16	6
10.8	198.255	7
11.3	319.613	8

## Sheet: SI Fig. 2k
Time (h)	Height (um)	Replicate ID
1.8	1	1
3.5	1	2
5.1	4.016	3
6.4	10.04	4
7.7	20.582	5
8.5	32.967	6
10.8	49.95	7
11.3	63.968	8
