# Supplementary material for: Spatiotemporal development of expanding bacterial colonies driven by emergent mechanical constraints and nutrient gradients
Source: Nat Commun. 2025 May 26;16:4878. doi: 10.1038/s41467-025-60004-z (PMC12106844; doi:10.1038/s41467-025-60004-z)
Supplement: Supplementary file 17 — Source Data [file 41467_2025_60004_MOESM17_ESM.zip › SourceData/Supplementary Figures/Fig_S20.xlsx]

## Sheet: Panel a
112 mM buffer, Tot. Acetate (mM)	112 mM buffer, pH	33 mM buffer, Tot. Acetate (mM)	33 mM buffer, pH	11 mM buffer, Tot. Acetate (mM)	11 mM buffer, pH
0	7.2	0	7.19999	0	7.19998
1.0101	7.18102	1.0101	7.13691	1.0101	7.01984
2.0202	7.16237	2.0202	7.07712	2.0202	6.85746
3.0303	7.14405	3.0303	7.01984	3.0303	6.70027
4.0404	7.12602	4.0404	6.96447	4.0404	6.53848
5.05051	7.10826	5.05051	6.91048	5.05051	6.36166
6.06061	7.09075	6.06061	6.85745	6.06061	6.15644
7.07071	7.07347	7.07071	6.80497	7.07071	5.91013
8.08081	7.05641	8.08081	6.75269	8.08081	5.63991
9.09091	7.03954	9.09091	6.70025	9.09091	5.40557
10.101	7.02286	10.101	6.6473	10.101	5.22941
11.1111	7.00634	11.1111	6.5935	11.1111	5.09667
12.1212	6.98997	12.1212	6.53845	12.1212	4.99238
13.1313	6.97375	13.1313	6.48176	13.1313	4.9072
14.1414	6.95765	14.1414	6.42298	14.1414	4.83548
15.1515	6.94167	15.1515	6.36161	15.1515	4.77366
16.1616	6.92579	16.1616	6.29709	16.1616	4.7194
17.1717	6.91001	17.1717	6.22886	17.1717	4.67109
18.1818	6.8943	18.1818	6.15633	18.1818	4.62757
19.1919	6.87867	19.1919	6.07902	19.1919	4.58798
20.202	6.8631	20.202	5.99675	20.202	4.55169
21.2121	6.84758	21.2121	5.9099	21.2121	4.5182
22.2222	6.8321	22.2222	5.81978	22.2222	4.4871
23.2323	6.81665	23.2323	5.72867	23.2323	4.45808
24.2424	6.80123	24.2424	5.63946	24.2424	4.43088
25.2525	6.78583	25.2525	5.55481	25.2525	4.4053
26.2626	6.77043	26.2626	5.47641	26.2626	4.38114
27.2727	6.75502	27.2727	5.40492	27.2727	4.35826
28.2828	6.7396	28.2828	5.34019	28.2828	4.33654
29.2929	6.72417	29.2929	5.28166	29.2929	4.31586
30.303	6.7087	30.303	5.22863	30.303	4.29613
31.3131	6.69319	31.3131	5.18039	31.3131	4.27726
32.3232	6.67764	32.3232	5.13629	32.3232	4.25919
33.3333	6.66202	33.3333	5.09578	33.3333	4.24184
34.3434	6.64635	34.3434	5.05838	34.3434	4.22518
35.3535	6.63059	35.3535	5.0237	35.3535	4.20913
36.3636	6.61476	36.3636	4.99139	36.3636	4.19366
37.3737	6.59882	37.3737	4.96118	37.3737	4.17874
38.3838	6.58279	38.3838	4.93283	38.3838	4.16431
39.3939	6.56664	39.3939	4.90612	39.3939	4.15036
40.404	6.55036	40.404	4.8809	40.404	4.13684
41.4141	6.53396	41.4141	4.857	41.4141	4.12375
42.4242	6.5174	42.4242	4.83431	42.4242	4.11104
43.4343	6.50069	43.4343	4.81271	43.4343	4.0987
44.4444	6.48381	44.4444	4.7921	44.4444	4.0867
45.4545	6.46675	45.4545	4.77241	45.4545	4.07504
46.4646	6.4495	46.4646	4.75354	46.4646	4.06369
47.4747	6.43204	47.4747	4.73545	47.4747	4.05263
48.4848	6.41437	48.4848	4.71806	48.4848	4.04185
49.4949	6.39646	49.4949	4.70133	49.4949	4.03134
50.5051	6.37831	50.5051	4.68522	50.5051	4.02108
51.5152	6.3599	51.5152	4.66967	51.5152	4.01106
52.5253	6.34122	52.5253	4.65465	52.5253	4.00128
53.5354	6.32225	53.5354	4.64012	53.5354	3.99171
54.5455	6.30297	54.5455	4.62606	54.5455	3.98236
55.5556	6.28338	55.5556	4.61244	55.5556	3.97321
56.5657	6.26345	56.5657	4.59922	56.5657	3.96425
57.5758	6.24318	57.5758	4.58639	57.5758	3.95547
58.5859	6.22254	58.5859	4.57393	58.5859	3.94688
59.596	6.20152	59.596	4.56181	59.596	3.93846
60.6061	6.18011	60.6061	4.55002	60.6061	3.9302
61.6162	6.1583	61.6162	4.53854	61.6162	3.9221
62.6263	6.13607	62.6263	4.52735	62.6263	3.91415
63.6364	6.11341	63.6364	4.51644	63.6364	3.90635
64.6465	6.09032	64.6465	4.5058	64.6465	3.89869
65.6566	6.0668	65.6566	4.49541	65.6566	3.89117
66.6667	6.04285	66.6667	4.48526	66.6667	3.88378
67.6768	6.01846	67.6768	4.47534	67.6768	3.87652
68.6869	5.99366	68.6869	4.46565	68.6869	3.86938
69.697	5.96845	69.697	4.45616	69.697	3.86236
70.7071	5.94287	70.7071	4.44688	70.7071	3.85545
71.7172	5.91695	71.7172	4.43779	71.7172	3.84866
72.7273	5.89071	72.7273	4.42888	72.7273	3.84198
73.7374	5.86423	73.7374	4.42016	73.7374	3.8354
74.7475	5.83754	74.7475	4.4116	74.7475	3.82892
75.7576	5.81072	75.7576	4.40321	75.7576	3.82254
76.7677	5.78383	76.7677	4.39498	76.7677	3.81625
77.7778	5.75695	77.7778	4.38691	77.7778	3.81006
78.7879	5.73016	78.7879	4.37898	78.7879	3.80396
79.798	5.70352	79.798	4.37119	79.798	3.79795
80.8081	5.67713	80.8081	4.36354	80.8081	3.79202
81.8182	5.65104	81.8182	4.35602	81.8182	3.78617
82.8283	5.62533	82.8283	4.34863	82.8283	3.78041
83.8384	5.60005	83.8384	4.34136	83.8384	3.77472
84.8485	5.57526	84.8485	4.33421	84.8485	3.76911
85.8586	5.55098	85.8586	4.32718	85.8586	3.76358
86.8687	5.52726	86.8687	4.32026	86.8687	3.75812
87.8788	5.50412	87.8788	4.31345	87.8788	3.75272
88.8889	5.48158	88.8889	4.30674	88.8889	3.7474
89.899	5.45964	89.899	4.30014	89.899	3.74214
90.9091	5.4383	90.9091	4.29364	90.9091	3.73695
91.9192	5.41757	91.9192	4.28723	91.9192	3.73183
92.9293	5.39744	92.9293	4.28091	92.9293	3.72676
93.9394	5.37789	93.9394	4.27469	93.9394	3.72176
94.9495	5.35891	94.9495	4.26855	94.9495	3.71682
95.9596	5.34049	95.9596	4.2625	95.9596	3.71193
96.9697	5.32261	96.9697	4.25653	96.9697	3.7071
97.9798	5.30525	97.9798	4.25065	97.9798	3.70233
98.9899	5.2884	98.9899	4.24484	98.9899	3.69761
100	5.27203	100	4.23911	100	3.69295

## Sheet: Panel b
112 mM buffer, Tot. Acetate (mM)	112 mM buffer, Acetic acid (mM)	33 mM buffer, Tot. Acetate (mM)	33 mM buffer, Acetic acid (mM)	11 mM buffer, Tot. Acetate (mM)	11 mM buffer, Acetic acid (mM)
0	0	0	0	0	0
1.0101	0.00373029	1.0101	0.00412739	1.0101	0.00539757
2.0202	0.00778652	2.0202	0.00946756	2.0202	0.0156516
3.0303	0.0121811	3.0303	0.0161927	3.0303	0.033603
4.0404	0.0169271	4.0404	0.0245084	4.0404	0.0647039
5.05051	0.0220382	5.05051	0.0346625	5.05051	0.120555
6.06061	0.0275289	6.06061	0.0469556	6.06061	0.228755
7.07071	0.0334144	7.07071	0.061756	7.07071	0.457392
8.08081	0.0397107	8.08081	0.0795188	8.08081	0.922375
9.09091	0.0464347	9.09091	0.100813	9.09091	1.64557
10.101	0.053604	10.101	0.126355	10.101	2.51527
11.1111	0.0612376	11.1111	0.157064	11.1111	3.4489
12.1212	0.0693553	12.1212	0.194124	12.1212	4.41194
13.1313	0.077978	13.1313	0.239091	13.1313	5.39017
14.1414	0.0871278	14.1414	0.294027	14.1414	6.37711
15.1515	0.0968282	15.1515	0.361707	15.1515	7.36946
16.1616	0.107104	16.1616	0.445903	16.1616	8.36537
17.1717	0.117982	17.1717	0.551782	17.1717	9.36376
18.1818	0.129489	18.1818	0.686425	18.1818	10.3639
19.1919	0.141655	19.1919	0.859408	19.1919	11.3654
20.202	0.154512	20.202	1.08321	20.202	12.3679
21.2121	0.168094	21.2121	1.37286	21.2121	13.3712
22.2222	0.182435	22.2222	1.74389	22.2222	14.3751
23.2323	0.197573	23.2323	2.20825	23.2323	15.3795
24.2424	0.21355	24.2424	2.76965	24.2424	16.3844
25.2525	0.230408	25.2525	3.42184	25.2525	17.3896
26.2626	0.248193	26.2626	4.15145	26.2626	18.395
27.2727	0.266954	27.2727	4.94275	27.2727	19.4008
28.2828	0.286744	28.2828	5.78127	28.2828	20.4067
29.2929	0.307619	29.2929	6.65533	29.2929	21.4128
30.303	0.329639	30.303	7.55606	30.303	22.4191
31.3131	0.35287	31.3131	8.47693	31.3131	23.4255
32.3232	0.37738	32.3232	9.41321	32.3232	24.432
33.3333	0.403246	33.3333	10.3614	33.3333	25.4386
34.3434	0.430546	34.3434	11.319	34.3434	26.4453
35.3535	0.459367	35.3535	12.284	35.3535	27.4521
36.3636	0.489804	36.3636	13.255	36.3636	28.459
37.3737	0.521957	37.3737	14.2309	37.3737	29.4659
38.3838	0.555935	38.3838	15.2109	38.3838	30.473
39.3939	0.591857	39.3939	16.1942	39.3939	31.48
40.404	0.62985	40.404	17.1804	40.404	32.4871
41.4141	0.670053	41.4141	18.1689	41.4141	33.4943
42.4242	0.712617	42.4242	19.1596	42.4242	34.5015
43.4343	0.757706	43.4343	20.1519	43.4343	35.5087
44.4444	0.805497	44.4444	21.1459	44.4444	36.516
45.4545	0.856186	45.4545	22.1411	45.4545	37.5233
46.4646	0.909984	46.4646	23.1375	46.4646	38.5307
47.4747	0.967124	47.4747	24.135	47.4747	39.538
48.4848	1.02786	48.4848	25.1334	48.4848	40.5454
49.4949	1.09246	49.4949	26.1326	49.4949	41.5528
50.5051	1.16124	50.5051	27.1325	50.5051	42.5603
51.5152	1.23452	51.5152	28.1331	51.5152	43.5677
52.5253	1.31268	52.5253	29.1342	52.5253	44.5752
53.5354	1.3961	53.5354	30.1359	53.5354	45.5827
54.5455	1.48524	54.5455	31.1381	54.5455	46.5902
55.5556	1.58056	55.5556	32.1407	55.5556	47.5978
56.5657	1.68261	56.5657	33.1437	56.5657	48.6053
57.5758	1.79196	57.5758	34.1471	57.5758	49.6129
58.5859	1.90926	58.5859	35.1508	58.5859	50.6205
59.596	2.03519	59.596	36.1548	59.596	51.6281
60.6061	2.17053	60.6061	37.1591	60.6061	52.6357
61.6162	2.3161	61.6162	38.1636	61.6162	53.6433
62.6263	2.47282	62.6263	39.1684	62.6263	54.6509
63.6364	2.64168	63.6364	40.1735	63.6364	55.6586
64.6465	2.82373	64.6465	41.1787	64.6465	56.6662
65.6566	3.02012	65.6566	42.1841	65.6566	57.6739
66.6667	3.23206	66.6667	43.1897	66.6667	58.6815
67.6768	3.46084	67.6768	44.1955	67.6768	59.6892
68.6869	3.7078	68.6869	45.2014	68.6869	60.6969
69.697	3.97431	69.697	46.2075	69.697	61.7046
70.7071	4.2618	70.7071	47.2137	70.7071	62.7123
71.7172	4.57164	71.7172	48.22	71.7172	63.72
72.7273	4.9052	72.7273	49.2265	72.7273	64.7277
73.7374	5.26375	73.7374	50.2331	73.7374	65.7354
74.7475	5.64846	74.7475	51.2398	74.7475	66.7432
75.7576	6.06033	75.7576	52.2465	75.7576	67.7509
76.7677	6.50015	76.7677	53.2534	76.7677	68.7586
77.7778	6.96849	77.7778	54.2604	77.7778	69.7664
78.7879	7.46566	78.7879	55.2674	78.7879	70.7741
79.798	7.99168	79.798	56.2746	79.798	71.7819
80.8081	8.54632	80.8081	57.2818	80.8081	72.7897
81.8182	9.12905	81.8182	58.2891	81.8182	73.7974
82.8283	9.73915	82.8283	59.2964	82.8283	74.8052
83.8384	10.3756	83.8384	60.3039	83.8384	75.813
84.8485	11.0374	84.8485	61.3113	84.8485	76.8208
85.8586	11.7231	85.8586	62.3189	85.8586	77.8286
86.8687	12.4316	86.8687	63.3265	86.8687	78.8364
87.8788	13.1613	87.8788	64.3341	87.8788	79.8441
88.8889	13.9109	88.8889	65.3419	88.8889	80.8519
89.899	14.6789	89.899	66.3496	89.899	81.8598
90.9091	15.4641	90.9091	67.3574	90.9091	82.8676
91.9192	16.2652	91.9192	68.3653	91.9192	83.8754
92.9293	17.0808	92.9293	69.3731	92.9293	84.8832
93.9394	17.9099	93.9394	70.3811	93.9394	85.891
94.9495	18.7513	94.9495	71.3891	94.9495	86.8988
95.9596	19.6041	95.9596	72.3971	95.9596	87.9067
96.9697	20.4674	96.9697	73.4051	96.9697	88.9145
97.9798	21.3402	97.9798	74.4132	97.9798	89.9223
98.9899	22.2218	98.9899	75.4213	98.9899	90.9302
100	23.1116	100	76.4295	100	91.938

## Sheet: Panel c
112 mM buffer, Tot. Acetate (mM)	112 mM buffer, Growth rate (% max. rate)	33 mM buffer, Tot. Acetate (mM)	33 mM buffer, Growth rate (% max. rate)	11 mM buffer, Tot. Acetate (mM)	11 mM buffer, Growth rate (% max. rate)
0	100	0	100	0	100
1.0101	97.238	1.0101	97.0947	1.0101	96.6777
2.0202	96.0096	2.0202	95.5999	2.0202	94.3425
3.0303	95.009	3.0303	94.2455	3.0303	91.7104
4.0404	94.1165	4.0404	92.9205	4.0404	88.497
5.05051	93.2867	5.05051	91.5807	5.05051	84.2986
6.06061	92.4969	6.06061	90.2008	6.06061	78.3713
7.07071	91.7337	7.07071	88.7621	7.07071	69.4163
8.08081	90.9885	8.08081	87.2479	8.08081	56.569
9.09091	90.2553	9.09091	85.6417	9.09091	41.9898
10.101	89.5301	10.101	83.9253	10.101	28.2805
11.1111	88.8094	11.1111	82.0781	11.1111	16.018
12.1212	88.0907	12.1212	80.0756	12.1212	5.01387
13.1313	87.3721	13.1313	77.888	13.1313	0
14.1414	86.6518	14.1414	75.4789	14.1414	0
15.1515	85.9283	15.1515	72.8028	15.1515	0
16.1616	85.2004	16.1616	69.8029	16.1616	0
17.1717	84.4671	17.1717	66.4085	17.1717	0
18.1818	83.7272	18.1818	62.5336	18.1818	0
19.1919	82.9799	19.1919	58.0777	19.1919	0
20.202	82.2243	20.202	52.9346	20.202	0
21.2121	81.4595	21.2121	47.0144	21.2121	0
22.2222	80.6848	22.2222	40.282	22.2222	0
23.2323	79.8994	23.2323	32.7999	23.2323	0
24.2424	79.1024	24.2424	24.7411	24.2424	0
25.2525	78.2933	25.2525	16.3482	25.2525	0
26.2626	77.4711	26.2626	7.86063	26.2626	0
27.2727	76.6351	27.2727	0	27.2727	0
28.2828	75.7846	28.2828	0	28.2828	0
29.2929	74.9186	29.2929	0	29.2929	0
30.303	74.0364	30.303	0	30.303	0
31.3131	73.1371	31.3131	0	31.3131	0
32.3232	72.2198	32.3232	0	32.3232	0
33.3333	71.2836	33.3333	0	33.3333	0
34.3434	70.3274	34.3434	0	34.3434	0
35.3535	69.3503	35.3535	0	35.3535	0
36.3636	68.3512	36.3636	0	36.3636	0
37.3737	67.329	37.3737	0	37.3737	0
38.3838	66.2823	38.3838	0	38.3838	0
39.3939	65.21	39.3939	0	39.3939	0
40.404	64.1108	40.404	0	40.404	0
41.4141	62.9831	41.4141	0	41.4141	0
42.4242	61.8255	42.4242	0	42.4242	0
43.4343	60.6363	43.4343	0	43.4343	0
44.4444	59.4139	44.4444	0	44.4444	0
45.4545	58.1563	45.4545	0	45.4545	0
46.4646	56.8617	46.4646	0	46.4646	0
47.4747	55.528	47.4747	0	47.4747	0
48.4848	54.1529	48.4848	0	48.4848	0
49.4949	52.7341	49.4949	0	49.4949	0
50.5051	51.2689	50.5051	0	50.5051	0
51.5152	49.7548	51.5152	0	51.5152	0
52.5253	48.1887	52.5253	0	52.5253	0
53.5354	46.5677	53.5354	0	53.5354	0
54.5455	44.8884	54.5455	0	54.5455	0
55.5556	43.1472	55.5556	0	55.5556	0
56.5657	41.3406	56.5657	0	56.5657	0
57.5758	39.4645	57.5758	0	57.5758	0
58.5859	37.5147	58.5859	0	58.5859	0
59.596	35.4869	59.596	0	59.596	0
60.6061	33.3764	60.6061	0	60.6061	0
61.6162	31.1785	61.6162	0	61.6162	0
62.6263	28.8881	62.6263	0	62.6263	0
63.6364	26.5003	63.6364	0	63.6364	0
64.6465	24.0099	64.6465	0	64.6465	0
65.6566	21.4117	65.6566	0	65.6566	0
66.6667	18.701	66.6667	0	66.6667	0
67.6768	15.8728	67.6768	0	67.6768	0
68.6869	12.923	68.6869	0	68.6869	0
69.697	9.84772	69.697	0	69.697	0
70.7071	6.64406	70.7071	0	70.7071	0
71.7172	3.31	71.7172	0	71.7172	0
72.7273	0	72.7273	0	72.7273	0
73.7374	0	73.7374	0	73.7374	0
74.7475	0	74.7475	0	74.7475	0
75.7576	0	75.7576	0	75.7576	0
76.7677	0	76.7677	0	76.7677	0
77.7778	0	77.7778	0	77.7778	0
78.7879	0	78.7879	0	78.7879	0
79.798	0	79.798	0	79.798	0
80.8081	0	80.8081	0	80.8081	0
81.8182	0	81.8182	0	81.8182	0
82.8283	0	82.8283	0	82.8283	0
83.8384	0	83.8384	0	83.8384	0
84.8485	0	84.8485	0	84.8485	0
85.8586	0	85.8586	0	85.8586	0
86.8687	0	86.8687	0	86.8687	0
87.8788	0	87.8788	0	87.8788	0
88.8889	0	88.8889	0	88.8889	0
89.899	0	89.899	0	89.899	0
90.9091	0	90.9091	0	90.9091	0
91.9192	0	91.9192	0	91.9192	0
92.9293	0	92.9293	0	92.9293	0
93.9394	0	93.9394	0	93.9394	0
94.9495	0	94.9495	0	94.9495	0
95.9596	0	95.9596	0	95.9596	0
96.9697	0	96.9697	0	96.9697	0
97.9798	0	97.9798	0	97.9798	0
98.9899	0	98.9899	0	98.9899	0
100	0	100	0	100	0
