# Supplementary material for: Spatiotemporal development of expanding bacterial colonies driven by emergent mechanical constraints and nutrient gradients
Source: Nat Commun. 2025 May 26;16:4878. doi: 10.1038/s41467-025-60004-z (PMC12106844; doi:10.1038/s41467-025-60004-z)
Supplement: Supplementary file 17 — Source Data [file 41467_2025_60004_MOESM17_ESM.zip › SourceData/Supplementary Figures/Fig_S3.xlsx]

## Sheet: SI Fig. 3a
13h : x coordinate (um)	13h : z coordinate (um)	22h : x coordinate (um)	22h : z coordinate (um)	37h : x coordinate (um)	37h : z coordinate (um)	46h : x coordinate (um)	46h : z coordinate (um)	62h : x coordinate (um)	62h : z coordinate (um)
470.219	4.286	917.605	4.286	1588.95	6	1951.19	6	2506.9	7
461.975	8.572	914.135	8.572	1577.17	12	1944.63	12	2495.17	14
453.053	12.858	908.574	12.858	1560.34	18	1937.59	18	2488.66	21
447.035	17.144	901.503	17.144	1545.6	24	1932.5	24	2468.87	28
437.886	21.43	891.475	21.43	1528.96	30	1924	30	2450.88	35
427.855	25.716	882.145	25.716	1509.59	36	1911.75	36	2426.66	42
415.506	30.002	871.51	30.002	1488.13	42	1895.31	42	2400.68	49
402.736	34.288	862.042	34.288	1465.34	48	1879.75	48	2365.44	56
389.567	38.574	851.399	38.574	1438.16	54	1861.87	54	2326.48	63
377.973	42.86	838.743	42.86	1413.49	60	1842.55	60	2285.08	70
366.453	47.146	826.48	47.146	1386.15	66	1820.08	66	2247.43	77
354.809	51.432	815.821	51.432	1358.78	72	1794.85	72	2216.51	84
342.03	55.718	802.715	55.718	1330.51	78	1770.77	78	2168.63	91
329.241	60.004	789.396	60.004	1297.84	84	1746.95	84	2122.14	98
316.935	64.29	773.863	64.29	1266.52	90	1719.55	90	2063.94	105
303.776	68.576	757.866	68.576	1232.97	96	1692.58	96	2012.78	112
290.206	72.862	741.061	72.862	1199.32	102	1663.3	102	1955.71	119
276.295	77.148	724.313	77.148	1164.3	108	1628.55	108	1885.75	126
261.034	81.434	710.559	81.434	1128.42	114	1590.89	114	1812.92	133
247.34	85.72	691.464	85.72	1088.06	120	1551.46	120	1734.1	140
227.98	90.006	675.574	90.006	1051.96	126	1513.17	126	1650.54	147
205.595	94.292	659.993	94.292	1009.07	132	1474.66	132	1566.78	154
188.478	98.578	640.896	98.578	962.096	138	1432.98	138	1491.33	161
170.339	102.864	624.953	102.864	916.777	144	1390.55	144	1420.2	168
153.236	107.15	609.648	107.15	871.151	150	1348.97	150	1347.49	175
132.397	111.436	591.656	111.436	828.609	156	1297.34	156	1279.54	182
114.194	115.722	574.503	115.722	783.148	162	1251.04	162	1197.02	189
97.3196	120.008	555.887	120.008	730.847	168	1191.22	168	1100.48	196
66.3066	124.294	536.514	124.294	678.442	174	1129.63	174	960.201	203
33.9396	128.58	519.881	128.58	632.966	180	1075.56	180	895.086	210
-470.219	4.286	496.926	132.866	595.382	186	1008.94	186	817.817	217
-461.975	8.572	478.626	137.152	548.808	192	960.075	192	741.262	224
-453.053	12.858	454.618	141.438	500.814	198	895.807	198	660.124	231
-447.035	17.144	433.605	145.724	454.289	204	849.271	204	594.625	238
-437.886	21.43	412.277	150.01	334.882	210	793.236	210	525.326	245
-427.855	25.716	385.629	154.296	261.622	216	735.817	216	472.157	252
-415.506	30.002	360.276	158.582	176.138	222	676.312	222	372.234	259
-402.736	34.288	330.075	162.868	88.9017	228	595.96	228	-2506.9	7
-389.567	38.574	303.622	167.154	-1588.95	6	538.975	234	-2495.17	14
-377.973	42.86	282.552	171.44	-1577.17	12	471.717	240	-2488.66	21
-366.453	47.146	252.904	175.726	-1560.34	18	408.369	246	-2468.87	28
-354.809	51.432	225.398	180.012	-1545.6	24	262.853	252	-2450.88	35
-342.03	55.718	192.17	184.298	-1528.96	30	161.122	258	-2426.66	42
-329.241	60.004	166.178	188.584	-1509.59	36	-1951.19	6	-2400.68	49
-316.935	64.29	129.362	192.87	-1488.13	42	-1944.63	12	-2365.44	56
-303.776	68.576	77.3646	197.156	-1465.34	48	-1937.59	18	-2326.48	63
-290.206	72.862	36.6519	201.442	-1438.16	54	-1932.5	24	-2285.08	70
-276.295	77.148	-917.605	4.286	-1413.49	60	-1924	30	-2247.43	77
-261.034	81.434	-914.135	8.572	-1386.15	66	-1911.75	36	-2216.51	84
-247.34	85.72	-908.574	12.858	-1358.78	72	-1895.31	42	-2168.63	91
-227.98	90.006	-901.503	17.144	-1330.51	78	-1879.75	48	-2122.14	98
-205.595	94.292	-891.475	21.43	-1297.84	84	-1861.87	54	-2063.94	105
-188.478	98.578	-882.145	25.716	-1266.52	90	-1842.55	60	-2012.78	112
-170.339	102.864	-871.51	30.002	-1232.97	96	-1820.08	66	-1955.71	119
-153.236	107.15	-862.042	34.288	-1199.32	102	-1794.85	72	-1885.75	126
-132.397	111.436	-851.399	38.574	-1164.3	108	-1770.77	78	-1812.92	133
-114.194	115.722	-838.743	42.86	-1128.42	114	-1746.95	84	-1734.1	140
-97.3196	120.008	-826.48	47.146	-1088.06	120	-1719.55	90	-1650.54	147
-66.3066	124.294	-815.821	51.432	-1051.96	126	-1692.58	96	-1566.78	154
-33.9396	128.58	-802.715	55.718	-1009.07	132	-1663.3	102	-1491.33	161
		-789.396	60.004	-962.096	138	-1628.55	108	-1420.2	168
		-773.863	64.29	-916.777	144	-1590.89	114	-1347.49	175
		-757.866	68.576	-871.151	150	-1551.46	120	-1279.54	182
		-741.061	72.862	-828.609	156	-1513.17	126	-1197.02	189
		-724.313	77.148	-783.148	162	-1474.66	132	-1100.48	196
		-710.559	81.434	-730.847	168	-1432.98	138	-960.201	203
		-691.464	85.72	-678.442	174	-1390.55	144	-895.086	210
		-675.574	90.006	-632.966	180	-1348.97	150	-817.817	217
		-659.993	94.292	-595.382	186	-1297.34	156	-741.262	224
		-640.896	98.578	-548.808	192	-1251.04	162	-660.124	231
		-624.953	102.864	-500.814	198	-1191.22	168	-594.625	238
		-609.648	107.15	-454.289	204	-1129.63	174	-525.326	245
		-591.656	111.436	-334.882	210	-1075.56	180	-472.157	252
		-574.503	115.722	-261.622	216	-1008.94	186	-372.234	259
		-555.887	120.008	-176.138	222	-960.075	192
		-536.514	124.294	-88.9017	228	-895.807	198
		-519.881	128.58			-849.271	204
		-496.926	132.866			-793.236	210
		-478.626	137.152			-735.817	216
		-454.618	141.438			-676.312	222
		-433.605	145.724			-595.96	228
		-412.277	150.01			-538.975	234
		-385.629	154.296			-471.717	240
		-360.276	158.582			-408.369	246
		-330.075	162.868			-262.853	252
		-303.622	167.154			-161.122	258
		-282.552	171.44
		-252.904	175.726
		-225.398	180.012
		-192.17	184.298
		-166.178	188.584
		-129.362	192.87
		-77.3646	197.156
		-36.6519	201.442

## Sheet: SI Fig. 3b
13h : x coordinate (um)	13h : z coordinate (um)	22h : x coordinate (um)	22h : z coordinate (um)	37h : x coordinate (um)	37h : z coordinate (um)	46h : x coordinate (um)	46h : z coordinate (um)	61h : x coordinate (um)	61h : z coordinate (um)
492.382	4.286	979.442	4.286	1597.92	4.286	1889.29	6	2434.1	7
484.639	8.572	978.564	8.572	1590.82	8.572	1882.22	12	2431.97	14
477.926	12.858	976.541	12.858	1589.35	12.858	1869.68	18	2424.78	21
465.343	17.144	967.749	17.144	1582.42	17.144	1852.93	24	2406.86	28
450.319	21.43	960.949	21.43	1579.42	21.43	1838.38	30	2379.84	35
438.024	25.716	951.102	25.716	1570.22	25.716	1823.62	36	2348.48	42
423.316	30.002	942.435	30.002	1559.57	30.002	1804.97	42	2318.18	49
408.538	34.288	934.858	34.288	1546.83	34.288	1784.33	48	2280.26	56
393.268	38.574	922.912	38.574	1535.06	38.574	1763.71	54	2240.42	63
380.532	42.86	912.946	42.86	1524.82	42.86	1742.16	60	2204.91	70
362.993	47.146	903.759	47.146	1512.62	47.146	1719.78	66	2166.7	77
347.676	51.432	891.787	51.432	1499.96	51.432	1694.78	72	2121.68	84
331.099	55.718	879.387	55.718	1485.68	55.718	1667.89	78	2071.18	91
315.545	60.004	868.148	60.004	1471.42	60.004	1639.12	84	2019.62	98
297.522	64.29	854.448	64.29	1456.97	64.29	1609.16	90	1965.95	105
281.965	68.576	837.287	68.576	1442.74	68.576	1574.2	96	1907.67	112
267.295	72.862	823.706	72.862	1427.65	72.862	1534.19	102	1852.12	119
246.643	77.148	806.561	77.148	1409.68	77.148	1493.7	108	1797.61	126
228.58	81.434	792.711	81.434	1395.83	81.434	1456.38	114	1745.93	133
207.426	85.72	775.619	85.72	1380.88	85.72	1419.88	120	1687.29	140
183.943	90.006	757.597	90.006	1365.13	90.006	1380.79	126	1628.15	147
154.287	94.292	739.65	94.292	1349.11	94.292	1344.4	132	1562.88	154
123.803	98.578	721.03	98.578	1330.09	98.578	1308.25	138	1490.58	161
96.9356	102.864	697.239	102.864	1308.9	102.864	1260.37	144	1425.64	168
69.4894	107.15	673.314	107.15	1289.63	107.15	1221.05	150	1359.38	175
-492.382	4.286	654.052	111.436	1266.27	111.436	1174.93	156	1290.26	182
-484.639	8.572	630.398	115.722	1245.19	115.722	1135.56	162	1211.14	189
-477.926	12.858	606.782	120.008	1221.7	120.008	1088.12	168	1138.99	196
-465.343	17.144	580.599	124.294	1197.87	124.294	1030.36	174	1073.63	203
-450.319	21.43	554.163	128.58	1171.18	128.58	950.359	180	997.216	210
-438.024	25.716	521.535	132.866	1145.87	132.866	868.626	186	882.611	217
-423.316	30.002	492.596	137.152	1123.61	137.152	798.331	192	775.604	224
-408.538	34.288	462.912	141.438	1094.92	141.438	722.28	198	643.528	231
-393.268	38.574	430.219	145.724	1065.68	145.724	656.798	204	538.701	238
-380.532	42.86	397.698	150.01	1034.48	150.01	579.724	210	454.233	245
-362.993	47.146	366.174	154.296	999.548	154.296	522.644	216	243.029	252
-347.676	51.432	332.511	158.582	960.61	158.582	460.926	222	-2434.1	7
-331.099	55.718	298.209	162.868	927.882	162.868	328.736	228	-2431.97	14
-315.545	60.004	263.924	167.154	888.388	167.154	222.238	234	-2424.78	21
-297.522	64.29	231.807	171.44	846.13	171.44	110.919	240	-2406.86	28
-281.965	68.576	198.183	175.726	799.836	175.726	-1889.29	6	-2379.84	35
-267.295	72.862	149.505	180.012	744.406	180.012	-1882.22	12	-2348.48	42
-246.643	77.148	110.108	184.298	700.747	184.298	-1869.68	18	-2318.18	49
-228.58	81.434	66.6541	188.584	659.257	188.584	-1852.93	24	-2280.26	56
-207.426	85.72	-979.442	4.286	620.053	192.87	-1838.38	30	-2240.42	63
-183.943	90.006	-978.564	8.572	575.182	197.156	-1823.62	36	-2204.91	70
-154.287	94.292	-976.541	12.858	529.229	201.442	-1804.97	42	-2166.7	77
-123.803	98.578	-967.749	17.144	478.136	205.728	-1784.33	48	-2121.68	84
-96.9356	102.864	-960.949	21.43	425.482	210.014	-1763.71	54	-2071.18	91
-69.4894	107.15	-951.102	25.716	370.323	214.3	-1742.16	60	-2019.62	98
		-942.435	30.002	229.773	218.586	-1719.78	66	-1965.95	105
		-934.858	34.288	162.199	222.872	-1694.78	72	-1907.67	112
		-922.912	38.574	88.1799	227.158	-1667.89	78	-1852.12	119
		-912.946	42.86	-1597.92	4.286	-1639.12	84	-1797.61	126
		-903.759	47.146	-1590.82	8.572	-1609.16	90	-1745.93	133
		-891.787	51.432	-1589.35	12.858	-1574.2	96	-1687.29	140
		-879.387	55.718	-1582.42	17.144	-1534.19	102	-1628.15	147
		-868.148	60.004	-1579.42	21.43	-1493.7	108	-1562.88	154
		-854.448	64.29	-1570.22	25.716	-1456.38	114	-1490.58	161
		-837.287	68.576	-1559.57	30.002	-1419.88	120	-1425.64	168
		-823.706	72.862	-1546.83	34.288	-1380.79	126	-1359.38	175
		-806.561	77.148	-1535.06	38.574	-1344.4	132	-1290.26	182
		-792.711	81.434	-1524.82	42.86	-1308.25	138	-1211.14	189
		-775.619	85.72	-1512.62	47.146	-1260.37	144	-1138.99	196
		-757.597	90.006	-1499.96	51.432	-1221.05	150	-1073.63	203
		-739.65	94.292	-1485.68	55.718	-1174.93	156	-997.216	210
		-721.03	98.578	-1471.42	60.004	-1135.56	162	-882.611	217
		-697.239	102.864	-1456.97	64.29	-1088.12	168	-775.604	224
		-673.314	107.15	-1442.74	68.576	-1030.36	174	-643.528	231
		-654.052	111.436	-1427.65	72.862	-950.359	180	-538.701	238
		-630.398	115.722	-1409.68	77.148	-868.626	186	-454.233	245
		-606.782	120.008	-1395.83	81.434	-798.331	192	-243.029	252
		-580.599	124.294	-1380.88	85.72	-722.28	198
		-554.163	128.58	-1365.13	90.006	-656.798	204
		-521.535	132.866	-1349.11	94.292	-579.724	210
		-492.596	137.152	-1330.09	98.578	-522.644	216
		-462.912	141.438	-1308.9	102.864	-460.926	222
		-430.219	145.724	-1289.63	107.15	-328.736	228
		-397.698	150.01	-1266.27	111.436	-222.238	234
		-366.174	154.296	-1245.19	115.722	-110.919	240
		-332.511	158.582	-1221.7	120.008
		-298.209	162.868	-1197.87	124.294
		-263.924	167.154	-1171.18	128.58
		-231.807	171.44	-1145.87	132.866
		-198.183	175.726	-1123.61	137.152
		-149.505	180.012	-1094.92	141.438
		-110.108	184.298	-1065.68	145.724
		-66.6541	188.584	-1034.48	150.01
				-999.548	154.296
				-960.61	158.582
				-927.882	162.868
				-888.388	167.154
				-846.13	171.44
				-799.836	175.726
				-744.406	180.012
				-700.747	184.298
				-659.257	188.584
				-620.053	192.87
				-575.182	197.156
				-529.229	201.442
				-478.136	205.728
				-425.482	210.014
				-370.323	214.3
				-229.773	218.586
				-162.199	222.872
				-88.1799	227.158

## Sheet: SI Fig. 3c
10mM ammonium : Time (h)	10mM ammonium : Radius (um)	10mM ammonium : Replicate ID	20mM ammonium : Time (h)	20mM ammonium : Radius (um)	20mM ammonium : Replicate ID
13.6443	489.051	1	16.0147	587.262	1
13.737	471.287	2	16.1053	626.569	2
22.5425	955.834	1	24.697	989.756	1
22.6414	918.484	2	24.7947	1044.65	2
37.7769	1642.34	1	39.969	1605.23	1
37.8998	1594.66	2	40.1158	1659.18	2
46.5385	1974.53	1	48.738	1896.03	1
46.6614	1957	2	48.8587	1939.22	2
62.2968	2590.47	1	64.7258	2488.86	1
62.5248	2513.59	2	64.9254	2520.54	2
			13.2099	497.807	3
			13.3009	485.326	4
			22.1664	980.311	3
			22.2568	946.347	4
			37.2578	1603.41	3
			37.3976	1563.5	4
			46.0191	1891.51	3
			46.1354	1852.72	4
			61.5572	2435.95	3
			61.7431	2342.55	4

## Sheet: SI Fig. 3d
10mM ammonium : Time (h)	10mM ammonium : Height (um)	10mM ammonium : Replicate ID	20mM ammonium : Time (h)	20mM ammonium : Height (um)	20mM ammonium : Replicate ID
13.6443	128.58	1	16.0147	158.582	1
13.737	128.58	2	16.1053	158.582	2
22.5425	210.014	1	24.697	227.158	1
22.6414	201.442	2	24.7947	222.872	2
37.7769	258	1	39.969	257.16	1
37.8998	228	2	40.1158	258	2
46.5385	276	1	48.738	276	1
46.6614	258	2	48.8587	270	2
62.2968	280	1	64.7258	266	1
62.5248	259	2	64.9254	280	2
			13.2099	107.15	3
			13.3009	111.436	4
			22.1664	188.584	3
			22.2568	188.584	4
			37.2578	227.158	3
			37.3976	240	4
			46.0191	240	3
			46.1354	252	4
			61.5572	252	3
			61.7431	259	4

## Sheet: SI Fig. 3e
10mM ammonium : Time (h)	10mM ammonium : Volume (um^3)	10mM ammonium : Replicate ID	20mM ammonium : Time (h)	20mM ammonium : Volume (um^3)	20mM ammonium : Replicate ID
13.6443	4.15618e+07	1	16.0147	7.38511e+07	1
13.737	3.79356e+07	2	16.1053	8.68268e+07	2
22.5425	2.77236e+08	1	24.697	3.37898e+08	1
22.6414	2.45471e+08	2	24.7947	3.7396e+08	2
37.7769	1.06216e+09	1	39.969	1.06226e+09	1
37.8998	8.40841e+08	2	40.1158	1.12223e+09	2
46.5385	1.6527e+09	1	48.738	1.58048e+09	1
46.6614	1.60341e+09	2	48.8587	1.64664e+09	2
62.2968	3.05264e+09	1	64.7258	2.253e+09	1
62.5248	2.4935e+09	2	64.9254	2.7519e+09	2
			13.2099	3.58611e+07	3
			13.3009	3.34748e+07	4
			22.1664	2.86356e+08	3
			22.2568	2.42813e+08	4
			37.2578	9.86762e+08	3
			37.3976	9.10302e+08	4
			46.0191	1.36614e+09	3
			46.1354	1.35721e+09	4
			61.5572	2.35117e+09	3
			61.7431	2.02781e+09	4

## Sheet: SI Fig. 3f
10 mM ammonium, at 22h : x coordinate (um)	10 mM ammonium, at 22h : z coordinate (um)	20 mM ammonium, at 22h : x coordinate (um)	20 mM ammonium, at 22h : z coordinate (um)
917.605	4.286	979.442	4.286
914.135	8.572	978.564	8.572
908.574	12.858	976.541	12.858
901.503	17.144	967.749	17.144
891.475	21.43	960.949	21.43
882.145	25.716	951.102	25.716
871.51	30.002	942.435	30.002
862.042	34.288	934.858	34.288
851.399	38.574	922.912	38.574
838.743	42.86	912.946	42.86
826.48	47.146	903.759	47.146
815.821	51.432	891.787	51.432
802.715	55.718	879.387	55.718
789.396	60.004	868.148	60.004
773.863	64.29	854.448	64.29
757.866	68.576	837.287	68.576
741.061	72.862	823.706	72.862
724.313	77.148	806.561	77.148
710.559	81.434	792.711	81.434
691.464	85.72	775.619	85.72
675.574	90.006	757.597	90.006
659.993	94.292	739.65	94.292
640.896	98.578	721.03	98.578
624.953	102.864	697.239	102.864
609.648	107.15	673.314	107.15
591.656	111.436	654.052	111.436
574.503	115.722	630.398	115.722
555.887	120.008	606.782	120.008
536.514	124.294	580.599	124.294
519.881	128.58	554.163	128.58
496.926	132.866	521.535	132.866
478.626	137.152	492.596	137.152
454.618	141.438	462.912	141.438
433.605	145.724	430.219	145.724
412.277	150.01	397.698	150.01
385.629	154.296	366.174	154.296
360.276	158.582	332.511	158.582
330.075	162.868	298.209	162.868
303.622	167.154	263.924	167.154
282.552	171.44	231.807	171.44
252.904	175.726	198.183	175.726
225.398	180.012	149.505	180.012
192.17	184.298	110.108	184.298
166.178	188.584	66.6541	188.584
129.362	192.87	-979.442	4.286
77.3646	197.156	-978.564	8.572
36.6519	201.442	-976.541	12.858
-917.605	4.286	-967.749	17.144
-914.135	8.572	-960.949	21.43
-908.574	12.858	-951.102	25.716
-901.503	17.144	-942.435	30.002
-891.475	21.43	-934.858	34.288
-882.145	25.716	-922.912	38.574
-871.51	30.002	-912.946	42.86
-862.042	34.288	-903.759	47.146
-851.399	38.574	-891.787	51.432
-838.743	42.86	-879.387	55.718
-826.48	47.146	-868.148	60.004
-815.821	51.432	-854.448	64.29
-802.715	55.718	-837.287	68.576
-789.396	60.004	-823.706	72.862
-773.863	64.29	-806.561	77.148
-757.866	68.576	-792.711	81.434
-741.061	72.862	-775.619	85.72
-724.313	77.148	-757.597	90.006
-710.559	81.434	-739.65	94.292
-691.464	85.72	-721.03	98.578
-675.574	90.006	-697.239	102.864
-659.993	94.292	-673.314	107.15
-640.896	98.578	-654.052	111.436
-624.953	102.864	-630.398	115.722
-609.648	107.15	-606.782	120.008
-591.656	111.436	-580.599	124.294
-574.503	115.722	-554.163	128.58
-555.887	120.008	-521.535	132.866
-536.514	124.294	-492.596	137.152
-519.881	128.58	-462.912	141.438
-496.926	132.866	-430.219	145.724
-478.626	137.152	-397.698	150.01
-454.618	141.438	-366.174	154.296
-433.605	145.724	-332.511	158.582
-412.277	150.01	-298.209	162.868
-385.629	154.296	-263.924	167.154
-360.276	158.582	-231.807	171.44
-330.075	162.868	-198.183	175.726
-303.622	167.154	-149.505	180.012
-282.552	171.44	-110.108	184.298
-252.904	175.726	-66.6541	188.584
-225.398	180.012
-192.17	184.298
-166.178	188.584
-129.362	192.87
-77.3646	197.156
-36.6519	201.442

## Sheet: SI Fig. 3g
10 mM ammonium, at 46h : x coordinate (um)	10 mM ammonium, at 46h : z coordinate (um)	20 mM ammonium, at 46h : x coordinate (um)	20 mM ammonium, at 46h : z coordinate (um)
1951.19	6	1889.29	6
1944.63	12	1882.22	12
1937.59	18	1869.68	18
1932.5	24	1852.93	24
1924	30	1838.38	30
1911.75	36	1823.62	36
1895.31	42	1804.97	42
1879.75	48	1784.33	48
1861.87	54	1763.71	54
1842.55	60	1742.16	60
1820.08	66	1719.78	66
1794.85	72	1694.78	72
1770.77	78	1667.89	78
1746.95	84	1639.12	84
1719.55	90	1609.16	90
1692.58	96	1574.2	96
1663.3	102	1534.19	102
1628.55	108	1493.7	108
1590.89	114	1456.38	114
1551.46	120	1419.88	120
1513.17	126	1380.79	126
1474.66	132	1344.4	132
1432.98	138	1308.25	138
1390.55	144	1260.37	144
1348.97	150	1221.05	150
1297.34	156	1174.93	156
1251.04	162	1135.56	162
1191.22	168	1088.12	168
1129.63	174	1030.36	174
1075.56	180	950.359	180
1008.94	186	868.626	186
960.075	192	798.331	192
895.807	198	722.28	198
849.271	204	656.798	204
793.236	210	579.724	210
735.817	216	522.644	216
676.312	222	460.926	222
595.96	228	328.736	228
538.975	234	222.238	234
471.717	240	110.919	240
408.369	246	-1889.29	6
262.853	252	-1882.22	12
161.122	258	-1869.68	18
-1951.19	6	-1852.93	24
-1944.63	12	-1838.38	30
-1937.59	18	-1823.62	36
-1932.5	24	-1804.97	42
-1924	30	-1784.33	48
-1911.75	36	-1763.71	54
-1895.31	42	-1742.16	60
-1879.75	48	-1719.78	66
-1861.87	54	-1694.78	72
-1842.55	60	-1667.89	78
-1820.08	66	-1639.12	84
-1794.85	72	-1609.16	90
-1770.77	78	-1574.2	96
-1746.95	84	-1534.19	102
-1719.55	90	-1493.7	108
-1692.58	96	-1456.38	114
-1663.3	102	-1419.88	120
-1628.55	108	-1380.79	126
-1590.89	114	-1344.4	132
-1551.46	120	-1308.25	138
-1513.17	126	-1260.37	144
-1474.66	132	-1221.05	150
-1432.98	138	-1174.93	156
-1390.55	144	-1135.56	162
-1348.97	150	-1088.12	168
-1297.34	156	-1030.36	174
-1251.04	162	-950.359	180
-1191.22	168	-868.626	186
-1129.63	174	-798.331	192
-1075.56	180	-722.28	198
-1008.94	186	-656.798	204
-960.075	192	-579.724	210
-895.807	198	-522.644	216
-849.271	204	-460.926	222
-793.236	210	-328.736	228
-735.817	216	-222.238	234
-676.312	222	-110.919	240
-595.96	228
-538.975	234
-471.717	240
-408.369	246
-262.853	252
-161.122	258
