# Supplementary material for: Spatiotemporal development of expanding bacterial colonies driven by emergent mechanical constraints and nutrient gradients
Source: Nat Commun. 2025 May 26;16:4878. doi: 10.1038/s41467-025-60004-z (PMC12106844; doi:10.1038/s41467-025-60004-z)
Supplement: Supplementary file 17 — Source Data [file 41467_2025_60004_MOESM17_ESM.zip › SourceData/Supplementary Figures/Fig_S5.xlsx]

## Sheet: SI Fig. 5h
Distance from radial edge (um)	GFP intensity (a.u.)
0	0
0.0942988	0.742701
0.188598	0.619411
0.282896	0.440031
0.377195	0.80758
0.471494	0.499219
0.565793	0.457044
0.660092	1.02987
0.75439	1.61169
0.848689	0.859741
0.942988	0.625509
1.03729	0.419637
1.13159	-0.0934359
1.22588	-0.598904
1.32018	-0.792802
1.41448	0.113227
1.50878	0.876008
1.60308	1.37035
1.69738	1.7083
1.79168	1.70106
1.88598	0.903985
1.98027	-0.221385
2.07457	-0.765063
2.16887	-0.808912
2.26317	-0.17992
2.35747	0.11232
2.45177	0.558846
2.54607	0.282729
2.64037	0.356345
2.73467	0.426444
2.82896	0.547283
2.92326	0.437781
3.01756	0.610688
3.11186	0.260627
3.20616	0.254634
3.30046	0.39914
3.39476	0.24193
3.48906	0.143789
3.58335	0.28773
3.67765	0.63094
3.77195	1.33388
3.86625	1.883
3.96055	2.3201
4.05485	2.35655
4.14915	1.74592
4.24345	1.06245
4.33774	0.621256
4.43204	-0.176086
4.52634	-1.05899
4.62064	-1.51722
4.71494	-1.64853
4.80924	-1.19737
4.90354	-0.840126
4.99784	-0.608304
5.09214	-0.192603
5.18643	0.335368
5.28073	0.366334
5.37503	0.361198
5.46933	-0.122844
5.56363	-0.674233
5.65793	-0.973505
5.75223	-1.31028
5.84653	-1.74871
5.94082	-2.01497
6.03512	-1.63377
6.12942	-0.681695
6.22372	0.124738
6.31802	0.606029
6.41232	0.162218
6.50662	-0.0802602
6.60092	-0.858584
6.69521	-1.49682
6.78951	-1.46045
6.88381	-0.789839
6.97811	-0.549657
7.07241	-0.601314
7.16671	-0.664601
7.26101	-0.485109
7.35531	-0.179365
7.44961	0.0075073
7.5439	-0.144456
7.6382	-0.143718
7.7325	-0.457118
7.8268	-0.597092
7.9211	-0.469551
8.0154	-0.271346
8.1097	-0.566809
8.204	-0.584496
8.29829	-0.415071
8.39259	-0.543556
8.48689	-0.775386
8.58119	-1.07379
8.67549	-1.02216
8.76979	-0.654443
8.86409	-0.534219
8.95839	-0.0382988
9.05268	0.503654
9.14698	0.728077
9.24128	0.710544
9.33558	0.599806
9.42988	0.311376
9.52418	-0.058994
9.61848	-0.561616
9.71278	-0.747809
9.80708	-0.785893
9.90137	-0.63896
9.99567	-0.493805
10.09	-0.556139
10.1843	-0.662964
10.2786	-0.476538
10.3729	-0.274419
10.4672	-0.0530526
10.5615	0.146084
10.6558	0.236245
10.7501	0.609661
10.8444	0.621648
10.9387	0.722541
11.033	0.83311
11.1273	0.734049
11.2216	1.0685
11.3159	0.814622
11.4102	0.502554
11.5045	-0.01281
11.5988	0.0378728
11.6931	-0.0389446
11.7873	-0.197226
11.8816	-0.00501603
11.9759	0.436777
12.0702	0.866643
12.1645	1.10397
12.2588	1.51829
12.3531	1.52076
12.4474	1.5589
12.5417	1.37883
12.636	1.24954
12.7303	0.897275
12.8246	0.555662
12.9189	0.276214
13.0132	0.0372167
13.1075	-0.0714831
13.2018	0.0938226
13.2961	0.107856
13.3904	0.431179
13.4847	0.894487
13.579	1.07273
13.6733	1.06053
13.7676	1.23695
13.8619	1.42942
13.9562	0.912178
14.0505	0.609367
14.1448	0.33538
14.2391	-0.0718774
14.3334	-0.113544
14.4277	0.154815
14.522	0.340664
14.6163	0.881404
14.7106	0.958348
14.8049	1.10286
14.8992	0.852048
14.9935	0.93102
15.0878	0.580896
15.1821	0.508988
15.2764	0.414039
15.3707	0.283562
15.465	0.234347
15.5593	0.177326
15.6536	0.0416615
15.7479	-0.108749
15.8422	-0.123882
15.9365	-0.162005
16.0308	-0.311516
16.1251	-0.105078
16.2194	-0.259059
16.3137	-0.470889
16.408	0.0213169
16.5023	0.202649
16.5966	0.262832
16.6909	0.337954
16.7852	0.693797
16.8795	0.846109
16.9738	0.935768
17.0681	0.952715
17.1624	0.913378
17.2567	1.30141
17.351	1.50227
17.4453	1.70748
17.5396	1.69106
17.6339	1.88673
17.7282	2.0416
17.8225	2.26309
17.9168	2.47092
18.0111	2.47816
18.1054	2.28826
18.1997	2.22675
18.294	2.24143
18.3883	2.13817
18.4826	2.04672
18.5769	2.2399
18.6712	2.26195
18.7655	2.3037
18.8598	2.34791
18.9541	2.43897
19.0484	2.17783
19.1427	2.07666
19.237	2.03213
19.3313	1.94204
19.4256	1.8456
19.5199	1.73583
19.6142	1.84714
19.7084	1.74403
19.8027	1.69648
19.897	1.95537
19.9913	2.22924
20.0856	2.01453
20.1799	1.81648
20.2742	1.39116
20.3685	1.16173
20.4628	0.971684
20.5571	0.927837
20.6514	1.11959
20.7457	1.82473
20.84	2.46815
20.9343	3.15199
21.0286	3.66014
21.1229	3.96884
21.2172	4.09861
21.3115	3.89447
21.4058	3.61083
21.5001	3.34716
21.5944	3.56814
21.6887	3.9429
21.783	4.27201
21.8773	4.68253
21.9716	4.79993
22.0659	4.81246
22.1602	4.81026
22.2545	4.87116
22.3488	4.98021
22.4431	4.89842
22.5374	4.89696
22.6317	5.09651
22.726	5.53416
22.8203	5.77276
22.9146	6.08002
23.0089	6.25476
23.1032	6.74586
23.1975	7.17967
23.2918	7.37906
23.3861	7.53742
23.4804	7.47215
23.5747	7.29675
23.669	7.0763
23.7633	6.74064
23.8576	6.34745
23.9519	6.16246
24.0462	6.24689
24.1405	6.39816
24.2348	6.20609
24.3291	6.02548
24.4234	5.98882
24.5177	6.03699
24.612	6.22802
24.7063	6.89033
24.8006	7.67524
24.8949	8.45701
24.9892	9.20387
25.0835	9.68997
25.1778	10.0709
25.2721	10.3125
25.3664	10.5821
25.4607	10.6367
25.555	10.5924
25.6493	10.6406
25.7436	10.8346
25.8379	11.0428
25.9322	11.0459
26.0265	10.9358
26.1208	10.9386
26.2151	11.1754
26.3094	11.3725
26.4037	11.5884
26.498	12.1729
26.5923	12.7437
26.6866	13.2331
26.7809	13.6608
26.8752	14.0307
26.9695	14.2544
27.0638	14.2107
27.1581	14.0528
27.2524	13.9661
27.3467	14.1755
27.441	14.4726
27.5352	14.9564
27.6295	16.025
27.7238	16.6896
27.8181	17.0805
27.9124	17.0089
28.0067	16.5324
28.101	15.9771
28.1953	15.6907
28.2896	15.6934
28.3839	16.1521
28.4782	16.4921
28.5725	16.4483
28.6668	16.6124
28.7611	16.7522
28.8554	16.8132
28.9497	16.6835
29.044	16.632
29.1383	16.8293
29.2326	17.4314
29.3269	17.9589
29.4212	18.6017
29.5155	19.3269
29.6098	20.2396
29.7041	20.9135
29.7984	21.3391
29.8927	21.693
29.987	21.8609
30.0813	21.8342
30.1756	21.7096
30.2699	21.7938
30.3642	21.5088
30.4585	21.4252
30.5528	21.1806
30.6471	20.9765
30.7414	21.2504
30.8357	21.8218
30.93	22.0238
31.0243	21.7181
31.1186	21.5591
31.2129	21.7183
31.3072	21.741
31.4015	21.6738
31.4958	22.0457
31.5901	22.4454
31.6844	23.3516
31.7787	24.404
31.873	25.3173
31.9673	26.3149
32.0616	27.0554
32.1559	27.5404
32.2502	27.9266
32.3445	27.7504
32.4388	27.8478
32.5331	27.8353
32.6274	27.8938
32.7217	27.9295
32.816	27.9786
32.9103	27.9283
33.0046	28.1637
33.0989	28.5236
33.1932	28.9313
33.2875	28.9459
33.3818	28.6018
33.4761	28.145
33.5704	27.8073
33.6647	27.5842
33.759	27.9763
33.8533	28.8152
33.9476	29.7504
34.0419	31.025
34.1362	32.3046
34.2305	33.4888
34.3248	34.1268
34.4191	34.1657
34.5134	34.0383
34.6077	33.7949
34.702	33.3116
34.7963	32.6597
34.8906	32.1637
34.9849	32.1202
35.0792	32.4658
35.1735	33.1227
35.2678	33.7938
35.362	34.2621
35.4563	34.2404
35.5506	33.656
35.6449	32.7884
35.7392	31.864
35.8335	30.7707
35.9278	29.8413
36.0221	29.4741
36.1164	29.8549
36.2107	30.7458
36.305	32.0611
36.3993	33.4703
36.4936	34.6507
36.5879	35.5784
36.6822	36.1971
36.7765	36.4484
36.8708	36.4047
36.9651	36.1393
37.0594	35.8149
37.1537	35.6379
37.248	35.4844
37.3423	35.1638
37.4366	34.8925
37.5309	34.9593
37.6252	35.3219
37.7195	35.736
37.8138	36.0698
37.9081	36.473
38.0024	36.8765
38.0967	37.1913
38.191	37.3061
38.2853	37.1808
38.3796	36.7641
38.4739	35.9522
38.5682	35.0819
38.6625	34.535
38.7568	34.4545
38.8511	34.6601
38.9454	34.9011
39.0397	35.6322
39.134	36.57
39.2283	37.5516
39.3226	38.3309
39.4169	38.623
39.5112	38.6086
39.6055	38.4485
39.6998	38.1912
39.7941	37.9081
39.8884	37.7074
39.9827	37.7088
40.077	37.9278
40.1713	38.2401
40.2656	38.4024
40.3599	38.3276
40.4542	38.1739
40.5485	38.0633
40.6428	38.0386
40.7371	38.0899
40.8314	38.1073
40.9257	38.3293
41.02	39.0511
41.1143	39.8609
41.2086	40.3341
41.3029	40.4277
41.3972	40.2758
41.4915	39.9533
41.5858	39.5885
41.6801	39.4588
41.7744	39.5526
41.8687	39.7991
41.963	40.1462
42.0573	40.4677
42.1516	40.6963
42.2459	40.7845
42.3402	40.5921
42.4345	40.1041
42.5288	39.7182
42.6231	39.6059
42.7174	39.5496
42.8117	39.5587
42.906	39.7145
43.0003	40.0958
43.0946	40.7384
43.1889	41.4288
43.2831	42.0782
43.3774	42.5143
43.4717	42.6309
43.566	42.4872
43.6603	42.3852
43.7546	42.3432
43.8489	42.1927
43.9432	41.9721
44.0375	41.8882
44.1318	41.9899
44.2261	42.2469
44.3204	42.5774
44.4147	42.872
44.509	43.0565
44.6033	43.0659
44.6976	43.0012
44.7919	42.9889
44.8862	43.0508
44.9805	43.124
45.0748	43.1269
45.1691	43.1716
45.2634	43.3271
45.3577	43.5592
45.452	43.6639
45.5463	43.7454
45.6406	43.9016
45.7349	44.1646
45.8292	44.5375
45.9235	44.8665
46.0178	45.2198
46.1121	45.4747
46.2064	45.5082
46.3007	45.3774
46.395	45.1515
46.4893	44.9177
46.5836	44.9044
46.6779	44.9529
46.7722	44.8794
46.8665	44.8074
46.9608	44.9179
47.0551	45.0184
47.1494	45.0086
47.2437	45.0024
47.338	45.1625
47.4323	45.564
47.5266	45.9927
47.6209	46.3317
47.7152	46.648
47.8095	46.9275
47.9038	47.1396
47.9981	47.5061
48.0924	48.0018
48.1867	48.5981
48.281	49.0655
48.3753	49.2456
48.4696	49.3192
48.5639	49.3127
48.6582	49.1936
48.7525	48.9987
48.8468	48.8194
48.9411	48.6553
49.0354	48.7656
49.1297	49.1034
49.224	49.4899
49.3183	49.779
49.4126	50.0588
49.5069	50.4241
49.6012	50.8526
49.6955	51.1857
49.7898	51.5333
49.8841	51.9026
