# Supplementary material for: Spatiotemporal development of expanding bacterial colonies driven by emergent mechanical constraints and nutrient gradients
Source: Nat Commun. 2025 May 26;16:4878. doi: 10.1038/s41467-025-60004-z (PMC12106844; doi:10.1038/s41467-025-60004-z)
Supplement: Supplementary file 17 — Source Data [file 41467_2025_60004_MOESM17_ESM.zip › SourceData/Supplementary Figures/Fig_S6.xlsx]

## Sheet: SI Fig. 6a
11 h : Dist. from radial edge (um)	11 h : Angle between cell and agar axis (degrees)	12 h : Dist. from radial edge (um)	12 h : Angle between cell and agar axis (degrees)	13 h : Dist. from radial edge (um)	13 h : Angle between cell and agar axis (degrees)	14 h : Dist. from radial edge (um)	14 h : Angle between cell and agar axis (degrees)	15 h : Dist. from radial edge (um)	15 h : Angle between cell and agar axis (degrees)	16 h : Dist. from radial edge (um)	16 h : Angle between cell and agar axis (degrees)	17 h : Dist. from radial edge (um)	17 h : Angle between cell and agar axis (degrees)	18 h : Dist. from radial edge (um)	18 h : Angle between cell and agar axis (degrees)	19 h : Dist. from radial edge (um)	19 h : Angle between cell and agar axis (degrees)	20 h : Dist. from radial edge (um)	20 h : Angle between cell and agar axis (degrees)	21 h : Dist. from radial edge (um)	21 h : Angle between cell and agar axis (degrees)	22 h : Dist. from radial edge (um)	22 h : Angle between cell and agar axis (degrees)	23 h : Dist. from radial edge (um)	23 h : Angle between cell and agar axis (degrees)	24 h : Dist. from radial edge (um)	24 h : Angle between cell and agar axis (degrees)	25 h : Dist. from radial edge (um)	25 h : Angle between cell and agar axis (degrees)	26 h : Dist. from radial edge (um)	26 h : Angle between cell and agar axis (degrees)	27 h : Dist. from radial edge (um)	27 h : Angle between cell and agar axis (degrees)	28 h : Dist. from radial edge (um)	28 h : Angle between cell and agar axis (degrees)	29 h : Dist. from radial edge (um)	29 h : Angle between cell and agar axis (degrees)	30 h : Dist. from radial edge (um)	30 h : Angle between cell and agar axis (degrees)	31 h : Dist. from radial edge (um)	31 h : Angle between cell and agar axis (degrees)	32 h : Dist. from radial edge (um)	32 h : Angle between cell and agar axis (degrees)	33 h : Dist. from radial edge (um)	33 h : Angle between cell and agar axis (degrees)	34 h : Dist. from radial edge (um)	34 h : Angle between cell and agar axis (degrees)	35 h : Dist. from radial edge (um)	35 h : Angle between cell and agar axis (degrees)
-395.859	62.364	-395.859	64.1688	-395.859	63.2456	-395.859	64.9726	-395.859	62.9491	-395.859	63.6949	-395.859	65.5204	-395.859	68.529	-395.859	66.959	-395.859	65.7973	-395.859	62.4651	-395.859	61.1553	-395.859	62.8158	-395.859	60.3588	-395.859	65.6858	-395.859	64.1666	-395.859	65.3617	-395.859	65.5324	-395.859	66.144	-395.859	63.6794	-395.859	59.001	-395.859	66.0535	-395.859	68.1961	-395.859	65.5761	-395.859	72.2007
-391.717	65.4951	-391.717	64.4979	-391.717	64.9312	-391.717	65.8659	-391.717	61.8991	-391.717	63.2722	-391.717	70.2806	-391.717	67.7467	-391.717	65.087	-391.717	63.8038	-391.717	67.1397	-391.717	63.77	-391.717	64.2746	-391.717	62.8657	-391.717	66.676	-391.717	65.2847	-391.717	64.0722	-391.717	70.388	-391.717	64.3588	-391.717	67.4651	-391.717	65.8728	-391.717	67.6628	-391.717	66.2742	-391.717	65.6534	-391.717	69.0065
-387.576	63.9152	-387.576	67.5399	-387.576	63.5781	-387.576	63.9544	-387.576	62.8903	-387.576	55.9721	-387.576	67.2884	-387.576	68.7118	-387.576	60.3359	-387.576	64.538	-387.576	64.5444	-387.576	61.8906	-387.576	63.1555	-387.576	62.8859	-387.576	69.7654	-387.576	68.9998	-387.576	64.3595	-387.576	70.7681	-387.576	66.9105	-387.576	60.8242	-387.576	62.0673	-387.576	65.2383	-387.576	64.2421	-387.576	62.2544	-387.576	67.6699
-383.434	66.4132	-383.434	66.6751	-383.434	58.7165	-383.434	61.8026	-383.434	62.7348	-383.434	54.8863	-383.434	64.3232	-383.434	70.5673	-383.434	64.9206	-383.434	66.2589	-383.434	67.3919	-383.434	62.2133	-383.434	65.739	-383.434	65.4191	-383.434	64.3763	-383.434	67.3613	-383.434	63.5577	-383.434	66.1353	-383.434	61.5914	-383.434	58.3582	-383.434	59.1	-383.434	70.2811	-383.434	67.1478	-383.434	61.5931	-383.434	61.9179
-379.293	62.5431	-379.293	66.21	-379.293	59.4512	-379.293	66.5315	-379.293	58.9321	-379.293	56.5349	-379.293	64.5236	-379.293	69.7693	-379.293	70.0677	-379.293	66.4382	-379.293	69.922	-379.293	65.1432	-379.293	62.7395	-379.293	64.6387	-379.293	64.4876	-379.293	60.0266	-379.293	62.0553	-379.293	70.5321	-379.293	64.2256	-379.293	59.1712	-379.293	62.4972	-379.293	69.4452	-379.293	65.7507	-379.293	70.1668	-379.293	63.599
-375.152	64.6058	-375.152	64.0627	-375.152	62.8253	-375.152	64.1136	-375.152	59.6851	-375.152	61.0338	-375.152	63.6907	-375.152	64.2578	-375.152	66.4162	-375.152	66.3012	-375.152	63.7675	-375.152	66.09	-375.152	67.3415	-375.152	64.8756	-375.152	67.1208	-375.152	60.0413	-375.152	64.4752	-375.152	68.6392	-375.152	64.6918	-375.152	60.0001	-375.152	60.2379	-375.152	67.462	-375.152	66.9081	-375.152	71.0231	-375.152	67.257
-371.01	65.3144	-371.01	65.7462	-371.01	66.1296	-371.01	60.7898	-371.01	63.9496	-371.01	57.0767	-371.01	63.0557	-371.01	65.6038	-371.01	70.0206	-371.01	69.5759	-371.01	61.7088	-371.01	68.5857	-371.01	65.0613	-371.01	63.5214	-371.01	65.4942	-371.01	62.3664	-371.01	59.5562	-371.01	60.073	-371.01	66.3104	-371.01	53.516	-371.01	57.8144	-371.01	60.7785	-371.01	67.0932	-371.01	74.5986	-371.01	58.2908
-366.869	67.0714	-366.869	61.7619	-366.869	61.5927	-366.869	63.2205	-366.869	60.5494	-366.869	56.5683	-366.869	61.0903	-366.869	64.7048	-366.869	69.1427	-366.869	63.7147	-366.869	61.4789	-366.869	62.8277	-366.869	65.485	-366.869	67.0682	-366.869	64.421	-366.869	66.262	-366.869	65.7896	-366.869	57.0529	-366.869	60.2556	-366.869	50.1411	-366.869	59.6022	-366.869	63.0477	-366.869	63.7478	-366.869	72.8366	-366.869	59.1889
-362.727	65.0399	-362.727	61.1233	-362.727	64.0466	-362.727	56.6764	-362.727	61.3805	-362.727	59.1582	-362.727	65.2561	-362.727	68.6218	-362.727	69.863	-362.727	59.9469	-362.727	56.3583	-362.727	53.5563	-362.727	62.9705	-362.727	72.6181	-362.727	65.1226	-362.727	64.5202	-362.727	62.5483	-362.727	53.9331	-362.727	59.5533	-362.727	51.9736	-362.727	60.6591	-362.727	63.8657	-362.727	67.6396	-362.727	70.4009	-362.727	57.8383
-358.586	66.9013	-358.586	60.9711	-358.586	66.712	-358.586	54.1643	-358.586	64.6677	-358.586	61.7746	-358.586	63.7843	-358.586	62.2436	-358.586	61.4227	-358.586	65.6584	-358.586	61.1953	-358.586	58.9867	-358.586	59.0488	-358.586	67.7928	-358.586	59.4232	-358.586	61.2769	-358.586	67.2559	-358.586	58.335	-358.586	60.857	-358.586	57.2577	-358.586	58.8015	-358.586	68.2168	-358.586	60.617	-358.586	67.2014	-358.586	62.0476
-354.444	65.3228	-354.444	62.5925	-354.444	68.4113	-354.444	57.98	-354.444	67.7235	-354.444	60.6519	-354.444	62.6971	-354.444	64.9658	-354.444	59.6278	-354.444	63.6963	-354.444	61.8418	-354.444	63.0848	-354.444	60.8494	-354.444	68.2966	-354.444	59.3354	-354.444	59.118	-354.444	66.4653	-354.444	61.2263	-354.444	60.7583	-354.444	56.9715	-354.444	65.3258	-354.444	65.3362	-354.444	64.8601	-354.444	65.1369	-354.444	62.1989
-350.303	64.7586	-350.303	60.3711	-350.303	64.6357	-350.303	59.2398	-350.303	63.6531	-350.303	66.0405	-350.303	66.2279	-350.303	64.8267	-350.303	65.9645	-350.303	63.3978	-350.303	59.7685	-350.303	59.742	-350.303	60.7427	-350.303	62.9705	-350.303	64.4326	-350.303	61.9611	-350.303	64.9926	-350.303	63.8822	-350.303	59.9575	-350.303	54.7329	-350.303	66.0141	-350.303	65.0023	-350.303	61.2316	-350.303	66.4176	-350.303	59.1618
-346.162	62.3045	-346.162	61.7719	-346.162	64.1799	-346.162	62.2461	-346.162	59.6738	-346.162	65.2034	-346.162	63.9018	-346.162	58.1562	-346.162	64.9927	-346.162	67.385	-346.162	63.3798	-346.162	65.6073	-346.162	60.48	-346.162	63.4679	-346.162	63.5291	-346.162	63.5988	-346.162	68.1209	-346.162	63.8354	-346.162	58.5377	-346.162	56.2176	-346.162	65.1418	-346.162	66.0341	-346.162	62.8406	-346.162	66.5464	-346.162	55.5968
-342.02	67.5246	-342.02	61.22	-342.02	60.4154	-342.02	62.0669	-342.02	53.266	-342.02	65.241	-342.02	64.5096	-342.02	62.8926	-342.02	63.4123	-342.02	65.451	-342.02	63.9178	-342.02	63.5232	-342.02	67.5695	-342.02	66.5279	-342.02	68.4346	-342.02	58.758	-342.02	70.051	-342.02	64.7446	-342.02	60.5688	-342.02	60.3545	-342.02	63.2258	-342.02	65.9752	-342.02	68.45	-342.02	65.9738	-342.02	58.4001
-337.879	62.9758	-337.879	58.1617	-337.879	61.1342	-337.879	60.6312	-337.879	52.7861	-337.879	67.9936	-337.879	66.3354	-337.879	67.8374	-337.879	67.1091	-337.879	60.257	-337.879	67.1712	-337.879	58.832	-337.879	63.5859	-337.879	66.6544	-337.879	65.4162	-337.879	63.9443	-337.879	65.6015	-337.879	60.1696	-337.879	63.0059	-337.879	59.9411	-337.879	66.2357	-337.879	63.5203	-337.879	68.6202	-337.879	57.6093	-337.879	61.0427
-333.737	65.2657	-333.737	59.1924	-333.737	64.1975	-333.737	57.0147	-333.737	57.1139	-333.737	66.902	-333.737	68.1542	-333.737	65.1091	-333.737	63.7008	-333.737	60.4423	-333.737	67.078	-333.737	62.107	-333.737	60.7721	-333.737	59.0542	-333.737	56.7392	-333.737	61.3334	-333.737	66.6407	-333.737	59.4606	-333.737	54.7188	-333.737	62.2183	-333.737	64.804	-333.737	65.481	-333.737	72.793	-333.737	62.4186	-333.737	54.5112
-329.596	62.6071	-329.596	58.328	-329.596	62.6079	-329.596	61.9655	-329.596	57.06	-329.596	58.403	-329.596	67.917	-329.596	68.7047	-329.596	59.9087	-329.596	55.336	-329.596	59.727	-329.596	65.3812	-329.596	59.2655	-329.596	66.6944	-329.596	57.1974	-329.596	64.3961	-329.596	62.9041	-329.596	61.4209	-329.596	53.6336	-329.596	55.4896	-329.596	65.7024	-329.596	59.6331	-329.596	70.2389	-329.596	63.0168	-329.596	54.8951
-325.455	60.3625	-325.455	64.6264	-325.455	59.7706	-325.455	60.1483	-325.455	56.8758	-325.455	56.1558	-325.455	65.5688	-325.455	69.1436	-325.455	57.3339	-325.455	52.3423	-325.455	50.1804	-325.455	66.2744	-325.455	66.5411	-325.455	63.385	-325.455	63.4666	-325.455	58.9339	-325.455	51.9129	-325.455	63.9272	-325.455	51.0405	-325.455	60.9093	-325.455	58.1556	-325.455	64.8363	-325.455	68.4357	-325.455	57.3109	-325.455	50.5234
-321.313	59.6608	-321.313	62.0636	-321.313	59.1073	-321.313	60.8424	-321.313	58.1092	-321.313	59.1524	-321.313	62.8914	-321.313	68.0786	-321.313	61.4693	-321.313	61.1906	-321.313	58.5517	-321.313	64.9231	-321.313	70.0928	-321.313	60.0208	-321.313	64.462	-321.313	63.0903	-321.313	56.679	-321.313	58.2288	-321.313	56.4284	-321.313	55.8221	-321.313	63.1725	-321.313	60.3227	-321.313	65.49	-321.313	60.3934	-321.313	58.0281
-317.172	60.9002	-317.172	60.4379	-317.172	50.1884	-317.172	54.8327	-317.172	57.5774	-317.172	57.3796	-317.172	61.5604	-317.172	59.8028	-317.172	62.0333	-317.172	58.5194	-317.172	59.7024	-317.172	60.4623	-317.172	66.7383	-317.172	61.4641	-317.172	62.9831	-317.172	62.4581	-317.172	55.5613	-317.172	55.7822	-317.172	57.4137	-317.172	53.4354	-317.172	61.5153	-317.172	64.2318	-317.172	67.5004	-317.172	62.7915	-317.172	61.3284
-313.03	60.7552	-313.03	65.4067	-313.03	52.0278	-313.03	58.6578	-313.03	61.0764	-313.03	59.1833	-313.03	58.9078	-313.03	58.3549	-313.03	61.254	-313.03	59.0931	-313.03	59.9778	-313.03	57.2128	-313.03	61.0176	-313.03	61.2555	-313.03	62.2327	-313.03	62.5066	-313.03	55.1645	-313.03	56.2303	-313.03	52.3758	-313.03	62.6547	-313.03	66.7202	-313.03	58.0659	-313.03	62.3501	-313.03	59.3832	-313.03	59.9413
-308.889	63.297	-308.889	68.0914	-308.889	51.3782	-308.889	61.6495	-308.889	60.2711	-308.889	63.2765	-308.889	64.7283	-308.889	63.0052	-308.889	64.4267	-308.889	60.721	-308.889	64.4534	-308.889	54.1472	-308.889	67.8432	-308.889	57.0504	-308.889	55.5325	-308.889	66.1058	-308.889	58.9896	-308.889	60.2721	-308.889	47.5187	-308.889	63.3479	-308.889	59.2474	-308.889	56.7595	-308.889	64.428	-308.889	57.3113	-308.889	51.2888
-304.747	62.1953	-304.747	62.2806	-304.747	53.7057	-304.747	62.5375	-304.747	61.7437	-304.747	60.0393	-304.747	66.8749	-304.747	62.6743	-304.747	64.2869	-304.747	62.3999	-304.747	59.7121	-304.747	56.698	-304.747	60.2219	-304.747	60.515	-304.747	59.4648	-304.747	63.4902	-304.747	63.5476	-304.747	58.2817	-304.747	49.6942	-304.747	60.3491	-304.747	64.2478	-304.747	65.5378	-304.747	62.8745	-304.747	51.3016	-304.747	60.311
-300.606	58.8141	-300.606	64.406	-300.606	60.35	-300.606	55.6611	-300.606	64.7196	-300.606	58.6264	-300.606	59.123	-300.606	60.6853	-300.606	56.9464	-300.606	67.8138	-300.606	56.5864	-300.606	56.8531	-300.606	63.278	-300.606	62.9924	-300.606	58.2784	-300.606	65.9913	-300.606	61.9284	-300.606	53.6215	-300.606	47.9305	-300.606	66.2221	-300.606	64.8554	-300.606	63.2407	-300.606	56.9208	-300.606	52.6462	-300.606	66.589
-296.465	58.0196	-296.465	63.1773	-296.465	58.4218	-296.465	53.9391	-296.465	60.2972	-296.465	61.1013	-296.465	63.8737	-296.465	62.6479	-296.465	52.4089	-296.465	65.1301	-296.465	60.4506	-296.465	62.6787	-296.465	64.6641	-296.465	59.5699	-296.465	59.1336	-296.465	67.2686	-296.465	59.2799	-296.465	55.8374	-296.465	54.0646	-296.465	63.0703	-296.465	62.6563	-296.465	70.338	-296.465	61.2568	-296.465	53.273	-296.465	61.7364
-292.323	57.485	-292.323	61.5418	-292.323	54.5218	-292.323	58.608	-292.323	58.4206	-292.323	66.5317	-292.323	65.4291	-292.323	63.5266	-292.323	50.2316	-292.323	52.7916	-292.323	65.6868	-292.323	63.006	-292.323	62.0525	-292.323	63.9341	-292.323	58.7026	-292.323	67.3833	-292.323	58.1241	-292.323	57.4831	-292.323	49.2529	-292.323	62.7582	-292.323	59.7536	-292.323	71.117	-292.323	59.9585	-292.323	57.9433	-292.323	61.8014
-288.182	58.6246	-288.182	61.7491	-288.182	55.938	-288.182	53.5802	-288.182	59.331	-288.182	67.4758	-288.182	62.9282	-288.182	58.9181	-288.182	54.8948	-288.182	48.1227	-288.182	62.6836	-288.182	58.4292	-288.182	59.6354	-288.182	60.8944	-288.182	65.4771	-288.182	63.7567	-288.182	55.3481	-288.182	52.0809	-288.182	58.0511	-288.182	58.9989	-288.182	61.2437	-288.182	69.7816	-288.182	59.6711	-288.182	56.9655	-288.182	60.9626
-284.04	62.3945	-284.04	60.1136	-284.04	59.4542	-284.04	52.5328	-284.04	57.7662	-284.04	61.4784	-284.04	64.5735	-284.04	52.5283	-284.04	53.0659	-284.04	58.7565	-284.04	58.2748	-284.04	59.2982	-284.04	64.6771	-284.04	57.8311	-284.04	63.4938	-284.04	62.1302	-284.04	55.5996	-284.04	48.3889	-284.04	54.8796	-284.04	59.4647	-284.04	53.6715	-284.04	63.1825	-284.04	57.5031	-284.04	48.1662	-284.04	52.4841
-279.899	61.4558	-279.899	55.2544	-279.899	57.2473	-279.899	59.6727	-279.899	53.4432	-279.899	61.8781	-279.899	60.089	-279.899	57.4098	-279.899	53.2207	-279.899	57.7037	-279.899	56.9585	-279.899	63.4121	-279.899	59.0115	-279.899	57.8729	-279.899	54.8516	-279.899	57.4512	-279.899	57.7265	-279.899	48.357	-279.899	55.9344	-279.899	61.8822	-279.899	57.9773	-279.899	64.3986	-279.899	60.8937	-279.899	50.74	-279.899	57.454
-275.758	60.4831	-275.758	56.283	-275.758	56.616	-275.758	58.7455	-275.758	54.2916	-275.758	59.9426	-275.758	58.4901	-275.758	60.6507	-275.758	55.3983	-275.758	57.2312	-275.758	51.6324	-275.758	66.3105	-275.758	55.2399	-275.758	59.6828	-275.758	59.6044	-275.758	52.1515	-275.758	56.6288	-275.758	46.5106	-275.758	58.9132	-275.758	63.0241	-275.758	57.6632	-275.758	61.5392	-275.758	62.2963	-275.758	55.9415	-275.758	63.6915
-271.616	65.5006	-271.616	46.3402	-271.616	55.0147	-271.616	59.9526	-271.616	57.6496	-271.616	57.2287	-271.616	53.8212	-271.616	59.7188	-271.616	55.879	-271.616	60.1289	-271.616	53.2516	-271.616	62.4989	-271.616	64.3074	-271.616	63.7212	-271.616	56.7406	-271.616	53.294	-271.616	53.3229	-271.616	54.0344	-271.616	57.7985	-271.616	58.0713	-271.616	57.8852	-271.616	63.8277	-271.616	52.7597	-271.616	58.0953	-271.616	64.4544
-267.475	65.8506	-267.475	45.1367	-267.475	54.5947	-267.475	59.7507	-267.475	56.2937	-267.475	63.1903	-267.475	55.0955	-267.475	62.4633	-267.475	55.4671	-267.475	55.9071	-267.475	53.3673	-267.475	62.5675	-267.475	57.8356	-267.475	57.0383	-267.475	60.7215	-267.475	49.4266	-267.475	56.9487	-267.475	52.1665	-267.475	53.1059	-267.475	59.3806	-267.475	58.5773	-267.475	64.0718	-267.475	48.868	-267.475	51.2664	-267.475	64.3809
-263.333	61.9125	-263.333	49.4081	-263.333	55.519	-263.333	59.8609	-263.333	50.3657	-263.333	59.5563	-263.333	60.5467	-263.333	61.6501	-263.333	60.1078	-263.333	57.1206	-263.333	53.0637	-263.333	55.1022	-263.333	59.2613	-263.333	59.2961	-263.333	60.763	-263.333	56.8264	-263.333	58.6088	-263.333	45.6841	-263.333	58.5531	-263.333	66.2261	-263.333	59.4647	-263.333	63.3907	-263.333	45.2313	-263.333	56.6962	-263.333	60.4134
-259.192	61.4737	-259.192	48.7105	-259.192	58.1304	-259.192	55.2057	-259.192	61.0789	-259.192	56.0803	-259.192	59.535	-259.192	52.1256	-259.192	59.6275	-259.192	61.1119	-259.192	64.1026	-259.192	60.1806	-259.192	57.6245	-259.192	54.1682	-259.192	59.4739	-259.192	57.0589	-259.192	47.9028	-259.192	42.5725	-259.192	58.021	-259.192	64.8567	-259.192	66.5357	-259.192	54.6613	-259.192	48.5813	-259.192	57.1401	-259.192	64.6233
-255.051	64.016	-255.051	56.39	-255.051	56.9852	-255.051	56.9642	-255.051	52.9221	-255.051	66.0804	-255.051	53.4077	-255.051	45.7545	-255.051	50.7725	-255.051	62.6658	-255.051	60.7136	-255.051	61.8936	-255.051	53.3709	-255.051	54.2018	-255.051	61.6211	-255.051	62.5171	-255.051	50.8248	-255.051	45.5387	-255.051	58.0297	-255.051	60.8959	-255.051	62.8514	-255.051	59.6929	-255.051	55.6602	-255.051	61.4921	-255.051	59.4317
-250.909	58.3667	-250.909	57.1363	-250.909	57.7821	-250.909	54.1116	-250.909	56.5558	-250.909	61.6701	-250.909	51.3681	-250.909	41.9539	-250.909	52.4801	-250.909	57.0777	-250.909	53.6946	-250.909	60.6293	-250.909	61.9369	-250.909	53.6132	-250.909	63.5923	-250.909	58.2734	-250.909	49.583	-250.909	46.0245	-250.909	63.5804	-250.909	59.1172	-250.909	66.2933	-250.909	59.9563	-250.909	52.0769	-250.909	67.2201	-250.909	56.2644
-246.768	56.5994	-246.768	52.573	-246.768	56.2216	-246.768	51.7411	-246.768	58.1256	-246.768	60.4877	-246.768	55.2169	-246.768	49.3339	-246.768	53.4789	-246.768	51.1805	-246.768	52.9023	-246.768	58.5487	-246.768	58.7062	-246.768	59.9273	-246.768	63.6093	-246.768	56.2207	-246.768	51.9052	-246.768	47.2062	-246.768	49.0825	-246.768	51.4821	-246.768	60.0664	-246.768	51.3909	-246.768	44.3568	-246.768	59.7364	-246.768	54.3195
-242.626	61.7372	-242.626	50.0192	-242.626	49.847	-242.626	49.713	-242.626	60.1158	-242.626	58.4697	-242.626	51.4342	-242.626	47.5203	-242.626	53.7748	-242.626	47.7169	-242.626	62.6533	-242.626	65.5671	-242.626	58.6711	-242.626	63.095	-242.626	56.4969	-242.626	50.2132	-242.626	48.6546	-242.626	52.9097	-242.626	58.7222	-242.626	51.8025	-242.626	64.7484	-242.626	49.92	-242.626	44.583	-242.626	56.5882	-242.626	51.9325
-238.485	63.8574	-238.485	56.671	-238.485	52.0777	-238.485	58.4798	-238.485	55.5088	-238.485	54.9338	-238.485	52.2115	-238.485	44.0042	-238.485	57.2484	-238.485	49.0056	-238.485	63.1134	-238.485	57.6757	-238.485	49.1858	-238.485	58.4913	-238.485	55.5395	-238.485	54.8332	-238.485	39.3173	-238.485	58.7965	-238.485	59.0936	-238.485	54.9976	-238.485	63.2861	-238.485	60.4352	-238.485	49.1419	-238.485	55.8718	-238.485	59.2641
-234.343	48.7101	-234.343	53.888	-234.343	51.7748	-234.343	58.226	-234.343	55.5761	-234.343	59.1997	-234.343	58.7844	-234.343	49.8044	-234.343	55.6312	-234.343	49.0419	-234.343	56.7814	-234.343	58.8855	-234.343	55.9228	-234.343	54.7834	-234.343	51.584	-234.343	49.5565	-234.343	38.0917	-234.343	50.401	-234.343	59.9367	-234.343	53.7671	-234.343	57.8648	-234.343	54.9043	-234.343	49.25	-234.343	53.3212	-234.343	50.4411
-230.202	43.6869	-230.202	50.6163	-230.202	55.2583	-230.202	53.3406	-230.202	55.7753	-230.202	57.6842	-230.202	60.5877	-230.202	50.5689	-230.202	53.3638	-230.202	49.6549	-230.202	56.3389	-230.202	57.8975	-230.202	54.6178	-230.202	57.5894	-230.202	51.5905	-230.202	50.5453	-230.202	49.9888	-230.202	51.682	-230.202	52.841	-230.202	49.8722	-230.202	56.8915	-230.202	46.8992	-230.202	44.2221	-230.202	59.5268	-230.202	58.6438
-226.061	41.2182	-226.061	45.2532	-226.061	58.6271	-226.061	48.1733	-226.061	54.171	-226.061	48.4709	-226.061	53.0317	-226.061	53.7815	-226.061	51.9866	-226.061	53.9996	-226.061	54.2043	-226.061	53.8335	-226.061	61.1593	-226.061	52.7561	-226.061	48.7148	-226.061	48.1732	-226.061	50.0424	-226.061	53.4625	-226.061	59.9108	-226.061	41.9364	-226.061	59.3961	-226.061	41.5637	-226.061	47.4296	-226.061	62.0638	-226.061	54.6457
-221.919	47.9034	-221.919	50.5027	-221.919	55.527	-221.919	52.3926	-221.919	52.5448	-221.919	47.2041	-221.919	41.1887	-221.919	55.3323	-221.919	51.0798	-221.919	59.8461	-221.919	57.0182	-221.919	54.4543	-221.919	53.5323	-221.919	53.4199	-221.919	46.8562	-221.919	52.391	-221.919	44.4108	-221.919	51.9475	-221.919	60.8312	-221.919	51.54	-221.919	55.3591	-221.919	46.0806	-221.919	54.9319	-221.919	59.5191	-221.919	58.8068
-217.778	50.2727	-217.778	55.9671	-217.778	54.4369	-217.778	54.9963	-217.778	56.6639	-217.778	50.7198	-217.778	43.4171	-217.778	57.5334	-217.778	58.1903	-217.778	54.4397	-217.778	60.2319	-217.778	53.4136	-217.778	50.0481	-217.778	55.4666	-217.778	53.0477	-217.778	54.9187	-217.778	41.3508	-217.778	49.7515	-217.778	57.154	-217.778	49.0204	-217.778	63.1365	-217.778	49.9929	-217.778	56.5386	-217.778	64.8509	-217.778	62.4869
-213.636	51.818	-213.636	57.0023	-213.636	51.818	-213.636	61.104	-213.636	57.2491	-213.636	52.5921	-213.636	40.5851	-213.636	48.0218	-213.636	51.8266	-213.636	45.031	-213.636	56.1989	-213.636	55.946	-213.636	46.0434	-213.636	53.3245	-213.636	55.1039	-213.636	49.7408	-213.636	38.4829	-213.636	53.4593	-213.636	54.7125	-213.636	52.7665	-213.636	49.641	-213.636	52.2334	-213.636	60.1361	-213.636	49.5986	-213.636	49.2754
-209.495	51.4128	-209.495	49.2341	-209.495	47.1313	-209.495	52.2063	-209.495	55.9726	-209.495	46.813	-209.495	46.3072	-209.495	38.9188	-209.495	47.3287	-209.495	44.1403	-209.495	54.891	-209.495	46.4253	-209.495	47.9402	-209.495	58.1195	-209.495	53.1532	-209.495	41.3434	-209.495	39.5902	-209.495	50.0043	-209.495	59.1706	-209.495	61.6418	-209.495	54.073	-209.495	43.4475	-209.495	60.5105	-209.495	49.6054	-209.495	52.9707
-205.354	50.2771	-205.354	52.3744	-205.354	45.9025	-205.354	55.1965	-205.354	52.9858	-205.354	51.6944	-205.354	39.7169	-205.354	39.591	-205.354	51.0261	-205.354	54.6931	-205.354	63.1464	-205.354	58.454	-205.354	54.8812	-205.354	57.7518	-205.354	51.1762	-205.354	43.2301	-205.354	43.1389	-205.354	52.6078	-205.354	52.1888	-205.354	60.959	-205.354	61.2447	-205.354	35.649	-205.354	53.5328	-205.354	47.8424	-205.354	57.0303
-201.212	50.0274	-201.212	53.0943	-201.212	43.4104	-201.212	56.0345	-201.212	58.4684	-201.212	61.5735	-201.212	46.153	-201.212	42.0957	-201.212	44.4953	-201.212	56.9361	-201.212	53.585	-201.212	52.3736	-201.212	59.8179	-201.212	52.7531	-201.212	51.2552	-201.212	45.9208	-201.212	40.3546	-201.212	46.0081	-201.212	55.3171	-201.212	54.1005	-201.212	58.269	-201.212	45.1523	-201.212	47.4649	-201.212	46.1561	-201.212	51.7998
-197.071	43.5323	-197.071	51.7788	-197.071	51.8881	-197.071	55.2637	-197.071	57.2247	-197.071	55.3045	-197.071	48.5805	-197.071	52.6368	-197.071	44.0605	-197.071	49.8078	-197.071	55.9177	-197.071	46.3811	-197.071	54.3286	-197.071	44.6041	-197.071	43.9146	-197.071	40.4217	-197.071	51.9277	-197.071	47.7791	-197.071	52.1397	-197.071	55.0096	-197.071	53.5527	-197.071	49.0709	-197.071	47.3941	-197.071	49.6254	-197.071	55.3192
-192.929	47.8223	-192.929	52.1199	-192.929	58.2433	-192.929	51.8077	-192.929	57.3456	-192.929	50.7489	-192.929	52.1532	-192.929	54.5882	-192.929	45.7265	-192.929	47.6212	-192.929	51.1286	-192.929	48.7607	-192.929	53.149	-192.929	44.4629	-192.929	45.1704	-192.929	35.6293	-192.929	52.5668	-192.929	52.2204	-192.929	57.4792	-192.929	52.8558	-192.929	43.8717	-192.929	44.288	-192.929	52.5013	-192.929	53.9425	-192.929	52.6203
-188.788	41.363	-188.788	56.0757	-188.788	54.672	-188.788	58.892	-188.788	53.6612	-188.788	48.6926	-188.788	51.0696	-188.788	54.7522	-188.788	47.153	-188.788	54.2063	-188.788	54.2188	-188.788	53.6073	-188.788	49.0787	-188.788	42.3332	-188.788	40.0478	-188.788	31.999	-188.788	54.3273	-188.788	54.4146	-188.788	49.1682	-188.788	56.5569	-188.788	47.0937	-188.788	43.862	-188.788	58.0916	-188.788	47.3336	-188.788	52.8584
-184.646	45.1451	-184.646	54.81	-184.646	52.0521	-184.646	54.0716	-184.646	40.2141	-184.646	53.9815	-184.646	50.0536	-184.646	53.0343	-184.646	55.4264	-184.646	50.7283	-184.646	54.421	-184.646	58.3863	-184.646	47.3573	-184.646	44.0587	-184.646	45.4305	-184.646	44.0068	-184.646	51.773	-184.646	52.7348	-184.646	43.7432	-184.646	51.8808	-184.646	44.8982	-184.646	46.2712	-184.646	58.4592	-184.646	54.7186	-184.646	50.164
-180.505	39.1618	-180.505	53.6025	-180.505	50.0266	-180.505	47.5646	-180.505	38.2474	-180.505	50.121	-180.505	46.2	-180.505	54.0451	-180.505	47.2586	-180.505	51.3747	-180.505	51.6548	-180.505	53.0067	-180.505	47.8204	-180.505	46.4674	-180.505	51.0907	-180.505	44.3239	-180.505	54.0885	-180.505	50.3319	-180.505	34.653	-180.505	63.2682	-180.505	45.4288	-180.505	57.6481	-180.505	53.2229	-180.505	49.6441	-180.505	39.962
-176.364	54.0826	-176.364	49.2985	-176.364	55.1439	-176.364	52.9586	-176.364	46.708	-176.364	35.497	-176.364	55.8189	-176.364	57.5178	-176.364	42.587	-176.364	53.1237	-176.364	47.6315	-176.364	48.0472	-176.364	47.9734	-176.364	49.5862	-176.364	49.1392	-176.364	43.7924	-176.364	49.1144	-176.364	65.4652	-176.364	41.1293	-176.364	53.707	-176.364	39.5379	-176.364	66.6075	-176.364	52.0753	-176.364	57.1879	-176.364	50.8832
-172.222	46.9668	-172.222	44.9077	-172.222	48.9324	-172.222	59.4143	-172.222	53.5679	-172.222	45.6028	-172.222	59.7987	-172.222	45.765	-172.222	47.6287	-172.222	53.7239	-172.222	42.8375	-172.222	49.3252	-172.222	48.2322	-172.222	51.7875	-172.222	49.4611	-172.222	49.3295	-172.222	56.5455	-172.222	61.3278	-172.222	62.2236	-172.222	52.5003	-172.222	38.6999	-172.222	62.6416	-172.222	39.4809	-172.222	60.1395	-172.222	49.2085
-168.081	41.6587	-168.081	47.1528	-168.081	41.8591	-168.081	59.9665	-168.081	49.9023	-168.081	46.7772	-168.081	53.531	-168.081	54.1931	-168.081	54.7373	-168.081	59.7334	-168.081	56.008	-168.081	46.7276	-168.081	53.797	-168.081	41.8655	-168.081	42.4752	-168.081	44.133	-168.081	57.6211	-168.081	57.5556	-168.081	59.2201	-168.081	62.5153	-168.081	37.4948	-168.081	49.7455	-168.081	35.195	-168.081	49.8739	-168.081	43.8732
-163.939	46.2815	-163.939	46.2211	-163.939	45.5265	-163.939	51.347	-163.939	41.0355	-163.939	46.0799	-163.939	48.4409	-163.939	55.6798	-163.939	55.2527	-163.939	54.5063	-163.939	43.9731	-163.939	51.0582	-163.939	49.6841	-163.939	43.5084	-163.939	39.3205	-163.939	44.6747	-163.939	43.1875	-163.939	55.0496	-163.939	49.2523	-163.939	46.5546	-163.939	37.7447	-163.939	48.1107	-163.939	49.0907	-163.939	53.5682	-163.939	45.0036
-159.798	55.7575	-159.798	30.7553	-159.798	59.2567	-159.798	49.7662	-159.798	48.4778	-159.798	54.7426	-159.798	56.2283	-159.798	45.614	-159.798	45.3426	-159.798	51.6088	-159.798	40.22	-159.798	54.8104	-159.798	49.0156	-159.798	49.1975	-159.798	39.7263	-159.798	45.774	-159.798	40.032	-159.798	53.3248	-159.798	65.4463	-159.798	38.7343	-159.798	53.5586	-159.798	47.2055	-159.798	50.1312	-159.798	55.3767	-159.798	44.6875
-155.657	41.0515	-155.657	45.3592	-155.657	54.8171	-155.657	53.7232	-155.657	57.1231	-155.657	44.7001	-155.657	52.6281	-155.657	53.17	-155.657	53.0832	-155.657	57.3634	-155.657	48.9558	-155.657	64.5818	-155.657	46.5433	-155.657	49.9578	-155.657	45.3836	-155.657	43.4827	-155.657	53.2803	-155.657	53.6478	-155.657	64.4005	-155.657	51.0156	-155.657	39.7904	-155.657	51.049	-155.657	48.5218	-155.657	56.1399	-155.657	61.615
-151.515	44.3269	-151.515	49.9836	-151.515	52.1842	-151.515	42.0738	-151.515	50.6623	-151.515	46.8666	-151.515	47.4196	-151.515	51.0487	-151.515	35.6272	-151.515	61.5024	-151.515	49.3213	-151.515	54.0113	-151.515	38.4056	-151.515	48.8472	-151.515	45.0618	-151.515	63.6657	-151.515	63.9967	-151.515	52.53	-151.515	56.7942	-151.515	37.7587	-151.515	48.9407	-151.515	42.952	-151.515	51.3358	-151.515	58.1585	-151.515	59.9735
-147.374	40.6381	-147.374	55.6089	-147.374	43.2378	-147.374	34.1715	-147.374	59.1248	-147.374	56.7905	-147.374	38.2122	-147.374	50.7302	-147.374	46.4088	-147.374	53.7241	-147.374	52.0195	-147.374	48.6177	-147.374	51.5646	-147.374	45.8014	-147.374	44.2276	-147.374	48.6617	-147.374	55.4965	-147.374	43.4512	-147.374	47.7698	-147.374	25.1705	-147.374	64.311	-147.374	53.0402	-147.374	47.2226	-147.374	42.5385	-147.374	77.1865
-143.232	51.6397	-143.232	59.9937	-143.232	59.3028	-143.232	51.1266	-143.232	49.307	-143.232	50.893	-143.232	40.7865	-143.232	41.3169	-143.232	55.9706	-143.232	48.3391	-143.232	32.7084	-143.232	47.9242	-143.232	53.6115	-143.232	47.685	-143.232	53.1707	-143.232	58.6901	-143.232	45.7846	-143.232	36.3764	-143.232	61.5364	-143.232	47.9026	-143.232	44.1079	-143.232	39.5877	-143.232	47.6912	-143.232	56.6227	-143.232	61.5246
-139.091	38.4775	-139.091	46.2522	-139.091	52.3096	-139.091	27.0513	-139.091	52.3069	-139.091	45.3412	-139.091	57.3768	-139.091	36.115	-139.091	58.0599	-139.091	30.7098	-139.091	56.4681	-139.091	57.1084	-139.091	52.2597	-139.091	57.4477	-139.091	56.8357	-139.091	60.3866	-139.091	51.1681	-139.091	37.1541	-139.091	49.3469	-139.091	45.1632	-139.091	34.8398	-139.091	41.6552	-139.091	56.2675	-139.091	33.3168	-139.091	57.1126
-134.949	49.5483	-134.949	47.1946	-134.949	50.5202	-134.949	35.3822	-134.949	42.5012	-134.949	45.4308	-134.949	45.0474	-134.949	46.5908	-134.949	34.5384	-134.949	44.2168	-134.949	58.6707	-134.949	52.2236	-134.949	47.3374	-134.949	47.3844	-134.949	43.3026	-134.949	61.0686	-134.949	46.8113	-134.949	38.5929	-134.949	41.1227	-134.949	46.6541	-134.949	44.1863	-134.949	35.756	-134.949	57.7972	-134.949	57.5843	-134.949	56.086
-130.808	36.5533	-130.808	46.578	-130.808	41.852	-130.808	41.8104	-130.808	44.31	-130.808	42.6263	-130.808	38.3382	-130.808	30.7239	-130.808	50.4304	-130.808	49.0172	-130.808	50.387	-130.808	44.0469	-130.808	48.1714	-130.808	43.6342	-130.808	44.2667	-130.808	46.3837	-130.808	37.2176	-130.808	46.6772	-130.808	32.0853	-130.808	31.5222	-130.808	37.8586	-130.808	41.9902	-130.808	50.861	-130.808	40.5033	-130.808	44.2742
-126.667	35.2114	-126.667	35.2626	-126.667	48.3787	-126.667	41.1157	-126.667	33.8917	-126.667	47.5896	-126.667	35.6064	-126.667	28.1406	-126.667	45.9833	-126.667	44.0786	-126.667	57.2203	-126.667	49.1467	-126.667	61.404	-126.667	56.1373	-126.667	36.6532	-126.667	53.157	-126.667	40.1555	-126.667	39.932	-126.667	26.0056	-126.667	39.035	-126.667	35.6821	-126.667	55.6737	-126.667	52.2581	-126.667	44.2641	-126.667	38.4451
-122.525	33.4385	-122.525	30.9995	-122.525	30.5529	-122.525	48.6559	-122.525	41.9181	-122.525	48.7754	-122.525	47.3468	-122.525	37.1124	-122.525	49.7187	-122.525	31.6099	-122.525	61.9123	-122.525	72.5578	-122.525	64.8878	-122.525	40.9449	-122.525	42.649	-122.525	42.9817	-122.525	27.126	-122.525	38.5701	-122.525	34.7293	-122.525	27.7083	-122.525	21.324	-122.525	34.6576	-122.525	48.2406	-122.525	37.5854	-122.525	69.5079
-118.384	24.1489	-118.384	30.6818	-118.384	38.5419	-118.384	47.2441	-118.384	34.5276	-118.384	41.1048	-118.384	31.599	-118.384	59.1551	-118.384	36.746	-118.384	40.577	-118.384	52.9739	-118.384	63.8592	-118.384	51.5164	-118.384	53.6265	-118.384	41.2413	-118.384	25.3608	-118.384	41.6429	-118.384	48.9753	-118.384	38.2619	-118.384	36.6029	-118.384	27.8167	-118.384	24.9881	-118.384	50.8191	-118.384	42.073	-118.384	35.1404
-114.242	25.3745	-114.242	46.9944	-114.242	37.0478	-114.242	35.3908	-114.242	57.1527	-114.242	30.8146	-114.242	59.2265	-114.242	20.8607	-114.242	32.4836	-114.242	37.0821	-114.242	47.3804	-114.242	46.0318	-114.242	39.2262	-114.242	54.8864	-114.242	39.0915	-114.242	62.2743	-114.242	51.5976	-114.242	44.0036	-114.242	38.8378	-114.242	57.0099	-114.242	25.8995	-114.242	26.5767	-114.242	60.344	-114.242	46.6552	-114.242	40.5619
-110.101	26.6266	-110.101	27.9395	-110.101	34.5238	-110.101	36.6026	-110.101	43.5548	-110.101	27.002	-110.101	34.4338	-110.101	18.3235	-110.101	29.9208	-110.101	48.9546	-110.101	44.2052	-110.101	38.7165	-110.101	50.8884	-110.101	50.7071	-110.101	36.4861	-110.101	48.4757	-110.101	34.6906	-110.101	36.6746	-110.101	22.1941	-110.101	46.8127	-110.101	29.6625	-110.101	19.5425	-110.101	47.4046	-110.101	51.3886	-110.101	47.0152
-105.96	29.6886	-105.96	45.5194	-105.96	29.8864	-105.96	47.4029	-105.96	31.7418	-105.96	28.1658	-105.96	31.3551	-105.96	34.9082	-105.96	33.5505	-105.96	43.6935	-105.96	33.4569	-105.96	37.684	-105.96	25.549	-105.96	50.0064	-105.96	37.9928	-105.96	58.2086	-105.96	22.9332	-105.96	39.4092	-105.96	24.6146	-105.96	22.8943	-105.96	37.3183	-105.96	37.7642	-105.96	32.7249	-105.96	52.5045	-105.96	23.8256
-101.818	35.0935	-101.818	26.1606	-101.818	23.433	-101.818	21.0137	-101.818	42.3394	-101.818	35.9166	-101.818	26.1042	-101.818	40.322	-101.818	37.4654	-101.818	49.4578	-101.818	47.1796	-101.818	38.2217	-101.818	43.6954	-101.818	25.2043	-101.818	39.1395	-101.818	39.6606	-101.818	32.8206	-101.818	22.3037	-101.818	36.202	-101.818	36.2984	-101.818	38.8214	-101.818	40.3697	-101.818	38.1128	-101.818	36.809	-101.818	38.5102
-97.6768	48.3374	-97.6768	40.8545	-97.6768	22.3567	-97.6768	17.2343	-97.6768	51.9767	-97.6768	21.2196	-97.6768	22.2266	-97.6768	30.1519	-97.6768	31.4849	-97.6768	41.878	-97.6768	34.4639	-97.6768	35.9245	-97.6768	26.2631	-97.6768	31.6628	-97.6768	25.1664	-97.6768	30.5679	-97.6768	21.5356	-97.6768	35.8747	-97.6768	36.9062	-97.6768	52.2345	-97.6768	19.8885	-97.6768	52.2853	-97.6768	50.0424	-97.6768	47.7038	-97.6768	29.1923
-93.5354	31.2112	-93.5354	30.9829	-93.5354	37.8485	-93.5354	55.6786	-93.5354	41.4433	-93.5354	36.8918	-93.5354	28.5122	-93.5354	10.3044	-93.5354	34.3872	-93.5354	46.1144	-93.5354	25.8691	-93.5354	34.0017	-93.5354	19.6208	-93.5354	34.2872	-93.5354	38.6948	-93.5354	28.6286	-93.5354	23.2542	-93.5354	9.40527	-93.5354	35.3221	-93.5354	43.307	-93.5354	22.4539	-93.5354	30.8789	-93.5354	27.0377	-93.5354	53.0312	-93.5354	43.8472
-89.3939	15.0418	-89.3939	49.6441	-89.3939	16.8981	-89.3939	35.8407	-89.3939	30.3358	-89.3939	54.0542	-89.3939	44.1585	-89.3939	30.149	-89.3939	40.4687	-89.3939	54.4889	-89.3939	49.4558	-89.3939	23.4629	-89.3939	27.7384	-89.3939	23.1179	-89.3939	19.0392	-89.3939	30.8107	-89.3939	23.2163	-89.3939	25.5982	-89.3939	38.3804	-89.3939	35.36	-89.3939	42.1206	-89.3939	41.416	-89.3939	20.7494	-89.3939	26.2076	-89.3939	42.2041
-85.2525	11.1939	-85.2525	54.2118	-85.2525	13.1463	-85.2525	36.589	-85.2525	34.5324	-85.2525	36.3693	-85.2525	34.5305	-85.2525	26.963	-85.2525	21.7288	-85.2525	52.6699	-85.2525	25.978	-85.2525	52.0175	-85.2525	23.5173	-85.2525	32.1401	-85.2525	43.1536	-85.2525	30.6889	-85.2525	11.9784	-85.2525	6.08089	-85.2525	48.9912	-85.2525	37.1778	-85.2525	32.1892	-85.2525	33.5429	-85.2525	30.4865	-85.2525	18.0543	-85.2525	33.2964
-81.1111	29.751	-81.1111	35.7498	-81.1111	11.5136	-81.1111	37.2003	-81.1111	27.4549	-81.1111	40.1656	-81.1111	23.7843	-81.1111	32.5481	-81.1111	22.4212	-81.1111	20.2833	-81.1111	18.4282	-81.1111	51.2998	-81.1111	10.2456	-81.1111	25.7173	-81.1111	36.0847	-81.1111	20.9646	-81.1111	26.1949	-81.1111	36.1822	-81.1111	35.1713	-81.1111	40.5257	-81.1111	43.6199	-81.1111	16.5466	-81.1111	34.2619	-81.1111	22.4571	-81.1111	27.7068
-76.9697	9.37272	-76.9697	32.6206	-76.9697	20.6485	-76.9697	27.4264	-76.9697	40.8095	-76.9697	8.71304	-76.9697	19.2206	-76.9697	24.1569	-76.9697	20.0623	-76.9697	39.9255	-76.9697	27.4198	-76.9697	44.5509	-76.9697	36.2289	-76.9697	17.5878	-76.9697	29.3725	-76.9697	20.4687	-76.9697	34.4668	-76.9697	10.92	-76.9697	36.5447	-76.9697	39.6233	-76.9697	18.7042	-76.9697	31.0895	-76.9697	29.3798	-76.9697	46.927	-76.9697	21.7036
-72.8283	7.18395	-72.8283	40.2632	-72.8283	21.5336	-72.8283	18.6044	-72.8283	28.0157	-72.8283	26.1976	-72.8283	14.2795	-72.8283	41.9202	-72.8283	11.9396	-72.8283	25.0704	-72.8283	34.8055	-72.8283	17.5324	-72.8283	59.8484	-72.8283	8.14541	-72.8283	30.0699	-72.8283	37.2247	-72.8283	31.0195	-72.8283	24.9251	-72.8283	34.2183	-72.8283	32.1421	-72.8283	15.5589	-72.8283	27.1117	-72.8283	37.8776	-72.8283	28.0444	-72.8283	15.5184
-68.6869	20.5387	-68.6869	23.8681	-68.6869	26.1255	-68.6869	24.5264	-68.6869	22.9762	-68.6869	8.09945	-68.6869	9.76472	-68.6869	31.8347	-68.6869	43.1257	-68.6869	18.0687	-68.6869	20.9746	-68.6869	33.7052	-68.6869	41.5818	-68.6869	12.3564	-68.6869	19.6704	-68.6869	38.7106	-68.6869	27.6663	-68.6869	11.7677	-68.6869	32.1067	-68.6869	37.7657	-68.6869	15.122	-68.6869	35.3329	-68.6869	31.9464	-68.6869	19.1509	-68.6869	9.40605
-64.5455	4.89657	-64.5455	16.4005	-64.5455	31.2337	-64.5455	16.52	-64.5455	36.5035	-64.5455	18.005	-64.5455	14.0689	-64.5455	31.217	-64.5455	38.3563	-64.5455	3.45777	-64.5455	46.795	-64.5455	15.96	-64.5455	23.967	-64.5455	29.9034	-64.5455	35.9763	-64.5455	22.6071	-64.5455	17.3335	-64.5455	5.58121	-64.5455	30.6935	-64.5455	20.7562	-64.5455	26.0053	-64.5455	9.04718	-64.5455	33.1014	-64.5455	20.1068	-64.5455	7.07435
-60.404	10.9498	-60.404	15.4697	-60.404	19.2213	-60.404	22.8703	-60.404	27.3195	-60.404	7.58038	-60.404	7.50295	-60.404	16.1461	-60.404	29.8023	-60.404	39.6216	-60.404	34.5138	-60.404	11.6323	-60.404	21.0171	-60.404	18.5819	-60.404	22.9188	-60.404	8.81091	-60.404	10.7328	-60.404	18.9403	-60.404	25.9173	-60.404	20.0089	-60.404	31.5319	-60.404	11.9173	-60.404	17.5179	-60.404	24.2723	-60.404	8.10262
-56.2626	6.44902	-56.2626	17.873	-56.2626	8.13419	-56.2626	17.7632	-56.2626	29.8263	-56.2626	11.1727	-56.2626	10.6664	-56.2626	23.7651	-56.2626	23.9469	-56.2626	29.9549	-56.2626	47.226	-56.2626	20.0587	-56.2626	11.324	-56.2626	18.003	-56.2626	27.7269	-56.2626	6.23916	-56.2626	5.51449	-56.2626	11.2425	-56.2626	12.6391	-56.2626	4.28047	-56.2626	10.8707	-56.2626	17.5936	-56.2626	25.7393	-56.2626	14.2314	-56.2626	5.34247
-52.1212	3.9833	-52.1212	17.1573	-52.1212	5.25446	-52.1212	19.6545	-52.1212	16.2059	-52.1212	3.48339	-52.1212	8.3403	-52.1212	24.5916	-52.1212	16.0799	-52.1212	31.8868	-52.1212	30.7377	-52.1212	16.6922	-52.1212	2.04449	-52.1212	21.6683	-52.1212	9.93336	-52.1212	3.60648	-52.1212	2.67032	-52.1212	11.1639	-52.1212	11.5991	-52.1212	6.2238	-52.1212	12.7445	-52.1212	8.45155	-52.1212	25.115	-52.1212	16.9637	-52.1212	2.39371
-47.9798	8.06054	-47.9798	15.7049	-47.9798	3.31822	-47.9798	12.91	-47.9798	17.9048	-47.9798	0.627254	-47.9798	10.7576	-47.9798	7.01811	-47.9798	4.51339	-47.9798	15.5304	-47.9798	25.2267	-47.9798	15.9668	-47.9798	1.83833	-47.9798	13.9501	-47.9798	8.19365	-47.9798	0.55645	-47.9798	1.17708	-47.9798	9.94381	-47.9798	10.223	-47.9798	11.5637	-47.9798	10.5482	-47.9798	6.56631	-47.9798	20.7064	-47.9798	8.00117	-47.9798	2.16387
-43.8384	2.79106	-43.8384	3.29841	-43.8384	0.38621	-43.8384	10.2185	-43.8384	20.311	-43.8384	0.498076	-43.8384	1.72052	-43.8384	1.14019	-43.8384	2.07359	-43.8384	15.2595	-43.8384	22.2603	-43.8384	11.2913	-43.8384	0.471898	-43.8384	12.0835	-43.8384	4.90126	-43.8384	2.41797	-43.8384	0.371597	-43.8384	4.70444	-43.8384	9.74875	-43.8384	8.71275	-43.8384	8.11082	-43.8384	4.43937	-43.8384	9.31055	-43.8384	1.47046	-43.8384	1.5638
-39.697	0.825837	-39.697	2.58776	-39.697	0.120781	-39.697	6.54954	-39.697	11.2891	-39.697	0.797821	-39.697	1.81625	-39.697	12.5798	-39.697	1.80798	-39.697	17.6061	-39.697	16.5962	-39.697	8.60413	-39.697	0.862601	-39.697	9.97787	-39.697	3.17678	-39.697	0.733436	-39.697	0.549912	-39.697	2.81873	-39.697	11.2498	-39.697	7.05386	-39.697	1.24691	-39.697	2.33645	-39.697	8.194	-39.697	0.437505	-39.697	0.648377
-35.5556	0.948116	-35.5556	0.926363	-35.5556	0.527379	-35.5556	5.45634	-35.5556	7.90368	-35.5556	1.03895	-35.5556	1.06977	-35.5556	1.97404	-35.5556	1.77174	-35.5556	10.1967	-35.5556	15.7889	-35.5556	7.03412	-35.5556	1.24278	-35.5556	3.33655	-35.5556	0.538649	-35.5556	0.809437	-35.5556	0.12031	-35.5556	2.62304	-35.5556	8.32443	-35.5556	4.43252	-35.5556	2.14267	-35.5556	1.24211	-35.5556	6.31807	-35.5556	1.05809	-35.5556	0.295681
-31.4141	0.477304	-31.4141	0.367722	-31.4141	0.839598	-31.4141	0.868444	-31.4141	4.2362	-31.4141	0.833376	-31.4141	0.409951	-31.4141	1.55994	-31.4141	0.376999	-31.4141	3.71532	-31.4141	7.92889	-31.4141	2.15861	-31.4141	0.677038	-31.4141	1.87635	-31.4141	0.58333	-31.4141	0.194246	-31.4141	0.454699	-31.4141	0.758767	-31.4141	1.40105	-31.4141	2.95658	-31.4141	2.71616	-31.4141	0.386912	-31.4141	3.92172	-31.4141	0.617715	-31.4141	0.295139
-27.2727	0.358303	-27.2727	0.212259	-27.2727	0.248856	-27.2727	1.04454	-27.2727	2.59248	-27.2727	0.261153	-27.2727	0.373074	-27.2727	0.397699	-27.2727	1.09291	-27.2727	0.697663	-27.2727	4.05859	-27.2727	1.03829	-27.2727	0.156563	-27.2727	1.05509	-27.2727	0.742582	-27.2727	0.172181	-27.2727	0.42458	-27.2727	0.573786	-27.2727	0.940832	-27.2727	2.84313	-27.2727	0.226875	-27.2727	0.25309	-27.2727	2.74449	-27.2727	0.164777	-27.2727	0.313781
-23.1313	0.45872	-23.1313	0.271373	-23.1313	0.326139	-23.1313	0.444547	-23.1313	1.65669	-23.1313	0.487483	-23.1313	0.355804	-23.1313	0.260043	-23.1313	0.732138	-23.1313	0.746779	-23.1313	0.815159	-23.1313	0.392746	-23.1313	0.596907	-23.1313	0.170656	-23.1313	0.465398	-23.1313	0.0562356	-23.1313	0.482198	-23.1313	0.562622	-23.1313	0.480525	-23.1313	0.70477	-23.1313	1.04546	-23.1313	0.46376	-23.1313	1.02896	-23.1313	0.621619	-23.1313	0.280471
-18.9899	0.378853	-18.9899	0.618212	-18.9899	0.921889	-18.9899	0.387296	-18.9899	0.577761	-18.9899	0.170969	-18.9899	0.24994	-18.9899	0.396568	-18.9899	0.787286	-18.9899	0.255832	-18.9899	0.740713	-18.9899	0.318663	-18.9899	0.964071	-18.9899	0.45642	-18.9899	0.150771	-18.9899	0.307076	-18.9899	1.75427	-18.9899	0.459483	-18.9899	0.479533	-18.9899	1.01472	-18.9899	0.627472	-18.9899	0.706679	-18.9899	1.03111	-18.9899	0.172425	-18.9899	0.878275
-14.8485	0.152504	-14.8485	0.369047	-14.8485	0.329604	-14.8485	0.717749	-14.8485	0.581679	-14.8485	0.504759	-14.8485	0.181442	-14.8485	0.296605	-14.8485	0.836405	-14.8485	0.790297	-14.8485	0.189847	-14.8485	0.327513	-14.8485	0.912567	-14.8485	0.477657	-14.8485	0.276677	-14.8485	0.520002	-14.8485	0.210318	-14.8485	0.26105	-14.8485	0.305008	-14.8485	0.764531	-14.8485	0.138965	-14.8485	0.376939	-14.8485	0.817249	-14.8485	0.72661	-14.8485	0.445843
-10.7071	0.154891	-10.7071	0.52931	-10.7071	0.756939	-10.7071	0.320971	-10.7071	0.586866	-10.7071	1.05385	-10.7071	0.461445	-10.7071	0.910192	-10.7071	1.76245	-10.7071	0.925753	-10.7071	0.165467	-10.7071	0.327301	-10.7071	0.866841	-10.7071	0.653779	-10.7071	0.4641	-10.7071	0.186798	-10.7071	0.592935	-10.7071	0.407576	-10.7071	0.64221	-10.7071	0.780421	-10.7071	0.397772	-10.7071	0.915488	-10.7071	0.551866	-10.7071	0.674841	-10.7071	0.237437
-6.56566	0.618571	-6.56566	0.356461	-6.56566	0.813709	-6.56566	0.937935	-6.56566	0.537774	-6.56566	0.99897	-6.56566	0.618499	-6.56566	0.315528	-6.56566	1.51514	-6.56566	0.628075	-6.56566	0.33705	-6.56566	0.244154	-6.56566	1.03596	-6.56566	0.260631	-6.56566	0.287944	-6.56566	0.390849	-6.56566	1.22556	-6.56566	1.12376	-6.56566	0.212353	-6.56566	0.300821	-6.56566	0.381914	-6.56566	0.784691	-6.56566	0.45431	-6.56566	0.226222	-6.56566	0.454475
-2.42424	0.1724	-2.42424	0.129197	-2.42424	0.263695	-2.42424	0.851193	-2.42424	0.357954	-2.42424	0.68161	-2.42424	0.353863	-2.42424	0.219449	-2.42424	0.433063	-2.42424	1.0033	-2.42424	0.49047	-2.42424	0.408099	-2.42424	0.433806	-2.42424	0.825078	-2.42424	0.3941	-2.42424	0.570731	-2.42424	0.312565	-2.42424	0.870354	-2.42424	0.354989	-2.42424	0.717117	-2.42424	0.325741	-2.42424	0.754797	-2.42424	0.824582	-2.42424	0.696813	-2.42424	0.142793
1.71717	0.279317	1.71717	0.140802	1.71717	0.633826	1.71717	0.168693	1.71717	1.03758	1.71717	0.596578	1.71717	0.211916	1.71717	0.411432	1.71717	0.9371	1.71717	1.11437	1.71717	0.24643	1.71717	0.256899	1.71717	1.8584	1.71717	0.381747	1.71717	1.08872	1.71717	0.239801	1.71717	0.160836	1.71717	0.736376	1.71717	0.5225	1.71717	0.993134	1.71717	0.210373	1.71717	0.321385	1.71717	0.230281	1.71717	0.575637	1.71717	0.0514432
[truncated: 30 more columns]

## Sheet: SI Fig. 6b
11 h : Dist. from radial edge (um)	11 h : Angle between cell and agar axis (degrees)	12 h : Dist. from radial edge (um)	12 h : Angle between cell and agar axis (degrees)	13 h : Dist. from radial edge (um)	13 h : Angle between cell and agar axis (degrees)	14 h : Dist. from radial edge (um)	14 h : Angle between cell and agar axis (degrees)	15 h : Dist. from radial edge (um)	15 h : Angle between cell and agar axis (degrees)	16 h : Dist. from radial edge (um)	16 h : Angle between cell and agar axis (degrees)	17 h : Dist. from radial edge (um)	17 h : Angle between cell and agar axis (degrees)	18 h : Dist. from radial edge (um)	18 h : Angle between cell and agar axis (degrees)	19 h : Dist. from radial edge (um)	19 h : Angle between cell and agar axis (degrees)	20 h : Dist. from radial edge (um)	20 h : Angle between cell and agar axis (degrees)	21 h : Dist. from radial edge (um)	21 h : Angle between cell and agar axis (degrees)	22 h : Dist. from radial edge (um)	22 h : Angle between cell and agar axis (degrees)	23 h : Dist. from radial edge (um)	23 h : Angle between cell and agar axis (degrees)	24 h : Dist. from radial edge (um)	24 h : Angle between cell and agar axis (degrees)	25 h : Dist. from radial edge (um)	25 h : Angle between cell and agar axis (degrees)	26 h : Dist. from radial edge (um)	26 h : Angle between cell and agar axis (degrees)	27 h : Dist. from radial edge (um)	27 h : Angle between cell and agar axis (degrees)	28 h : Dist. from radial edge (um)	28 h : Angle between cell and agar axis (degrees)	29 h : Dist. from radial edge (um)	29 h : Angle between cell and agar axis (degrees)	30 h : Dist. from radial edge (um)	30 h : Angle between cell and agar axis (degrees)	31 h : Dist. from radial edge (um)	31 h : Angle between cell and agar axis (degrees)	32 h : Dist. from radial edge (um)	32 h : Angle between cell and agar axis (degrees)	33 h : Dist. from radial edge (um)	33 h : Angle between cell and agar axis (degrees)	34 h : Dist. from radial edge (um)	34 h : Angle between cell and agar axis (degrees)	35 h : Dist. from radial edge (um)	35 h : Angle between cell and agar axis (degrees)
-395.859	58.082	-395.859	64.1214	-395.859	58.8059	-395.859	56.6922	-395.859	56.6315	-395.859	45.4822	-395.859	48.5243	-395.859	54.0176	-395.859	54.7509	-395.859	54.931	-395.859	59.113	-395.859	58.3196	-395.859	57.0407	-395.859	70.1479	-395.859	67.3522	-395.859	59.1237	-395.859	57.2889	-395.859	55.729	-395.859	53.6063	-395.859	60.7127	-395.859	63.7608	-395.859	58.3838	-395.859	51.9055	-395.859	63.4012	-395.859	63.9941
-391.717	57.8726	-391.717	63.5517	-391.717	60.3277	-391.717	55.0118	-391.717	56.9194	-391.717	47.0263	-391.717	46.9848	-391.717	53.9422	-391.717	57.9799	-391.717	57.4643	-391.717	63.1282	-391.717	62.6111	-391.717	59.9551	-391.717	71.6167	-391.717	67.5076	-391.717	52.6454	-391.717	57.5278	-391.717	57.3417	-391.717	50.0013	-391.717	56.3883	-391.717	58.5664	-391.717	56.4339	-391.717	53.2174	-391.717	62.9926	-391.717	64.4965
-387.576	57.2247	-387.576	58.0253	-387.576	63.7572	-387.576	55.0535	-387.576	57.2975	-387.576	48.4838	-387.576	44.8499	-387.576	54.9894	-387.576	57.5592	-387.576	60.6171	-387.576	63.1181	-387.576	64.1486	-387.576	58.9404	-387.576	67.4724	-387.576	66.5137	-387.576	49.5727	-387.576	57.9057	-387.576	59.0533	-387.576	54.8345	-387.576	62.6397	-387.576	57.7137	-387.576	56.4231	-387.576	60.6897	-387.576	60.2753	-387.576	61.2669
-383.434	55.9503	-383.434	56.0336	-383.434	62.9143	-383.434	50.3806	-383.434	55.7532	-383.434	51.6364	-383.434	45.5153	-383.434	52.6728	-383.434	54.2586	-383.434	60.1189	-383.434	58.0594	-383.434	64.6431	-383.434	57.5453	-383.434	60.8068	-383.434	63.1086	-383.434	49.0211	-383.434	56.4231	-383.434	61.4102	-383.434	59.6561	-383.434	65.7318	-383.434	57.0665	-383.434	55.0442	-383.434	60.0689	-383.434	56.2143	-383.434	61.5843
-379.293	58.9382	-379.293	61.1028	-379.293	58.5155	-379.293	46.4379	-379.293	57.4302	-379.293	50.1681	-379.293	47.7365	-379.293	52.5809	-379.293	50.1291	-379.293	60.2008	-379.293	59.7158	-379.293	61.625	-379.293	59.5077	-379.293	63.5278	-379.293	65.9798	-379.293	51.093	-379.293	59.2965	-379.293	61.4972	-379.293	59.9985	-379.293	61.0438	-379.293	56.3196	-379.293	57.5479	-379.293	57.0815	-379.293	62.01	-379.293	61.3645
-375.152	58.3277	-375.152	66.7352	-375.152	61.3496	-375.152	48.0802	-375.152	58.3051	-375.152	55.7778	-375.152	46.9869	-375.152	52.2698	-375.152	53.9856	-375.152	60.9082	-375.152	59.2698	-375.152	59.7299	-375.152	64.4208	-375.152	61.0782	-375.152	62.7021	-375.152	49.6709	-375.152	57.5379	-375.152	59.7358	-375.152	53.0179	-375.152	62.8044	-375.152	60.0586	-375.152	61.9177	-375.152	51.4742	-375.152	61.7851	-375.152	58.943
-371.01	58.1909	-371.01	67.1766	-371.01	61.7804	-371.01	53.438	-371.01	53.6768	-371.01	52.2371	-371.01	41.6977	-371.01	48.3526	-371.01	56.5497	-371.01	61.5797	-371.01	64.298	-371.01	63.4495	-371.01	66.1735	-371.01	56.6218	-371.01	65.3267	-371.01	53.4129	-371.01	53.4749	-371.01	59.1477	-371.01	49.9312	-371.01	57.8908	-371.01	60.6235	-371.01	53.3675	-371.01	53.8906	-371.01	61.9307	-371.01	59.9992
-366.869	63.0684	-366.869	65.6092	-366.869	60.7978	-366.869	55.5458	-366.869	47.1998	-366.869	50.2208	-366.869	43.4635	-366.869	49.0403	-366.869	56.091	-366.869	59.0369	-366.869	61.7225	-366.869	60.5918	-366.869	63.9054	-366.869	57.6043	-366.869	64.3612	-366.869	55.6182	-366.869	52.5441	-366.869	57.7213	-366.869	53.9853	-366.869	60.1057	-366.869	58.7472	-366.869	50.4907	-366.869	57.0392	-366.869	62.4494	-366.869	57.0231
-362.727	60.3636	-362.727	60.8827	-362.727	63.2422	-362.727	55.8803	-362.727	45.3672	-362.727	51.7182	-362.727	50.964	-362.727	48.3146	-362.727	53.3875	-362.727	59.6214	-362.727	61.0216	-362.727	62.185	-362.727	65.985	-362.727	62.1849	-362.727	63.2598	-362.727	55.6644	-362.727	57.2325	-362.727	54.5008	-362.727	56.5315	-362.727	57.3132	-362.727	55.9695	-362.727	52.1507	-362.727	56.0018	-362.727	59.7281	-362.727	61.6238
-358.586	62.6641	-358.586	58.0294	-358.586	63.2213	-358.586	56.2901	-358.586	46.4179	-358.586	52.9344	-358.586	48.7115	-358.586	52.658	-358.586	54.9123	-358.586	57.7978	-358.586	59.3709	-358.586	54.4438	-358.586	66.3359	-358.586	69.1281	-358.586	59.201	-358.586	56.1707	-358.586	55.6837	-358.586	50.218	-358.586	62.5335	-358.586	58.2158	-358.586	54.3532	-358.586	52.1166	-358.586	54.853	-358.586	66.2399	-358.586	62.5599
-354.444	61.6768	-354.444	60.9695	-354.444	62.4622	-354.444	54.9256	-354.444	48.132	-354.444	46.8482	-354.444	51.2278	-354.444	51.1483	-354.444	54.4792	-354.444	63.7672	-354.444	58.9434	-354.444	59.0142	-354.444	63.0304	-354.444	66.3657	-354.444	54.6448	-354.444	57.0248	-354.444	54.3652	-354.444	50.5904	-354.444	61.334	-354.444	58.1478	-354.444	55.5939	-354.444	48.1458	-354.444	55.7497	-354.444	65.253	-354.444	68.8334
-350.303	60.134	-350.303	62.7696	-350.303	59.3871	-350.303	54.8863	-350.303	49.5151	-350.303	39.7828	-350.303	49.9039	-350.303	53.1059	-350.303	55.9071	-350.303	59.8137	-350.303	59.7729	-350.303	58.304	-350.303	62.9952	-350.303	66.171	-350.303	49.9239	-350.303	53.5986	-350.303	55.2397	-350.303	53.7502	-350.303	54.8658	-350.303	61.1459	-350.303	54.5854	-350.303	52.482	-350.303	56.4739	-350.303	63.5575	-350.303	60.5637
-346.162	58.858	-346.162	55.7657	-346.162	54.1644	-346.162	55.4611	-346.162	45.1626	-346.162	39.6272	-346.162	52.1423	-346.162	54.6648	-346.162	57.7248	-346.162	61.7847	-346.162	59.5871	-346.162	57.2147	-346.162	67.5092	-346.162	63.9429	-346.162	48.6235	-346.162	56.4648	-346.162	57.5655	-346.162	54.5694	-346.162	55.1888	-346.162	61.2007	-346.162	53.6695	-346.162	51.3033	-346.162	62.4539	-346.162	63.7564	-346.162	71.2689
-342.02	59.102	-342.02	54.754	-342.02	48.74	-342.02	55.4628	-342.02	47.2666	-342.02	41.4555	-342.02	52.2936	-342.02	53.6739	-342.02	58.9812	-342.02	63.7012	-342.02	56.6606	-342.02	54.1844	-342.02	65.5942	-342.02	68.4162	-342.02	44.6131	-342.02	51.1624	-342.02	56.8358	-342.02	56.5185	-342.02	60.6057	-342.02	61.7031	-342.02	55.6042	-342.02	51.5948	-342.02	63.9174	-342.02	63.6168	-342.02	67.9376
-337.879	56.8345	-337.879	61.9851	-337.879	48.3018	-337.879	57.0811	-337.879	49.2461	-337.879	46.2378	-337.879	48.8771	-337.879	50.1876	-337.879	55.8175	-337.879	62.3945	-337.879	58.4477	-337.879	56.7784	-337.879	60.6155	-337.879	62.9689	-337.879	47.492	-337.879	49.026	-337.879	55.8117	-337.879	51.7013	-337.879	64.3727	-337.879	62.4149	-337.879	57.0689	-337.879	52.7495	-337.879	61.7919	-337.879	60.9327	-337.879	55.1611
-333.737	55.263	-333.737	62.3517	-333.737	45.1689	-333.737	52.5963	-333.737	47.3072	-333.737	44.8473	-333.737	46.8443	-333.737	47.9089	-333.737	54.2636	-333.737	57.38	-333.737	58.5761	-333.737	58.5465	-333.737	55.0368	-333.737	62.1461	-333.737	49.6866	-333.737	51.172	-333.737	55.355	-333.737	54.8588	-333.737	62.7239	-333.737	62.7285	-333.737	52.5641	-333.737	55.7511	-333.737	56.0814	-333.737	57.2811	-333.737	63.3901
-329.596	57.7803	-329.596	62.7031	-329.596	48.8127	-329.596	50.4625	-329.596	50.7594	-329.596	42.6314	-329.596	46.7717	-329.596	50.2401	-329.596	55.1474	-329.596	55.1788	-329.596	57.7432	-329.596	59.7423	-329.596	60.9394	-329.596	63.943	-329.596	50.6902	-329.596	56.1998	-329.596	55.8164	-329.596	57.6552	-329.596	62.0932	-329.596	61.6496	-329.596	47.8878	-329.596	54.4249	-329.596	53.0247	-329.596	58.0542	-329.596	61.2344
-325.455	56.952	-325.455	63.0959	-325.455	49.0902	-325.455	45.8811	-325.455	55.5854	-325.455	40.8105	-325.455	45.6147	-325.455	53.3781	-325.455	56.4912	-325.455	56.4195	-325.455	57.6662	-325.455	62.6244	-325.455	61.1233	-325.455	62.973	-325.455	51.7086	-325.455	50.6296	-325.455	52.5451	-325.455	60.5397	-325.455	57.1461	-325.455	55.9616	-325.455	49.2846	-325.455	50.7874	-325.455	60.1352	-325.455	58.719	-325.455	65.028
-321.313	61.8023	-321.313	57.1901	-321.313	49.4383	-321.313	42.8813	-321.313	52.1619	-321.313	44.0162	-321.313	46.4092	-321.313	55.5413	-321.313	59.0684	-321.313	56.614	-321.313	57.3108	-321.313	64.1402	-321.313	63.5143	-321.313	56.9297	-321.313	56.5517	-321.313	50.1098	-321.313	50.4442	-321.313	54.1022	-321.313	54.0558	-321.313	54.2443	-321.313	47.7236	-321.313	53.4092	-321.313	56.7636	-321.313	58.1328	-321.313	68.1249
-317.172	64.0009	-317.172	60.4172	-317.172	54.7088	-317.172	44.371	-317.172	47.4299	-317.172	47.0905	-317.172	49.285	-317.172	53.2123	-317.172	57.0282	-317.172	63.3667	-317.172	58.2145	-317.172	65.1654	-317.172	63.1843	-317.172	61.2556	-317.172	53.4339	-317.172	52.5793	-317.172	54.9252	-317.172	45.6793	-317.172	50.4488	-317.172	53.8557	-317.172	42.3267	-317.172	54.8333	-317.172	53.3529	-317.172	61.3812	-317.172	64.9246
-313.03	65.533	-313.03	60.7383	-313.03	57.2031	-313.03	44.9865	-313.03	41.8629	-313.03	45.1161	-313.03	44.0495	-313.03	53.8413	-313.03	57.9661	-313.03	61.7111	-313.03	60.3068	-313.03	59.6749	-313.03	59.5838	-313.03	56.5219	-313.03	49.2173	-313.03	55.6581	-313.03	56.1267	-313.03	48.8512	-313.03	54.9082	-313.03	52.6992	-313.03	50.2361	-313.03	52.2651	-313.03	58.1717	-313.03	60.3597	-313.03	64.7982
-308.889	62.1418	-308.889	59.5309	-308.889	56.4063	-308.889	51.6992	-308.889	47.3148	-308.889	44.3857	-308.889	48.1401	-308.889	50.7971	-308.889	63.0524	-308.889	56.0502	-308.889	55.8365	-308.889	59.0216	-308.889	68.0048	-308.889	47.7067	-308.889	52.8605	-308.889	54.3664	-308.889	57.3905	-308.889	56.2197	-308.889	50.8419	-308.889	51.6604	-308.889	51.0165	-308.889	55.0027	-308.889	58.9093	-308.889	59.2665	-308.889	56.8926
-304.747	57.5904	-304.747	60.1652	-304.747	53.6508	-304.747	47.74	-304.747	42.9056	-304.747	50.3009	-304.747	49.9001	-304.747	52.222	-304.747	62.1278	-304.747	56.1617	-304.747	57.6469	-304.747	60.1943	-304.747	66.2673	-304.747	44.9829	-304.747	50.9333	-304.747	51.5505	-304.747	58.2856	-304.747	59.955	-304.747	49.6786	-304.747	54.5511	-304.747	45.1744	-304.747	55.166	-304.747	60.5487	-304.747	61.0152	-304.747	59.1414
-300.606	58.3685	-300.606	60.1454	-300.606	52.1689	-300.606	48.0371	-300.606	39.1565	-300.606	47.0534	-300.606	47.9782	-300.606	52.8911	-300.606	57.6594	-300.606	52.6876	-300.606	56.1313	-300.606	60.604	-300.606	65.5347	-300.606	40.1857	-300.606	48.5499	-300.606	50.5794	-300.606	51.2838	-300.606	60.4698	-300.606	55.2719	-300.606	52.8299	-300.606	43.8937	-300.606	58.8433	-300.606	58.7139	-300.606	63.2457	-300.606	64.7377
-296.465	51.7633	-296.465	53.9739	-296.465	52.494	-296.465	42.7758	-296.465	38.7723	-296.465	44.8798	-296.465	46.0086	-296.465	53.5505	-296.465	57.3781	-296.465	55.0076	-296.465	56.8009	-296.465	61.3809	-296.465	64.7495	-296.465	42.8613	-296.465	44.6063	-296.465	47.7387	-296.465	54.0422	-296.465	59.1595	-296.465	58.6313	-296.465	52.1732	-296.465	43.204	-296.465	58.683	-296.465	60.2391	-296.465	58.8309	-296.465	67.1131
-292.323	54.0184	-292.323	46.915	-292.323	49.1747	-292.323	47.5023	-292.323	41.755	-292.323	45.4383	-292.323	43.6048	-292.323	52.4133	-292.323	54.5393	-292.323	54.4935	-292.323	52.8356	-292.323	63.1347	-292.323	64.2524	-292.323	43.2304	-292.323	48.9102	-292.323	46.1587	-292.323	50.4185	-292.323	58.6626	-292.323	60.9892	-292.323	45.3248	-292.323	49.1097	-292.323	57.6365	-292.323	57.1528	-292.323	65.6711	-292.323	64.56
-288.182	57.463	-288.182	45.2515	-288.182	46.5258	-288.182	45.4457	-288.182	47.5087	-288.182	43.8511	-288.182	46.9609	-288.182	54.4066	-288.182	53.5582	-288.182	51.445	-288.182	53.8986	-288.182	57.2319	-288.182	59.7178	-288.182	42.4034	-288.182	47.7468	-288.182	45.564	-288.182	54.5831	-288.182	54.1019	-288.182	62.4121	-288.182	48.9852	-288.182	48.5867	-288.182	56.0487	-288.182	57.4336	-288.182	58.2516	-288.182	55.1294
-284.04	61.4294	-284.04	47.2871	-284.04	45.6256	-284.04	47.4587	-284.04	45.9216	-284.04	45.1164	-284.04	49.6938	-284.04	53.6401	-284.04	55.8508	-284.04	56.2029	-284.04	60.4192	-284.04	57.878	-284.04	57.8723	-284.04	46.2444	-284.04	49.4288	-284.04	51.0491	-284.04	55.2735	-284.04	57.8977	-284.04	59.1263	-284.04	46.4072	-284.04	51.2047	-284.04	49.8124	-284.04	55.7647	-284.04	57.442	-284.04	59.2082
-279.899	62.6685	-279.899	49.7597	-279.899	47.988	-279.899	46.2366	-279.899	42.3838	-279.899	44.451	-279.899	51.5678	-279.899	53.1328	-279.899	57.6615	-279.899	55.2153	-279.899	57.1621	-279.899	60.0841	-279.899	57.0383	-279.899	50.0172	-279.899	46.4096	-279.899	55.0474	-279.899	50.311	-279.899	53.8855	-279.899	53.9471	-279.899	38.7076	-279.899	51.7321	-279.899	50.5561	-279.899	60.5984	-279.899	62.9036	-279.899	60.4199
-275.758	60.6682	-275.758	47.2151	-275.758	45.6434	-275.758	48.1919	-275.758	37.1555	-275.758	44.849	-275.758	53.9882	-275.758	55.99	-275.758	56.9891	-275.758	58.5341	-275.758	59.0899	-275.758	59.2854	-275.758	56.1868	-275.758	50.2039	-275.758	52.8504	-275.758	56.1437	-275.758	50.6774	-275.758	52.5695	-275.758	52.2881	-275.758	45.8148	-275.758	51.1624	-275.758	53.0661	-275.758	59.3376	-275.758	57.828	-275.758	63.6041
-271.616	59.5112	-271.616	49.3773	-271.616	48.5548	-271.616	45.612	-271.616	42.0586	-271.616	45.8346	-271.616	48.6658	-271.616	57.2776	-271.616	59.5989	-271.616	56.3416	-271.616	59.522	-271.616	62.476	-271.616	51.0376	-271.616	50.8388	-271.616	53.4438	-271.616	54.3977	-271.616	59.5554	-271.616	48.3835	-271.616	50.6195	-271.616	45.0292	-271.616	51.4855	-271.616	53.8883	-271.616	57.4481	-271.616	61.5672	-271.616	53.7806
-267.475	60.264	-267.475	51.4015	-267.475	50.2035	-267.475	41.485	-267.475	43.4341	-267.475	47.0925	-267.475	46.2745	-267.475	59.9998	-267.475	58.2335	-267.475	60.9845	-267.475	59.0728	-267.475	60.6375	-267.475	49.5715	-267.475	49.9147	-267.475	49.1573	-267.475	52.8856	-267.475	59.4401	-267.475	48.4764	-267.475	48.1402	-267.475	43.8696	-267.475	57.8266	-267.475	51.3136	-267.475	60.8223	-267.475	65.2403	-267.475	57.0096
-263.333	61.4727	-263.333	54.9155	-263.333	45.3482	-263.333	43	-263.333	40.6334	-263.333	44.3736	-263.333	50.45	-263.333	53.6624	-263.333	53.1103	-263.333	56.0457	-263.333	54.2184	-263.333	63.3499	-263.333	49.5454	-263.333	50.5618	-263.333	44.8244	-263.333	53.5144	-263.333	52.5079	-263.333	45.3249	-263.333	49.8798	-263.333	43.6465	-263.333	52.5169	-263.333	51.231	-263.333	57.4318	-263.333	56.7919	-263.333	58.2253
-259.192	58.9894	-259.192	53.4083	-259.192	47.8469	-259.192	46.2544	-259.192	44.232	-259.192	44.233	-259.192	50.6747	-259.192	56.8996	-259.192	49.6957	-259.192	55.3049	-259.192	54.4857	-259.192	66.1489	-259.192	43.6374	-259.192	46.3087	-259.192	46.5573	-259.192	55.3813	-259.192	51.1211	-259.192	54.1434	-259.192	51.9819	-259.192	41.184	-259.192	52.8136	-259.192	56.926	-259.192	54.1653	-259.192	56.8312	-259.192	58.5009
-255.051	59.1677	-255.051	51.1593	-255.051	48.3724	-255.051	42.8567	-255.051	45.3926	-255.051	44.4463	-255.051	53.8168	-255.051	51.9291	-255.051	47.7425	-255.051	52.1484	-255.051	64.1686	-255.051	62.3813	-255.051	36.3134	-255.051	41.7211	-255.051	43.91	-255.051	55.7709	-255.051	51.0336	-255.051	50.3679	-255.051	50.5507	-255.051	42.9863	-255.051	48.7942	-255.051	56.6145	-255.051	48.298	-255.051	62.2363	-255.051	53.6527
-250.909	60.2937	-250.909	47.7539	-250.909	47.9898	-250.909	41.0468	-250.909	43.2939	-250.909	43.9232	-250.909	55.0843	-250.909	54.1944	-250.909	48.2011	-250.909	57.4372	-250.909	66.7587	-250.909	55.3748	-250.909	38.495	-250.909	44.6671	-250.909	39.1099	-250.909	53.6445	-250.909	50.6223	-250.909	47.1784	-250.909	45.5415	-250.909	41.5249	-250.909	46.8469	-250.909	58.6704	-250.909	62.7683	-250.909	63.8764	-250.909	51.2136
-246.768	57.8246	-246.768	46.8385	-246.768	42.603	-246.768	43.707	-246.768	46.237	-246.768	46.5548	-246.768	50.7138	-246.768	55.2738	-246.768	50.215	-246.768	54.6798	-246.768	66.5933	-246.768	60.9446	-246.768	40.7124	-246.768	49.7737	-246.768	42.5212	-246.768	51.5526	-246.768	55.565	-246.768	50.2891	-246.768	43.1035	-246.768	40.1645	-246.768	52.7382	-246.768	54.8872	-246.768	49.6641	-246.768	65.1669	-246.768	54.7622
-242.626	53.6926	-242.626	49.6324	-242.626	47.0064	-242.626	46.5598	-242.626	44.5078	-242.626	44.8285	-242.626	54.4821	-242.626	53.6291	-242.626	49.6957	-242.626	49.3258	-242.626	57.6107	-242.626	57.9742	-242.626	39.2953	-242.626	44.6805	-242.626	47.7227	-242.626	53.2561	-242.626	48.4434	-242.626	52.4354	-242.626	41.2441	-242.626	42.6072	-242.626	52.4355	-242.626	60.4405	-242.626	65.3623	-242.626	61.5749	-242.626	62.7476
-238.485	44.3011	-238.485	48.5373	-238.485	43.7908	-238.485	39.823	-238.485	49.2043	-238.485	48.6023	-238.485	55.6335	-238.485	54.812	-238.485	54.7277	-238.485	55.3868	-238.485	52.2842	-238.485	49.5075	-238.485	35.4774	-238.485	42.1768	-238.485	49.6301	-238.485	55.9216	-238.485	48.2134	-238.485	54.4757	-238.485	38.4469	-238.485	41.273	-238.485	47.8837	-238.485	60.8961	-238.485	63.8145	-238.485	58.8745	-238.485	57.6729
-234.343	50.2938	-234.343	48.8909	-234.343	47.7402	-234.343	40.4116	-234.343	49.9376	-234.343	54.604	-234.343	55.2365	-234.343	55.5723	-234.343	57.1329	-234.343	52.761	-234.343	56.0143	-234.343	47.0989	-234.343	38.1146	-234.343	48.1331	-234.343	50.4943	-234.343	54.8067	-234.343	53.0783	-234.343	50.3384	-234.343	40.6301	-234.343	47.5524	-234.343	56.2472	-234.343	60.0614	-234.343	55.2706	-234.343	52.9014	-234.343	49.0226
-230.202	47.4558	-230.202	50.7665	-230.202	46.3651	-230.202	42.7303	-230.202	43.3738	-230.202	48.7096	-230.202	58.1594	-230.202	56.6529	-230.202	50.9548	-230.202	52.1164	-230.202	53.9236	-230.202	48.6824	-230.202	47.4085	-230.202	50.6344	-230.202	54.3188	-230.202	53.4377	-230.202	49.7657	-230.202	53.0179	-230.202	44.8736	-230.202	53.3286	-230.202	50.9568	-230.202	56.636	-230.202	54.5857	-230.202	50.6312	-230.202	46.587
-226.061	45.5459	-226.061	53.3742	-226.061	47.004	-226.061	40.2736	-226.061	42.2956	-226.061	51.546	-226.061	56.0009	-226.061	54.9302	-226.061	52.8508	-226.061	52.8586	-226.061	61.0279	-226.061	46.9305	-226.061	45.3384	-226.061	47.0071	-226.061	48.2577	-226.061	57.3915	-226.061	54.1451	-226.061	54.3998	-226.061	38.6241	-226.061	54.1467	-226.061	46.3431	-226.061	55.8491	-226.061	49.8555	-226.061	59.3655	-226.061	54.1042
-221.919	48.6731	-221.919	47.8293	-221.919	50.4558	-221.919	42.187	-221.919	44.6354	-221.919	52.8784	-221.919	53.2617	-221.919	53.9019	-221.919	54.0339	-221.919	58.3348	-221.919	60.7324	-221.919	51.1167	-221.919	45.9097	-221.919	45.4152	-221.919	53.1394	-221.919	50.8042	-221.919	58.1031	-221.919	47.8145	-221.919	33.4355	-221.919	52.8061	-221.919	45.0543	-221.919	62.9996	-221.919	61.2252	-221.919	59.2777	-221.919	48.3172
-217.778	52.5105	-217.778	54.1976	-217.778	53.6208	-217.778	48.972	-217.778	48.9847	-217.778	51.583	-217.778	49.8462	-217.778	52.0693	-217.778	54.7194	-217.778	64.0057	-217.778	58.4547	-217.778	45.2771	-217.778	48.4388	-217.778	40.7664	-217.778	52.6875	-217.778	49.0663	-217.778	52.4803	-217.778	41.7162	-217.778	33.4161	-217.778	58.048	-217.778	47.2249	-217.778	43.2621	-217.778	55.9656	-217.778	53.3473	-217.778	51.1427
-213.636	54.334	-213.636	55.4672	-213.636	43.3837	-213.636	45.4066	-213.636	45.7705	-213.636	53.9994	-213.636	59.9948	-213.636	44.9222	-213.636	52.959	-213.636	60.3218	-213.636	61.4042	-213.636	36.3628	-213.636	43.1427	-213.636	38.8982	-213.636	56.3225	-213.636	42.894	-213.636	46.7988	-213.636	45.573	-213.636	41.1638	-213.636	55.2442	-213.636	50.1144	-213.636	45.9887	-213.636	51.6652	-213.636	63.2772	-213.636	44.6214
-209.495	54.2646	-209.495	51.0961	-209.495	45.1287	-209.495	39.2603	-209.495	49.6303	-209.495	47.4832	-209.495	58.7948	-209.495	50.5256	-209.495	42.5756	-209.495	62.0866	-209.495	55.511	-209.495	40.0382	-209.495	47.6166	-209.495	38.9881	-209.495	53.3344	-209.495	47.8851	-209.495	43.7049	-209.495	40.9416	-209.495	41.6159	-209.495	50.2588	-209.495	51.8204	-209.495	60.2231	-209.495	61.2812	-209.495	54.6698	-209.495	46.2255
-205.354	62.3803	-205.354	38.9435	-205.354	57.1687	-205.354	43.3782	-205.354	56.242	-205.354	57.4048	-205.354	60.1467	-205.354	51.021	-205.354	48.2087	-205.354	65.2575	-205.354	55.216	-205.354	33.544	-205.354	46.9164	-205.354	44.6068	-205.354	47.7509	-205.354	50.4685	-205.354	44.3081	-205.354	35.2194	-205.354	44.2362	-205.354	52.7579	-205.354	62.3152	-205.354	47.3697	-205.354	60.522	-205.354	55.5902	-205.354	49.4401
-201.212	51.5256	-201.212	44.3516	-201.212	54.3049	-201.212	49.9345	-201.212	51.1318	-201.212	69.5601	-201.212	67.476	-201.212	56.3479	-201.212	46.3626	-201.212	66.7541	-201.212	55.8053	-201.212	39.221	-201.212	48.2096	-201.212	46.4463	-201.212	54.3787	-201.212	43.6641	-201.212	42.0912	-201.212	39.9311	-201.212	40.0473	-201.212	47.537	-201.212	66.6537	-201.212	54.4536	-201.212	56.4637	-201.212	48.3852	-201.212	45.2917
-197.071	44.3109	-197.071	42.3226	-197.071	40.9549	-197.071	62.4418	-197.071	60.0982	-197.071	56.0024	-197.071	55.7266	-197.071	55.6735	-197.071	48.9316	-197.071	47.2404	-197.071	48.0659	-197.071	44.2851	-197.071	43.1066	-197.071	58.0234	-197.071	48.666	-197.071	52.0371	-197.071	46.1579	-197.071	46.208	-197.071	44.7571	-197.071	50.112	-197.071	65.6221	-197.071	51.6286	-197.071	49.8352	-197.071	42.8169	-197.071	44.2944
-192.929	47.7805	-192.929	45.1454	-192.929	45.5416	-192.929	56.9337	-192.929	57.6954	-192.929	46.235	-192.929	56.1475	-192.929	58.6604	-192.929	56.0565	-192.929	55.3709	-192.929	40.0766	-192.929	39.6562	-192.929	42.7234	-192.929	58.0092	-192.929	51.188	-192.929	49.3303	-192.929	49.85	-192.929	42.1206	-192.929	56.2937	-192.929	43.3761	-192.929	64.0945	-192.929	56.1567	-192.929	47.1775	-192.929	63.4097	-192.929	50.7647
-188.788	58.7357	-188.788	53.3009	-188.788	56.3093	-188.788	56.2628	-188.788	55.3749	-188.788	60.0391	-188.788	49.8346	-188.788	53.4443	-188.788	62.5009	-188.788	48.5615	-188.788	47.6205	-188.788	40.9259	-188.788	45.3361	-188.788	57.3413	-188.788	39.9614	-188.788	42.3648	-188.788	51.0136	-188.788	38.2078	-188.788	51.9509	-188.788	39.1365	-188.788	49.2373	-188.788	50.2371	-188.788	44.0671	-188.788	50.914	-188.788	54.1026
-184.646	53.3282	-184.646	52.4108	-184.646	56.6185	-184.646	46.0135	-184.646	56.8451	-184.646	59.9005	-184.646	48.9052	-184.646	51.1516	-184.646	47.0313	-184.646	53.8046	-184.646	53.6831	-184.646	44.5022	-184.646	42.5888	-184.646	49.5767	-184.646	43.7617	-184.646	50.0498	-184.646	43.1867	-184.646	39.2185	-184.646	58.0952	-184.646	45.6515	-184.646	47.7005	-184.646	54.3611	-184.646	46.4413	-184.646	33.0943	-184.646	43.0116
-180.505	42.3303	-180.505	51.2704	-180.505	49.2226	-180.505	45.0962	-180.505	55.5731	-180.505	58.42	-180.505	43.5373	-180.505	64.4319	-180.505	49.9548	-180.505	54.8544	-180.505	40.0272	-180.505	52.2214	-180.505	45.8648	-180.505	50.0263	-180.505	47.9917	-180.505	59.2353	-180.505	48.945	-180.505	38.9263	-180.505	62.8608	-180.505	43.2844	-180.505	34.4341	-180.505	65.7912	-180.505	45.461	-180.505	42.3136	-180.505	51.7924
-176.364	59.7802	-176.364	44.268	-176.364	51.0387	-176.364	45.0236	-176.364	54.5666	-176.364	57.2837	-176.364	44.1626	-176.364	47.2201	-176.364	64.9277	-176.364	47.666	-176.364	43.4025	-176.364	48.346	-176.364	46.496	-176.364	42.7162	-176.364	57.32	-176.364	47.8851	-176.364	42.0042	-176.364	43.1791	-176.364	53.7699	-176.364	42.7205	-176.364	45.941	-176.364	50.9631	-176.364	60.4171	-176.364	44.9456	-176.364	43.1501
-172.222	54.7011	-172.222	42.5105	-172.222	38.1443	-172.222	45.3952	-172.222	54.1078	-172.222	59.6782	-172.222	43.541	-172.222	58.1027	-172.222	65.0583	-172.222	61.0346	-172.222	50.2292	-172.222	41.1545	-172.222	40.8454	-172.222	32.1096	-172.222	53.7145	-172.222	44.025	-172.222	41.5856	-172.222	42.7097	-172.222	51.7678	-172.222	33.3869	-172.222	45.3799	-172.222	37.5116	-172.222	43.5322	-172.222	38.8177	-172.222	45.1281
-168.081	60.4073	-168.081	46.7539	-168.081	50.191	-168.081	38.9667	-168.081	50.7652	-168.081	68.6287	-168.081	52.2496	-168.081	48.4176	-168.081	62.5984	-168.081	48.1051	-168.081	41.4867	-168.081	51.6714	-168.081	29.9335	-168.081	52.2981	-168.081	39.1184	-168.081	46.0985	-168.081	40.0906	-168.081	46.8732	-168.081	46.9678	-168.081	39.0818	-168.081	35.9687	-168.081	37.1615	-168.081	51.2386	-168.081	38.8103	-168.081	52.291
-163.939	50.2948	-163.939	48.7263	-163.939	41.5636	-163.939	55.0273	-163.939	54.6196	-163.939	53.1899	-163.939	55.0977	-163.939	50.2746	-163.939	58.4885	-163.939	39.0653	-163.939	31.7844	-163.939	52.8038	-163.939	43.5911	-163.939	35.0447	-163.939	48.4264	-163.939	46.1875	-163.939	44.7891	-163.939	63.5128	-163.939	44.7495	-163.939	50.6724	-163.939	39.0777	-163.939	54.0458	-163.939	55.6644	-163.939	46.9739	-163.939	35.5853
-159.798	58.9137	-159.798	51.0009	-159.798	43.3619	-159.798	49.2783	-159.798	34.1444	-159.798	47.5002	-159.798	56.6013	-159.798	51.4763	-159.798	60.1137	-159.798	40.2283	-159.798	41.2316	-159.798	42.4226	-159.798	52.3546	-159.798	33.6988	-159.798	40.9758	-159.798	44.0603	-159.798	43.9353	-159.798	65.6013	-159.798	34.7895	-159.798	51.6135	-159.798	41.7961	-159.798	47.5132	-159.798	44.5838	-159.798	49.9895	-159.798	56.2134
-155.657	39.4553	-155.657	34.0794	-155.657	54.0145	-155.657	48.5762	-155.657	43.5553	-155.657	42.6786	-155.657	54.8183	-155.657	43.0965	-155.657	59.9504	-155.657	52.4152	-155.657	39.9063	-155.657	38.1976	-155.657	50.5923	-155.657	50.9759	-155.657	39.8282	-155.657	33.733	-155.657	39.8983	-155.657	71.3592	-155.657	66.1152	-155.657	49.4827	-155.657	37.79	-155.657	36.3156	-155.657	51.3336	-155.657	45.0874	-155.657	50.9822
-151.515	46.7217	-151.515	54.9436	-151.515	43.7579	-151.515	40.7116	-151.515	53.3444	-151.515	33.5646	-151.515	44.1244	-151.515	48.5744	-151.515	46.2909	-151.515	48.3153	-151.515	33.4012	-151.515	60.2494	-151.515	49.334	-151.515	44.7375	-151.515	42.1193	-151.515	50.7623	-151.515	34.9731	-151.515	60.6058	-151.515	37.1996	-151.515	33.0115	-151.515	35.0871	-151.515	35.4909	-151.515	37.6568	-151.515	37.0215	-151.515	44.1841
-147.374	30.3185	-147.374	41.3039	-147.374	42.1099	-147.374	38.1933	-147.374	42.6133	-147.374	33.9069	-147.374	49.5113	-147.374	46.1718	-147.374	47.9268	-147.374	38.3643	-147.374	42.5558	-147.374	42.8072	-147.374	46.2458	-147.374	47.224	-147.374	37.3665	-147.374	50.1754	-147.374	44.4006	-147.374	48.6785	-147.374	53.7379	-147.374	35.6575	-147.374	36.4953	-147.374	45.1606	-147.374	28.1191	-147.374	47.4171	-147.374	39.3915
-143.232	42.2841	-143.232	37.5935	-143.232	48.533	-143.232	35.577	-143.232	48.2897	-143.232	49.6058	-143.232	42.3835	-143.232	63.6606	-143.232	47.7397	-143.232	39.5608	-143.232	39.705	-143.232	46.4256	-143.232	46.7115	-143.232	46.8151	-143.232	39.6161	-143.232	36.793	-143.232	58.4406	-143.232	55.4061	-143.232	34.4209	-143.232	44.215	-143.232	57.5078	-143.232	48.0429	-143.232	37.0121	-143.232	42.5414	-143.232	44.3454
-139.091	42.7707	-139.091	63.9692	-139.091	39.7275	-139.091	66.7888	-139.091	50.3489	-139.091	50.5111	-139.091	45.0874	-139.091	48.9107	-139.091	40.9827	-139.091	36.9036	-139.091	43.0356	-139.091	53.9429	-139.091	56.4303	-139.091	38.0644	-139.091	43.7743	-139.091	43.8533	-139.091	57.9023	-139.091	53.6375	-139.091	34.8107	-139.091	52.5762	-139.091	41.1588	-139.091	43.472	-139.091	41.3769	-139.091	42.6688	-139.091	36.6368
-134.949	53.65	-134.949	36.9161	-134.949	20.7126	-134.949	27.3685	-134.949	26.4269	-134.949	63.1237	-134.949	42.6496	-134.949	56.336	-134.949	44.9212	-134.949	50.9634	-134.949	37.9855	-134.949	40.9733	-134.949	37.9927	-134.949	47.1727	-134.949	35.6254	-134.949	35.8762	-134.949	45.7173	-134.949	33.7305	-134.949	50.4122	-134.949	50.9017	-134.949	55.4485	-134.949	45.5627	-134.949	45.2826	-134.949	38.629	-134.949	39.391
-130.808	37.4176	-130.808	35.1208	-130.808	15.9718	-130.808	30.3411	-130.808	27.2548	-130.808	39.3752	-130.808	39.1157	-130.808	70.1148	-130.808	42.4243	-130.808	45.5738	-130.808	50.1262	-130.808	59.9061	-130.808	44.4411	-130.808	43.6576	-130.808	48.7373	-130.808	36.3458	-130.808	47.2427	-130.808	28.4193	-130.808	46.6598	-130.808	60.4197	-130.808	35.9487	-130.808	36.0473	-130.808	32.3031	-130.808	34.3729	-130.808	41.605
-126.667	29.4329	-126.667	27.2508	-126.667	27.3245	-126.667	15.1573	-126.667	40.6781	-126.667	52.2157	-126.667	45.6704	-126.667	63.647	-126.667	36.4684	-126.667	42.7202	-126.667	49.3518	-126.667	55.7839	-126.667	35.9576	-126.667	38.7576	-126.667	34.4409	-126.667	37.0224	-126.667	53.6837	-126.667	22.5426	-126.667	33.8986	-126.667	43.5424	-126.667	49.0437	-126.667	29.7416	-126.667	41.8544	-126.667	42.438	-126.667	40.7095
-122.525	16.245	-122.525	35.9621	-122.525	36.7875	-122.525	14.9926	-122.525	33.6112	-122.525	48.2416	-122.525	37.527	-122.525	58.67	-122.525	35.6345	-122.525	46.4601	-122.525	59.7731	-122.525	39.3479	-122.525	35.0232	-122.525	46.0036	-122.525	39.3521	-122.525	33.4768	-122.525	36.6125	-122.525	41.3466	-122.525	37.2848	-122.525	41.2674	-122.525	29.9698	-122.525	34.1802	-122.525	41.3909	-122.525	63.7096	-122.525	42.7665
-118.384	18.4278	-118.384	40.625	-118.384	28.661	-118.384	16.539	-118.384	38.0347	-118.384	43.0502	-118.384	46.1946	-118.384	48.8997	-118.384	28.997	-118.384	50.6798	-118.384	47.6115	-118.384	32.2649	-118.384	52.3765	-118.384	36.6806	-118.384	34.0033	-118.384	40.0247	-118.384	47.4612	-118.384	24.6198	-118.384	47.9747	-118.384	35.6677	-118.384	37.509	-118.384	31.0622	-118.384	27.4355	-118.384	41.8195	-118.384	34.2644
-114.242	48.5009	-114.242	39.916	-114.242	38.7595	-114.242	51.9985	-114.242	39.623	-114.242	40.6156	-114.242	22.043	-114.242	30.7928	-114.242	38.6296	-114.242	40.1767	-114.242	39.3187	-114.242	28.2274	-114.242	58.2537	-114.242	41.2597	-114.242	41.6033	-114.242	49.3	-114.242	35.1274	-114.242	44.8181	-114.242	49.1694	-114.242	32.6995	-114.242	33.0299	-114.242	45.8317	-114.242	47.6459	-114.242	58.8532	-114.242	50.3193
-110.101	27.671	-110.101	52.0807	-110.101	41.5328	-110.101	49.9773	-110.101	27.8595	-110.101	42.5424	-110.101	27.1165	-110.101	41.4565	-110.101	31.8978	-110.101	41.9074	-110.101	29.3649	-110.101	37.4447	-110.101	36.1042	-110.101	37.7221	-110.101	42.5324	-110.101	59.1867	-110.101	47.847	-110.101	36.768	-110.101	43.5931	-110.101	40.7039	-110.101	51.616	-110.101	33.6875	-110.101	34.893	-110.101	42.315	-110.101	28.6995
-105.96	27.1321	-105.96	32.0392	-105.96	36.1897	-105.96	22.3379	-105.96	25.2589	-105.96	28.6077	-105.96	41.822	-105.96	40.6028	-105.96	18.9657	-105.96	30.7006	-105.96	48.7994	-105.96	44.7835	-105.96	36.7254	-105.96	36.5688	-105.96	14.317	-105.96	40.692	-105.96	27.377	-105.96	33.9215	-105.96	41.9587	-105.96	29.6698	-105.96	14.8925	-105.96	34.3853	-105.96	53.5808	-105.96	49.7008	-105.96	27.6514
-101.818	33.7848	-101.818	20.509	-101.818	37.8892	-101.818	26.6143	-101.818	57.6737	-101.818	19.4272	-101.818	57.0126	-101.818	27.8864	-101.818	39.2687	-101.818	51.7401	-101.818	44.888	-101.818	61.5528	-101.818	35.7794	-101.818	39.7663	-101.818	25.3621	-101.818	37.7375	-101.818	28.8435	-101.818	44.0447	-101.818	39.3993	-101.818	36.3342	-101.818	33.326	-101.818	20.1679	-101.818	35.5667	-101.818	49.129	-101.818	45.9712
-97.6768	29.816	-97.6768	18.9695	-97.6768	31.4599	-97.6768	22.9936	-97.6768	18.3311	-97.6768	22.5868	-97.6768	42.3927	-97.6768	25.6597	-97.6768	33.2733	-97.6768	37.8555	-97.6768	45.3293	-97.6768	52.6075	-97.6768	45.1374	-97.6768	58.1273	-97.6768	28.4656	-97.6768	48.132	-97.6768	25.113	-97.6768	29.0987	-97.6768	49.4694	-97.6768	32.6617	-97.6768	36.294	-97.6768	20.4718	-97.6768	38.3552	-97.6768	46.5478	-97.6768	45.5214
-93.5354	31.4915	-93.5354	21.4421	-93.5354	30.4551	-93.5354	8.97125	-93.5354	22.3223	-93.5354	28.9896	-93.5354	26.5915	-93.5354	32.6322	-93.5354	15.407	-93.5354	29.702	-93.5354	43.9272	-93.5354	41.1164	-93.5354	42.6716	-93.5354	58.6653	-93.5354	22.0201	-93.5354	31.8256	-93.5354	24.9474	-93.5354	37.5109	-93.5354	59.4542	-93.5354	33.5247	-93.5354	32.8194	-93.5354	24.8184	-93.5354	45.2515	-93.5354	30.7158	-93.5354	36.2176
-89.3939	44.6361	-89.3939	7.67486	-89.3939	6.62859	-89.3939	11.1136	-89.3939	18.7344	-89.3939	14.2945	-89.3939	41.2899	-89.3939	24.258	-89.3939	19.4662	-89.3939	26.6275	-89.3939	37.378	-89.3939	31.4094	-89.3939	48.8884	-89.3939	36.884	-89.3939	30.3943	-89.3939	37.2399	-89.3939	19.9079	-89.3939	43.9538	-89.3939	56.7209	-89.3939	18.4143	-89.3939	24.6574	-89.3939	43.9716	-89.3939	53.67	-89.3939	34.5306	-89.3939	29.8586
-85.2525	29.4641	-85.2525	14.4381	-85.2525	7.14573	-85.2525	13.1839	-85.2525	30.3053	-85.2525	22.2432	-85.2525	45.8127	-85.2525	42.0935	-85.2525	30.2792	-85.2525	20.2548	-85.2525	31.9748	-85.2525	24.8466	-85.2525	23.2534	-85.2525	38.5836	-85.2525	28.9844	-85.2525	51.4669	-85.2525	34.6586	-85.2525	32.143	-85.2525	45.2355	-85.2525	36.678	-85.2525	26.6659	-85.2525	29.9098	-85.2525	34.2266	-85.2525	29.6977	-85.2525	32.7123
-81.1111	10.7088	-81.1111	19.089	-81.1111	12.7769	-81.1111	23.5978	-81.1111	29.2273	-81.1111	26.1937	-81.1111	35.7805	-81.1111	32.2587	-81.1111	20.9108	-81.1111	23.0996	-81.1111	42.0263	-81.1111	53.2431	-81.1111	60.7229	-81.1111	26.7375	-81.1111	32.1432	-81.1111	18.72	-81.1111	31.9055	-81.1111	27.5307	-81.1111	47.1533	-81.1111	38.6784	-81.1111	13.833	-81.1111	20.3801	-81.1111	22.2925	-81.1111	48.1179	-81.1111	13.5792
-76.9697	16.6865	-76.9697	11.5576	-76.9697	13.9907	-76.9697	6.70681	-76.9697	15.177	-76.9697	15.8873	-76.9697	45.3418	-76.9697	28.1417	-76.9697	24.2207	-76.9697	34.0475	-76.9697	34.3607	-76.9697	26.2142	-76.9697	34.3897	-76.9697	26.9249	-76.9697	31.5727	-76.9697	1.72167	-76.9697	15.4341	-76.9697	19.9103	-76.9697	37.5154	-76.9697	17.2411	-76.9697	16.329	-76.9697	18.2139	-76.9697	19.4036	-76.9697	35.8894	-76.9697	9.83221
-72.8283	12.3929	-72.8283	4.61275	-72.8283	32.9162	-72.8283	17.9384	-72.8283	5.18419	-72.8283	21.5009	-72.8283	44.9675	-72.8283	46.1969	-72.8283	35.3321	-72.8283	16.8002	-72.8283	24.3057	-72.8283	22.3396	-72.8283	23.5998	-72.8283	33.9294	-72.8283	25.5522	-72.8283	3.87906	-72.8283	22.2321	-72.8283	20.1129	-72.8283	25.3747	-72.8283	29.1925	-72.8283	11.5004	-72.8283	15.1589	-72.8283	15.7499	-72.8283	14.9122	-72.8283	21.0409
-68.6869	22.4159	-68.6869	9.12476	-68.6869	8.98055	-68.6869	16.9977	-68.6869	2.58173	-68.6869	8.36814	-68.6869	44.8101	-68.6869	29.5288	-68.6869	41.2628	-68.6869	13.6491	-68.6869	17.4662	-68.6869	26.202	-68.6869	16.3369	-68.6869	12.6655	-68.6869	17.0917	-68.6869	4.35272	-68.6869	24.4101	-68.6869	21.5562	-68.6869	21.505	-68.6869	14.5234	-68.6869	9.68478	-68.6869	16.8294	-68.6869	10.7435	-68.6869	16.7238	-68.6869	18.7892
-64.5455	15.6441	-64.5455	7.625	-64.5455	19.6885	-64.5455	6.35113	-64.5455	19.7649	-64.5455	10.5713	-64.5455	26.3532	-64.5455	32.1348	-64.5455	17.8127	-64.5455	7.16989	-64.5455	9.21836	-64.5455	21.3476	-64.5455	21.3847	-64.5455	10.3709	-64.5455	17.3888	-64.5455	15.483	-64.5455	10.2494	-64.5455	38.8096	-64.5455	19.7322	-64.5455	16.549	-64.5455	20.8334	-64.5455	5.1297	-64.5455	18.7276	-64.5455	10.2619	-64.5455	10.1877
-60.404	18.2753	-60.404	5.45986	-60.404	1.56285	-60.404	1.71648	-60.404	18.1522	-60.404	23.6381	-60.404	27.3653	-60.404	20.7057	-60.404	21.8326	-60.404	7.84243	-60.404	3.93603	-60.404	16.3618	-60.404	1.12646	-60.404	3.1055	-60.404	14.996	-60.404	20.6007	-60.404	6.56794	-60.404	21.4253	-60.404	19.0264	-60.404	19.7916	-60.404	7.86347	-60.404	22.4356	-60.404	21.2279	-60.404	9.5206	-60.404	14.6233
-56.2626	9.57896	-56.2626	6.13569	-56.2626	3.01698	-56.2626	5.39687	-56.2626	17.3965	-56.2626	6.28924	-56.2626	20.9463	-56.2626	5.41298	-56.2626	1.21382	-56.2626	2.28677	-56.2626	10.4281	-56.2626	26.0341	-56.2626	22.1592	-56.2626	9.30714	-56.2626	4.25507	-56.2626	15.7259	-56.2626	10.6379	-56.2626	21.5684	-56.2626	29.2785	-56.2626	6.63145	-56.2626	13.8311	-56.2626	10.686	-56.2626	17.5455	-56.2626	26.4666	-56.2626	14.2891
-52.1212	3.95009	-52.1212	3.67261	-52.1212	3.56163	-52.1212	1.56279	-52.1212	11.7615	-52.1212	17.9234	-52.1212	5.48203	-52.1212	10.8722	-52.1212	8.3639	-52.1212	17.9355	-52.1212	6.7923	-52.1212	19.2699	-52.1212	12.4675	-52.1212	26.157	-52.1212	7.31649	-52.1212	13.4367	-52.1212	8.56264	-52.1212	12.4357	-52.1212	32.6595	-52.1212	11.0189	-52.1212	11.008	-52.1212	25.4112	-52.1212	15.0661	-52.1212	9.7188	-52.1212	7.82509
-47.9798	1.19853	-47.9798	3.59625	-47.9798	1.72189	-47.9798	0.911038	-47.9798	10.1598	-47.9798	14.2671	-47.9798	8.44726	-47.9798	2.92647	-47.9798	17.8048	-47.9798	15.339	-47.9798	8.1144	-47.9798	14.1415	-47.9798	4.86484	-47.9798	0.811521	-47.9798	4.5377	-47.9798	12.6264	-47.9798	7.09311	-47.9798	13.5599	-47.9798	18.3745	-47.9798	8.55427	-47.9798	3.70796	-47.9798	12.3171	-47.9798	1.06704	-47.9798	10.3374	-47.9798	2.60598
-43.8384	1.14119	-43.8384	0.413714	-43.8384	0.111694	-43.8384	1.88216	-43.8384	0.942718	-43.8384	4.18254	-43.8384	3.50965	-43.8384	0.954154	-43.8384	13.4176	-43.8384	15.5047	-43.8384	2.51168	-43.8384	6.19204	-43.8384	0.806227	-43.8384	10.678	-43.8384	1.4717	-43.8384	3.19084	-43.8384	15.0901	-43.8384	10.0949	-43.8384	12.329	-43.8384	2.69987	-43.8384	3.17121	-43.8384	8.99829	-43.8384	12.1094	-43.8384	7.57274	-43.8384	1.73166
-39.697	0.795218	-39.697	0.307588	-39.697	0.357998	-39.697	0.631624	-39.697	1.32955	-39.697	2.26553	-39.697	2.50818	-39.697	0.390378	-39.697	14.3345	-39.697	7.58779	-39.697	1.04896	-39.697	6.38903	-39.697	0.812419	-39.697	1.42963	-39.697	0.411749	-39.697	4.3105	-39.697	7.77064	-39.697	0.967743	-39.697	8.60699	-39.697	2.43451	-39.697	0.135194	-39.697	1.91589	-39.697	9.29138	-39.697	2.51251	-39.697	0.780564
-35.5556	0.583317	-35.5556	0.211488	-35.5556	0.523879	-35.5556	0.770618	-35.5556	2.72202	-35.5556	0.58057	-35.5556	1.24062	-35.5556	0.186417	-35.5556	7.35534	-35.5556	5.72794	-35.5556	2.22648	-35.5556	3.25321	-35.5556	0.875656	-35.5556	0.170881	-35.5556	0.347792	-35.5556	4.13018	-35.5556	10.7875	-35.5556	6.6015	-35.5556	4.90938	-35.5556	1.6014	-35.5556	0.33693	-35.5556	2.70675	-35.5556	6.29589	-35.5556	1.74885	-35.5556	0.456308
-31.4141	0.707103	-31.4141	0.551198	-31.4141	1.35026	-31.4141	0.778127	-31.4141	0.962199	-31.4141	2.16245	-31.4141	0.107116	-31.4141	0.617945	-31.4141	1.39393	-31.4141	3.8138	-31.4141	1.29096	-31.4141	1.14259	-31.4141	1.88728	-31.4141	0.754633	-31.4141	0.637934	-31.4141	1.57383	-31.4141	7.8168	-31.4141	6.24835	-31.4141	3.40596	-31.4141	1.02877	-31.4141	0.42195	-31.4141	1.94024	-31.4141	1.59606	-31.4141	1.0024	-31.4141	0.39296
-27.2727	0.640616	-27.2727	1.16493	-27.2727	0.400939	-27.2727	0.264468	-27.2727	1.81935	-27.2727	1.04759	-27.2727	0.186312	-27.2727	1.03145	-27.2727	2.58315	-27.2727	1.99057	-27.2727	0.223892	-27.2727	0.403374	-27.2727	1.30265	-27.2727	0.233273	-27.2727	1.24431	-27.2727	1.24078	-27.2727	5.54597	-27.2727	2.18717	-27.2727	1.17286	-27.2727	0.275054	-27.2727	1.39192	-27.2727	0.964788	-27.2727	2.5723	-27.2727	1.13539	-27.2727	0.64455
-23.1313	0.654775	-23.1313	0.123557	-23.1313	0.442212	-23.1313	0.426687	-23.1313	0.639935	-23.1313	0.190632	-23.1313	0.291182	-23.1313	0.934654	-23.1313	1.97595	-23.1313	1.924	-23.1313	0.58964	-23.1313	0.39104	-23.1313	0.381971	-23.1313	0.384376	-23.1313	0.503877	-23.1313	0.413638	-23.1313	4.16001	-23.1313	2.28795	-23.1313	0.537998	-23.1313	0.157841	-23.1313	0.67621	-23.1313	1.17727	-23.1313	1.4477	-23.1313	0.635662	-23.1313	0.260529
-18.9899	0.643026	-18.9899	0.0681898	-18.9899	0.159389	-18.9899	0.73861	-18.9899	0.745908	-18.9899	0.247642	-18.9899	0.255211	-18.9899	0.634612	-18.9899	0.598322	-18.9899	0.263775	-18.9899	0.264311	-18.9899	1.34702	-18.9899	0.346753	-18.9899	0.118382	-18.9899	0.297747	-18.9899	0.0909897	-18.9899	1.50354	-18.9899	2.09947	-18.9899	0.313058	-18.9899	0.106949	-18.9899	0.43818	-18.9899	1.05211	-18.9899	0.147133	-18.9899	0.285023	-18.9899	0.388072
-14.8485	0.364224	-14.8485	0.130392	-14.8485	0.19186	-14.8485	0.291245	-14.8485	0.338738	-14.8485	0.433146	-14.8485	1.00847	-14.8485	0.420862	-14.8485	1.06046	-14.8485	1.05728	-14.8485	0.257502	-14.8485	0.193847	-14.8485	0.51747	-14.8485	0.270329	-14.8485	0.261383	-14.8485	0.184054	-14.8485	0.963597	-14.8485	0.63296	-14.8485	0.900846	-14.8485	0.188535	-14.8485	0.135421	-14.8485	2.27182	-14.8485	0.366699	-14.8485	0.314579	-14.8485	0.148265
-10.7071	0.428106	-10.7071	0.745712	-10.7071	0.724368	-10.7071	0.20398	-10.7071	0.390325	-10.7071	0.597838	-10.7071	1.69652	-10.7071	0.940357	-10.7071	0.749383	-10.7071	0.562195	-10.7071	0.397268	-10.7071	0.388077	-10.7071	0.48244	-10.7071	0.37841	-10.7071	0.75436	-10.7071	0.515681	-10.7071	0.769113	-10.7071	0.682931	-10.7071	0.561497	-10.7071	0.152215	-10.7071	0.925078	-10.7071	0.734263	-10.7071	1.29148	-10.7071	0.232689	-10.7071	0.302403
-6.56566	0.308095	-6.56566	0.551754	-6.56566	0.779919	-6.56566	0.79925	-6.56566	0.579636	-6.56566	0.417703	-6.56566	0.36394	-6.56566	0.885399	-6.56566	0.222793	-6.56566	1.06286	-6.56566	1.28912	-6.56566	0.405679	-6.56566	0.908067	-6.56566	0.0788187	-6.56566	0.39742	-6.56566	1.20686	-6.56566	0.564981	-6.56566	0.458535	-6.56566	1.25306	-6.56566	0.215746	-6.56566	0.39563	-6.56566	0.998201	-6.56566	0.478189	-6.56566	0.364858	-6.56566	0.277027
-2.42424	0.53435	-2.42424	0.294733	-2.42424	0.682621	-2.42424	1.4007	-2.42424	0.355547	1.71717	1.04735	-2.42424	0.735735	-2.42424	0.652117	-2.42424	0.403567	-2.42424	0.874127	-2.42424	0.783893	-2.42424	0.166465	-2.42424	1.31544	-2.42424	0.45221	-2.42424	0.465709	-2.42424	1.04655	-2.42424	0.354206	-2.42424	0.30812	-2.42424	0.443619	-2.42424	0.30514	-2.42424	1.06588	-2.42424	1.09247	-2.42424	0.742767	-2.42424	0.415635	-2.42424	0.653468
1.71717	0.890025	1.71717	0.571425	1.71717	0.257081	1.71717	1.31649	1.71717	0.278868			1.71717	1.24451	1.71717	0.55521	1.71717	0.555326	1.71717	0.969637	1.71717	0.360401	1.71717	0.259168	1.71717	0.329365	1.71717	0.53568	1.71717	0.6791	1.71717	0.250046	1.71717	0.544443	1.71717	0.431775	1.71717	0.551649	1.71717	0.285568	1.71717	1.07897	1.71717	0.17809	1.71717	0.731354	1.71717	0.119834	1.71717	0.361388
[truncated: 30 more columns]

## Sheet: SI Fig. 6c
Horizontal component of velocity vx (um/h)
	x coordinate (um)
z coordinate (um)	0	32.6449	65.2898	97.9346	130.58	163.224	195.869	228.514	261.159	293.804	326.449	359.094	391.739	424.383	457.028	489.673	522.318	554.963	587.608
0	0.847293	0.988532	1.05839	1.21067	0.798276	1.07304	2.07959	1.08559	1.41199	1.69627	1.91618	2.96667	5.72471	5.33639	4.42352	2.41592	2.33621	11.0287	33.6529
17.3913	0.277036	0.681851	0.729188	1.07121	0.458024	0.879012	1.88185	0.94531	0.833274	1.41731	1.30922	3.26577	6.38325	0	0	0	0	0	0
34.7826	0.604319	0.825104	0.548806	0.596805	0.276672	0.914628	1.08039	0.946324	0.578113	1.97286	0	0	0	0	0	0	0	0	0
52.1739	1.11588	0.928426	0.520671	0.303123	0.0929067	0.586348	0	0	0	0	0	0	0	0	0	0	0	0	0
69.5652	1.41248	1.08839	0.464314	0	0	0	0	0	0	0	0	0	0	0	0	0	0	0	0
86.9565	0	0	0	0	0	0	0	0	0	0	0	0	0	0	0	0	0	0	0
104.348	0	0	0	0	0	0	0	0	0	0	0	0	0	0	0	0	0	0	0
121.739	0	0	0	0	0	0	0	0	0	0	0	0	0	0	0	0	0	0	0
139.13	0	0	0	0	0	0	0	0	0	0	0	0	0	0	0	0	0	0	0
156.522	0	0	0	0	0	0	0	0	0	0	0	0	0	0	0	0	0	0	0
173.913	0	0	0	0	0	0	0	0	0	0	0	0	0	0	0	0	0	0	0
191.304	0	0	0	0	0	0	0	0	0	0	0	0	0	0	0	0	0	0	0
208.696	0	0	0	0	0	0	0	0	0	0	0	0	0	0	0	0	0	0	0
226.087	0	0	0	0	0	0	0	0	0	0	0	0	0	0	0	0	0	0	0
243.478	0	0	0	0	0	0	0	0	0	0	0	0	0	0	0	0	0	0	0
260.87	0	0	0	0	0	0	0	0	0	0	0	0	0	0	0	0	0	0	0
278.261	0	0	0	0	0	0	0	0	0	0	0	0	0	0	0	0	0	0	0
295.652	0	0	0	0	0	0	0	0	0	0	0	0	0	0	0	0	0	0	0
313.043	0	0	0	0	0	0	0	0	0	0	0	0	0	0	0	0	0	0	0
330.435	0	0	0	0	0	0	0	0	0	0	0	0	0	0	0	0	0	0	0
347.826	0	0	0	0	0	0	0	0	0	0	0	0	0	0	0	0	0	0	0
365.217	0	0	0	0	0	0	0	0	0	0	0	0	0	0	0	0	0	0	0
382.609	0	0	0	0	0	0	0	0	0	0	0	0	0	0	0	0	0	0	0
400	0	0	0	0	0	0	0	0	0	0	0	0	0	0	0	0	0	0	0
Vertical component of velocity vz (um/h)
	x coordinate (um)
z coordinate (um)	0	32.6449	65.2898	97.9346	130.58	163.224	195.869	228.514	261.159	293.804	326.449	359.094	391.739	424.383	457.028	489.673	522.318	554.963	587.608
0	3.80945	4.11516	3.99156	4.28638	4.373	3.75162	3.80671	4.18987	4.1283	4.11053	4.45879	4.56815	5.79393	4.11138	2.55894	1.9015	2.27477	1.13676	0.824058
17.3913	4.51119	5.10211	5.23087	5.64907	5.80182	5.15625	4.786	5.16876	6.00524	7.37415	7.98073	8.80645	10.6899	0	0	0	0	0	0
34.7826	4.4211	5.02132	5.60652	6.10172	6.06077	5.3094	4.35114	4.60865	6.35491	7.28725	0	0	0	0	0	0	0	0	0
52.1739	4.83374	6.03688	6.18047	6.42703	6.02476	5.12148	0	0	0	0	0	0	0	0	0	0	0	0	0
69.5652	4.55977	6.59287	6.57158	0	0	0	0	0	0	0	0	0	0	0	0	0	0	0	0
86.9565	0	0	0	0	0	0	0	0	0	0	0	0	0	0	0	0	0	0	0
104.348	0	0	0	0	0	0	0	0	0	0	0	0	0	0	0	0	0	0	0
121.739	0	0	0	0	0	0	0	0	0	0	0	0	0	0	0	0	0	0	0
139.13	0	0	0	0	0	0	0	0	0	0	0	0	0	0	0	0	0	0	0
156.522	0	0	0	0	0	0	0	0	0	0	0	0	0	0	0	0	0	0	0
173.913	0	0	0	0	0	0	0	0	0	0	0	0	0	0	0	0	0	0	0
191.304	0	0	0	0	0	0	0	0	0	0	0	0	0	0	0	0	0	0	0
208.696	0	0	0	0	0	0	0	0	0	0	0	0	0	0	0	0	0	0	0
226.087	0	0	0	0	0	0	0	0	0	0	0	0	0	0	0	0	0	0	0
243.478	0	0	0	0	0	0	0	0	0	0	0	0	0	0	0	0	0	0	0
260.87	0	0	0	0	0	0	0	0	0	0	0	0	0	0	0	0	0	0	0
278.261	0	0	0	0	0	0	0	0	0	0	0	0	0	0	0	0	0	0	0
295.652	0	0	0	0	0	0	0	0	0	0	0	0	0	0	0	0	0	0	0
313.043	0	0	0	0	0	0	0	0	0	0	0	0	0	0	0	0	0	0	0
330.435	0	0	0	0	0	0	0	0	0	0	0	0	0	0	0	0	0	0	0
347.826	0	0	0	0	0	0	0	0	0	0	0	0	0	0	0	0	0	0	0
365.217	0	0	0	0	0	0	0	0	0	0	0	0	0	0	0	0	0	0	0
382.609	0	0	0	0	0	0	0	0	0	0	0	0	0	0	0	0	0	0	0
400	0	0	0	0	0	0	0	0	0	0	0	0	0	0	0	0	0	0	0
