# Supplementary material for: Spatiotemporal development of expanding bacterial colonies driven by emergent mechanical constraints and nutrient gradients
Source: Nat Commun. 2025 May 26;16:4878. doi: 10.1038/s41467-025-60004-z (PMC12106844; doi:10.1038/s41467-025-60004-z)
Supplement: Supplementary file 17 — Source Data [file 41467_2025_60004_MOESM17_ESM.zip › SourceData/Supplementary Figures/Fig_S7.xlsx]

## Sheet: SI Fig. 7a
10 h : Distance from colony center (um)	10 h : [Glu] (mM)	20 h : Distance from colony center (um)	20 h : [Glu] (mM)	40 h : Distance from colony center (um)	40 h : [Glu] (mM)
-3040	19.6129	-3040	14.3915	-3040	8.39715
-3036	19.6116	-3036	14.3844	-3036	8.38848
-3031.99	19.6103	-3031.99	14.3773	-3031.99	8.37981
-3027.99	19.609	-3027.99	14.3702	-3027.99	8.37112
-3023.99	19.6077	-3023.99	14.3631	-3023.99	8.36242
-3019.99	19.6064	-3019.99	14.3559	-3019.99	8.3537
-3015.98	19.6051	-3015.98	14.3488	-3015.98	8.34497
-3011.98	19.6038	-3011.98	14.3416	-3011.98	8.33621
-3007.98	19.6025	-3007.98	14.3345	-3007.98	8.32745
-3003.98	19.6012	-3003.98	14.3273	-3003.98	8.31867
-2999.97	19.5999	-2999.97	14.3201	-2999.97	8.30987
-2995.97	19.5986	-2995.97	14.3129	-2995.97	8.30105
-2991.97	19.5972	-2991.97	14.3056	-2991.97	8.29222
-2987.97	19.5959	-2987.97	14.2984	-2987.97	8.28338
-2983.96	19.5946	-2983.96	14.2912	-2983.96	8.27451
-2979.96	19.5932	-2979.96	14.2839	-2979.96	8.26563
-2975.96	19.5919	-2975.96	14.2766	-2975.96	8.25674
-2971.96	19.5905	-2971.96	14.2694	-2971.96	8.24783
-2967.95	19.5892	-2967.95	14.2621	-2967.95	8.2389
-2963.95	19.5878	-2963.95	14.2548	-2963.95	8.22995
-2959.95	19.5864	-2959.95	14.2474	-2959.95	8.22099
-2955.94	19.585	-2955.94	14.2401	-2955.94	8.21201
-2951.94	19.5837	-2951.94	14.2328	-2951.94	8.20302
-2947.94	19.5823	-2947.94	14.2254	-2947.94	8.19401
-2943.94	19.5809	-2943.94	14.218	-2943.94	8.18498
-2939.93	19.5795	-2939.93	14.2107	-2939.93	8.17593
-2935.93	19.5781	-2935.93	14.2033	-2935.93	8.16687
-2931.93	19.5767	-2931.93	14.1959	-2931.93	8.15779
-2927.93	19.5753	-2927.93	14.1884	-2927.93	8.14869
-2923.92	19.5739	-2923.92	14.181	-2923.92	8.13958
-2919.92	19.5725	-2919.92	14.1736	-2919.92	8.13044
-2915.92	19.571	-2915.92	14.1661	-2915.92	8.1213
-2911.92	19.5696	-2911.92	14.1587	-2911.92	8.11213
-2907.91	19.5682	-2907.91	14.1512	-2907.91	8.10295
-2903.91	19.5667	-2903.91	14.1437	-2903.91	8.09374
-2899.91	19.5653	-2899.91	14.1362	-2899.91	8.08452
-2895.91	19.5638	-2895.91	14.1287	-2895.91	8.07529
-2891.9	19.5624	-2891.9	14.1211	-2891.9	8.06603
-2887.9	19.5609	-2887.9	14.1136	-2887.9	8.05676
-2883.9	19.5594	-2883.9	14.106	-2883.9	8.04747
-2879.89	19.558	-2879.89	14.0985	-2879.89	8.03816
-2875.89	19.5565	-2875.89	14.0909	-2875.89	8.02884
-2871.89	19.555	-2871.89	14.0833	-2871.89	8.01949
-2867.89	19.5535	-2867.89	14.0757	-2867.89	8.01013
-2863.88	19.5521	-2863.88	14.068	-2863.88	8.00075
-2859.88	19.5506	-2859.88	14.0604	-2859.88	7.99135
-2855.88	19.5491	-2855.88	14.0528	-2855.88	7.98193
-2851.88	19.5475	-2851.88	14.0451	-2851.88	7.97249
-2847.87	19.546	-2847.87	14.0374	-2847.87	7.96304
-2843.87	19.5445	-2843.87	14.0297	-2843.87	7.95357
-2839.87	19.543	-2839.87	14.022	-2839.87	7.94407
-2835.87	19.5415	-2835.87	14.0143	-2835.87	7.93456
-2831.86	19.5399	-2831.86	14.0066	-2831.86	7.92503
-2827.86	19.5384	-2827.86	13.9988	-2827.86	7.91548
-2823.86	19.5368	-2823.86	13.9911	-2823.86	7.90592
-2819.86	19.5353	-2819.86	13.9833	-2819.86	7.89633
-2815.85	19.5337	-2815.85	13.9756	-2815.85	7.88672
-2811.85	19.5322	-2811.85	13.9678	-2811.85	7.8771
-2807.85	19.5306	-2807.85	13.9599	-2807.85	7.86745
-2803.84	19.529	-2803.84	13.9521	-2803.84	7.85779
-2799.84	19.5274	-2799.84	13.9443	-2799.84	7.8481
-2795.84	19.5258	-2795.84	13.9364	-2795.84	7.8384
-2791.84	19.5242	-2791.84	13.9286	-2791.84	7.82867
-2787.83	19.5226	-2787.83	13.9207	-2787.83	7.81893
-2783.83	19.521	-2783.83	13.9128	-2783.83	7.80917
-2779.83	19.5194	-2779.83	13.9049	-2779.83	7.79939
-2775.83	19.5178	-2775.83	13.897	-2775.83	7.78958
-2771.82	19.5162	-2771.82	13.889	-2771.82	7.77976
-2767.82	19.5146	-2767.82	13.8811	-2767.82	7.76992
-2763.82	19.5129	-2763.82	13.8731	-2763.82	7.76005
-2759.82	19.5113	-2759.82	13.8652	-2759.82	7.75017
-2755.81	19.5097	-2755.81	13.8572	-2755.81	7.74026
-2751.81	19.508	-2751.81	13.8492	-2751.81	7.73034
-2747.81	19.5063	-2747.81	13.8412	-2747.81	7.72039
-2743.81	19.5047	-2743.81	13.8331	-2743.81	7.71042
-2739.8	19.503	-2739.8	13.8251	-2739.8	7.70043
-2735.8	19.5013	-2735.8	13.817	-2735.8	7.69043
-2731.8	19.4996	-2731.8	13.8089	-2731.8	7.6804
-2727.79	19.498	-2727.79	13.8009	-2727.79	7.67035
-2723.79	19.4963	-2723.79	13.7927	-2723.79	7.66027
-2719.79	19.4946	-2719.79	13.7846	-2719.79	7.65018
-2715.79	19.4929	-2715.79	13.7765	-2715.79	7.64006
-2711.78	19.4911	-2711.78	13.7683	-2711.78	7.62993
-2707.78	19.4894	-2707.78	13.7602	-2707.78	7.61977
-2703.78	19.4877	-2703.78	13.752	-2703.78	7.60959
-2699.78	19.486	-2699.78	13.7438	-2699.78	7.59939
-2695.77	19.4842	-2695.77	13.7356	-2695.77	7.58916
-2691.77	19.4825	-2691.77	13.7274	-2691.77	7.57892
-2687.77	19.4807	-2687.77	13.7192	-2687.77	7.56865
-2683.77	19.479	-2683.77	13.7109	-2683.77	7.55836
-2679.76	19.4772	-2679.76	13.7026	-2679.76	7.54805
-2675.76	19.4754	-2675.76	13.6944	-2675.76	7.53771
-2671.76	19.4737	-2671.76	13.6861	-2671.76	7.52735
-2667.76	19.4719	-2667.76	13.6777	-2667.76	7.51697
-2663.75	19.4701	-2663.75	13.6694	-2663.75	7.50657
-2659.75	19.4683	-2659.75	13.6611	-2659.75	7.49614
-2655.75	19.4665	-2655.75	13.6527	-2655.75	7.48569
-2651.74	19.4647	-2651.74	13.6443	-2651.74	7.47522
-2647.74	19.4629	-2647.74	13.636	-2647.74	7.46473
-2643.74	19.461	-2643.74	13.6276	-2643.74	7.45421
-2639.74	19.4592	-2639.74	13.6191	-2639.74	7.44367
-2635.73	19.4574	-2635.73	13.6107	-2635.73	7.4331
-2631.73	19.4555	-2631.73	13.6023	-2631.73	7.42251
-2627.73	19.4537	-2627.73	13.5938	-2627.73	7.4119
-2623.73	19.4518	-2623.73	13.5853	-2623.73	7.40126
-2619.72	19.45	-2619.72	13.5768	-2619.72	7.3906
-2615.72	19.4481	-2615.72	13.5683	-2615.72	7.37991
-2611.72	19.4462	-2611.72	13.5598	-2611.72	7.3692
-2607.72	19.4443	-2607.72	13.5512	-2607.72	7.35847
-2603.71	19.4424	-2603.71	13.5427	-2603.71	7.34771
-2599.71	19.4405	-2599.71	13.5341	-2599.71	7.33693
-2595.71	19.4386	-2595.71	13.5255	-2595.71	7.32612
-2591.71	19.4367	-2591.71	13.5169	-2591.71	7.31529
-2587.7	19.4348	-2587.7	13.5083	-2587.7	7.30443
-2583.7	19.4329	-2583.7	13.4997	-2583.7	7.29354
-2579.7	19.4309	-2579.7	13.491	-2579.7	7.28263
-2575.69	19.429	-2575.69	13.4823	-2575.69	7.2717
-2571.69	19.427	-2571.69	13.4736	-2571.69	7.26074
-2567.69	19.4251	-2567.69	13.4649	-2567.69	7.24976
-2563.69	19.4231	-2563.69	13.4562	-2563.69	7.23875
-2559.68	19.4212	-2559.68	13.4475	-2559.68	7.22771
-2555.68	19.4192	-2555.68	13.4387	-2555.68	7.21665
-2551.68	19.4172	-2551.68	13.43	-2551.68	7.20556
-2547.68	19.4152	-2547.68	13.4212	-2547.68	7.19444
-2543.67	19.4132	-2543.67	13.4124	-2543.67	7.1833
-2539.67	19.4112	-2539.67	13.4035	-2539.67	7.17213
-2535.67	19.4092	-2535.67	13.3947	-2535.67	7.16094
-2531.67	19.4072	-2531.67	13.3859	-2531.67	7.14971
-2527.66	19.4051	-2527.66	13.377	-2527.66	7.13846
-2523.66	19.4031	-2523.66	13.3681	-2523.66	7.12719
-2519.66	19.401	-2519.66	13.3592	-2519.66	7.11588
-2515.66	19.399	-2515.66	13.3503	-2515.66	7.10455
-2511.65	19.3969	-2511.65	13.3413	-2511.65	7.09319
-2507.65	19.3949	-2507.65	13.3324	-2507.65	7.08181
-2503.65	19.3928	-2503.65	13.3234	-2503.65	7.07039
-2499.64	19.3907	-2499.64	13.3144	-2499.64	7.05895
-2495.64	19.3886	-2495.64	13.3054	-2495.64	7.04748
-2491.64	19.3865	-2491.64	13.2964	-2491.64	7.03598
-2487.64	19.3844	-2487.64	13.2873	-2487.64	7.02445
-2483.63	19.3823	-2483.63	13.2783	-2483.63	7.01289
-2479.63	19.3802	-2479.63	13.2692	-2479.63	7.00131
-2475.63	19.378	-2475.63	13.2601	-2475.63	6.98969
-2471.63	19.3759	-2471.63	13.251	-2471.63	6.97805
-2467.62	19.3737	-2467.62	13.2419	-2467.62	6.96637
-2463.62	19.3716	-2463.62	13.2327	-2463.62	6.95467
-2459.62	19.3694	-2459.62	13.2236	-2459.62	6.94294
-2455.62	19.3672	-2455.62	13.2144	-2455.62	6.93117
-2451.61	19.3651	-2451.61	13.2052	-2451.61	6.91938
-2447.61	19.3629	-2447.61	13.196	-2447.61	6.90756
-2443.61	19.3607	-2443.61	13.1867	-2443.61	6.89571
-2439.61	19.3585	-2439.61	13.1775	-2439.61	6.88382
-2435.6	19.3562	-2435.6	13.1682	-2435.6	6.87191
-2431.6	19.354	-2431.6	13.1589	-2431.6	6.85996
-2427.6	19.3518	-2427.6	13.1496	-2427.6	6.84798
-2423.59	19.3496	-2423.59	13.1403	-2423.59	6.83598
-2419.59	19.3473	-2419.59	13.1309	-2419.59	6.82393
-2415.59	19.3451	-2415.59	13.1216	-2415.59	6.81186
-2411.59	19.3428	-2411.59	13.1122	-2411.59	6.79976
-2407.58	19.3405	-2407.58	13.1028	-2407.58	6.78763
-2403.58	19.3382	-2403.58	13.0933	-2403.58	6.77546
-2399.58	19.336	-2399.58	13.0839	-2399.58	6.76326
-2395.58	19.3336	-2395.58	13.0745	-2395.58	6.75102
-2391.57	19.3313	-2391.57	13.065	-2391.57	6.73876
-2387.57	19.329	-2387.57	13.0555	-2387.57	6.72646
-2383.57	19.3267	-2383.57	13.046	-2383.57	6.71413
-2379.57	19.3244	-2379.57	13.0364	-2379.57	6.70176
-2375.56	19.322	-2375.56	13.0269	-2375.56	6.68936
-2371.56	19.3197	-2371.56	13.0173	-2371.56	6.67693
-2367.56	19.3173	-2367.56	13.0077	-2367.56	6.66446
-2363.55	19.3149	-2363.55	12.9981	-2363.55	6.65196
-2359.55	19.3126	-2359.55	12.9885	-2359.55	6.63942
-2355.55	19.3102	-2355.55	12.9788	-2355.55	6.62685
-2351.55	19.3078	-2351.55	12.9691	-2351.55	6.61424
-2347.54	19.3054	-2347.54	12.9595	-2347.54	6.6016
-2343.54	19.3029	-2343.54	12.9497	-2343.54	6.58892
-2339.54	19.3005	-2339.54	12.94	-2339.54	6.57621
-2335.54	19.2981	-2335.54	12.9303	-2335.54	6.56346
-2331.53	19.2956	-2331.53	12.9205	-2331.53	6.55068
-2327.53	19.2932	-2327.53	12.9107	-2327.53	6.53786
-2323.53	19.2907	-2323.53	12.9009	-2323.53	6.525
-2319.53	19.2883	-2319.53	12.8911	-2319.53	6.5121
-2315.52	19.2858	-2315.52	12.8812	-2315.52	6.49917
-2311.52	19.2833	-2311.52	12.8713	-2311.52	6.4862
-2307.52	19.2808	-2307.52	12.8614	-2307.52	6.47319
-2303.52	19.2783	-2303.52	12.8515	-2303.52	6.46015
-2299.51	19.2758	-2299.51	12.8416	-2299.51	6.44706
-2295.51	19.2732	-2295.51	12.8317	-2295.51	6.43394
-2291.51	19.2707	-2291.51	12.8217	-2291.51	6.42078
-2287.5	19.2681	-2287.5	12.8117	-2287.5	6.40758
-2283.5	19.2656	-2283.5	12.8017	-2283.5	6.39434
-2279.5	19.263	-2279.5	12.7916	-2279.5	6.38107
-2275.5	19.2604	-2275.5	12.7816	-2275.5	6.36775
-2271.49	19.2579	-2271.49	12.7715	-2271.49	6.35439
-2267.49	19.2553	-2267.49	12.7614	-2267.49	6.34099
-2263.49	19.2526	-2263.49	12.7513	-2263.49	6.32755
-2259.49	19.25	-2259.49	12.7411	-2259.49	6.31407
-2255.48	19.2474	-2255.48	12.731	-2255.48	6.30055
-2251.48	19.2448	-2251.48	12.7208	-2251.48	6.28699
-2247.48	19.2421	-2247.48	12.7106	-2247.48	6.27338
-2243.48	19.2395	-2243.48	12.7004	-2243.48	6.25973
-2239.47	19.2368	-2239.47	12.6901	-2239.47	6.24604
-2235.47	19.2341	-2235.47	12.6798	-2235.47	6.23231
-2231.47	19.2314	-2231.47	12.6695	-2231.47	6.21854
-2227.47	19.2287	-2227.47	12.6592	-2227.47	6.20472
-2223.46	19.226	-2223.46	12.6489	-2223.46	6.19085
-2219.46	19.2233	-2219.46	12.6385	-2219.46	6.17695
-2215.46	19.2205	-2215.46	12.6282	-2215.46	6.163
-2211.45	19.2178	-2211.45	12.6177	-2211.45	6.149
-2207.45	19.215	-2207.45	12.6073	-2207.45	6.13496
-2203.45	19.2123	-2203.45	12.5969	-2203.45	6.12087
-2199.45	19.2095	-2199.45	12.5864	-2199.45	6.10674
-2195.44	19.2067	-2195.44	12.5759	-2195.44	6.09256
-2191.44	19.2039	-2191.44	12.5654	-2191.44	6.07834
-2187.44	19.2011	-2187.44	12.5549	-2187.44	6.06407
-2183.44	19.1983	-2183.44	12.5443	-2183.44	6.04975
-2179.43	19.1955	-2179.43	12.5337	-2179.43	6.03538
-2175.43	19.1926	-2175.43	12.5231	-2175.43	6.02097
-2171.43	19.1898	-2171.43	12.5125	-2171.43	6.0065
-2167.43	19.1869	-2167.43	12.5018	-2167.43	5.99199
-2163.42	19.184	-2163.42	12.4911	-2163.42	5.97743
-2159.42	19.1811	-2159.42	12.4804	-2159.42	5.96282
-2155.42	19.1782	-2155.42	12.4697	-2155.42	5.94816
-2151.42	19.1753	-2151.42	12.459	-2151.42	5.93345
-2147.41	19.1724	-2147.41	12.4482	-2147.41	5.91868
-2143.41	19.1695	-2143.41	12.4374	-2143.41	5.90387
-2139.41	19.1665	-2139.41	12.4266	-2139.41	5.889
-2135.4	19.1636	-2135.4	12.4157	-2135.4	5.87409
-2131.4	19.1606	-2131.4	12.4048	-2131.4	5.85912
-2127.4	19.1576	-2127.4	12.394	-2127.4	5.84409
-2123.4	19.1546	-2123.4	12.383	-2123.4	5.82902
-2119.39	19.1516	-2119.39	12.3721	-2119.39	5.81388
-2115.39	19.1486	-2115.39	12.3611	-2115.39	5.7987
-2111.39	19.1456	-2111.39	12.3501	-2111.39	5.78346
-2107.39	19.1425	-2107.39	12.3391	-2107.39	5.76816
-2103.38	19.1395	-2103.38	12.3281	-2103.38	5.75281
-2099.38	19.1364	-2099.38	12.317	-2099.38	5.7374
-2095.38	19.1334	-2095.38	12.3059	-2095.38	5.72193
-2091.38	19.1303	-2091.38	12.2948	-2091.38	5.70641
-2087.37	19.1272	-2087.37	12.2837	-2087.37	5.69083
-2083.37	19.1241	-2083.37	12.2725	-2083.37	5.67519
-2079.37	19.1209	-2079.37	12.2613	-2079.37	5.65949
-2075.37	19.1178	-2075.37	12.2501	-2075.37	5.64373
-2071.36	19.1147	-2071.36	12.2388	-2071.36	5.62791
-2067.36	19.1115	-2067.36	12.2276	-2067.36	5.61203
-2063.36	19.1083	-2063.36	12.2163	-2063.36	5.59609
-2059.35	19.1051	-2059.35	12.205	-2059.35	5.58009
-2055.35	19.1019	-2055.35	12.1936	-2055.35	5.56402
-2051.35	19.0987	-2051.35	12.1822	-2051.35	5.54789
-2047.35	19.0955	-2047.35	12.1708	-2047.35	5.53169
-2043.34	19.0922	-2043.34	12.1594	-2043.34	5.51544
-2039.34	19.089	-2039.34	12.148	-2039.34	5.49911
-2035.34	19.0857	-2035.34	12.1365	-2035.34	5.48272
-2031.34	19.0825	-2031.34	12.125	-2031.34	5.46627
-2027.33	19.0792	-2027.33	12.1134	-2027.33	5.44974
-2023.33	19.0758	-2023.33	12.1019	-2023.33	5.43315
-2019.33	19.0725	-2019.33	12.0903	-2019.33	5.41649
-2015.33	19.0692	-2015.33	12.0787	-2015.33	5.39976
-2011.32	19.0659	-2011.32	12.067	-2011.32	5.38296
-2007.32	19.0625	-2007.32	12.0554	-2007.32	5.36609
-2003.32	19.0591	-2003.32	12.0437	-2003.32	5.34915
-1999.32	19.0557	-1999.32	12.0319	-1999.32	5.33213
-1995.31	19.0523	-1995.31	12.0202	-1995.31	5.31504
-1991.31	19.0489	-1991.31	12.0084	-1991.31	5.29788
-1987.31	19.0455	-1987.31	11.9966	-1987.31	5.28065
-1983.3	19.0421	-1983.3	11.9848	-1983.3	5.26333
-1979.3	19.0386	-1979.3	11.9729	-1979.3	5.24594
-1975.3	19.0351	-1975.3	11.961	-1975.3	5.22848
-1971.3	19.0317	-1971.3	11.9491	-1971.3	5.21093
-1967.29	19.0282	-1967.29	11.9371	-1967.29	5.19331
-1963.29	19.0247	-1963.29	11.9251	-1963.29	5.1756
-1959.29	19.0211	-1959.29	11.9131	-1959.29	5.15782
-1955.29	19.0176	-1955.29	11.9011	-1955.29	5.13995
-1951.28	19.014	-1951.28	11.889	-1951.28	5.122
-1947.28	19.0105	-1947.28	11.8769	-1947.28	5.10396
-1943.28	19.0069	-1943.28	11.8648	-1943.28	5.08584
-1939.28	19.0033	-1939.28	11.8526	-1939.28	5.06763
-1935.27	18.9997	-1935.27	11.8405	-1935.27	5.04934
-1931.27	18.996	-1931.27	11.8282	-1931.27	5.03095
-1927.27	18.9924	-1927.27	11.816	-1927.27	5.01248
-1923.27	18.9887	-1923.27	11.8037	-1923.27	4.99392
-1919.26	18.9851	-1919.26	11.7914	-1919.26	4.97526
-1915.26	18.9814	-1915.26	11.7791	-1915.26	4.95651
-1911.26	18.9777	-1911.26	11.7667	-1911.26	4.93767
-1907.25	18.9739	-1907.25	11.7543	-1907.25	4.91873
-1903.25	18.9702	-1903.25	11.7419	-1903.25	4.89969
-1899.25	18.9665	-1899.25	11.7294	-1899.25	4.88055
-1895.25	18.9627	-1895.25	11.7169	-1895.25	4.86132
-1891.24	18.9589	-1891.24	11.7044	-1891.24	4.84198
-1887.24	18.9551	-1887.24	11.6918	-1887.24	4.82254
-1883.24	18.9513	-1883.24	11.6792	-1883.24	4.803
-1879.24	18.9475	-1879.24	11.6666	-1879.24	4.78335
-1875.23	18.9436	-1875.23	11.654	-1875.23	4.76359
-1871.23	18.9398	-1871.23	11.6413	-1871.23	4.74373
-1867.23	18.9359	-1867.23	11.6286	-1867.23	4.72375
-1863.23	18.932	-1863.23	11.6158	-1863.23	4.70366
-1859.22	18.9281	-1859.22	11.603	-1859.22	4.68346
-1855.22	18.9242	-1855.22	11.5902	-1855.22	4.66314
-1851.22	18.9202	-1851.22	11.5774	-1851.22	4.6427
-1847.22	18.9163	-1847.22	11.5645	-1847.22	4.62215
-1843.21	18.9123	-1843.21	11.5516	-1843.21	4.60147
-1839.21	18.9083	-1839.21	11.5386	-1839.21	4.58066
-1835.21	18.9043	-1835.21	11.5257	-1835.21	4.55974
-1831.2	18.9003	-1831.2	11.5126	-1831.2	4.53868
-1827.2	18.8962	-1827.2	11.4996	-1827.2	4.51749
-1823.2	18.8922	-1823.2	11.4865	-1823.2	4.49617
-1819.2	18.8881	-1819.2	11.4734	-1819.2	4.47472
-1815.19	18.884	-1815.19	11.4602	-1815.19	4.45312
-1811.19	18.8799	-1811.19	11.4471	-1811.19	4.43139
-1807.19	18.8758	-1807.19	11.4338	-1807.19	4.40951
-1803.19	18.8716	-1803.19	11.4206	-1803.19	4.38749
-1799.18	18.8675	-1799.18	11.4073	-1799.18	4.36531
-1795.18	18.8633	-1795.18	11.394	-1795.18	4.34299
-1791.18	18.8591	-1791.18	11.3806	-1791.18	4.32051
-1787.18	18.8549	-1787.18	11.3672	-1787.18	4.29787
-1783.17	18.8507	-1783.17	11.3538	-1783.17	4.27507
-1779.17	18.8464	-1779.17	11.3403	-1779.17	4.2521
-1775.17	18.8422	-1775.17	11.3268	-1775.17	4.22896
-1771.17	18.8379	-1771.17	11.3132	-1771.17	4.20565
-1767.16	18.8336	-1767.16	11.2997	-1767.16	4.18215
-1763.16	18.8292	-1763.16	11.286	-1763.16	4.15848
-1759.16	18.8249	-1759.16	11.2724	-1759.16	4.13461
-1755.15	18.8205	-1755.15	11.2587	-1755.15	4.11055
-1751.15	18.8162	-1751.15	11.245	-1751.15	4.08629
-1747.15	18.8118	-1747.15	11.2312	-1747.15	4.06182
-1743.15	18.8073	-1743.15	11.2174	-1743.15	4.03714
-1739.14	18.8029	-1739.14	11.2036	-1739.14	4.01223
-1735.14	18.7985	-1735.14	11.1897	-1735.14	3.98709
-1731.14	18.794	-1731.14	11.1758	-1731.14	3.96171
-1727.14	18.7895	-1727.14	11.1618	-1727.14	3.93608
-1723.13	18.785	-1723.13	11.1478	-1723.13	3.91017
-1719.13	18.7804	-1719.13	11.1338	-1719.13	3.88398
-1715.13	18.7759	-1715.13	11.1197	-1715.13	3.85747
-1711.13	18.7713	-1711.13	11.1056	-1711.13	3.83062
-1707.12	18.7667	-1707.12	11.0914	-1707.12	3.80337
-1703.12	18.7621	-1703.12	11.0772	-1703.12	3.77564
-1699.12	18.7575	-1699.12	11.063	-1699.12	3.74725
-1695.12	18.7528	-1695.12	11.0487	-1695.12	3.71773
-1691.11	18.7482	-1691.11	11.0344	-1691.11	3.68558
-1687.11	18.7435	-1687.11	11.0201	-1687.11	3.66058
-1683.11	18.7388	-1683.11	11.0057	-1683.11	3.63208
-1679.1	18.734	-1679.1	10.9912	-1679.1	3.60463
-1675.1	18.7293	-1675.1	10.9767	-1675.1	3.57669
-1671.1	18.7245	-1671.1	10.9622	-1671.1	3.54829
-1667.1	18.7197	-1667.1	10.9477	-1667.1	3.51964
-1663.09	18.7149	-1663.09	10.9331	-1663.09	3.4908
-1659.09	18.7101	-1659.09	10.9184	-1659.09	3.46159
-1655.09	18.7052	-1655.09	10.9037	-1655.09	3.4319
-1651.09	18.7004	-1651.09	10.889	-1651.09	3.40179
-1647.08	18.6955	-1647.08	10.8742	-1647.08	3.37138
-1643.08	18.6905	-1643.08	10.8594	-1643.08	3.34086
-1639.08	18.6856	-1639.08	10.8445	-1639.08	3.31009
-1635.08	18.6806	-1635.08	10.8296	-1635.08	3.27881
-1631.07	18.6757	-1631.07	10.8147	-1631.07	3.24711
-1627.07	18.6706	-1627.07	10.7997	-1627.07	3.21512
-1623.07	18.6656	-1623.07	10.7846	-1623.07	3.18282
-1619.07	18.6606	-1619.07	10.7696	-1619.07	3.15019
-1615.06	18.6555	-1615.06	10.7544	-1615.06	3.11721
-1611.06	18.6504	-1611.06	10.7392	-1611.06	3.08387
-1607.06	18.6453	-1607.06	10.724	-1607.06	3.05014
-1603.05	18.6401	-1603.05	10.7088	-1603.05	3.01592
-1599.05	18.635	-1599.05	10.6934	-1599.05	2.98102
-1595.05	18.6298	-1595.05	10.6781	-1595.05	2.94542
-1591.05	18.6246	-1591.05	10.6627	-1591.05	2.90923
-1587.04	18.6193	-1587.04	10.6472	-1587.04	2.87252
-1583.04	18.6141	-1583.04	10.6317	-1583.04	2.83517
-1579.04	18.6088	-1579.04	10.6161	-1579.04	2.79719
-1575.04	18.6035	-1575.04	10.6006	-1575.04	2.75873
-1571.03	18.5982	-1571.03	10.5849	-1571.03	2.71952
-1567.03	18.5928	-1567.03	10.5692	-1567.03	2.67915
-1563.03	18.5874	-1563.03	10.5535	-1563.03	2.63795
-1559.03	18.582	-1559.03	10.5377	-1559.03	2.59611
-1555.02	18.5766	-1555.02	10.5218	-1555.02	2.55303
-1551.02	18.5712	-1551.02	10.5059	-1551.02	2.50854
-1547.02	18.5657	-1547.02	10.49	-1547.02	2.46284
-1543.02	18.5602	-1543.02	10.474	-1543.02	2.4152
-1539.01	18.5547	-1539.01	10.458	-1539.01	2.36917
-1535.01	18.5491	-1535.01	10.4419	-1535.01	2.32288
-1531.01	18.5435	-1531.01	10.4257	-1531.01	2.27578
-1527	18.5379	-1527	10.4095	-1527	2.2275
-1523	18.5323	-1523	10.3933	-1523	2.17786
-1519	18.5267	-1519	10.3769	-1519	2.12688
-1515	18.521	-1515	10.3606	-1515	2.07432
-1510.99	18.5153	-1510.99	10.3442	-1510.99	2.02013
-1506.99	18.5096	-1506.99	10.3277	-1506.99	1.96433
-1502.99	18.5038	-1502.99	10.3112	-1502.99	1.90662
-1498.99	18.498	-1498.99	10.2946	-1498.99	1.84851
-1494.98	18.4922	-1494.98	10.278	-1494.98	1.78986
-1490.98	18.4864	-1490.98	10.2613	-1490.98	1.73054
-1486.98	18.4806	-1486.98	10.2446	-1486.98	1.67062
-1482.98	18.4747	-1482.98	10.2278	-1482.98	1.61063
-1478.97	18.4688	-1478.97	10.2109	-1478.97	1.55095
-1474.97	18.4628	-1474.97	10.194	-1474.97	1.49171
-1470.97	18.4568	-1470.97	10.1771	-1470.97	1.43283
-1466.97	18.4508	-1466.97	10.16	-1466.97	1.37479
-1462.96	18.4448	-1462.96	10.143	-1462.96	1.31802
-1458.96	18.4388	-1458.96	10.1258	-1458.96	1.26228
-1454.96	18.4327	-1454.96	10.1086	-1454.96	1.20734
-1450.95	18.4266	-1450.95	10.0914	-1450.95	1.15367
-1446.95	18.4204	-1446.95	10.0741	-1446.95	1.10213
-1442.95	18.4143	-1442.95	10.0567	-1442.95	1.05438
-1438.95	18.4081	-1438.95	10.0393	-1438.95	1.01095
-1434.94	18.4019	-1434.94	10.0218	-1434.94	0.972251
-1430.94	18.3956	-1430.94	10.0042	-1430.94	0.937403
-1426.94	18.3893	-1426.94	9.9866	-1426.94	0.905442
-1422.94	18.383	-1422.94	9.96892	-1422.94	0.875799
-1418.93	18.3767	-1418.93	9.95118	-1418.93	0.848005
-1414.93	18.3703	-1414.93	9.93338	-1414.93	0.821784
-1410.93	18.3639	-1410.93	9.91552	-1410.93	0.797501
-1406.93	18.3575	-1406.93	9.89759	-1406.93	0.775234
-1402.92	18.351	-1402.92	9.87959	-1402.92	0.754556
-1398.92	18.3445	-1398.92	9.86153	-1398.92	0.735004
-1394.92	18.338	-1394.92	9.84341	-1394.92	0.71638
-1390.92	18.3315	-1390.92	9.82522	-1390.92	0.699009
-1386.91	18.3249	-1386.91	9.80697	-1386.91	0.682578
-1382.91	18.3183	-1382.91	9.78865	-1382.91	0.666894
-1378.91	18.3116	-1378.91	9.77026	-1378.91	0.652298
-1374.9	18.3049	-1374.9	9.7518	-1374.9	0.638887
-1370.9	18.2982	-1370.9	9.73328	-1370.9	0.626396
-1366.9	18.2915	-1366.9	9.71469	-1366.9	0.61441
-1362.9	18.2847	-1362.9	9.69602	-1362.9	0.602957
-1358.89	18.2779	-1358.89	9.67729	-1358.89	0.592001
-1354.89	18.2711	-1354.89	9.65849	-1354.89	0.581192
-1350.89	18.2642	-1350.89	9.63962	-1350.89	0.5704
-1346.89	18.2573	-1346.89	9.62067	-1346.89	0.559801
-1342.88	18.2504	-1342.88	9.60166	-1342.88	0.549685
-1338.88	18.2434	-1338.88	9.58257	-1338.88	0.540258
-1334.88	18.2364	-1334.88	9.56341	-1334.88	0.531419
-1330.88	18.2293	-1330.88	9.54417	-1330.88	0.522907
-1326.87	18.2223	-1326.87	9.52486	-1326.87	0.514732
-1322.87	18.2152	-1322.87	9.50548	-1322.87	0.506915
-1318.87	18.208	-1318.87	9.48602	-1318.87	0.499472
-1314.87	18.2008	-1314.87	9.46648	-1314.87	0.492405
-1310.86	18.1936	-1310.86	9.44687	-1310.86	0.485427
-1306.86	18.1864	-1306.86	9.42718	-1306.86	0.478557
-1302.86	18.1791	-1302.86	9.40741	-1302.86	0.471949
-1298.85	18.1718	-1298.85	9.38757	-1298.85	0.465492
-1294.85	18.1644	-1294.85	9.36764	-1294.85	0.459029
-1290.85	18.157	-1290.85	9.34764	-1290.85	0.452329
-1286.85	18.1496	-1286.85	9.32755	-1286.85	0.445635
-1282.84	18.1421	-1282.84	9.30738	-1282.84	0.439331
-1278.84	18.1346	-1278.84	9.28713	-1278.84	0.433401
-1274.84	18.1271	-1274.84	9.2668	-1274.84	0.427777
-1270.84	18.1195	-1270.84	9.24638	-1270.84	0.422356
-1266.83	18.1119	-1266.83	9.22588	-1266.83	0.416867
-1262.83	18.1042	-1262.83	9.2053	-1262.83	0.411447
-1258.83	18.0965	-1258.83	9.18463	-1258.83	0.406272
-1254.83	18.0888	-1254.83	9.16387	-1254.83	0.401293
-1250.82	18.081	-1250.82	9.14302	-1250.82	0.396711
-1246.82	18.0732	-1246.82	9.12209	-1246.82	0.39241
-1242.82	18.0654	-1242.82	9.10107	-1242.82	0.388412
-1238.82	18.0575	-1238.82	9.07996	-1238.82	0.384651
-1234.81	18.0496	-1234.81	9.05875	-1234.81	0.380783
-1230.81	18.0416	-1230.81	9.03746	-1230.81	0.376575
-1226.81	18.0336	-1226.81	9.01608	-1226.81	0.372309
-1222.8	18.0255	-1222.8	8.9946	-1222.8	0.36838
-1218.8	18.0175	-1218.8	8.97303	-1218.8	0.364638
-1214.8	18.0093	-1214.8	8.95136	-1214.8	0.361024
-1210.8	18.0012	-1210.8	8.9296	-1210.8	0.357365
-1206.79	17.993	-1206.79	8.90774	-1206.79	0.353674
-1202.79	17.9847	-1202.79	8.88578	-1202.79	0.350228
-1198.79	17.9764	-1198.79	8.86373	-1198.79	0.346823
-1194.79	17.9681	-1194.79	8.84157	-1194.79	0.343221
-1190.78	17.9597	-1190.78	8.81932	-1190.78	0.339678
-1186.78	17.9513	-1186.78	8.79696	-1186.78	0.336291
-1182.78	17.9428	-1182.78	8.7745	-1182.78	0.333067
-1178.78	17.9343	-1178.78	8.75194	-1178.78	0.3301
-1174.77	17.9257	-1174.77	8.72927	-1174.77	0.327574
-1170.77	17.9171	-1170.77	8.7065	-1170.77	0.325389
-1166.77	17.9085	-1166.77	8.68362	-1166.77	0.32302
-1162.76	17.8998	-1162.76	8.66063	-1162.76	0.320453
-1158.76	17.891	-1158.76	8.63754	-1158.76	0.317926
-1154.76	17.8823	-1154.76	8.61433	-1154.76	0.315441
-1150.76	17.8734	-1150.76	8.59101	-1150.76	0.313144
-1146.75	17.8646	-1146.75	8.56758	-1146.75	0.310967
-1142.75	17.8556	-1142.75	8.54404	-1142.75	0.308645
-1138.75	17.8467	-1138.75	8.52038	-1138.75	0.306296
-1134.75	17.8377	-1134.75	8.49661	-1134.75	0.303938
-1130.74	17.8286	-1130.74	8.47272	-1130.74	0.301616
-1126.74	17.8195	-1126.74	8.44871	-1126.74	0.299403
-1122.74	17.8103	-1122.74	8.42458	-1122.74	0.297243
-1118.74	17.8011	-1118.74	8.40033	-1118.74	0.295072
-1114.73	17.7919	-1114.73	8.37596	-1114.73	0.29294
-1110.73	17.7825	-1110.73	8.35146	-1110.73	0.29105
-1106.73	17.7732	-1106.73	8.32684	-1106.73	0.289291
-1102.73	17.7638	-1102.73	8.30209	-1102.73	0.287384
-1098.72	17.7543	-1098.72	8.27721	-1098.72	0.285468
-1094.72	17.7448	-1094.72	8.2522	-1094.72	0.283752
-1090.72	17.7353	-1090.72	8.22706	-1090.72	0.282105
-1086.71	17.7256	-1086.71	8.20179	-1086.71	0.2804
-1082.71	17.716	-1082.71	8.17639	-1082.71	0.27861
-1078.71	17.7063	-1078.71	8.15085	-1078.71	0.276663
-1074.71	17.6965	-1074.71	8.12517	-1074.71	0.274708
-1070.7	17.6867	-1070.7	8.09934	-1070.7	0.272989
-1066.7	17.6768	-1066.7	8.07338	-1066.7	0.271534
-1062.7	17.6669	-1062.7	8.04728	-1062.7	0.270078
-1058.7	17.6569	-1058.7	8.02103	-1058.7	0.268736
-1054.69	17.6468	-1054.69	7.99464	-1054.69	0.267589
-1050.69	17.6367	-1050.69	7.96809	-1050.69	0.266296
-1046.69	17.6266	-1046.69	7.9414	-1046.69	0.264811
-1042.69	17.6164	-1042.69	7.91455	-1042.69	0.263407
-1038.68	17.6061	-1038.68	7.88755	-1038.68	0.262184
-1034.68	17.5958	-1034.68	7.86039	-1034.68	0.260929
-1030.68	17.5854	-1030.68	7.83308	-1030.68	0.259643
-1026.68	17.575	-1026.68	7.8056	-1026.68	0.258445
-1022.67	17.5645	-1022.67	7.77796	-1022.67	0.257284
-1018.67	17.5539	-1018.67	7.75016	-1018.67	0.255941
-1014.67	17.5433	-1014.67	7.72218	-1014.67	0.254506
-1010.66	17.5326	-1010.66	7.69404	-1010.66	0.25319
-1006.66	17.5219	-1006.66	7.66572	-1006.66	0.251906
-1002.66	17.5111	-1002.66	7.63723	-1002.66	0.250388
-998.657	17.5002	-998.657	7.60856	-998.657	0.248791
-994.654	17.4893	-994.654	7.57972	-994.654	0.247605
-990.652	17.4783	-990.652	7.55069	-990.652	0.246679
-986.649	17.4672	-986.649	7.52147	-986.649	0.245664
-982.646	17.4561	-982.646	7.49207	-982.646	0.244422
-978.644	17.445	-978.644	7.46247	-978.644	0.243054
-974.641	17.4337	-974.641	7.43268	-974.641	0.241718
-970.639	17.4224	-970.639	7.40269	-970.639	0.240508
-966.636	17.411	-966.636	7.3725	-966.636	0.239394
-962.633	17.3996	-962.633	7.34211	-962.633	0.23822
-958.631	17.3881	-958.631	7.31151	-958.631	0.236999
-954.628	17.3765	-954.628	7.2807	-954.628	0.235787
-950.625	17.3649	-950.625	7.24967	-950.625	0.234792
-946.623	17.3532	-946.623	7.21843	-946.623	0.234043
-942.62	17.3414	-942.62	7.18696	-942.62	0.233253
-938.618	17.3296	-938.618	7.15527	-938.618	0.232351
-934.615	17.3176	-934.615	7.12335	-934.615	0.23136
-930.612	17.3056	-930.612	7.0912	-930.612	0.230411
-926.61	17.2936	-926.61	7.0588	-926.61	0.229663
-922.607	17.2815	-922.607	7.02617	-922.607	0.228952
-918.604	17.2692	-918.604	6.99328	-918.604	0.228113
-914.602	17.257	-914.602	6.96015	-914.602	0.22721
-910.599	17.2446	-910.599	6.92675	-910.599	0.226229
-906.596	17.2322	-906.596	6.8931	-906.596	0.225043
-902.594	17.2197	-902.594	6.85917	-902.594	0.223841
-898.591	17.2071	-898.591	6.82497	-898.591	0.222978
-894.589	17.1944	-894.589	6.79049	-894.589	0.222343
-890.586	17.1817	-890.586	6.75573	-890.586	0.221587
-886.583	17.1689	-886.583	6.72067	-886.583	0.220709
-882.581	17.156	-882.581	6.68531	-882.581	0.219717
-878.578	17.143	-878.578	6.64965	-878.578	0.218745
-874.575	17.13	-874.575	6.61367	-874.575	0.218099
-870.573	17.1168	-870.573	6.57737	-870.573	0.217556
-866.57	17.1036	-866.57	6.54073	-866.57	0.216962
-862.567	17.0903	-862.567	6.50376	-862.567	0.216355
-858.565	17.077	-858.565	6.46644	-858.565	0.215444
-854.562	17.0635	-854.562	6.42875	-854.562	0.214298
-850.56	17.0499	-850.56	6.39069	-850.56	0.213386
-846.557	17.0363	-846.557	6.35225	-846.557	0.212749
-842.554	17.0226	-842.554	6.3134	-842.554	0.212351
-838.552	17.0088	-838.552	6.27414	-838.552	0.212053
-834.549	16.9949	-834.549	6.23444	-834.549	0.211519
-830.546	16.9809	-830.546	6.19427	-830.546	0.210745
-826.544	16.9668	-826.544	6.15361	-826.544	0.209989
-822.541	16.9526	-822.541	6.11242	-822.541	0.209473
-818.539	16.9383	-818.539	6.07062	-818.539	0.209121
-814.536	16.924	-814.536	6.02813	-814.536	0.208618
-810.533	16.9095	-810.533	5.9847	-810.533	0.207899
-806.531	16.895	-806.531	5.9398	-806.531	0.207121
-802.528	16.8804	-802.528	5.8916	-802.528	0.206455
-798.525	16.8656	-798.525	5.85108	-798.525	0.206157
-794.523	16.8508	-794.523	5.80926	-794.523	0.205951
-790.52	16.8359	-790.52	5.76629	-790.52	0.205471
-786.517	16.8208	-786.517	5.72241	-786.517	0.204743
-782.515	16.8057	-782.515	5.67793	-782.515	0.203911
-778.512	16.7904	-778.512	5.63291	-778.512	0.203186
-774.51	16.7751	-774.51	5.58723	-774.51	0.202514
-770.507	16.7597	-770.507	5.54085	-770.507	0.201852
-766.504	16.7441	-766.504	5.49386	-766.504	0.201238
-762.502	16.7285	-762.502	5.44624	-762.502	0.200717
-758.499	16.7127	-758.499	5.39799	-758.499	0.200368
-754.496	16.6968	-754.496	5.34915	-754.496	0.200022
-750.494	16.6808	-750.494	5.29964	-750.494	0.199422
-746.491	16.6648	-746.491	5.24938	-746.491	0.198704
-742.488	16.6486	-742.488	5.19827	-742.488	0.198041
-738.486	16.6322	-738.486	5.14635	-738.486	0.197296
-734.483	16.6158	-734.483	5.09363	-734.483	0.196686
-730.481	16.5993	-730.481	5.03995	-730.481	0.196368
-726.478	16.5826	-726.478	4.98505	-726.478	0.196011
-722.475	16.5658	-722.475	4.92878	-722.475	0.195495
-718.473	16.5489	-718.473	4.87128	-718.473	0.19506
-714.47	16.5319	-714.47	4.8129	-714.47	0.194763
-710.467	16.5147	-710.467	4.75358	-710.467	0.19441
-706.465	16.4975	-706.465	4.69292	-706.465	0.193877
-702.462	16.4801	-702.462	4.63076	-702.462	0.193228
-698.46	16.4626	-698.46	4.56706	-698.46	0.192628
-694.457	16.4449	-694.457	4.50176	-694.457	0.192044
-690.454	16.4271	-690.454	4.43487	-690.454	0.191451
-686.452	16.4092	-686.452	4.36612	-686.452	0.190835
-682.449	16.3912	-682.449	4.29495	-682.449	0.190157
-678.446	16.373	-678.446	4.22059	-678.446	0.18954
-674.444	16.3547	-674.444	4.14867	-674.444	0.189187
-670.441	16.3362	-670.441	4.07578	-670.441	0.188927
-666.438	16.3176	-666.438	4.00086	-666.438	0.188411
-662.436	16.2989	-662.436	3.92374	-662.436	0.18775
-658.433	16.28	-658.433	3.84434	-658.433	0.187244
-654.431	16.261	-654.431	3.76244	-654.431	0.18687
-650.428	16.2418	-650.428	3.67802	-650.428	0.186443
-646.425	16.2225	-646.425	3.59117	-646.425	0.185974
-642.423	16.203	-642.423	3.50389	-642.423	0.185712
-638.42	16.1834	-638.42	3.41529	-638.42	0.185684
-634.417	16.1636	-634.417	3.32475	-634.417	0.185724
-630.415	16.1437	-630.415	3.23246	-630.415	0.185703
-626.412	16.1236	-626.412	3.13907	-626.412	0.185475
-622.409	16.1034	-622.409	3.04437	-622.409	0.185048
-618.407	16.083	-618.407	2.94861	-618.407	0.184453
-614.404	16.0624	-614.404	2.85209	-614.404	0.183742
-610.402	16.0416	-610.402	2.75512	-610.402	0.183092
-606.399	16.0207	-606.399	2.658	-606.399	0.182435
-602.396	15.9996	-602.396	2.56092	-602.396	0.181851
-598.394	15.9784	-598.394	2.46404	-598.394	0.181642
-594.391	15.9569	-594.391	2.36799	-594.391	0.181463
-590.388	15.9353	-590.388	2.27454	-590.388	0.181022
-586.386	15.9135	-586.386	2.18613	-586.386	0.180544
-582.383	15.8915	-582.383	2.10419	-582.383	0.180127
-578.381	15.8694	-578.381	2.02939	-578.381	0.179655
-574.378	15.847	-574.378	1.96093	-574.378	0.179105
-570.375	15.8245	-570.375	1.89827	-570.375	0.178628
-566.373	15.8017	-566.373	1.84086	-566.373	0.178276
-562.37	15.7788	-562.37	1.78803	-562.37	0.17793
-558.367	15.7556	-558.367	1.73908	-558.367	0.177565
-554.365	15.7323	-554.365	1.69342	-554.365	0.177265
-550.362	15.7087	-550.362	1.65088	-550.362	0.177062
-546.359	15.6849	-546.359	1.61105	-546.359	0.17664
-542.357	15.661	-542.357	1.57348	-542.357	0.176123
-538.354	15.6368	-538.354	1.53788	-538.354	0.17598
-534.352	15.6123	-534.352	1.50406	-534.352	0.176055
-530.349	15.5877	-530.349	1.47218	-530.349	0.176012
-526.346	15.5628	-526.346	1.44168	-526.346	0.175802
-522.344	15.5377	-522.344	1.41197	-522.344	0.17558
-518.341	15.5124	-518.341	1.38351	-518.341	0.17541
-514.338	15.4868	-514.338	1.35672	-514.338	0.175205
-510.336	15.461	-510.336	1.33177	-510.336	0.17485
-506.333	15.4349	-506.333	1.30852	-506.333	0.174343
-502.33	15.4086	-502.33	1.28627	-502.33	0.173768
-498.328	15.382	-498.328	1.26441	-498.328	0.173273
-494.325	15.3552	-494.325	1.24269	-494.325	0.173066
-490.323	15.3281	-490.323	1.22124	-490.323	0.173025
-486.32	15.3007	-486.32	1.20055	-486.32	0.173051
-482.317	15.2731	-482.317	1.18121	-482.317	0.173322
-478.315	15.2452	-478.315	1.16325	-478.315	0.173619
-474.312	15.217	-474.312	1.14601	-474.312	0.173563
-470.309	15.1885	-470.309	1.12931	-470.309	0.173208
-466.307	15.1597	-466.307	1.11298	-466.307	0.172911
-462.304	15.1306	-462.304	1.09681	-462.304	0.172745
-458.302	15.1012	-458.302	1.0811	-458.302	0.172504
-454.299	15.0715	-454.299	1.06603	-454.299	0.172144
-450.296	15.0414	-450.296	1.05151	-450.296	0.17181
-446.294	15.0111	-446.294	1.03784	-446.294	0.171525
-442.291	14.9804	-442.291	1.02494	-442.291	0.171301
-438.288	14.9494	-438.288	1.0122	-438.288	0.171125
-434.286	14.918	-434.286	0.999505	-434.286	0.17094
-430.283	14.8863	-430.283	0.986985	-430.283	0.170788
-426.28	14.8542	-426.28	0.974505	-426.28	0.170596
-422.278	14.8217	-422.278	0.962171	-422.278	0.170391
-418.275	14.7889	-418.275	0.950269	-418.275	0.170144
-414.273	14.7556	-414.273	0.939259	-414.273	0.169777
-410.27	14.722	-410.27	0.929314	-410.27	0.169532
-406.267	14.688	-406.267	0.919723	-406.267	0.169446
-402.265	14.6535	-402.265	0.909949	-402.265	0.169275
-398.262	14.6187	-398.262	0.90022	-398.262	0.168955
-394.259	14.5834	-394.259	0.890698	-394.259	0.168604
-390.257	14.5477	-390.257	0.881379	-390.257	0.168288
-386.254	14.5114	-386.254	0.872293	-386.254	0.168015
-382.251	14.4748	-382.251	0.863787	-382.251	0.167717
-378.249	14.4376	-378.249	0.855931	-378.249	0.167424
-374.246	14.4	-374.246	0.848114	-374.246	0.167198
-370.244	14.3618	-370.244	0.840482	-370.244	0.167052
-366.241	14.3232	-366.241	0.833616	-366.241	0.166846
-362.238	14.2839	-362.238	0.827314	-362.238	0.166407
-358.236	14.2442	-358.236	0.821449	-358.236	0.165874
-354.233	14.2038	-354.233	0.815795	-354.233	0.16561
-350.23	14.1628	-350.23	0.809797	-350.23	0.16552
-346.228	14.1212	-346.228	0.803465	-346.228	0.165347
-342.225	14.079	-342.225	0.797153	-342.225	0.165237
-338.223	14.036	-338.223	0.791053	-338.223	0.165166
-334.22	13.9924	-334.22	0.78502	-334.22	0.165268
-330.217	13.9479	-330.217	0.779216	-330.217	0.165607
-326.215	13.9025	-326.215	0.774019	-326.215	0.165813
-322.212	13.856	-322.212	0.769154	-322.212	0.16579
-318.209	13.8078	-318.209	0.764217	-318.209	0.165604
-314.207	13.7562	-314.207	0.759298	-314.207	0.165294
-310.204	13.7119	-310.204	0.75458	-310.204	0.164971
-306.201	13.6656	-306.201	0.749804	-306.201	0.16463
-302.199	13.6178	-302.199	0.744695	-302.199	0.164364
-298.196	13.5691	-298.196	0.739633	-298.196	0.164114
-294.194	13.5194	-294.194	0.734953	-294.194	0.163977
-290.191	13.4687	-290.191	0.730663	-290.191	0.164055
-286.188	13.4169	-286.188	0.726566	-286.188	0.164077
-282.186	13.3641	-282.186	0.722481	-282.186	0.16403
-278.183	13.3103	-278.183	0.718681	-278.183	0.164052
-274.18	13.2555	-274.18	0.715214	-274.18	0.164096
-270.178	13.1996	-270.178	0.711522	-270.178	0.164026
-266.175	13.1424	-266.175	0.707343	-266.175	0.163886
-262.172	13.0839	-262.172	0.703068	-262.172	0.163772
-258.17	13.0242	-258.17	0.699049	-258.17	0.163794
-254.167	12.963	-254.167	0.695167	-254.167	0.163856
-250.165	12.9003	-250.165	0.691288	-250.165	0.16363
-246.162	12.8361	-246.162	0.687683	-246.162	0.163344
-242.159	12.7704	-242.159	0.68437	-242.159	0.163228
-238.157	12.7032	-238.157	0.681249	-238.157	0.163029
-234.154	12.6344	-234.154	0.678515	-234.154	0.162837
-230.151	12.5637	-230.151	0.676068	-230.151	0.16274
-226.149	12.491	-226.149	0.673294	-226.149	0.162679
-222.146	12.4162	-222.146	0.669898	-222.146	0.162656
-218.144	12.3392	-218.144	0.666519	-218.144	0.162585
-214.141	12.2597	-214.141	0.663641	-214.141	0.162518
-210.138	12.1773	-210.138	0.661033	-210.138	0.162541
-206.136	12.091	-206.136	0.658586	-206.136	0.162554
-202.133	12.0072	-202.133	0.656135	-202.133	0.162537
-198.13	11.9218	-198.13	0.653503	-198.13	0.162378
-194.128	11.8339	-194.128	0.651106	-194.128	0.161922
-190.125	11.7431	-190.125	0.648603	-190.125	0.161306
-186.122	11.6495	-186.122	0.645497	-186.122	0.160763
-182.12	11.5532	-182.12	0.64256	-182.12	0.160476
-178.117	11.4536	-178.117	0.640453	-178.117	0.160487
-174.115	11.3507	-174.115	0.63896	-174.115	0.160704
-170.112	11.2467	-170.112	0.637555	-170.112	0.160835
-166.109	11.1405	-166.109	0.635981	-166.109	0.160701
-162.107	11.0308	-162.107	0.63443	-162.107	0.160377
-158.104	10.9169	-158.104	0.632965	-158.104	0.160147
-154.101	10.7987	-154.101	0.631316	-154.101	0.160093
-150.099	10.6765	-150.099	0.629591	-150.099	0.160181
-146.096	10.5516	-146.096	0.627799	-146.096	0.160347
-142.093	10.4235	-142.093	0.625933	-142.093	0.160477
-138.091	10.2914	-138.091	0.624228	-138.091	0.160464
-134.088	10.1553	-134.088	0.622733	-134.088	0.160393
-130.086	10.0158	-130.086	0.621404	-130.086	0.160568
-126.083	9.873	-126.083	0.619932	-126.083	0.160685
-122.08	9.72681	-122.08	0.618318	-122.08	0.160499
-118.078	9.57741	-118.078	0.617081	-118.078	0.160415
-114.075	9.42544	-114.075	0.616185	-114.075	0.160567
-110.072	9.27198	-110.072	0.614996	-110.072	0.160533
-106.07	9.1187	-106.07	0.613295	-106.07	0.160188
-102.067	8.96733	-102.067	0.611397	-102.067	0.159928
-98.0645	8.82036	-98.0645	0.609786	-98.0645	0.15984
-94.0619	8.6783	-94.0619	0.608668	-94.0619	0.159723
-90.0592	8.54079	-90.0592	0.607811	-90.0592	0.159551
-86.0566	8.40808	-86.0566	0.606919	-86.0566	0.159512
-82.054	8.28085	-82.054	0.60593	-82.054	0.159668
-78.0513	8.15971	-78.0513	0.605159	-78.0513	0.15981
-74.0487	8.04498	-74.0487	0.604731	-74.0487	0.159927
-70.0461	7.93688	-70.0461	0.604449	-70.0461	0.159999
-66.0434	7.83556	-66.0434	0.604258	-66.0434	0.159915
-62.0408	7.7409	-62.0408	0.604071	-62.0408	0.159694
-58.0382	7.65272	-58.0382	0.603635	-58.0382	0.15942
-54.0355	7.57145	-54.0355	0.603136	-54.0355	0.159218
-50.0329	7.49749	-50.0329	0.602803	-50.0329	0.159197
-46.0303	7.43107	-46.0303	0.602454	-46.0303	0.159301
-42.0276	7.37201	-42.0276	0.602217	-42.0276	0.159445
-38.025	7.31994	-38.025	0.602009	-38.025	0.159544
-34.0224	7.27505	-34.0224	0.601675	-34.0224	0.159559
-30.0197	7.23774	-30.0197	0.601374	-30.0197	0.159586
-26.0171	7.208	-26.0171	0.60118	-26.0171	0.159511
-22.0145	7.18535	-22.0145	0.60093	-22.0145	0.159483
-18.0118	7.16927	-18.0118	0.600548	-18.0118	0.159621
-14.0092	7.15936	-14.0092	0.600373	-14.0092	0.159643
-10.0066	7.15556	-10.0066	0.600421	-10.0066	0.159625
-6.00395	7.15782	-6.00395	0.60049	-6.00395	0.159694
-2.00132	7.16654	-2.00132	0.600528	-2.00132	0.159868
2.00132	7.182	2.00132	0.600398	2.00132	0.16007
6.00395	7.20437	6.00395	0.600109	6.00395	0.160025
10.0066	7.23399	10.0066	0.599915	10.0066	0.159687
14.0092	7.27056	14.0092	0.599874	14.0092	0.159451
18.0118	7.31325	18.0118	0.599904	18.0118	0.15961
22.0145	7.36177	22.0145	0.599909	22.0145	0.159873
26.0171	7.41602	26.0171	0.600109	26.0171	0.159857
30.0197	7.47585	30.0197	0.600581	30.0197	0.15963
34.0224	7.54176	34.0224	0.600991	34.0224	0.159317
38.025	7.61426	38.025	0.601377	38.025	0.159023
42.0276	7.6934	42.0276	0.601657	42.0276	0.158912
46.0303	7.77907	46.0303	0.601873	46.0303	0.158928
50.0329	7.87142	50.0329	0.602498	50.0329	0.158896
54.0355	7.97021	54.0355	0.603426	54.0355	0.15868
58.0382	8.07464	58.0382	0.60407	58.0382	0.158596
62.0408	8.18395	62.0408	0.604355	62.0408	0.158811
66.0434	8.29783	66.0434	0.604604	66.0434	0.159068
70.0461	8.41646	70.0461	0.605123	70.0461	0.159211
74.0487	8.53953	74.0487	0.606075	74.0487	0.159314
78.0513	8.66688	78.0513	0.607327	78.0513	0.159402
82.054	8.79887	82.054	0.60857	82.054	0.159392
86.0566	8.93501	86.0566	0.609673	86.0566	0.159497
90.0592	9.07414	90.0592	0.610733	90.0592	0.159699
94.0619	9.21582	94.0619	0.611967	94.0619	0.15988
98.0645	9.35998	98.0645	0.613387	98.0645	0.160134
102.067	9.50621	102.067	0.614702	102.067	0.160433
106.07	9.65198	106.07	0.615982	106.07	0.160608
110.072	9.79598	110.072	0.617553	110.072	0.160643
114.075	9.93805	114.075	0.619388	114.075	0.160639
118.078	10.0777	118.078	0.621313	118.078	0.160564
122.08	10.2147	122.08	0.623203	122.08	0.160437
126.083	10.3488	126.083	0.624844	126.083	0.160222
130.086	10.4802	130.086	0.626061	130.086	0.160059
134.088	10.6088	134.088	0.627186	134.088	0.160052
138.091	10.7343	138.091	0.628659	138.091	0.160076
142.093	10.8566	142.093	0.630406	142.093	0.159998
146.096	10.9764	146.096	0.632298	146.096	0.159924
150.099	11.0927	150.099	0.634354	150.099	0.159893
154.101	11.2053	154.101	0.636364	154.101	0.159819
158.104	11.3148	158.104	0.638084	158.104	0.159702
162.107	11.423	162.107	0.639935	162.107	0.159753
166.109	11.5276	166.109	0.64215	166.109	0.159988
170.112	11.6283	170.112	0.644523	170.112	0.160028
174.115	11.7252	174.115	0.64694	174.115	0.160039
178.117	11.8184	178.117	0.64929	178.117	0.160259
182.12	11.9082	182.12	0.651477	182.12	0.160488
186.122	11.9949	186.122	0.653466	186.122	0.160643
190.125	12.079	190.125	0.655641	190.125	0.160894
194.128	12.1616	194.128	0.65831	194.128	0.161234
198.13	12.2465	198.13	0.661115	198.13	0.16141
202.133	12.3277	202.133	0.66371	202.133	0.161429
206.136	12.4058	206.136	0.666224	206.136	0.161591
210.138	12.4809	210.138	0.668742	210.138	0.161987
214.141	12.5537	214.141	0.671307	214.141	0.162282
218.144	12.6244	218.144	0.6741	218.144	0.162313
222.146	12.6934	222.146	0.676999	222.146	0.162207
226.149	12.7608	226.149	0.679789	226.149	0.162078
230.151	12.8266	230.151	0.682595	230.151	0.162106
234.154	12.8906	234.154	0.68559	234.154	0.162293
238.157	12.9531	238.157	0.68892	238.157	0.162565
242.159	13.0141	242.159	0.692766	242.159	0.162816
246.162	13.0738	246.162	0.696823	246.162	0.162812
250.165	13.1323	250.165	0.700537	250.165	0.162635
254.167	13.1896	254.167	0.704032	254.167	0.162455
258.17	13.2457	258.17	0.707547	258.17	0.162417
262.172	13.3007	262.172	0.710896	262.172	0.162691
266.175	13.3545	266.175	0.714167	266.175	0.163219
270.178	13.4074	270.178	0.71782	270.178	0.163697
274.18	13.4593	274.18	0.721945	274.18	0.163897
278.183	13.5102	278.183	0.726221	278.183	0.163933
282.186	13.5602	282.186	0.730632	282.186	0.163966
286.188	13.6094	286.188	0.735419	286.188	0.163989
290.191	13.6579	290.191	0.740101	290.191	0.164015
294.194	13.7056	294.194	0.744154	294.194	0.16396
298.196	13.7523	298.196	0.74803	298.196	0.16377
302.199	13.7982	302.199	0.752159	302.199	0.163802
306.201	13.8431	306.201	0.756662	306.201	0.164096
310.204	13.8868	310.204	0.76152	310.204	0.164392
314.207	13.9288	314.207	0.766411	314.207	0.164592
318.209	13.9774	318.209	0.771379	318.209	0.164654
322.212	14.0229	322.212	0.776597	322.212	0.164652
326.215	14.0669	326.215	0.782076	326.215	0.164757
330.217	14.1099	330.217	0.788001	330.217	0.16499
334.22	14.152	334.22	0.794197	334.22	0.165204
338.223	14.1934	338.223	0.800392	338.223	0.165562
342.225	14.2341	342.225	0.806746	342.225	0.166068
346.228	14.2742	346.228	0.813073	346.228	0.166366
350.23	14.3138	350.23	0.819383	350.23	0.166327
354.233	14.3527	354.233	0.826493	354.233	0.166227
358.236	14.3911	358.236	0.83491	358.236	0.166296
362.238	14.429	362.238	0.843965	362.238	0.166413
366.241	14.4663	366.241	0.85277	366.241	0.166425
370.244	14.5032	370.244	0.861152	370.244	0.166321
374.246	14.5396	374.246	0.86929	374.246	0.166217
378.249	14.5755	378.249	0.877718	378.249	0.166292
382.251	14.6109	382.251	0.886596	382.251	0.166549
386.254	14.6459	386.254	0.895532	386.254	0.166871
390.257	14.6805	390.257	0.904629	390.257	0.167311
394.259	14.7147	394.259	0.914072	394.259	0.167724
398.262	14.7485	398.262	0.923801	398.262	0.167878
402.265	14.7818	402.265	0.933609	402.265	0.167841
406.267	14.8148	406.267	0.943593	406.267	0.167811
410.27	14.8474	410.27	0.95426	410.27	0.167806
414.273	14.8796	414.273	0.965768	414.273	0.167811
418.275	14.9114	418.275	0.978024	418.275	0.16789
422.278	14.9429	422.278	0.990842	422.278	0.168073
426.28	14.9741	426.28	1.00388	426.28	0.168395
430.283	15.0049	430.283	1.01691	430.283	0.16872
434.286	15.0353	434.286	1.03021	434.286	0.168906
438.288	15.0655	438.288	1.04398	438.288	0.169159
442.291	15.0953	442.291	1.05817	442.291	0.169523
446.294	15.1248	446.294	1.07258	446.294	0.169766
450.296	15.1539	450.296	1.0873	450.296	0.169954
454.299	15.1828	454.299	1.10284	454.299	0.170098
458.302	15.2114	458.302	1.11904	458.302	0.17031
462.304	15.2397	462.304	1.13556	462.304	0.170641
466.307	15.2677	466.307	1.15227	466.307	0.170879
470.309	15.2954	470.309	1.16944	470.309	0.171138
474.312	15.3229	474.312	1.18745	474.312	0.171413
478.315	15.35	478.315	1.20638	478.315	0.17163
482.317	15.377	482.317	1.22648	482.317	0.171892
486.32	15.4036	486.32	1.2476	486.32	0.172235
490.323	15.43	490.323	1.26906	490.323	0.172468
494.325	15.4561	494.325	1.29085	494.325	0.172414
498.328	15.482	498.328	1.31335	498.328	0.172317
502.33	15.5076	502.33	1.33689	502.33	0.172597
506.333	15.533	506.333	1.36199	506.333	0.17313
510.336	15.5582	510.336	1.38889	510.336	0.173501
514.338	15.5831	514.338	1.41779	514.338	0.173774
518.341	15.6078	518.341	1.44816	518.341	0.174197
522.344	15.6323	522.344	1.47935	522.344	0.174758
526.346	15.6566	526.346	1.5117	526.346	0.175147
530.349	15.6806	530.349	1.5456	530.349	0.175238
534.352	15.7044	534.352	1.58114	534.352	0.175354
538.354	15.728	538.354	1.61833	538.354	0.175576
542.357	15.7514	542.357	1.65727	542.357	0.17574
546.359	15.7746	546.359	1.69827	546.359	0.176036
550.362	15.7976	550.362	1.7419	550.362	0.176451
554.365	15.8204	554.365	1.78851	554.365	0.176751
558.367	15.843	558.367	1.83863	558.367	0.177163
562.37	15.8654	562.37	1.89334	562.37	0.177694
566.373	15.8876	566.373	1.95324	566.373	0.17811
570.375	15.9097	570.375	2.01909	570.375	0.178339
574.378	15.9315	574.378	2.09162	574.378	0.178397
578.381	15.9532	578.381	2.17073	578.381	0.178575
582.383	15.9746	582.383	2.25655	582.383	0.17884
586.386	15.9959	586.386	2.34881	586.386	0.179041
590.388	16.0171	590.388	2.44481	590.388	0.179452
594.391	16.038	594.391	2.54283	594.391	0.180186
598.394	16.0588	598.394	2.64209	598.394	0.180876
602.396	16.0794	602.396	2.74261	602.396	0.181301
606.399	16.0999	606.399	2.84442	606.399	0.181542
610.402	16.1202	610.402	2.94703	610.402	0.181696
614.404	16.1403	614.404	3.04966	614.404	0.181914
618.407	16.1603	618.407	3.15178	618.407	0.182132
622.409	16.1801	622.409	3.25326	622.409	0.18231
626.412	16.1997	626.412	3.35294	626.412	0.182725
630.415	16.2192	630.415	3.45061	630.415	0.183283
634.417	16.2386	634.417	3.54712	634.417	0.183732
638.42	16.2578	638.42	3.63984	638.42	0.184105
642.423	16.2768	642.423	3.72878	642.423	0.184321
646.425	16.2957	646.425	3.81421	646.425	0.184324
650.428	16.3145	650.428	3.89612	650.428	0.184489
654.431	16.3331	654.431	3.97466	654.431	0.185036
658.433	16.3516	658.433	4.05147	658.433	0.185671
662.436	16.3699	662.436	4.13035	662.436	0.186354
666.438	16.3881	666.438	4.20539	666.438	0.18696
670.441	16.4062	670.441	4.27741	670.441	0.187317
674.444	16.4242	674.444	4.34713	674.444	0.187556
678.446	16.442	678.446	4.41487	678.446	0.187903
682.449	16.4596	682.449	4.48079	682.449	0.188328
686.452	16.4772	686.452	4.54516	686.452	0.188657
690.454	16.4946	690.454	4.60825	690.454	0.189064
694.457	16.5119	694.457	4.67002	694.457	0.189592
698.46	16.5291	698.46	4.73035	698.46	0.189982
702.462	16.5461	702.462	4.78939	702.462	0.190238
706.465	16.5631	706.465	4.84743	706.465	0.190628
710.467	16.5799	710.467	4.90451	710.467	0.191061
714.47	16.5966	714.47	4.96047	714.47	0.191605
718.473	16.6131	718.473	5.01532	718.473	0.192351
722.475	16.6296	722.475	5.06924	722.475	0.192967
726.478	16.6459	726.478	5.12228	726.478	0.193401
730.481	16.6621	730.481	5.17429	730.481	0.193733
734.483	16.6782	734.483	5.22534	734.483	0.194038
738.486	16.6943	738.486	5.2756	738.486	0.194452
742.488	16.7101	742.488	5.32493	742.488	0.194948
746.491	16.7259	746.491	5.3729	746.491	0.195418
750.494	16.7416	750.494	5.41898	750.494	0.195795
754.496	16.7572	754.496	5.47244	754.496	0.196369
758.499	16.7726	758.499	5.52253	758.499	0.197313
762.502	16.788	762.502	5.57102	762.502	0.198056
766.504	16.8032	766.504	5.61844	766.504	0.198309
770.507	16.8184	770.507	5.66502	770.507	0.1985
774.51	16.8334	774.51	5.71087	774.51	0.198892
778.512	16.8484	778.512	5.75606	778.512	0.199449
782.515	16.8633	782.515	5.80062	782.515	0.200112
786.517	16.878	786.517	5.84461	786.517	0.20086
790.52	16.8927	790.52	5.88804	790.52	0.201566
794.523	16.9072	794.523	5.93095	794.523	0.202139
798.525	16.9217	798.525	5.97336	798.525	0.202857
802.528	16.9361	802.528	6.01528	802.528	0.203758
806.531	16.9504	806.531	6.05673	806.531	0.204507
810.533	16.9645	810.533	6.09773	810.533	0.205081
814.536	16.9786	814.536	6.1383	814.536	0.205797
818.539	16.9926	818.539	6.17844	818.539	0.206602
822.541	17.0066	822.541	6.21816	822.541	0.207365
826.544	17.0204	826.544	6.25749	826.544	0.208177
830.546	17.0341	830.546	6.29643	830.546	0.208914
834.549	17.0478	834.549	6.335	834.549	0.209389
838.552	17.0614	838.552	6.37319	838.552	0.209823
842.554	17.0748	842.554	6.41103	842.554	0.210421
846.557	17.0882	846.557	6.44852	846.557	0.210997
850.56	17.1015	850.56	6.48566	850.56	0.211452
854.562	17.1148	854.562	6.52247	854.562	0.211852
858.565	17.1279	858.565	6.55896	858.565	0.212534
862.567	17.141	862.567	6.59513	862.567	0.213492
866.57	17.154	866.57	6.63098	866.57	0.214348
870.573	17.1669	870.573	6.66653	870.573	0.215085
874.575	17.1797	874.575	6.70179	874.575	0.215779
878.578	17.1925	878.578	6.73675	878.578	0.216366
882.581	17.2051	882.581	6.77143	882.581	0.216764
886.583	17.2177	886.583	6.80583	886.583	0.217068
890.586	17.2302	890.586	6.83995	890.586	0.217694
894.589	17.2427	894.589	6.87381	894.589	0.218617
898.591	17.255	898.591	6.9074	898.591	0.219661
902.594	17.2673	902.594	6.94074	902.594	0.220809
906.596	17.2795	906.596	6.97382	906.596	0.221824
910.599	17.2917	910.599	7.00665	910.599	0.222639
914.602	17.3038	914.602	7.03923	914.602	0.223489
918.604	17.3158	918.604	7.07158	918.604	0.224572
922.607	17.3277	922.607	7.10369	922.607	0.225739
926.61	17.3395	926.61	7.13557	926.61	0.226812
930.612	17.3513	930.612	7.16723	930.612	0.227731
934.615	17.3631	934.615	7.19865	934.615	0.228631
938.618	17.3747	938.618	7.22986	938.618	0.229584
942.62	17.3863	942.62	7.26086	942.62	0.230412
946.623	17.3978	946.623	7.29164	946.623	0.231328
950.625	17.4093	950.625	7.32221	950.625	0.232469
954.628	17.4206	954.628	7.35257	954.628	0.233498
958.631	17.432	958.631	7.38274	958.631	0.234325
962.633	17.4432	962.633	7.4127	962.633	0.235098
966.636	17.4544	966.636	7.44247	966.636	0.235968
970.639	17.4655	970.639	7.47204	970.639	0.237057
974.641	17.4766	974.641	7.50142	974.641	0.238322
978.644	17.4876	978.644	7.53062	978.644	0.239515
982.646	17.4985	982.646	7.55963	982.646	0.240519
986.649	17.5094	986.649	7.58846	986.649	0.241404
990.652	17.5202	990.652	7.61711	990.652	0.242186
994.654	17.5309	994.654	7.64558	994.654	0.242962
998.657	17.5416	998.657	7.67388	998.657	0.243996
1002.66	17.5522	1002.66	7.70201	1002.66	0.245202
1006.66	17.5628	1006.66	7.72997	1006.66	0.246254
1010.66	17.5733	1010.66	7.75776	1010.66	0.247171
1014.67	17.5837	1014.67	7.78538	1014.67	0.248178
1018.67	17.5941	1018.67	7.81285	1018.67	0.249392
1022.67	17.6045	1022.67	7.84015	1022.67	0.250773
1026.68	17.6148	1026.68	7.8673	1026.68	0.252184
1030.68	17.625	1030.68	7.89428	1030.68	0.253592
1034.68	17.6351	1034.68	7.92112	1034.68	0.255113
1038.68	17.6452	1038.68	7.9478	1038.68	0.25674
1042.69	17.6553	1042.69	7.97434	1042.69	0.258352
1046.69	17.6653	1046.69	8.00072	1046.69	0.259814
1050.69	17.6752	1050.69	8.02696	1050.69	0.261015
1054.69	17.6851	1054.69	8.05305	1054.69	0.262089
1058.7	17.6949	1058.7	8.079	1058.7	0.263272
1062.7	17.7047	1062.7	8.10481	1062.7	0.264497
1066.7	17.7144	1066.7	8.13048	1066.7	0.26567
1070.7	17.7241	1070.7	8.15602	1070.7	0.266894
1074.71	17.7337	1074.71	8.18141	1074.71	0.268487
1078.71	17.7433	1078.71	8.20668	1078.71	0.270275
1082.71	17.7528	1082.71	8.23181	1082.71	0.271822
1086.71	17.7623	1086.71	8.25681	1086.71	0.27333
1090.72	17.7717	1090.72	8.28168	1090.72	0.27489
1094.72	17.7811	1094.72	8.30642	1094.72	0.276475
1098.72	17.7904	1098.72	8.33103	1098.72	0.278033
1102.73	17.7996	1102.73	8.35552	1102.73	0.279434
1106.73	17.8089	1106.73	8.37989	1106.73	0.280863
1110.73	17.818	1110.73	8.40413	1110.73	0.28247
1114.73	17.8271	1114.73	8.42825	1114.73	0.284181
1118.74	17.8362	1118.74	8.45225	1118.74	0.285909
1122.74	17.8452	1122.74	8.47614	1122.74	0.287624
1126.74	17.8542	1126.74	8.49991	1126.74	0.289272
1130.74	17.8632	1130.74	8.52355	1130.74	0.291078
1134.75	17.872	1134.75	8.54709	1134.75	0.293055
1138.75	17.8809	1138.75	8.57051	1138.75	0.295005
1142.75	17.8896	1142.75	8.59383	1142.75	0.297027
1146.75	17.8984	1146.75	8.61702	1146.75	0.299319
1150.76	17.9071	1150.76	8.64011	1150.76	0.301755
1154.76	17.9157	1154.76	8.66309	1154.76	0.304071
1158.76	17.9244	1158.76	8.68597	1158.76	0.306485
1162.76	17.9329	1162.76	8.70873	1162.76	0.309078
1166.77	17.9414	1166.77	8.73139	1166.77	0.311595
1170.77	17.9499	1170.77	8.75395	1170.77	0.313923
1174.77	17.9583	1174.77	8.7764	1174.77	0.316062
1178.78	17.9667	1178.78	8.79875	1178.78	0.31831
1182.78	17.9751	1182.78	8.821	1182.78	0.320955
1186.78	17.9834	1186.78	8.84315	1186.78	0.323971
1190.78	17.9916	1190.78	8.8652	1190.78	0.32721
1194.79	17.9999	1194.79	8.88715	1194.79	0.330536
1198.79	18.008	1198.79	8.90901	1198.79	0.33383
1202.79	18.0162	1202.79	8.93077	1202.79	0.337208
1206.79	18.0243	1206.79	8.95243	1206.79	0.340439
1210.8	18.0323	1210.8	8.974	1210.8	0.343512
1214.8	18.0403	1214.8	8.99547	1214.8	0.346755
1218.8	18.0483	1218.8	9.01685	1218.8	0.350254
1222.8	18.0562	1222.8	9.03814	1222.8	0.353957
1226.81	18.0641	1226.81	9.05933	1226.81	0.357621
1230.81	18.072	1230.81	9.08044	1230.81	0.361188
1234.81	18.0798	1234.81	9.10146	1234.81	0.364759
1238.82	18.0876	1238.82	9.12238	1238.82	0.368303
1242.82	18.0953	1242.82	9.14322	1242.82	0.371924
1246.82	18.103	1246.82	9.16398	1246.82	0.375692
1250.82	18.1106	1250.82	9.18464	1250.82	0.379624
1254.83	18.1183	1254.83	9.20523	1254.83	0.383603
1258.83	18.1259	1258.83	9.22572	1258.83	0.387423
1262.83	18.1334	1262.83	9.24613	1262.83	0.391255
1266.83	18.1409	1266.83	9.26646	1266.83	0.395397
1270.84	18.1484	1270.84	9.28671	1270.84	0.399713
1274.84	18.1558	1274.84	9.30687	1274.84	0.404187
1278.84	18.1632	1278.84	9.32695	1278.84	0.409011
1282.84	18.1706	1282.84	9.34695	1282.84	0.414064
1286.85	18.1779	1286.85	9.36688	1286.85	0.418869
1290.85	18.1852	1290.85	9.38672	1290.85	0.423427
1294.85	18.1924	1294.85	9.40648	1294.85	0.428477
1298.85	18.1997	1298.85	9.42617	1298.85	0.434319
1302.86	18.2068	1302.86	9.44578	1302.86	0.440621
1306.86	18.214	1306.86	9.46531	1306.86	0.447008
1310.86	18.2211	1310.86	9.48477	1310.86	0.4534
1314.87	18.2282	1314.87	9.50415	1314.87	0.459811
1318.87	18.2352	1318.87	9.52345	1318.87	0.466334
1322.87	18.2422	1322.87	9.54269	1322.87	0.47298
1326.87	18.2492	1326.87	9.56184	1326.87	0.479624
1330.88	18.2562	1330.88	9.58093	1330.88	0.486277
1334.88	18.2631	1334.88	9.59994	1334.88	0.493125
1338.88	18.27	1338.88	9.61888	1338.88	0.500404
1342.88	18.2768	1342.88	9.63775	1342.88	0.508207
1346.89	18.2836	1346.89	9.65655	1346.89	0.516455
1350.89	18.2904	1350.89	9.67528	1350.89	0.524843
1354.89	18.2971	1354.89	9.69394	1354.89	0.53334
1358.89	18.3039	1358.89	9.71253	1358.89	0.542048
1362.9	18.3105	1362.9	9.73105	1362.9	0.550986
1366.9	18.3172	1366.9	9.7495	1366.9	0.560253
1370.9	18.3238	1370.9	9.76789	1370.9	0.570017
1374.9	18.3304	1374.9	9.78621	1374.9	0.580221
1378.91	18.337	1378.91	9.80446	1378.91	0.590777
1382.91	18.3435	1382.91	9.82265	1382.91	0.601736
1386.91	18.35	1386.91	9.84077	1386.91	0.613116
1390.92	18.3564	1390.92	9.85882	1390.92	0.625158
1394.92	18.3629	1394.92	9.87682	1394.92	0.63801
1398.92	18.3693	1398.92	9.89474	1398.92	0.6515
1402.92	18.3757	1402.92	9.91261	1402.92	0.665415
1406.93	18.382	1406.93	9.93041	1406.93	0.679648
1410.93	18.3883	1410.93	9.94815	1410.93	0.694391
1414.93	18.3946	1414.93	9.96582	1414.93	0.710018
1418.93	18.4008	1418.93	9.98343	1418.93	0.72678
1422.94	18.4071	1422.94	10.001	1422.94	0.744852
1426.94	18.4133	1426.94	10.0185	1426.94	0.764187
1430.94	18.4194	1430.94	10.0359	1430.94	0.784761
1434.94	18.4256	1434.94	10.0533	1434.94	0.806625
1438.95	18.4317	1438.95	10.0706	1438.95	0.829809
1442.95	18.4378	1442.95	10.0878	1442.95	0.85459
1446.95	18.4438	1446.95	10.105	1446.95	0.881023
1450.95	18.4499	1450.95	10.1222	1450.95	0.909144
1454.96	18.4559	1454.96	10.1393	1454.96	0.939592
1458.96	18.4618	1458.96	10.1563	1458.96	0.973109
1462.96	18.4678	1462.96	10.1732	1462.96	1.01014
1466.97	18.4737	1466.97	10.1901	1466.97	1.0509
1470.97	18.4796	1470.97	10.207	1470.97	1.09562
1474.97	18.4854	1474.97	10.2238	1474.97	1.14431
1478.97	18.4913	1478.97	10.2405	1478.97	1.19716
1482.98	18.4971	1482.98	10.2572	1482.98	1.25337
1486.98	18.5029	1486.98	10.2738	1486.98	1.31158
1490.98	18.5086	1490.98	10.2904	1490.98	1.37095
1494.98	18.5144	1494.98	10.3069	1494.98	1.43094
1498.99	18.5201	1498.99	10.3234	1498.99	1.49159
1502.99	18.5257	1502.99	10.3398	1502.99	1.55315
1506.99	18.5314	1506.99	10.3561	1506.99	1.61576
1510.99	18.537	1510.99	10.3725	1510.99	1.67925
1515	18.5426	1515	10.3887	1515	1.74332
1519	18.5482	1519	10.4049	1519	1.80696
1523	18.5538	1523	10.421	1523	1.86979
1527	18.5593	1527	10.4372	1527	1.93209
1531.01	18.5648	1531.01	10.4532	1531.01	1.99416
1535.01	18.5703	1535.01	10.4692	1535.01	2.0541
1539.01	18.5757	1539.01	10.4851	1539.01	2.11186
1543.02	18.5811	1543.02	10.501	1543.02	2.16769
1547.02	18.5865	1547.02	10.5169	1547.02	2.22221
1551.02	18.5919	1551.02	10.5327	1551.02	2.27806
1555.02	18.5973	1555.02	10.5484	1555.02	2.33062
1559.03	18.6026	1559.03	10.5641	1559.03	2.38075
1563.03	18.6079	1563.03	10.5798	1563.03	2.42904
1567.03	18.6132	1567.03	10.5954	1567.03	2.47592
1571.03	18.6185	1571.03	10.6109	1571.03	2.5215
1575.04	18.6237	1575.04	10.6264	1575.04	2.56598
1579.04	18.6289	1579.04	10.6419	1579.04	2.60966
1583.04	18.6341	1583.04	10.6573	1583.04	2.65231
1587.04	18.6393	1587.04	10.6726	1587.04	2.6938
1591.05	18.6444	1591.05	10.688	1591.05	2.73437
1595.05	18.6495	1595.05	10.7032	1595.05	2.77427
1599.05	18.6546	1599.05	10.7185	1599.05	2.81345
1603.05	18.6597	1603.05	10.7336	1603.05	2.85183
1607.06	18.6648	1607.06	10.7488	1607.06	2.88948
1611.06	18.6698	1611.06	10.7638	1611.06	2.92643
1615.06	18.6748	1615.06	10.7789	1615.06	2.96268
1619.07	18.6798	1619.07	10.7939	1619.07	2.99831
1623.07	18.6848	1623.07	10.8088	1623.07	3.03335
1627.07	18.6897	1627.07	10.8238	1627.07	3.0679
1631.07	18.6946	1631.07	10.8386	1631.07	3.10205
1635.08	18.6995	1635.08	10.8534	1635.08	3.13568
1639.08	18.7044	1639.08	10.8682	1639.08	3.16883
1643.08	18.7093	1643.08	10.883	1643.08	3.20162
1647.08	18.7141	1647.08	10.8977	1647.08	3.23404
1651.09	18.7189	1651.09	10.9123	1651.09	3.26604
1655.09	18.7237	1655.09	10.9269	1655.09	3.29761
1659.09	18.7285	1659.09	10.9415	1659.09	3.32871
1663.09	18.7333	1663.09	10.956	1663.09	3.35919
1667.1	18.738	1667.1	10.9705	1667.1	3.38899
1671.1	18.7427	1671.1	10.9849	1671.1	3.41792
1675.1	18.7474	1675.1	10.9993	1675.1	3.45197
1679.1	18.7521	1679.1	11.0137	1679.1	3.48369
1683.11	18.7567	1683.11	11.028	1683.11	3.51436
1687.11	18.7614	1687.11	11.0423	1687.11	3.54436
1691.11	18.766	1691.11	11.0565	1691.11	3.57385
1695.12	18.7706	1695.12	11.0707	1695.12	3.60291
1699.12	18.7752	1699.12	11.0849	1699.12	3.63159
1703.12	18.7797	1703.12	11.099	1703.12	3.65991
1707.12	18.7842	1707.12	11.113	1707.12	3.6879
1711.13	18.7888	1711.13	11.1271	1711.13	3.71558
1715.13	18.7932	1715.13	11.1411	1715.13	3.74297
1719.13	18.7977	1719.13	11.155	1719.13	3.77007
1723.13	18.8022	1723.13	11.169	1723.13	3.79691
1727.14	18.8066	1727.14	11.1829	1727.14	3.82348
1731.14	18.811	1731.14	11.1967	1731.14	3.8498
1735.14	18.8154	1735.14	11.2105	1735.14	3.87587
1739.14	18.8198	1739.14	11.2243	1739.14	3.90172
1743.15	18.8242	1743.15	11.238	1743.15	3.92733
1747.15	18.8285	1747.15	11.2517	1747.15	3.95272
1751.15	18.8329	1751.15	11.2654	1751.15	3.97789
1755.15	18.8372	1755.15	11.279	1755.15	4.00286
1759.16	18.8414	1759.16	11.2926	1759.16	4.02762
1763.16	18.8457	1763.16	11.3061	1763.16	4.05218
1767.16	18.85	1767.16	11.3196	1767.16	4.07654
1771.17	18.8542	1771.17	11.3331	1771.17	4.10072
1775.17	18.8584	1775.17	11.3465	1775.17	4.1247
1779.17	18.8626	1779.17	11.3599	1779.17	4.14851
1783.17	18.8668	1783.17	11.3733	1783.17	4.17214
1787.18	18.871	1787.18	11.3866	1787.18	4.1956
1791.18	18.8751	1791.18	11.3999	1791.18	4.21888
1795.18	18.8792	1795.18	11.4132	1795.18	4.242
1799.18	18.8834	1799.18	11.4264	1799.18	4.26496
1803.19	18.8875	1803.19	11.4396	1803.19	4.28776
1807.19	18.8915	1807.19	11.4528	1807.19	4.3104
1811.19	18.8956	1811.19	11.4659	1811.19	4.33289
1815.19	18.8996	1815.19	11.479	1815.19	4.35522
1819.2	18.9037	1819.2	11.492	1819.2	4.37741
1823.2	18.9077	1823.2	11.505	1823.2	4.39945
1827.2	18.9117	1827.2	11.518	1827.2	4.42135
1831.2	18.9156	1831.2	11.531	1831.2	4.44311
1835.21	18.9196	1835.21	11.5439	1835.21	4.46474
1839.21	18.9235	1839.21	11.5568	1839.21	4.48622
1843.21	18.9275	1843.21	11.5696	1843.21	4.50758
1847.22	18.9314	1847.22	11.5824	1847.22	4.5288
1851.22	18.9353	1851.22	11.5952	1851.22	4.5499
1855.22	18.9392	1855.22	11.608	1855.22	4.57087
1859.22	18.943	1859.22	11.6207	1859.22	4.59171
1863.23	18.9469	1863.23	11.6334	1863.23	4.61244
1867.23	18.9507	1867.23	11.6461	1867.23	4.63304
1871.23	18.9545	1871.23	11.6587	1871.23	4.65353
1875.23	18.9583	1875.23	11.6713	1875.23	4.67389
1879.24	18.9621	1879.24	11.6838	1879.24	4.69415
1883.24	18.9659	1883.24	11.6964	1883.24	4.71429
1887.24	18.9696	1887.24	11.7089	1887.24	4.73432
1891.24	18.9733	1891.24	11.7213	1891.24	4.75424
1895.25	18.9771	1895.25	11.7338	1895.25	4.77405
1899.25	18.9808	1899.25	11.7462	1899.25	4.79375
1903.25	18.9845	1903.25	11.7585	1903.25	4.81335
1907.25	18.9881	1907.25	11.7709	1907.25	4.83285
1911.26	18.9918	1911.26	11.7832	1911.26	4.85224
1915.26	18.9955	1915.26	11.7955	1915.26	4.87153
1919.26	18.9991	1919.26	11.8077	1919.26	4.89073
1923.27	19.0027	1923.27	11.82	1923.27	4.90982
1927.27	19.0063	1927.27	11.8322	1927.27	4.92882
1931.27	19.0099	1931.27	11.8443	1931.27	4.94772
1935.27	19.0135	1935.27	11.8565	1935.27	4.96653
1939.28	19.017	1939.28	11.8686	1939.28	4.98525
1943.28	19.0206	1943.28	11.8806	1943.28	5.00387
1947.28	19.0241	1947.28	11.8927	1947.28	5.0224
1951.28	19.0276	1951.28	11.9047	1951.28	5.04085
1955.29	19.0311	1955.29	11.9167	1955.29	5.0592
1959.29	19.0346	1959.29	11.9286	1959.29	5.07747
1963.29	19.0381	1963.29	11.9406	1963.29	5.09565
1967.29	19.0415	1967.29	11.9525	1967.29	5.11375
1971.3	19.045	1971.3	11.9643	1971.3	5.13176
1975.3	19.0484	1975.3	11.9762	1975.3	5.14969
1979.3	19.0518	1979.3	11.988	1979.3	5.16754
1983.3	19.0552	1983.3	11.9998	1983.3	5.18531
1987.31	19.0586	1987.31	12.0115	1987.31	5.20299
1991.31	19.062	1991.31	12.0233	1991.31	5.2206
1995.31	19.0653	1995.31	12.035	1995.31	5.23813
1999.32	19.0687	1999.32	12.0466	1999.32	5.25558
2003.32	19.072	2003.32	12.0583	2003.32	5.27295
2007.32	19.0753	2007.32	12.0699	2007.32	5.29025
2011.32	19.0786	2011.32	12.0815	2011.32	5.30748
2015.33	19.0819	2015.33	12.0931	2015.33	5.32463
2019.33	19.0852	2019.33	12.1046	2019.33	5.3417
2023.33	19.0885	2023.33	12.1161	2023.33	5.3587
2027.33	19.0917	2027.33	12.1276	2027.33	5.37564
2031.34	19.095	2031.34	12.1391	2031.34	5.3925
2035.34	19.0982	2035.34	12.1505	2035.34	5.40929
2039.34	19.1014	2039.34	12.1619	2039.34	5.42601
2043.34	19.1046	2043.34	12.1733	2043.34	5.44266
2047.35	19.1078	2047.35	12.1847	2047.35	5.45925
2051.35	19.111	2051.35	12.196	2051.35	5.47576
2055.35	19.1142	2055.35	12.2073	2055.35	5.49221
2059.35	19.1173	2059.35	12.2186	2059.35	5.5086
2063.36	19.1205	2063.36	12.2298	2063.36	5.52492
2067.36	19.1236	2067.36	12.241	2067.36	5.54117
2071.36	19.1267	2071.36	12.2522	2071.36	5.55736
2075.37	19.1298	2075.37	12.2634	2075.37	5.57348
2079.37	19.1329	2079.37	12.2746	2079.37	5.58955
2083.37	19.136	2083.37	12.2857	2083.37	5.60555
2087.37	19.139	2087.37	12.2968	2087.37	5.62149
2091.38	19.1421	2091.38	12.3079	2091.38	5.63737
2095.38	19.1451	2095.38	12.3189	2095.38	5.65319
2099.38	19.1482	2099.38	12.3299	2099.38	5.66894
2103.38	19.1512	2103.38	12.3409	2103.38	5.68464
2107.39	19.1542	2107.39	12.3519	2107.39	5.70029
2111.39	19.1572	2111.39	12.3628	2111.39	5.71587
2115.39	19.1602	2115.39	12.3738	2115.39	5.73139
2119.39	19.1631	2119.39	12.3847	2119.39	5.74686
2123.4	19.1661	2123.4	12.3955	2123.4	5.76227
2127.4	19.169	2127.4	12.4064	2127.4	5.77762
2131.4	19.172	2131.4	12.4172	2131.4	5.79292
2135.4	19.1749	2135.4	12.428	2135.4	5.80816
2139.41	19.1778	2139.41	12.4388	2139.41	5.82335
2143.41	19.1807	2143.41	12.4496	2143.41	5.83849
2147.41	19.1836	2147.41	12.4603	2147.41	5.85357
2151.42	19.1865	2151.42	12.471	2151.42	5.8686
2155.42	19.1893	2155.42	12.4817	2155.42	5.88357
2159.42	19.1922	2159.42	12.4924	2159.42	5.89849
2163.42	19.195	2163.42	12.503	2163.42	5.91336
2167.43	19.1979	2167.43	12.5136	2167.43	5.92818
2171.43	19.2007	2171.43	12.5242	2171.43	5.94295
2175.43	19.2035	2175.43	12.5348	2175.43	5.95767
2179.43	19.2063	2179.43	12.5453	2179.43	5.97233
2183.44	19.2091	2183.44	12.5558	2183.44	5.98695
2187.44	19.2119	2187.44	12.5663	2187.44	6.00152
2191.44	19.2146	2191.44	12.5768	2191.44	6.01604
2195.44	19.2174	2195.44	12.5873	2195.44	6.03051
2199.45	19.2201	2199.45	12.5977	2199.45	6.04493
2203.45	19.2229	2203.45	12.6081	2203.45	6.05931
2207.45	19.2256	2207.45	12.6185	2207.45	6.07363
2211.45	19.2283	2211.45	12.6289	2211.45	6.08791
2215.46	19.231	2215.46	12.6392	2215.46	6.10214
2219.46	19.2337	2219.46	12.6495	2219.46	6.11633
2223.46	19.2364	2223.46	12.6598	2223.46	6.13047
2227.47	19.2391	2227.47	12.6701	2227.47	6.14457
2231.47	19.2417	2231.47	12.6804	2231.47	6.15862
2235.47	19.2444	2235.47	12.6906	2235.47	6.17262
2239.47	19.247	2239.47	12.7008	2239.47	6.18658
2243.48	19.2496	2243.48	12.711	2243.48	6.2005
2247.48	19.2523	2247.48	12.7212	2247.48	6.21437
2251.48	19.2549	2251.48	12.7313	2251.48	6.2282
2255.48	19.2575	2255.48	12.7415	2255.48	6.24198
2259.49	19.2601	2259.49	12.7516	2259.49	6.25573
2263.49	19.2627	2263.49	12.7616	2263.49	6.26943
2267.49	19.2652	2267.49	12.7717	2267.49	6.28308
2271.49	19.2678	2271.49	12.7818	2271.49	6.2967
2275.5	19.2703	2275.5	12.7918	2275.5	6.31027
2279.5	19.2729	2279.5	12.8018	2279.5	6.32381
2283.5	19.2754	2283.5	12.8118	2283.5	6.3373
2287.5	19.2779	2287.5	12.8217	2287.5	6.35075
2291.51	19.2804	2291.51	12.8317	2291.51	6.36416
2295.51	19.2829	2295.51	12.8416	2295.51	6.37753
2299.51	19.2854	2299.51	12.8515	2299.51	6.39086
2303.52	19.2879	2303.52	12.8614	2303.52	6.40415
2307.52	19.2904	2307.52	12.8712	2307.52	6.4174
2311.52	19.2929	2311.52	12.8811	2311.52	6.43061
2315.52	19.2953	2315.52	12.8909	2315.52	6.44379
2319.53	19.2978	2319.53	12.9007	2319.53	6.45692
2323.53	19.3002	2323.53	12.9105	2323.53	6.47002
2327.53	19.3026	2327.53	12.9202	2327.53	6.48308
2331.53	19.305	2331.53	12.9299	2331.53	6.4961
2335.54	19.3074	2335.54	12.9397	2335.54	6.50908
2339.54	19.3099	2339.54	12.9494	2339.54	6.52203
2343.54	19.3122	2343.54	12.959	2343.54	6.53493
2347.54	19.3146	2347.54	12.9687	2347.54	6.54781
2351.55	19.317	2351.55	12.9783	2351.55	6.56064
2355.55	19.3194	2355.55	12.988	2355.55	6.57344
2359.55	19.3217	2359.55	12.9976	2359.55	6.5862
2363.55	19.324	2363.55	13.0071	2363.55	6.59893
2367.56	19.3264	2367.56	13.0167	2367.56	6.61162
2371.56	19.3287	2371.56	13.0262	2371.56	6.62428
2375.56	19.331	2375.56	13.0358	2375.56	6.6369
2379.57	19.3333	2379.57	13.0453	2379.57	6.64948
2383.57	19.3357	2383.57	13.0548	2383.57	6.66204
2387.57	19.3379	2387.57	13.0642	2387.57	6.67455
2391.57	19.3402	2391.57	13.0737	2391.57	6.68704
2395.58	19.3425	2395.58	13.0831	2395.58	6.69948
2399.58	19.3448	2399.58	13.0925	2399.58	6.7119
2403.58	19.347	2403.58	13.1019	2403.58	6.72428
2407.58	19.3493	2407.58	13.1113	2407.58	6.73663
2411.59	19.3515	2411.59	13.1206	2411.59	6.74894
2415.59	19.3537	2415.59	13.13	2415.59	6.76122
2419.59	19.356	2419.59	13.1393	2419.59	6.77347
2423.59	19.3582	2423.59	13.1486	2423.59	6.78569
2427.6	19.3604	2427.6	13.1579	2427.6	6.79787
2431.6	19.3626	2431.6	13.1671	2431.6	6.81003
2435.6	19.3648	2435.6	13.1764	2435.6	6.82214
2439.61	19.367	2439.61	13.1856	2439.61	6.83423
2443.61	19.3691	2443.61	13.1948	2443.61	6.84629
2447.61	19.3713	2447.61	13.204	2447.61	6.85831
2451.61	19.3735	2451.61	13.2132	2451.61	6.87031
2455.62	19.3756	2455.62	13.2223	2455.62	6.88227
2459.62	19.3777	2459.62	13.2315	2459.62	6.8942
2463.62	19.3799	2463.62	13.2406	2463.62	6.9061
2467.62	19.382	2467.62	13.2497	2467.62	6.91797
2471.63	19.3841	2471.63	13.2588	2471.63	6.92981
2475.63	19.3862	2475.63	13.2678	2475.63	6.94162
2479.63	19.3883	2479.63	13.2769	2479.63	6.9534
2483.63	19.3904	2483.63	13.2859	2483.63	6.96515
2487.64	19.3925	2487.64	13.295	2487.64	6.97687
2491.64	19.3946	2491.64	13.304	2491.64	6.98857
2495.64	19.3967	2495.64	13.3129	2495.64	7.00023
2499.64	19.3987	2499.64	13.3219	2499.64	7.01186
2503.65	19.4008	2503.65	13.3308	2503.65	7.02346
2507.65	19.4028	2507.65	13.3398	2507.65	7.03504
2511.65	19.4049	2511.65	13.3487	2511.65	7.04659
2515.66	19.4069	2515.66	13.3576	2515.66	7.0581
2519.66	19.4089	2519.66	13.3665	2519.66	7.06959
2523.66	19.4109	2523.66	13.3753	2523.66	7.08105
2527.66	19.413	2527.66	13.3842	2527.66	7.09249
2531.67	19.415	2531.67	13.393	2531.67	7.10389
2535.67	19.4169	2535.67	13.4018	2535.67	7.11527
2539.67	19.4189	2539.67	13.4106	2539.67	7.12662
2543.67	19.4209	2543.67	13.4194	2543.67	7.13794
2547.68	19.4229	2547.68	13.4281	2547.68	7.14924
2551.68	19.4249	2551.68	13.4369	2551.68	7.1605
2555.68	19.4268	2555.68	13.4456	2555.68	7.17175
2559.68	19.4288	2559.68	13.4543	2559.68	7.18296
2563.69	19.4307	2563.69	13.463	2563.69	7.19415
2567.69	19.4326	2567.69	13.4717	2567.69	7.20531
2571.69	19.4346	2571.69	13.4804	2571.69	7.21644
2575.69	19.4365	2575.69	13.489	2575.69	7.22755
2579.7	19.4384	2579.7	13.4976	2579.7	7.23864
2583.7	19.4403	2583.7	13.5063	2583.7	7.24969
2587.7	19.4422	2587.7	13.5149	2587.7	7.26072
2591.71	19.4441	2591.71	13.5234	2591.71	7.27173
2595.71	19.446	2595.71	13.532	2595.71	7.2827
2599.71	19.4479	2599.71	13.5406	2599.71	7.29366
2603.71	19.4498	2603.71	13.5491	2603.71	7.30459
2607.72	19.4516	2607.72	13.5576	2607.72	7.31549
2611.72	19.4535	2611.72	13.5661	2611.72	7.32637
2615.72	19.4553	2615.72	13.5746	2615.72	7.33722
2619.72	19.4572	2619.72	13.5831	2619.72	7.34805
2623.73	19.459	2623.73	13.5915	2623.73	7.35885
2627.73	19.4608	2627.73	13.6	2627.73	7.36963
2631.73	19.4627	2631.73	13.6084	2631.73	7.38039
2635.73	19.4645	2635.73	13.6168	2635.73	7.39112
2639.74	19.4663	2639.74	13.6252	2639.74	7.40182
2643.74	19.4681	2643.74	13.6336	2643.74	7.4125
2647.74	19.4699	2647.74	13.642	2647.74	7.42316
2651.74	19.4717	2651.74	13.6503	2651.74	7.43379
2655.75	19.4735	2655.75	13.6586	2655.75	7.4444
2659.75	19.4753	2659.75	13.667	2659.75	7.45499
2663.75	19.477	2663.75	13.6753	2663.75	7.46556
2667.76	19.4788	2667.76	13.6836	2667.76	7.47609
2671.76	19.4806	2671.76	13.6918	2671.76	7.48661
2675.76	19.4823	2675.76	13.7001	2675.76	7.4971
2679.76	19.484	2679.76	13.7083	2679.76	7.50758
2683.77	19.4858	2683.77	13.7166	2683.77	7.51802
2687.77	19.4875	2687.77	13.7248	2687.77	7.52845
2691.77	19.4892	2691.77	13.733	2691.77	7.53885
2695.77	19.491	2695.77	13.7412	2695.77	7.54923
2699.78	19.4927	2699.78	13.7493	2699.78	7.55958
2703.78	19.4944	2703.78	13.7575	2703.78	7.56992
2707.78	19.4961	2707.78	13.7657	2707.78	7.58023
2711.78	19.4978	2711.78	13.7738	2711.78	7.59052
2715.79	19.4995	2715.79	13.7819	2715.79	7.60079
2719.79	19.5012	2719.79	13.79	2719.79	7.61103
2723.79	19.5028	2723.79	13.7981	2723.79	7.62126
2727.79	19.5045	2727.79	13.8062	2727.79	7.63146
2731.8	19.5062	2731.8	13.8142	2731.8	7.64164
2735.8	19.5078	2735.8	13.8222	2735.8	7.6518
2739.8	19.5095	2739.8	13.8303	2739.8	7.66193
2743.81	19.5111	2743.81	13.8383	2743.81	7.67205
2747.81	19.5128	2747.81	13.8463	2747.81	7.68214
2751.81	19.5144	2751.81	13.8543	2751.81	7.69222
2755.81	19.516	2755.81	13.8622	2755.81	7.70227
2759.82	19.5177	2759.82	13.8702	2759.82	7.7123
2763.82	19.5193	2763.82	13.8781	2763.82	7.72231
2767.82	19.5209	2767.82	13.8861	2767.82	7.7323
2771.82	19.5225	2771.82	13.894	2771.82	7.74227
2775.83	19.5241	2775.83	13.9019	2775.83	7.75221
2779.83	19.5257	2779.83	13.9098	2779.83	7.76214
2783.83	19.5273	2783.83	13.9176	2783.83	7.77205
2787.83	19.5289	2787.83	13.9255	2787.83	7.78194
2791.84	19.5304	2791.84	13.9334	2791.84	7.7918
2795.84	19.532	2795.84	13.9412	2795.84	7.80165
2799.84	19.5336	2799.84	13.949	2799.84	7.81147
2803.84	19.5351	2803.84	13.9568	2803.84	7.82128
2807.85	19.5367	2807.85	13.9646	2807.85	7.83107
2811.85	19.5382	2811.85	13.9724	2811.85	7.84083
2815.85	19.5398	2815.85	13.9801	2815.85	7.85058
2819.86	19.5413	2819.86	13.9879	2819.86	7.86031
2823.86	19.5429	2823.86	13.9956	2823.86	7.87001
2827.86	19.5444	2827.86	14.0033	2827.86	7.8797
2831.86	19.5459	2831.86	14.0111	2831.86	7.88937
2835.87	19.5474	2835.87	14.0188	2835.87	7.89902
2839.87	19.5489	2839.87	14.0265	2839.87	7.90865
2843.87	19.5504	2843.87	14.0341	2843.87	7.91826
2847.87	19.5519	2847.87	14.0418	2847.87	7.92785
2851.88	19.5534	2851.88	14.0494	2851.88	7.93742
2855.88	19.5549	2855.88	14.0571	2855.88	7.94698
2859.88	19.5564	2859.88	14.0647	2859.88	7.95651
2863.88	19.5579	2863.88	14.0723	2863.88	7.96603
2867.89	19.5593	2867.89	14.0799	2867.89	7.97552
2871.89	19.5608	2871.89	14.0875	2871.89	7.985
2875.89	19.5623	2875.89	14.095	2875.89	7.99446
2879.89	19.5637	2879.89	14.1026	2879.89	8.0039
2883.9	19.5652	2883.9	14.1101	2883.9	8.01333
2887.9	19.5666	2887.9	14.1176	2887.9	8.02273
2891.9	19.5681	2891.9	14.1252	2891.9	8.03212
2895.91	19.5695	2895.91	14.1327	2895.91	8.04148
2899.91	19.5709	2899.91	14.1402	2899.91	8.05083
2903.91	19.5724	2903.91	14.1476	2903.91	8.06017
2907.91	19.5738	2907.91	14.1551	2907.91	8.06948
2911.92	19.5752	2911.92	14.1625	2911.92	8.07878
2915.92	19.5766	2915.92	14.17	2915.92	8.08806
2919.92	19.578	2919.92	14.1774	2919.92	8.09732
2923.92	19.5794	2923.92	14.1848	2923.92	8.10656
2927.93	19.5808	2927.93	14.1922	2927.93	8.11579
2931.93	19.5822	2931.93	14.1996	2931.93	8.12499
2935.93	19.5836	2935.93	14.207	2935.93	8.13419
2939.93	19.5849	2939.93	14.2144	2939.93	8.14336
2943.94	19.5863	2943.94	14.2217	2943.94	8.15251
2947.94	19.5877	2947.94	14.2291	2947.94	8.16165
2951.94	19.5891	2951.94	14.2364	2951.94	8.17077
2955.94	19.5904	2955.94	14.2437	2955.94	8.17988
2959.95	19.5918	2959.95	14.251	2959.95	8.18897
2963.95	19.5931	2963.95	14.2583	2963.95	8.19804
2967.95	19.5945	2967.95	14.2656	2967.95	8.20709
2971.96	19.5958	2971.96	14.2729	2971.96	8.21613
2975.96	19.5971	2975.96	14.2801	2975.96	8.22515
2979.96	19.5985	2979.96	14.2873	2979.96	8.23415
2983.96	19.5998	2983.96	14.2946	2983.96	8.24314
2987.97	19.6011	2987.97	14.3018	2987.97	8.25211
2991.97	19.6024	2991.97	14.309	2991.97	8.26106
2995.97	19.6038	2995.97	14.3162	2995.97	8.26999
2999.97	19.6051	2999.97	14.3234	2999.97	8.27891
3003.98	19.6064	3003.98	14.3306	3003.98	8.28782
3007.98	19.6077	3007.98	14.3377	3007.98	8.29671
3011.98	19.609	3011.98	14.3449	3011.98	8.30558
3015.98	19.6102	3015.98	14.352	3015.98	8.31443
3019.99	19.6115	3019.99	14.3591	3019.99	8.32327
3023.99	19.6128	3023.99	14.3662	3023.99	8.3321
3027.99	19.6141	3027.99	14.3733	3027.99	8.3409
3031.99	19.6153	3031.99	14.3804	3031.99	8.3497
3036	19.6166	3036	14.3875	3036	8.35847
3040	19.6179	3040	14.3946	3040	8.36723

## Sheet: SI Fig. 7b 
10 h : Distance from colony bottom (um)	10 h : [Glu]/Kg	20 h : Distance from colony bottom (um)	20 h : [Glu]/Kg	40 h : Distance from colony bottom (um)	40 h : [Glu]/Kg
4	291.138	4	15.1255	4	2.41276
8	227.054	8	3.77312	8	0.01
12	171.214	12	0.01	12	0.01
16	123.531	16	0.01	16	0.01
20	83.7485	20	0.01	20	0.01
24	51.715	24	0.01	24	0.01

## Sheet: SI Fig. 7c
10 h : Distance from colony center (um)	10 h : [O2] (mM)	20 h : Distance from colony center (um)	20 h : [O2] (mM)	40 h : Distance from colony center (um)	40 h : [O2] (mM)
-3040	0.26	-3040	0.26	-3040	0.26
-3036	0.26	-3036	0.26	-3036	0.26
-3031.99	0.26	-3031.99	0.26	-3031.99	0.26
-3027.99	0.26	-3027.99	0.26	-3027.99	0.26
-3023.99	0.26	-3023.99	0.26	-3023.99	0.26
-3019.99	0.26	-3019.99	0.26	-3019.99	0.26
-3015.98	0.26	-3015.98	0.26	-3015.98	0.26
-3011.98	0.26	-3011.98	0.26	-3011.98	0.26
-3007.98	0.26	-3007.98	0.26	-3007.98	0.26
-3003.98	0.26	-3003.98	0.26	-3003.98	0.26
-2999.97	0.26	-2999.97	0.26	-2999.97	0.26
-2995.97	0.26	-2995.97	0.26	-2995.97	0.26
-2991.97	0.26	-2991.97	0.26	-2991.97	0.26
-2987.97	0.26	-2987.97	0.26	-2987.97	0.26
-2983.96	0.26	-2983.96	0.26	-2983.96	0.26
-2979.96	0.26	-2979.96	0.26	-2979.96	0.26
-2975.96	0.26	-2975.96	0.26	-2975.96	0.26
-2971.96	0.26	-2971.96	0.26	-2971.96	0.26
-2967.95	0.26	-2967.95	0.26	-2967.95	0.26
-2963.95	0.26	-2963.95	0.26	-2963.95	0.26
-2959.95	0.26	-2959.95	0.26	-2959.95	0.26
-2955.94	0.26	-2955.94	0.26	-2955.94	0.26
-2951.94	0.26	-2951.94	0.26	-2951.94	0.26
-2947.94	0.26	-2947.94	0.26	-2947.94	0.26
-2943.94	0.26	-2943.94	0.26	-2943.94	0.26
-2939.93	0.26	-2939.93	0.26	-2939.93	0.26
-2935.93	0.26	-2935.93	0.26	-2935.93	0.26
-2931.93	0.26	-2931.93	0.26	-2931.93	0.26
-2927.93	0.26	-2927.93	0.26	-2927.93	0.26
-2923.92	0.26	-2923.92	0.26	-2923.92	0.26
-2919.92	0.26	-2919.92	0.26	-2919.92	0.26
-2915.92	0.26	-2915.92	0.26	-2915.92	0.26
-2911.92	0.26	-2911.92	0.26	-2911.92	0.26
-2907.91	0.26	-2907.91	0.26	-2907.91	0.26
-2903.91	0.26	-2903.91	0.26	-2903.91	0.26
-2899.91	0.26	-2899.91	0.26	-2899.91	0.26
-2895.91	0.26	-2895.91	0.26	-2895.91	0.26
-2891.9	0.26	-2891.9	0.26	-2891.9	0.26
-2887.9	0.26	-2887.9	0.26	-2887.9	0.26
-2883.9	0.26	-2883.9	0.26	-2883.9	0.26
-2879.89	0.26	-2879.89	0.26	-2879.89	0.26
-2875.89	0.26	-2875.89	0.26	-2875.89	0.26
-2871.89	0.26	-2871.89	0.26	-2871.89	0.26
-2867.89	0.26	-2867.89	0.26	-2867.89	0.26
-2863.88	0.26	-2863.88	0.26	-2863.88	0.26
-2859.88	0.26	-2859.88	0.26	-2859.88	0.26
-2855.88	0.26	-2855.88	0.26	-2855.88	0.26
-2851.88	0.26	-2851.88	0.26	-2851.88	0.26
-2847.87	0.26	-2847.87	0.26	-2847.87	0.26
-2843.87	0.26	-2843.87	0.26	-2843.87	0.26
-2839.87	0.26	-2839.87	0.26	-2839.87	0.26
-2835.87	0.26	-2835.87	0.26	-2835.87	0.26
-2831.86	0.26	-2831.86	0.26	-2831.86	0.26
-2827.86	0.26	-2827.86	0.26	-2827.86	0.26
-2823.86	0.26	-2823.86	0.26	-2823.86	0.26
-2819.86	0.26	-2819.86	0.26	-2819.86	0.26
-2815.85	0.26	-2815.85	0.26	-2815.85	0.26
-2811.85	0.26	-2811.85	0.26	-2811.85	0.26
-2807.85	0.26	-2807.85	0.26	-2807.85	0.26
-2803.84	0.26	-2803.84	0.26	-2803.84	0.26
-2799.84	0.26	-2799.84	0.26	-2799.84	0.26
-2795.84	0.26	-2795.84	0.26	-2795.84	0.26
-2791.84	0.26	-2791.84	0.26	-2791.84	0.26
-2787.83	0.26	-2787.83	0.26	-2787.83	0.26
-2783.83	0.26	-2783.83	0.26	-2783.83	0.26
-2779.83	0.26	-2779.83	0.26	-2779.83	0.26
-2775.83	0.26	-2775.83	0.26	-2775.83	0.26
-2771.82	0.26	-2771.82	0.26	-2771.82	0.26
-2767.82	0.26	-2767.82	0.26	-2767.82	0.26
-2763.82	0.26	-2763.82	0.26	-2763.82	0.26
-2759.82	0.26	-2759.82	0.26	-2759.82	0.26
-2755.81	0.26	-2755.81	0.26	-2755.81	0.26
-2751.81	0.26	-2751.81	0.26	-2751.81	0.26
-2747.81	0.26	-2747.81	0.26	-2747.81	0.26
-2743.81	0.26	-2743.81	0.26	-2743.81	0.26
-2739.8	0.26	-2739.8	0.26	-2739.8	0.26
-2735.8	0.26	-2735.8	0.26	-2735.8	0.26
-2731.8	0.26	-2731.8	0.26	-2731.8	0.26
-2727.79	0.26	-2727.79	0.26	-2727.79	0.26
-2723.79	0.26	-2723.79	0.26	-2723.79	0.26
-2719.79	0.26	-2719.79	0.26	-2719.79	0.26
-2715.79	0.26	-2715.79	0.26	-2715.79	0.26
-2711.78	0.26	-2711.78	0.26	-2711.78	0.26
-2707.78	0.26	-2707.78	0.26	-2707.78	0.26
-2703.78	0.26	-2703.78	0.26	-2703.78	0.26
-2699.78	0.26	-2699.78	0.26	-2699.78	0.26
-2695.77	0.26	-2695.77	0.26	-2695.77	0.26
-2691.77	0.26	-2691.77	0.26	-2691.77	0.26
-2687.77	0.26	-2687.77	0.26	-2687.77	0.26
-2683.77	0.26	-2683.77	0.26	-2683.77	0.26
-2679.76	0.26	-2679.76	0.26	-2679.76	0.26
-2675.76	0.26	-2675.76	0.26	-2675.76	0.26
-2671.76	0.26	-2671.76	0.26	-2671.76	0.26
-2667.76	0.26	-2667.76	0.26	-2667.76	0.26
-2663.75	0.26	-2663.75	0.26	-2663.75	0.26
-2659.75	0.26	-2659.75	0.26	-2659.75	0.26
-2655.75	0.26	-2655.75	0.26	-2655.75	0.26
-2651.74	0.26	-2651.74	0.26	-2651.74	0.26
-2647.74	0.26	-2647.74	0.26	-2647.74	0.26
-2643.74	0.26	-2643.74	0.26	-2643.74	0.26
-2639.74	0.26	-2639.74	0.26	-2639.74	0.26
-2635.73	0.26	-2635.73	0.26	-2635.73	0.26
-2631.73	0.26	-2631.73	0.26	-2631.73	0.26
-2627.73	0.26	-2627.73	0.26	-2627.73	0.26
-2623.73	0.26	-2623.73	0.26	-2623.73	0.26
-2619.72	0.26	-2619.72	0.26	-2619.72	0.26
-2615.72	0.26	-2615.72	0.26	-2615.72	0.26
-2611.72	0.26	-2611.72	0.26	-2611.72	0.26
-2607.72	0.26	-2607.72	0.26	-2607.72	0.26
-2603.71	0.26	-2603.71	0.26	-2603.71	0.26
-2599.71	0.26	-2599.71	0.26	-2599.71	0.26
-2595.71	0.26	-2595.71	0.26	-2595.71	0.26
-2591.71	0.26	-2591.71	0.26	-2591.71	0.26
-2587.7	0.26	-2587.7	0.26	-2587.7	0.26
-2583.7	0.26	-2583.7	0.26	-2583.7	0.26
-2579.7	0.26	-2579.7	0.26	-2579.7	0.26
-2575.69	0.26	-2575.69	0.26	-2575.69	0.26
-2571.69	0.26	-2571.69	0.26	-2571.69	0.26
-2567.69	0.26	-2567.69	0.26	-2567.69	0.26
-2563.69	0.26	-2563.69	0.26	-2563.69	0.26
-2559.68	0.26	-2559.68	0.26	-2559.68	0.26
-2555.68	0.26	-2555.68	0.26	-2555.68	0.26
-2551.68	0.26	-2551.68	0.26	-2551.68	0.26
-2547.68	0.26	-2547.68	0.26	-2547.68	0.26
-2543.67	0.26	-2543.67	0.26	-2543.67	0.26
-2539.67	0.26	-2539.67	0.26	-2539.67	0.26
-2535.67	0.26	-2535.67	0.26	-2535.67	0.26
-2531.67	0.26	-2531.67	0.26	-2531.67	0.26
-2527.66	0.26	-2527.66	0.26	-2527.66	0.26
-2523.66	0.26	-2523.66	0.26	-2523.66	0.26
-2519.66	0.26	-2519.66	0.26	-2519.66	0.26
-2515.66	0.26	-2515.66	0.26	-2515.66	0.26
-2511.65	0.26	-2511.65	0.26	-2511.65	0.26
-2507.65	0.26	-2507.65	0.26	-2507.65	0.26
-2503.65	0.26	-2503.65	0.26	-2503.65	0.26
-2499.64	0.26	-2499.64	0.26	-2499.64	0.26
-2495.64	0.26	-2495.64	0.26	-2495.64	0.26
-2491.64	0.26	-2491.64	0.26	-2491.64	0.26
-2487.64	0.26	-2487.64	0.26	-2487.64	0.26
-2483.63	0.26	-2483.63	0.26	-2483.63	0.26
-2479.63	0.26	-2479.63	0.26	-2479.63	0.26
-2475.63	0.26	-2475.63	0.26	-2475.63	0.26
-2471.63	0.26	-2471.63	0.26	-2471.63	0.26
-2467.62	0.26	-2467.62	0.26	-2467.62	0.26
-2463.62	0.26	-2463.62	0.26	-2463.62	0.26
-2459.62	0.26	-2459.62	0.26	-2459.62	0.26
-2455.62	0.26	-2455.62	0.26	-2455.62	0.26
-2451.61	0.26	-2451.61	0.26	-2451.61	0.26
-2447.61	0.26	-2447.61	0.26	-2447.61	0.26
-2443.61	0.26	-2443.61	0.26	-2443.61	0.26
-2439.61	0.26	-2439.61	0.26	-2439.61	0.26
-2435.6	0.26	-2435.6	0.26	-2435.6	0.26
-2431.6	0.26	-2431.6	0.26	-2431.6	0.26
-2427.6	0.26	-2427.6	0.26	-2427.6	0.26
-2423.59	0.26	-2423.59	0.26	-2423.59	0.26
-2419.59	0.26	-2419.59	0.26	-2419.59	0.26
-2415.59	0.26	-2415.59	0.26	-2415.59	0.26
-2411.59	0.26	-2411.59	0.26	-2411.59	0.26
-2407.58	0.26	-2407.58	0.26	-2407.58	0.26
-2403.58	0.26	-2403.58	0.26	-2403.58	0.26
-2399.58	0.26	-2399.58	0.26	-2399.58	0.26
-2395.58	0.26	-2395.58	0.26	-2395.58	0.26
-2391.57	0.26	-2391.57	0.26	-2391.57	0.26
-2387.57	0.26	-2387.57	0.26	-2387.57	0.26
-2383.57	0.26	-2383.57	0.26	-2383.57	0.26
-2379.57	0.26	-2379.57	0.26	-2379.57	0.26
-2375.56	0.26	-2375.56	0.26	-2375.56	0.26
-2371.56	0.26	-2371.56	0.26	-2371.56	0.26
-2367.56	0.26	-2367.56	0.26	-2367.56	0.26
-2363.55	0.26	-2363.55	0.26	-2363.55	0.26
-2359.55	0.26	-2359.55	0.26	-2359.55	0.26
-2355.55	0.26	-2355.55	0.26	-2355.55	0.26
-2351.55	0.26	-2351.55	0.26	-2351.55	0.26
-2347.54	0.26	-2347.54	0.26	-2347.54	0.26
-2343.54	0.26	-2343.54	0.26	-2343.54	0.26
-2339.54	0.26	-2339.54	0.26	-2339.54	0.26
-2335.54	0.26	-2335.54	0.26	-2335.54	0.26
-2331.53	0.26	-2331.53	0.26	-2331.53	0.26
-2327.53	0.26	-2327.53	0.26	-2327.53	0.26
-2323.53	0.26	-2323.53	0.26	-2323.53	0.26
-2319.53	0.26	-2319.53	0.26	-2319.53	0.26
-2315.52	0.26	-2315.52	0.26	-2315.52	0.26
-2311.52	0.26	-2311.52	0.26	-2311.52	0.26
-2307.52	0.26	-2307.52	0.26	-2307.52	0.26
-2303.52	0.26	-2303.52	0.26	-2303.52	0.26
-2299.51	0.26	-2299.51	0.26	-2299.51	0.26
-2295.51	0.26	-2295.51	0.26	-2295.51	0.26
-2291.51	0.26	-2291.51	0.26	-2291.51	0.26
-2287.5	0.26	-2287.5	0.26	-2287.5	0.26
-2283.5	0.26	-2283.5	0.26	-2283.5	0.26
-2279.5	0.26	-2279.5	0.26	-2279.5	0.26
-2275.5	0.26	-2275.5	0.26	-2275.5	0.26
-2271.49	0.26	-2271.49	0.26	-2271.49	0.26
-2267.49	0.26	-2267.49	0.26	-2267.49	0.26
-2263.49	0.26	-2263.49	0.26	-2263.49	0.26
-2259.49	0.26	-2259.49	0.26	-2259.49	0.26
-2255.48	0.26	-2255.48	0.26	-2255.48	0.26
-2251.48	0.26	-2251.48	0.26	-2251.48	0.26
-2247.48	0.26	-2247.48	0.26	-2247.48	0.26
-2243.48	0.26	-2243.48	0.26	-2243.48	0.26
-2239.47	0.26	-2239.47	0.26	-2239.47	0.26
-2235.47	0.26	-2235.47	0.26	-2235.47	0.26
-2231.47	0.26	-2231.47	0.26	-2231.47	0.26
-2227.47	0.26	-2227.47	0.26	-2227.47	0.26
-2223.46	0.26	-2223.46	0.26	-2223.46	0.26
-2219.46	0.26	-2219.46	0.26	-2219.46	0.26
-2215.46	0.26	-2215.46	0.26	-2215.46	0.26
-2211.45	0.26	-2211.45	0.26	-2211.45	0.26
-2207.45	0.26	-2207.45	0.26	-2207.45	0.26
-2203.45	0.26	-2203.45	0.26	-2203.45	0.26
-2199.45	0.26	-2199.45	0.26	-2199.45	0.26
-2195.44	0.26	-2195.44	0.26	-2195.44	0.26
-2191.44	0.26	-2191.44	0.26	-2191.44	0.26
-2187.44	0.26	-2187.44	0.26	-2187.44	0.26
-2183.44	0.26	-2183.44	0.26	-2183.44	0.26
-2179.43	0.26	-2179.43	0.26	-2179.43	0.26
-2175.43	0.26	-2175.43	0.26	-2175.43	0.26
-2171.43	0.26	-2171.43	0.26	-2171.43	0.26
-2167.43	0.26	-2167.43	0.26	-2167.43	0.26
-2163.42	0.26	-2163.42	0.26	-2163.42	0.26
-2159.42	0.26	-2159.42	0.26	-2159.42	0.26
-2155.42	0.26	-2155.42	0.26	-2155.42	0.26
-2151.42	0.26	-2151.42	0.26	-2151.42	0.26
-2147.41	0.26	-2147.41	0.26	-2147.41	0.26
-2143.41	0.26	-2143.41	0.26	-2143.41	0.26
-2139.41	0.26	-2139.41	0.26	-2139.41	0.26
-2135.4	0.26	-2135.4	0.26	-2135.4	0.26
-2131.4	0.26	-2131.4	0.26	-2131.4	0.26
-2127.4	0.26	-2127.4	0.26	-2127.4	0.26
-2123.4	0.26	-2123.4	0.26	-2123.4	0.26
-2119.39	0.26	-2119.39	0.26	-2119.39	0.26
-2115.39	0.26	-2115.39	0.26	-2115.39	0.26
-2111.39	0.26	-2111.39	0.26	-2111.39	0.26
-2107.39	0.26	-2107.39	0.26	-2107.39	0.26
-2103.38	0.26	-2103.38	0.26	-2103.38	0.26
-2099.38	0.26	-2099.38	0.26	-2099.38	0.26
-2095.38	0.26	-2095.38	0.26	-2095.38	0.26
-2091.38	0.26	-2091.38	0.26	-2091.38	0.26
-2087.37	0.26	-2087.37	0.26	-2087.37	0.26
-2083.37	0.26	-2083.37	0.26	-2083.37	0.26
-2079.37	0.26	-2079.37	0.26	-2079.37	0.26
-2075.37	0.26	-2075.37	0.26	-2075.37	0.26
-2071.36	0.26	-2071.36	0.26	-2071.36	0.26
-2067.36	0.26	-2067.36	0.26	-2067.36	0.26
-2063.36	0.26	-2063.36	0.26	-2063.36	0.26
-2059.35	0.26	-2059.35	0.26	-2059.35	0.26
-2055.35	0.26	-2055.35	0.26	-2055.35	0.26
-2051.35	0.26	-2051.35	0.26	-2051.35	0.26
-2047.35	0.26	-2047.35	0.26	-2047.35	0.26
-2043.34	0.26	-2043.34	0.26	-2043.34	0.26
-2039.34	0.26	-2039.34	0.26	-2039.34	0.26
-2035.34	0.26	-2035.34	0.26	-2035.34	0.26
-2031.34	0.26	-2031.34	0.26	-2031.34	0.26
-2027.33	0.26	-2027.33	0.26	-2027.33	0.26
-2023.33	0.26	-2023.33	0.26	-2023.33	0.26
-2019.33	0.26	-2019.33	0.26	-2019.33	0.26
-2015.33	0.26	-2015.33	0.26	-2015.33	0.26
-2011.32	0.26	-2011.32	0.26	-2011.32	0.26
-2007.32	0.26	-2007.32	0.26	-2007.32	0.26
-2003.32	0.26	-2003.32	0.26	-2003.32	0.26
-1999.32	0.26	-1999.32	0.26	-1999.32	0.26
-1995.31	0.26	-1995.31	0.26	-1995.31	0.26
-1991.31	0.26	-1991.31	0.26	-1991.31	0.26
-1987.31	0.26	-1987.31	0.26	-1987.31	0.26
-1983.3	0.26	-1983.3	0.26	-1983.3	0.26
-1979.3	0.26	-1979.3	0.26	-1979.3	0.26
-1975.3	0.26	-1975.3	0.26	-1975.3	0.26
-1971.3	0.26	-1971.3	0.26	-1971.3	0.26
-1967.29	0.26	-1967.29	0.26	-1967.29	0.26
-1963.29	0.26	-1963.29	0.26	-1963.29	0.26
-1959.29	0.26	-1959.29	0.26	-1959.29	0.26
-1955.29	0.26	-1955.29	0.26	-1955.29	0.26
-1951.28	0.26	-1951.28	0.26	-1951.28	0.26
-1947.28	0.26	-1947.28	0.26	-1947.28	0.26
-1943.28	0.26	-1943.28	0.26	-1943.28	0.26
-1939.28	0.26	-1939.28	0.26	-1939.28	0.26
-1935.27	0.26	-1935.27	0.26	-1935.27	0.26
-1931.27	0.26	-1931.27	0.26	-1931.27	0.26
-1927.27	0.26	-1927.27	0.26	-1927.27	0.26
-1923.27	0.26	-1923.27	0.26	-1923.27	0.26
-1919.26	0.26	-1919.26	0.26	-1919.26	0.26
-1915.26	0.26	-1915.26	0.26	-1915.26	0.26
-1911.26	0.26	-1911.26	0.26	-1911.26	0.26
-1907.25	0.26	-1907.25	0.26	-1907.25	0.26
-1903.25	0.26	-1903.25	0.26	-1903.25	0.26
-1899.25	0.26	-1899.25	0.26	-1899.25	0.26
-1895.25	0.26	-1895.25	0.26	-1895.25	0.26
-1891.24	0.26	-1891.24	0.26	-1891.24	0.26
-1887.24	0.26	-1887.24	0.26	-1887.24	0.26
-1883.24	0.26	-1883.24	0.26	-1883.24	0.26
-1879.24	0.26	-1879.24	0.26	-1879.24	0.26
-1875.23	0.26	-1875.23	0.26	-1875.23	0.26
-1871.23	0.26	-1871.23	0.26	-1871.23	0.26
-1867.23	0.26	-1867.23	0.26	-1867.23	0.26
-1863.23	0.26	-1863.23	0.26	-1863.23	0.26
-1859.22	0.26	-1859.22	0.26	-1859.22	0.26
-1855.22	0.26	-1855.22	0.26	-1855.22	0.26
-1851.22	0.26	-1851.22	0.26	-1851.22	0.26
-1847.22	0.26	-1847.22	0.26	-1847.22	0.26
-1843.21	0.26	-1843.21	0.26	-1843.21	0.26
-1839.21	0.26	-1839.21	0.26	-1839.21	0.26
-1835.21	0.26	-1835.21	0.26	-1835.21	0.26
-1831.2	0.26	-1831.2	0.26	-1831.2	0.26
-1827.2	0.26	-1827.2	0.26	-1827.2	0.26
-1823.2	0.26	-1823.2	0.26	-1823.2	0.26
-1819.2	0.26	-1819.2	0.26	-1819.2	0.26
-1815.19	0.26	-1815.19	0.26	-1815.19	0.26
-1811.19	0.26	-1811.19	0.26	-1811.19	0.26
-1807.19	0.26	-1807.19	0.26	-1807.19	0.26
-1803.19	0.26	-1803.19	0.26	-1803.19	0.26
-1799.18	0.26	-1799.18	0.26	-1799.18	0.26
-1795.18	0.26	-1795.18	0.26	-1795.18	0.26
-1791.18	0.26	-1791.18	0.26	-1791.18	0.26
-1787.18	0.26	-1787.18	0.26	-1787.18	0.26
-1783.17	0.26	-1783.17	0.26	-1783.17	0.26
-1779.17	0.26	-1779.17	0.26	-1779.17	0.26
-1775.17	0.26	-1775.17	0.26	-1775.17	0.26
-1771.17	0.26	-1771.17	0.26	-1771.17	0.26
-1767.16	0.26	-1767.16	0.26	-1767.16	0.26
-1763.16	0.26	-1763.16	0.26	-1763.16	0.26
-1759.16	0.26	-1759.16	0.26	-1759.16	0.26
-1755.15	0.26	-1755.15	0.26	-1755.15	0.26
-1751.15	0.26	-1751.15	0.26	-1751.15	0.26
-1747.15	0.26	-1747.15	0.26	-1747.15	0.26
-1743.15	0.26	-1743.15	0.26	-1743.15	0.26
-1739.14	0.26	-1739.14	0.26	-1739.14	0.26
-1735.14	0.26	-1735.14	0.26	-1735.14	0.26
-1731.14	0.26	-1731.14	0.26	-1731.14	0.26
-1727.14	0.26	-1727.14	0.26	-1727.14	0.26
-1723.13	0.26	-1723.13	0.26	-1723.13	0.26
-1719.13	0.26	-1719.13	0.26	-1719.13	0.26
-1715.13	0.26	-1715.13	0.26	-1715.13	0.26
-1711.13	0.26	-1711.13	0.26	-1711.13	0.26
-1707.12	0.26	-1707.12	0.26	-1707.12	0.26
-1703.12	0.26	-1703.12	0.26	-1703.12	0.26
-1699.12	0.26	-1699.12	0.26	-1699.12	0.26
-1695.12	0.26	-1695.12	0.26	-1695.12	0.26
-1691.11	0.26	-1691.11	0.26	-1691.11	0.253452
-1687.11	0.26	-1687.11	0.26	-1687.11	0.26
-1683.11	0.26	-1683.11	0.26	-1683.11	0.248824
-1679.1	0.26	-1679.1	0.26	-1679.1	0.245853
-1675.1	0.26	-1675.1	0.26	-1675.1	0.243628
-1671.1	0.26	-1671.1	0.26	-1671.1	0.24177
-1667.1	0.26	-1667.1	0.26	-1667.1	0.240193
-1663.09	0.26	-1663.09	0.26	-1663.09	0.238827
-1659.09	0.26	-1659.09	0.26	-1659.09	0.237542
-1655.09	0.26	-1655.09	0.26	-1655.09	0.236265
-1651.09	0.26	-1651.09	0.26	-1651.09	0.234995
-1647.08	0.26	-1647.08	0.26	-1647.08	0.233763
-1643.08	0.26	-1643.08	0.26	-1643.08	0.232634
-1639.08	0.26	-1639.08	0.26	-1639.08	0.231551
-1635.08	0.26	-1635.08	0.26	-1635.08	0.230392
-1631.07	0.26	-1631.07	0.26	-1631.07	0.229197
-1627.07	0.26	-1627.07	0.26	-1627.07	0.228019
-1623.07	0.26	-1623.07	0.26	-1623.07	0.226843
-1619.07	0.26	-1619.07	0.26	-1619.07	0.225657
-1615.06	0.26	-1615.06	0.26	-1615.06	0.224452
-1611.06	0.26	-1611.06	0.26	-1611.06	0.223231
-1607.06	0.26	-1607.06	0.26	-1607.06	0.22199
-1603.05	0.26	-1603.05	0.26	-1603.05	0.220694
-1599.05	0.26	-1599.05	0.26	-1599.05	0.219277
-1595.05	0.26	-1595.05	0.26	-1595.05	0.217724
-1591.05	0.26	-1591.05	0.26	-1591.05	0.216092
-1587.04	0.26	-1587.04	0.26	-1587.04	0.214403
-1583.04	0.26	-1583.04	0.26	-1583.04	0.2126
-1579.04	0.26	-1579.04	0.26	-1579.04	0.210683
-1575.04	0.26	-1575.04	0.26	-1575.04	0.208737
-1571.03	0.26	-1571.03	0.26	-1571.03	0.206656
-1567.03	0.26	-1567.03	0.26	-1567.03	0.204248
-1563.03	0.26	-1563.03	0.26	-1563.03	0.20167
-1559.03	0.26	-1559.03	0.26	-1559.03	0.199019
-1555.02	0.26	-1555.02	0.26	-1555.02	0.196019
-1551.02	0.26	-1551.02	0.26	-1551.02	0.192608
-1547.02	0.26	-1547.02	0.26	-1547.02	0.188889
-1543.02	0.26	-1543.02	0.26	-1543.02	0.184477
-1539.01	0.26	-1539.01	0.26	-1539.01	0.178558
-1535.01	0.26	-1535.01	0.26	-1535.01	0.172965
-1531.01	0.26	-1531.01	0.26	-1531.01	0.167767
-1527	0.26	-1527	0.26	-1527	0.162701
-1523	0.26	-1523	0.26	-1523	0.157585
-1519	0.26	-1519	0.26	-1519	0.152368
-1515	0.26	-1515	0.26	-1515	0.146887
-1510.99	0.26	-1510.99	0.26	-1510.99	0.141073
-1506.99	0.26	-1506.99	0.26	-1506.99	0.134853
-1502.99	0.26	-1502.99	0.26	-1502.99	0.127735
-1498.99	0.26	-1498.99	0.26	-1498.99	0.119459
-1494.98	0.26	-1494.98	0.26	-1494.98	0.110918
-1490.98	0.26	-1490.98	0.26	-1490.98	0.102409
-1486.98	0.26	-1486.98	0.26	-1486.98	0.0937917
-1482.98	0.26	-1482.98	0.26	-1482.98	0.084978
-1478.97	0.26	-1478.97	0.26	-1478.97	0.0764368
-1474.97	0.26	-1474.97	0.26	-1474.97	0.068405
-1470.97	0.26	-1470.97	0.26	-1470.97	0.060834
-1466.97	0.26	-1466.97	0.26	-1466.97	0.0539317
-1462.96	0.26	-1462.96	0.26	-1462.96	0.0481248
-1458.96	0.26	-1458.96	0.26	-1458.96	0.0434481
-1454.96	0.26	-1454.96	0.26	-1454.96	0.0396499
-1450.95	0.26	-1450.95	0.26	-1450.95	0.0366087
-1446.95	0.26	-1446.95	0.26	-1446.95	0.0342391
-1442.95	0.26	-1442.95	0.26	-1442.95	0.0322083
-1438.95	0.26	-1438.95	0.26	-1438.95	0.0304364
-1434.94	0.26	-1434.94	0.26	-1434.94	0.0288704
-1430.94	0.26	-1430.94	0.26	-1430.94	0.0274727
-1426.94	0.26	-1426.94	0.26	-1426.94	0.0262152
-1422.94	0.26	-1422.94	0.26	-1422.94	0.0250764
-1418.93	0.26	-1418.93	0.26	-1418.93	0.0240393
-1414.93	0.26	-1414.93	0.26	-1414.93	0.0230901
-1410.93	0.26	-1410.93	0.26	-1410.93	0.0222175
-1406.93	0.26	-1406.93	0.26	-1406.93	0.0214125
-1402.92	0.26	-1402.92	0.26	-1402.92	0.0206671
-1398.92	0.26	-1398.92	0.26	-1398.92	0.0199747
-1394.92	0.26	-1394.92	0.26	-1394.92	0.0193298
-1390.92	0.26	-1390.92	0.26	-1390.92	0.0187276
-1386.91	0.26	-1386.91	0.26	-1386.91	0.0181638
-1382.91	0.26	-1382.91	0.26	-1382.91	0.0176348
-1378.91	0.26	-1378.91	0.26	-1378.91	0.0171375
-1374.9	0.26	-1374.9	0.26	-1374.9	0.0166691
-1370.9	0.26	-1370.9	0.26	-1370.9	0.016227
-1366.9	0.26	-1366.9	0.26	-1366.9	0.0158091
-1362.9	0.26	-1362.9	0.26	-1362.9	0.0154135
-1358.89	0.26	-1358.89	0.26	-1358.89	0.0150384
-1354.89	0.26	-1354.89	0.26	-1354.89	0.0146822
-1350.89	0.26	-1350.89	0.26	-1350.89	0.0143436
-1346.89	0.26	-1346.89	0.26	-1346.89	0.0140212
-1342.88	0.26	-1342.88	0.26	-1342.88	0.0137139
-1338.88	0.26	-1338.88	0.26	-1338.88	0.0134207
-1334.88	0.26	-1334.88	0.26	-1334.88	0.0131406
-1330.88	0.26	-1330.88	0.26	-1330.88	0.0128728
-1326.87	0.26	-1326.87	0.26	-1326.87	0.0126165
-1322.87	0.26	-1322.87	0.26	-1322.87	0.0123709
-1318.87	0.26	-1318.87	0.26	-1318.87	0.0121354
-1314.87	0.26	-1314.87	0.26	-1314.87	0.0119094
-1310.86	0.26	-1310.86	0.26	-1310.86	0.0116923
-1306.86	0.26	-1306.86	0.26	-1306.86	0.0114836
-1302.86	0.26	-1302.86	0.26	-1302.86	0.0112829
-1298.85	0.26	-1298.85	0.26	-1298.85	0.0110896
-1294.85	0.26	-1294.85	0.26	-1294.85	0.0109034
-1290.85	0.26	-1290.85	0.26	-1290.85	0.0107239
-1286.85	0.26	-1286.85	0.26	-1286.85	0.0105507
-1282.84	0.26	-1282.84	0.26	-1282.84	0.0103836
-1278.84	0.26	-1278.84	0.26	-1278.84	0.0102221
-1274.84	0.26	-1274.84	0.26	-1274.84	0.0100661
-1270.84	0.26	-1270.84	0.26	-1270.84	0.00991523
-1266.83	0.26	-1266.83	0.26	-1266.83	0.00976926
-1262.83	0.26	-1262.83	0.26	-1262.83	0.00962797
-1258.83	0.26	-1258.83	0.26	-1258.83	0.00949113
-1254.83	0.26	-1254.83	0.26	-1254.83	0.00935854
-1250.82	0.26	-1250.82	0.26	-1250.82	0.00923
-1246.82	0.26	-1246.82	0.26	-1246.82	0.00910534
-1242.82	0.26	-1242.82	0.26	-1242.82	0.00898437
-1238.82	0.26	-1238.82	0.26	-1238.82	0.00886695
-1234.81	0.26	-1234.81	0.26	-1234.81	0.00875291
-1230.81	0.26	-1230.81	0.26	-1230.81	0.00864212
-1226.81	0.26	-1226.81	0.26	-1226.81	0.00853444
-1222.8	0.26	-1222.8	0.26	-1222.8	0.00842975
-1218.8	0.26	-1218.8	0.26	-1218.8	0.00832792
-1214.8	0.26	-1214.8	0.26	-1214.8	0.00822883
-1210.8	0.26	-1210.8	0.26	-1210.8	0.00813239
-1206.79	0.26	-1206.79	0.26	-1206.79	0.00803848
-1202.79	0.26	-1202.79	0.26	-1202.79	0.00794701
-1198.79	0.26	-1198.79	0.26	-1198.79	0.00785789
-1194.79	0.26	-1194.79	0.26	-1194.79	0.00777103
-1190.78	0.26	-1190.78	0.26	-1190.78	0.00768634
-1186.78	0.26	-1186.78	0.26	-1186.78	0.00760375
-1182.78	0.26	-1182.78	0.26	-1182.78	0.00752318
-1178.78	0.26	-1178.78	0.26	-1178.78	0.00744456
-1174.77	0.26	-1174.77	0.26	-1174.77	0.00736782
-1170.77	0.26	-1170.77	0.26	-1170.77	0.0072929
-1166.77	0.26	-1166.77	0.26	-1166.77	0.00721973
-1162.76	0.26	-1162.76	0.26	-1162.76	0.00714825
-1158.76	0.26	-1158.76	0.26	-1158.76	0.0070784
-1154.76	0.26	-1154.76	0.26	-1154.76	0.00701014
-1150.76	0.26	-1150.76	0.26	-1150.76	0.00694341
-1146.75	0.26	-1146.75	0.26	-1146.75	0.00687816
-1142.75	0.26	-1142.75	0.26	-1142.75	0.00681434
-1138.75	0.26	-1138.75	0.26	-1138.75	0.0067519
-1134.75	0.26	-1134.75	0.26	-1134.75	0.00669081
-1130.74	0.26	-1130.74	0.26	-1130.74	0.00663102
-1126.74	0.26	-1126.74	0.26	-1126.74	0.0065725
-1122.74	0.26	-1122.74	0.26	-1122.74	0.00651519
-1118.74	0.26	-1118.74	0.26	-1118.74	0.00645907
-1114.73	0.26	-1114.73	0.26	-1114.73	0.00640411
-1110.73	0.26	-1110.73	0.26	-1110.73	0.00635025
-1106.73	0.26	-1106.73	0.26	-1106.73	0.00629749
-1102.73	0.26	-1102.73	0.26	-1102.73	0.00624577
-1098.72	0.26	-1098.72	0.26	-1098.72	0.00619508
-1094.72	0.26	-1094.72	0.26	-1094.72	0.00614538
-1090.72	0.26	-1090.72	0.26	-1090.72	0.00609664
-1086.71	0.26	-1086.71	0.26	-1086.71	0.00604885
-1082.71	0.26	-1082.71	0.26	-1082.71	0.00600196
-1078.71	0.26	-1078.71	0.26	-1078.71	0.00595597
-1074.71	0.26	-1074.71	0.26	-1074.71	0.00591083
-1070.7	0.26	-1070.7	0.26	-1070.7	0.00586654
-1066.7	0.26	-1066.7	0.26	-1066.7	0.00582306
-1062.7	0.26	-1062.7	0.26	-1062.7	0.00578038
-1058.7	0.26	-1058.7	0.26	-1058.7	0.00573848
-1054.69	0.26	-1054.69	0.26	-1054.69	0.00569733
-1050.69	0.26	-1050.69	0.26	-1050.69	0.00565692
-1046.69	0.26	-1046.69	0.26	-1046.69	0.00561723
-1042.69	0.26	-1042.69	0.26	-1042.69	0.00557823
-1038.68	0.26	-1038.68	0.26	-1038.68	0.00553992
-1034.68	0.26	-1034.68	0.26	-1034.68	0.00550227
-1030.68	0.26	-1030.68	0.26	-1030.68	0.00546526
-1026.68	0.26	-1026.68	0.26	-1026.68	0.0054289
-1022.67	0.26	-1022.67	0.26	-1022.67	0.00539314
-1018.67	0.26	-1018.67	0.26	-1018.67	0.00535799
-1014.67	0.26	-1014.67	0.26	-1014.67	0.00532343
-1010.66	0.26	-1010.66	0.26	-1010.66	0.00528945
-1006.66	0.26	-1006.66	0.26	-1006.66	0.00525602
-1002.66	0.26	-1002.66	0.26	-1002.66	0.00522315
-998.657	0.26	-998.657	0.26	-998.657	0.0051908
-994.654	0.26	-994.654	0.26	-994.654	0.00515898
-990.652	0.26	-990.652	0.26	-990.652	0.00512767
-986.649	0.26	-986.649	0.26	-986.649	0.00509687
-982.646	0.26	-982.646	0.26	-982.646	0.00506655
-978.644	0.26	-978.644	0.26	-978.644	0.0050367
-974.641	0.26	-974.641	0.26	-974.641	0.00500733
-970.639	0.26	-970.639	0.26	-970.639	0.00497841
-966.636	0.26	-966.636	0.26	-966.636	0.00494994
-962.633	0.26	-962.633	0.26	-962.633	0.00492191
-958.631	0.26	-958.631	0.26	-958.631	0.0048943
-954.628	0.26	-954.628	0.26	-954.628	0.00486712
-950.625	0.26	-950.625	0.26	-950.625	0.00484034
-946.623	0.26	-946.623	0.26	-946.623	0.00481397
-942.62	0.26	-942.62	0.26	-942.62	0.00478799
-938.618	0.26	-938.618	0.26	-938.618	0.0047624
-934.615	0.26	-934.615	0.26	-934.615	0.00473718
-930.612	0.26	-930.612	0.26	-930.612	0.00471233
-926.61	0.26	-926.61	0.26	-926.61	0.00468785
-922.607	0.26	-922.607	0.26	-922.607	0.00466372
-918.604	0.26	-918.604	0.26	-918.604	0.00463994
-914.602	0.26	-914.602	0.26	-914.602	0.0046165
-910.599	0.26	-910.599	0.26	-910.599	0.0045934
-906.596	0.26	-906.596	0.26	-906.596	0.00457062
-902.594	0.26	-902.594	0.26	-902.594	0.00454817
-898.591	0.26	-898.591	0.26	-898.591	0.00452603
-894.589	0.26	-894.589	0.26	-894.589	0.00450421
-890.586	0.26	-890.586	0.26	-890.586	0.00448268
-886.583	0.26	-886.583	0.26	-886.583	0.00446146
-882.581	0.26	-882.581	0.26	-882.581	0.00444053
-878.578	0.26	-878.578	0.26	-878.578	0.00441988
-874.575	0.26	-874.575	0.26	-874.575	0.00439952
-870.573	0.26	-870.573	0.26	-870.573	0.00437944
-866.57	0.26	-866.57	0.26	-866.57	0.00435962
-862.567	0.26	-862.567	0.26	-862.567	0.00434008
-858.565	0.26	-858.565	0.26	-858.565	0.00432079
-854.562	0.26	-854.562	0.26	-854.562	0.00430177
-850.56	0.26	-850.56	0.26	-850.56	0.00428299
-846.557	0.26	-846.557	0.26	-846.557	0.00426447
-842.554	0.26	-842.554	0.26	-842.554	0.00424619
-838.552	0.26	-838.552	0.26	-838.552	0.00422815
-834.549	0.26	-834.549	0.26	-834.549	0.00421035
-830.546	0.26	-830.546	0.26	-830.546	0.00419278
-826.544	0.26	-826.544	0.26	-826.544	0.00417544
-822.541	0.26	-822.541	0.26	-822.541	0.00415832
-818.539	0.26	-818.539	0.26	-818.539	0.00414142
-814.536	0.26	-814.536	0.26	-814.536	0.00412474
-810.533	0.26	-810.533	0.26	-810.533	0.00410827
-806.531	0.26	-806.531	0.26	-806.531	0.00409202
-802.528	0.26	-802.528	0.249179	-802.528	0.00407596
-798.525	0.26	-798.525	0.24592	-798.525	0.00406012
-794.523	0.26	-794.523	0.243517	-794.523	0.00404447
-790.52	0.26	-790.52	0.241498	-790.52	0.00402902
-786.517	0.26	-786.517	0.239698	-786.517	0.00401376
-782.515	0.26	-782.515	0.2381	-782.515	0.00399869
-778.512	0.26	-778.512	0.236654	-778.512	0.00398381
-774.51	0.26	-774.51	0.235262	-774.51	0.00396912
-770.507	0.26	-770.507	0.233879	-770.507	0.00395461
-766.504	0.26	-766.504	0.232525	-766.504	0.00394027
-762.502	0.26	-762.502	0.231182	-762.502	0.00392611
-758.499	0.26	-758.499	0.229845	-758.499	0.00391213
-754.496	0.26	-754.496	0.228525	-754.496	0.00389832
-750.494	0.26	-750.494	0.227191	-750.494	0.00388467
-746.491	0.26	-746.491	0.225816	-746.491	0.00387119
-742.488	0.26	-742.488	0.224371	-742.488	0.00385788
-738.486	0.26	-738.486	0.222867	-738.486	0.00384472
-734.483	0.26	-734.483	0.221334	-734.483	0.00383173
-730.481	0.26	-730.481	0.219718	-730.481	0.00381889
-726.478	0.26	-726.478	0.217925	-726.478	0.00380621
-722.475	0.26	-722.475	0.215898	-722.475	0.00379367
-718.473	0.26	-718.473	0.213687	-718.473	0.00378129
-714.47	0.26	-714.47	0.211448	-714.47	0.00376905
-710.467	0.26	-710.467	0.209159	-710.467	0.00375696
-706.465	0.26	-706.465	0.206656	-706.465	0.00374502
-702.462	0.26	-702.462	0.203899	-702.462	0.00373321
-698.46	0.26	-698.46	0.200884	-698.46	0.00372155
-694.457	0.26	-694.457	0.197597	-694.457	0.00371002
-690.454	0.26	-690.454	0.194063	-690.454	0.00369863
-686.452	0.26	-686.452	0.190208	-686.452	0.00368737
-682.449	0.26	-682.449	0.185851	-682.449	0.00367624
-678.446	0.26	-678.446	0.180684	-678.446	0.00366525
-674.444	0.26	-674.444	0.173929	-674.444	0.00365438
-670.441	0.26	-670.441	0.167379	-670.441	0.00364364
-666.438	0.26	-666.438	0.161025	-666.438	0.00363303
-662.436	0.26	-662.436	0.154776	-662.436	0.00362254
-658.433	0.26	-658.433	0.148489	-658.433	0.00361217
-654.431	0.26	-654.431	0.141976	-654.431	0.00360192
-650.428	0.26	-650.428	0.135125	-650.428	0.0035918
-646.425	0.26	-646.425	0.127619	-646.425	0.00358178
-642.423	0.26	-642.423	0.119196	-642.423	0.00357189
-638.42	0.26	-638.42	0.110605	-638.42	0.00356211
-634.417	0.26	-634.417	0.102014	-634.417	0.00355244
-630.415	0.26	-630.415	0.0934159	-630.415	0.00354288
-626.412	0.26	-626.412	0.084697	-626.412	0.00353344
-622.409	0.26	-622.409	0.0760473	-622.409	0.0035241
-618.407	0.26	-618.407	0.0678884	-618.407	0.00351487
-614.404	0.26	-614.404	0.060396	-614.404	0.00350575
-610.402	0.26	-610.402	0.0536426	-610.402	0.00349673
-606.399	0.26	-606.399	0.0479691	-606.399	0.00348782
-602.396	0.26	-602.396	0.043597	-602.396	0.00347901
-598.394	0.26	-598.394	0.0401201	-598.394	0.0034703
-594.391	0.26	-594.391	0.0373851	-594.391	0.00346169
-590.388	0.26	-590.388	0.0351253	-590.388	0.00345318
-586.386	0.26	-586.386	0.033171	-586.386	0.00344476
-582.383	0.26	-582.383	0.0314555	-582.383	0.00343645
-578.381	0.26	-578.381	0.0299327	-578.381	0.00342823
-574.378	0.26	-574.378	0.0285689	-574.378	0.0034201
-570.375	0.26	-570.375	0.0273387	-570.375	0.00341207
-566.373	0.26	-566.373	0.0262224	-566.373	0.00340413
-562.37	0.26	-562.37	0.0252039	-562.37	0.00339628
-558.367	0.26	-558.367	0.0242705	-558.367	0.00338852
-554.365	0.26	-554.365	0.0234116	-554.365	0.00338086
-550.362	0.26	-550.362	0.0226184	-550.362	0.00337328
-546.359	0.26	-546.359	0.0218834	-546.359	0.00336578
-542.357	0.26	-542.357	0.0212004	-542.357	0.00335838
-538.354	0.26	-538.354	0.020564	-538.354	0.00335106
-534.352	0.26	-534.352	0.0199694	-534.352	0.00334382
-530.349	0.26	-530.349	0.0194128	-530.349	0.00333667
-526.346	0.26	-526.346	0.0188905	-526.346	0.0033296
-522.344	0.26	-522.344	0.0183995	-522.344	0.00332262
-518.341	0.26	-518.341	0.017937	-518.341	0.00331571
-514.338	0.26	-514.338	0.0175006	-514.338	0.00330889
-510.336	0.26	-510.336	0.0170883	-510.336	0.00330214
-506.333	0.26	-506.333	0.0166981	-506.333	0.00329548
-502.33	0.26	-502.33	0.0163283	-502.33	0.00328889
-498.328	0.26	-498.328	0.0159773	-498.328	0.00328238
-494.325	0.26	-494.325	0.0156438	-494.325	0.00327595
-490.323	0.26	-490.323	0.0153265	-490.323	0.00326959
-486.32	0.26	-486.32	0.0150243	-486.32	0.00326331
-482.317	0.26	-482.317	0.0147362	-482.317	0.0032571
-478.315	0.26	-478.315	0.0144612	-478.315	0.00325097
-474.312	0.26	-474.312	0.0141985	-474.312	0.0032449
-470.309	0.26	-470.309	0.0139473	-470.309	0.00323892
-466.307	0.26	-466.307	0.0137068	-466.307	0.003233
-462.304	0.26	-462.304	0.0134765	-462.304	0.00322715
-458.302	0.26	-458.302	0.0132558	-458.302	0.00322137
-454.299	0.26	-454.299	0.013044	-454.299	0.00321567
-450.296	0.26	-450.296	0.0128406	-450.296	0.00321003
-446.294	0.26	-446.294	0.0126453	-446.294	0.00320446
-442.291	0.26	-442.291	0.0124575	-442.291	0.00319896
-438.288	0.26	-438.288	0.0122768	-438.288	0.00319353
-434.286	0.26	-434.286	0.0121029	-434.286	0.00318816
-430.283	0.26	-430.283	0.0119354	-430.283	0.00318286
-426.28	0.26	-426.28	0.011774	-426.28	0.00317762
-422.278	0.26	-422.278	0.0116183	-422.278	0.00317245
-418.275	0.26	-418.275	0.0114682	-418.275	0.00316734
-414.273	0.26	-414.273	0.0113233	-414.273	0.0031623
-410.27	0.26	-410.27	0.0111834	-410.27	0.00315732
-406.267	0.26	-406.267	0.0110482	-406.267	0.0031524
-402.265	0.26	-402.265	0.0109175	-402.265	0.00314755
-398.262	0.26	-398.262	0.0107912	-398.262	0.00314276
-394.259	0.26	-394.259	0.010669	-394.259	0.00313802
-390.257	0.26	-390.257	0.0105508	-390.257	0.00313335
-386.254	0.26	-386.254	0.0104363	-386.254	0.00312874
-382.251	0.26	-382.251	0.0103255	-382.251	0.00312419
-378.249	0.26	-378.249	0.0102181	-378.249	0.0031197
-374.246	0.26	-374.246	0.0101141	-374.246	0.00311527
-370.244	0.26	-370.244	0.0100132	-370.244	0.00311089
-366.241	0.26	-366.241	0.00991547	-366.241	0.00310658
-362.238	0.26	-362.238	0.00982064	-362.238	0.00310232
-358.236	0.26	-358.236	0.00972864	-358.236	0.00309812
-354.233	0.26	-354.233	0.00963937	-354.233	0.00309398
-350.23	0.26	-350.23	0.00955272	-350.23	0.00308989
-346.228	0.26	-346.228	0.0094686	-346.228	0.00308586
-342.225	0.26	-342.225	0.00938691	-342.225	0.00308188
-338.223	0.26	-338.223	0.00930757	-338.223	0.00307796
-334.22	0.26	-334.22	0.00923049	-334.22	0.0030741
-330.217	0.26	-330.217	0.0091556	-330.217	0.00307028
-326.215	0.26	-326.215	0.00908282	-326.215	0.00306653
-322.212	0.26	-322.212	0.00901207	-322.212	0.00306282
-318.209	0.26	-318.209	0.0089433	-318.209	0.00305917
-314.207	0.250602	-314.207	0.00887644	-314.207	0.00305557
-310.204	0.247664	-310.204	0.00881141	-310.204	0.00305203
-306.201	0.245334	-306.201	0.00874818	-306.201	0.00304854
-302.199	0.243375	-302.199	0.00868667	-302.199	0.0030451
-298.196	0.241703	-298.196	0.00862684	-298.196	0.00304171
-294.194	0.240208	-294.194	0.00856863	-294.194	0.00303837
-290.191	0.238775	-290.191	0.008512	-290.191	0.00303508
-286.188	0.237332	-286.188	0.0084569	-286.188	0.00303185
-282.186	0.235911	-282.186	0.00840328	-282.186	0.00302866
-278.183	0.234529	-278.183	0.00835111	-278.183	0.00302553
-274.18	0.233137	-274.18	0.00830034	-274.18	0.00302244
-270.178	0.231715	-270.178	0.00825092	-270.178	0.00301941
-266.175	0.230224	-266.175	0.00820283	-266.175	0.00301642
-262.172	0.228643	-262.172	0.00815604	-262.172	0.00301349
-258.17	0.227006	-258.17	0.00811049	-258.17	0.0030106
-254.167	0.225246	-254.167	0.00806616	-254.167	0.00300776
-250.165	0.22333	-250.165	0.00802303	-250.165	0.00300497
-246.162	0.221306	-246.162	0.00798105	-246.162	0.00300222
-242.159	0.219183	-242.159	0.00794021	-242.159	0.00299953
-238.157	0.216952	-238.157	0.00790046	-238.157	0.00299688
-234.154	0.214573	-234.154	0.0078618	-234.154	0.00299428
-230.151	0.212013	-230.151	0.00782418	-230.151	0.00299172
-226.149	0.209189	-226.149	0.00778759	-226.149	0.00298921
-222.146	0.206101	-222.146	0.007752	-222.146	0.00298675
-218.144	0.202785	-218.144	0.00771738	-218.144	0.00298434
-214.141	0.199144	-214.141	0.00768373	-214.141	0.00298197
-210.138	0.195099	-210.138	0.00765101	-210.138	0.00297965
-206.136	0.190339	-206.136	0.00761921	-206.136	0.00297737
-202.133	0.184059	-202.133	0.00758831	-202.133	0.00297514
-198.13	0.17794	-198.13	0.00755828	-198.13	0.00297296
-194.128	0.172036	-194.128	0.00752911	-194.128	0.00297082
-190.125	0.166217	-190.125	0.00750079	-190.125	0.00296872
-186.122	0.160488	-186.122	0.00747329	-186.122	0.00296667
-182.12	0.154808	-182.12	0.00744661	-182.12	0.00296466
-178.117	0.148867	-178.117	0.00742072	-178.117	0.0029627
-174.115	0.142268	-174.115	0.00739561	-174.115	0.00296078
-170.112	0.134959	-170.112	0.00737127	-170.112	0.00295891
-166.109	0.127643	-166.109	0.00734768	-166.109	0.00295708
-162.107	0.120362	-162.107	0.00732484	-162.107	0.0029553
-158.104	0.113076	-158.104	0.00730272	-158.104	0.00295355
-154.101	0.105608	-154.101	0.00728132	-154.101	0.00295185
-150.099	0.0979088	-150.099	0.00726063	-150.099	0.0029502
-146.096	0.0901926	-146.096	0.00724063	-146.096	0.00294859
-142.093	0.082687	-142.093	0.00722131	-142.093	0.00294702
-138.091	0.075312	-138.091	0.00720267	-138.091	0.00294549
-134.088	0.0682322	-134.088	0.00718469	-134.088	0.00294401
-130.086	0.0617935	-130.086	0.00716737	-130.086	0.00294257
-126.083	0.0562079	-126.083	0.00715069	-126.083	0.00294117
-122.08	0.0516453	-122.08	0.00713465	-122.08	0.00293981
-118.078	0.0479734	-118.078	0.00711924	-118.078	0.0029385
-114.075	0.0448129	-114.075	0.00710445	-114.075	0.00293723
-110.072	0.0421163	-110.072	0.00709028	-110.072	0.002936
-106.07	0.0399895	-106.07	0.00707671	-106.07	0.00293481
-102.067	0.0382631	-102.067	0.00706375	-102.067	0.00293366
-98.0645	0.0367738	-98.0645	0.00705138	-98.0645	0.00293256
-94.0619	0.0354725	-94.0619	0.0070396	-94.0619	0.0029315
-90.0592	0.0343252	-90.0592	0.0070284	-90.0592	0.00293048
-86.0566	0.0333072	-86.0566	0.00701778	-86.0566	0.0029295
-82.054	0.0323994	-82.054	0.00700773	-82.054	0.00292856
-78.0513	0.0315873	-78.0513	0.00699825	-78.0513	0.00292766
-74.0487	0.0308589	-74.0487	0.00698934	-74.0487	0.00292681
-70.0461	0.0302047	-70.0461	0.00698098	-70.0461	0.00292599
-66.0434	0.0296168	-66.0434	0.00697317	-66.0434	0.00292522
-62.0408	0.0290884	-62.0408	0.00696592	-62.0408	0.00292449
-58.0382	0.0286142	-58.0382	0.00695922	-58.0382	0.0029238
-54.0355	0.0281895	-54.0355	0.00695306	-54.0355	0.00292315
-50.0329	0.0278103	-50.0329	0.00694744	-50.0329	0.00292254
-46.0303	0.0274733	-46.0303	0.00694237	-46.0303	0.00292197
-42.0276	0.0271757	-42.0276	0.00693783	-42.0276	0.00292144
-38.025	0.0269151	-38.025	0.00693382	-38.025	0.00292096
-34.0224	0.0266893	-34.0224	0.00693035	-34.0224	0.00292051
-30.0197	0.0264968	-30.0197	0.00692741	-30.0197	0.00292011
-26.0171	0.0263361	-26.0171	0.00692499	-26.0171	0.00291974
-22.0145	0.026206	-22.0145	0.00692311	-22.0145	0.00291942
-18.0118	0.0261056	-18.0118	0.00692176	-18.0118	0.00291914
-14.0092	0.0260342	-14.0092	0.00692093	-14.0092	0.00291889
-10.0066	0.0259914	-10.0066	0.00692063	-10.0066	0.00291869
-6.00395	0.0259767	-6.00395	0.00692086	-6.00395	0.00291853
-2.00132	0.0259901	-2.00132	0.00692161	-2.00132	0.00291841
2.00132	0.0260317	2.00132	0.00692289	2.00132	0.00291833
6.00395	0.0261016	6.00395	0.0069247	6.00395	0.00291829
10.0066	0.0262005	10.0066	0.00692703	10.0066	0.00291829
14.0092	0.0263288	14.0092	0.0069299	14.0092	0.00291833
18.0118	0.0264875	18.0118	0.0069333	18.0118	0.00291841
22.0145	0.0266777	22.0145	0.00693723	22.0145	0.00291853
26.0171	0.0269007	26.0171	0.00694169	26.0171	0.00291869
30.0197	0.0271582	30.0197	0.00694669	30.0197	0.00291889
34.0224	0.0274519	34.0224	0.00695223	34.0224	0.00291914
38.025	0.0277843	38.025	0.0069583	38.025	0.00291942
42.0276	0.028158	42.0276	0.00696493	42.0276	0.00291974
46.0303	0.0285761	46.0303	0.00697209	46.0303	0.00292011
50.0329	0.0290422	50.0329	0.00697981	50.0329	0.00292051
54.0355	0.0295607	54.0355	0.00698808	54.0355	0.00292096
58.0382	0.0301367	58.0382	0.00699691	58.0382	0.00292145
62.0408	0.030776	62.0408	0.0070063	62.0408	0.00292197
66.0434	0.031486	66.0434	0.00701625	66.0434	0.00292254
70.0461	0.0322752	70.0461	0.00702678	70.0461	0.00292315
74.0487	0.0331538	74.0487	0.00703788	74.0487	0.0029238
78.0513	0.0341346	78.0513	0.00704956	78.0513	0.00292449
82.054	0.0352334	82.054	0.00706183	82.054	0.00292522
86.0566	0.0364702	86.0566	0.00707469	86.0566	0.002926
90.0592	0.0378709	90.0592	0.00708815	90.0592	0.00292681
94.0619	0.0394704	94.0619	0.00710221	94.0619	0.00292767
98.0645	0.0413184	98.0645	0.00711688	98.0645	0.00292856
102.067	0.0435733	102.067	0.00713218	102.067	0.0029295
106.07	0.0462728	106.07	0.00714809	106.07	0.00293048
110.072	0.0495153	110.072	0.00716465	110.072	0.0029315
114.075	0.0536618	114.075	0.00718184	114.075	0.00293256
118.078	0.0589455	118.078	0.00719968	118.078	0.00293366
122.08	0.065293	122.08	0.00721819	122.08	0.00293481
126.083	0.0724109	126.083	0.00723736	126.083	0.002936
130.086	0.0801537	130.086	0.00725722	130.086	0.00293723
134.088	0.0885897	134.088	0.00727776	134.088	0.0029385
138.091	0.0974378	138.091	0.007299	138.091	0.00293981
142.093	0.106323	142.093	0.00732095	142.093	0.00294117
146.096	0.115155	146.096	0.00734363	146.096	0.00294257
150.099	0.123931	150.099	0.00736704	150.099	0.00294401
154.101	0.132461	154.101	0.0073912	154.101	0.00294549
158.104	0.140514	158.104	0.00741612	158.104	0.00294702
162.107	0.147726	162.107	0.00744181	162.107	0.00294858
166.109	0.154416	166.109	0.00746829	166.109	0.0029502
170.112	0.16066	170.112	0.00749557	170.112	0.00295185
174.115	0.166533	174.115	0.00752368	174.115	0.00295355
178.117	0.172128	178.117	0.00755261	178.117	0.00295529
182.12	0.177571	182.12	0.0075824	182.12	0.00295708
186.122	0.183045	186.122	0.00761306	186.122	0.0029589
190.125	0.188734	190.125	0.00764461	190.125	0.00296078
194.128	0.194596	194.128	0.00767706	194.128	0.00296269
198.13	0.199157	198.13	0.00771043	198.13	0.00296466
202.133	0.203039	202.133	0.00774475	202.133	0.00296666
206.136	0.206452	206.136	0.00778004	206.136	0.00296871
210.138	0.209426	210.138	0.00781632	210.138	0.00297081
214.141	0.212054	214.141	0.00785361	214.141	0.00297295
218.144	0.214478	218.144	0.00789193	218.144	0.00297513
222.146	0.216792	222.146	0.00793132	222.146	0.00297736
226.149	0.218994	226.149	0.00797179	226.149	0.00297964
230.151	0.221021	230.151	0.00801337	230.151	0.00298196
234.154	0.222872	234.154	0.0080561	234.154	0.00298432
238.157	0.224574	238.157	0.0081	238.157	0.00298674
242.159	0.226141	242.159	0.0081451	242.159	0.0029892
246.162	0.227617	246.162	0.00819144	246.162	0.0029917
250.165	0.22906	250.165	0.00823904	250.165	0.00299426
254.167	0.230452	254.167	0.00828795	254.167	0.00299686
258.17	0.231771	258.17	0.00833819	258.17	0.0029995
262.172	0.233003	262.172	0.00838981	262.172	0.0030022
266.175	0.234175	266.175	0.00844285	266.175	0.00300494
270.178	0.235338	270.178	0.00849734	270.178	0.00300773
274.18	0.23647	274.18	0.00855333	274.18	0.00301057
278.183	0.237571	278.183	0.00861087	278.183	0.00301345
282.186	0.238669	282.186	0.00867	282.186	0.00301639
286.188	0.239817	286.188	0.00873077	286.188	0.00301937
290.191	0.241035	290.191	0.00879324	290.191	0.00302241
294.194	0.24232	294.194	0.00885745	294.194	0.00302549
298.196	0.243672	298.196	0.00892347	298.196	0.00302862
302.199	0.245139	302.199	0.00899135	302.199	0.0030318
306.201	0.246852	306.201	0.00906115	306.201	0.00303504
310.204	0.248919	310.204	0.00913295	310.204	0.00303832
314.207	0.251597	314.207	0.0092068	314.207	0.00304166
318.209	0.26	318.209	0.00928279	318.209	0.00304504
322.212	0.26	322.212	0.00936098	322.212	0.00304848
326.215	0.26	326.215	0.00944146	326.215	0.00305197
330.217	0.26	330.217	0.0095243	330.217	0.00305551
334.22	0.26	334.22	0.00960961	334.22	0.00305911
338.223	0.26	338.223	0.00969746	338.223	0.00306275
342.225	0.26	342.225	0.00978795	342.225	0.00306646
346.228	0.26	346.228	0.0098812	346.228	0.00307021
350.23	0.26	350.23	0.0099773	350.23	0.00307402
354.233	0.26	354.233	0.0100764	354.233	0.00307788
358.236	0.26	358.236	0.0101785	358.236	0.0030818
362.238	0.26	362.238	0.0102839	362.238	0.00308577
366.241	0.26	366.241	0.0103927	366.241	0.0030898
370.244	0.26	370.244	0.0105049	370.244	0.00309388
374.246	0.26	374.246	0.0106208	374.246	0.00309802
378.249	0.26	378.249	0.0107405	378.249	0.00310222
382.251	0.26	382.251	0.0108641	382.251	0.00310647
386.254	0.26	386.254	0.010992	386.254	0.00311078
390.257	0.26	390.257	0.0111241	390.257	0.00311515
394.259	0.26	394.259	0.0112608	394.259	0.00311958
398.262	0.26	398.262	0.0114023	398.262	0.00312407
402.265	0.26	402.265	0.0115488	402.265	0.00312861
406.267	0.26	406.267	0.0117006	406.267	0.00313322
410.27	0.26	410.27	0.0118578	410.27	0.00313788
414.273	0.26	414.273	0.0120209	414.273	0.00314261
418.275	0.26	418.275	0.01219	418.275	0.0031474
422.278	0.26	422.278	0.0123656	422.278	0.00315225
426.28	0.26	426.28	0.012548	426.28	0.00315716
430.283	0.26	430.283	0.0127374	430.283	0.00316213
434.286	0.26	434.286	0.0129345	434.286	0.00316717
438.288	0.26	438.288	0.0131395	438.288	0.00317227
442.291	0.26	442.291	0.0133529	442.291	0.00317744
446.294	0.26	446.294	0.0135753	446.294	0.00318266
450.296	0.26	450.296	0.0138072	450.296	0.00318796
454.299	0.26	454.299	0.0140491	454.299	0.00319332
458.302	0.26	458.302	0.0143018	458.302	0.00319875
462.304	0.26	462.304	0.0145659	462.304	0.00320424
466.307	0.26	466.307	0.0148422	466.307	0.0032098
470.309	0.26	470.309	0.0151315	470.309	0.00321543
474.312	0.26	474.312	0.0154348	474.312	0.00322113
478.315	0.26	478.315	0.0157529	478.315	0.0032269
482.317	0.26	482.317	0.016087	482.317	0.00323274
486.32	0.26	486.32	0.0164384	486.32	0.00323865
490.323	0.26	490.323	0.0168083	490.323	0.00324463
494.325	0.26	494.325	0.0171982	494.325	0.00325068
498.328	0.26	498.328	0.0176097	498.328	0.00325681
502.33	0.26	502.33	0.0180447	502.33	0.00326301
506.333	0.26	506.333	0.0185052	506.333	0.00326928
510.336	0.26	510.336	0.0189934	510.336	0.00327563
514.338	0.26	514.338	0.019512	514.338	0.00328205
518.341	0.26	518.341	0.0200637	518.341	0.00328855
522.344	0.26	522.344	0.020652	522.344	0.00329513
526.346	0.26	526.346	0.0212804	526.346	0.00330178
530.349	0.26	530.349	0.0219533	530.349	0.00330852
534.352	0.26	534.352	0.0226755	534.352	0.00331533
538.354	0.26	538.354	0.0234529	538.354	0.00332222
542.357	0.26	542.357	0.0242919	542.357	0.0033292
546.359	0.26	546.359	0.0252005	546.359	0.00333625
550.362	0.26	550.362	0.0261878	550.362	0.00334339
554.365	0.26	554.365	0.0272649	554.365	0.00335061
558.367	0.26	558.367	0.0284452	558.367	0.00335792
562.37	0.26	562.37	0.0297452	562.37	0.00336531
566.373	0.26	566.373	0.0311854	566.373	0.00337279
570.375	0.26	570.375	0.032792	570.375	0.00338035
574.378	0.26	574.378	0.0345995	574.378	0.00338801
578.381	0.26	578.381	0.036655	578.381	0.00339575
582.383	0.26	582.383	0.0390273	582.383	0.00340358
586.386	0.26	586.386	0.0419839	586.386	0.00341151
590.388	0.26	590.388	0.0455571	590.388	0.00341952
594.391	0.26	594.391	0.0497105	594.391	0.00342763
598.394	0.26	598.394	0.0547216	598.394	0.00343584
602.396	0.26	602.396	0.0613639	602.396	0.00344413
606.399	0.26	606.399	0.0697717	606.399	0.00345253
610.402	0.26	610.402	0.0794752	610.402	0.00346102
614.404	0.26	614.404	0.0897682	614.404	0.00346961
618.407	0.26	618.407	0.100224	618.407	0.0034783
622.409	0.26	622.409	0.110645	622.409	0.00348709
626.412	0.26	626.412	0.121011	626.412	0.00349599
630.415	0.26	630.415	0.130964	630.415	0.00350498
634.417	0.26	634.417	0.13984	634.417	0.00351409
638.42	0.26	638.42	0.148005	638.42	0.00352329
642.423	0.26	642.423	0.15596	642.423	0.00353261
646.425	0.26	646.425	0.164027	646.425	0.00354203
650.428	0.26	650.428	0.171965	650.428	0.00355156
654.431	0.26	654.431	0.177583	654.431	0.00356121
658.433	0.26	658.433	0.183347	658.433	0.00357096
662.436	0.26	662.436	0.188154	662.436	0.00358083
666.438	0.26	666.438	0.19233	666.438	0.00359082
670.441	0.26	670.441	0.196035	670.441	0.00360092
674.444	0.26	674.444	0.199446	674.444	0.00361114
678.446	0.26	678.446	0.202606	678.446	0.00362148
682.449	0.26	682.449	0.205507	682.449	0.00363194
686.452	0.26	686.452	0.208233	686.452	0.00364253
690.454	0.26	690.454	0.210871	690.454	0.00365324
694.457	0.26	694.457	0.213382	694.457	0.00366407
698.46	0.26	698.46	0.215705	698.46	0.00367504
702.462	0.26	702.462	0.217889	702.462	0.00368613
706.465	0.26	706.465	0.220048	706.465	0.00369735
710.467	0.26	710.467	0.222195	710.467	0.00370871
714.47	0.26	714.47	0.224253	714.47	0.0037202
718.473	0.26	718.473	0.226234	718.473	0.00373183
722.475	0.26	722.475	0.228228	722.475	0.0037436
726.478	0.26	726.478	0.230272	726.478	0.00375551
730.481	0.26	730.481	0.23232	730.481	0.00376756
734.483	0.26	734.483	0.234448	734.483	0.00377976
738.486	0.26	738.486	0.236823	738.486	0.0037921
742.488	0.26	742.488	0.239553	742.488	0.00380459
746.491	0.26	746.491	0.242775	746.491	0.00381723
750.494	0.26	750.494	0.246883	750.494	0.00383003
754.496	0.26	754.496	0.26	754.496	0.00384298
758.499	0.26	758.499	0.26	758.499	0.00385609
762.502	0.26	762.502	0.26	762.502	0.00386936
766.504	0.26	766.504	0.26	766.504	0.00388279
770.507	0.26	770.507	0.26	770.507	0.00389638
774.51	0.26	774.51	0.26	774.51	0.00391014
778.512	0.26	778.512	0.26	778.512	0.00392407
782.515	0.26	782.515	0.26	782.515	0.00393818
786.517	0.26	786.517	0.26	786.517	0.00395245
790.52	0.26	790.52	0.26	790.52	0.00396691
794.523	0.26	794.523	0.26	794.523	0.00398155
798.525	0.26	798.525	0.26	798.525	0.00399637
802.528	0.26	802.528	0.26	802.528	0.00401137
806.531	0.26	806.531	0.26	806.531	0.00402657
810.533	0.26	810.533	0.26	810.533	0.00404195
814.536	0.26	814.536	0.26	814.536	0.00405753
818.539	0.26	818.539	0.26	818.539	0.00407331
822.541	0.26	822.541	0.26	822.541	0.00408929
826.544	0.26	826.544	0.26	826.544	0.00410548
830.546	0.26	830.546	0.26	830.546	0.00412187
834.549	0.26	834.549	0.26	834.549	0.00413848
838.552	0.26	838.552	0.26	838.552	0.0041553
842.554	0.26	842.554	0.26	842.554	0.00417233
846.557	0.26	846.557	0.26	846.557	0.00418959
850.56	0.26	850.56	0.26	850.56	0.00420708
854.562	0.26	854.562	0.26	854.562	0.0042248
858.565	0.26	858.565	0.26	858.565	0.00424275
862.567	0.26	862.567	0.26	862.567	0.00426093
866.57	0.26	866.57	0.26	866.57	0.00427936
870.573	0.26	870.573	0.26	870.573	0.00429804
874.575	0.26	874.575	0.26	874.575	0.00431696
878.578	0.26	878.578	0.26	878.578	0.00433615
882.581	0.26	882.581	0.26	882.581	0.00435559
886.583	0.26	886.583	0.26	886.583	0.00437529
890.586	0.26	890.586	0.26	890.586	0.00439526
894.589	0.26	894.589	0.26	894.589	0.00441551
898.591	0.26	898.591	0.26	898.591	0.00443604
902.594	0.26	902.594	0.26	902.594	0.00445685
906.596	0.26	906.596	0.26	906.596	0.00447795
910.599	0.26	910.599	0.26	910.599	0.00449935
914.602	0.26	914.602	0.26	914.602	0.00452104
918.604	0.26	918.604	0.26	918.604	0.00454304
922.607	0.26	922.607	0.26	922.607	0.00456536
926.61	0.26	926.61	0.26	926.61	0.00458799
930.612	0.26	930.612	0.26	930.612	0.00461094
934.615	0.26	934.615	0.26	934.615	0.00463423
938.618	0.26	938.618	0.26	938.618	0.00465785
942.62	0.26	942.62	0.26	942.62	0.00468182
946.623	0.26	946.623	0.26	946.623	0.00470614
950.625	0.26	950.625	0.26	950.625	0.00473081
954.628	0.26	954.628	0.26	954.628	0.00475585
958.631	0.26	958.631	0.26	958.631	0.00478126
962.633	0.26	962.633	0.26	962.633	0.00480705
966.636	0.26	966.636	0.26	966.636	0.00483323
970.639	0.26	970.639	0.26	970.639	0.00485981
974.641	0.26	974.641	0.26	974.641	0.00488679
978.644	0.26	978.644	0.26	978.644	0.00491418
982.646	0.26	982.646	0.26	982.646	0.004942
986.649	0.26	986.649	0.26	986.649	0.00497024
990.652	0.26	990.652	0.26	990.652	0.00499893
994.654	0.26	994.654	0.26	994.654	0.00502806
998.657	0.26	998.657	0.26	998.657	0.00505766
1002.66	0.26	1002.66	0.26	1002.66	0.00508772
1006.66	0.26	1006.66	0.26	1006.66	0.00511827
1010.66	0.26	1010.66	0.26	1010.66	0.0051493
1014.67	0.26	1014.67	0.26	1014.67	0.00518084
1018.67	0.26	1018.67	0.26	1018.67	0.0052129
1022.67	0.26	1022.67	0.26	1022.67	0.00524547
1026.68	0.26	1026.68	0.26	1026.68	0.00527859
1030.68	0.26	1030.68	0.26	1030.68	0.00531226
1034.68	0.26	1034.68	0.26	1034.68	0.00534649
1038.68	0.26	1038.68	0.26	1038.68	0.0053813
1042.69	0.26	1042.69	0.26	1042.69	0.00541669
1046.69	0.26	1046.69	0.26	1046.69	0.0054527
1050.69	0.26	1050.69	0.26	1050.69	0.00548932
1054.69	0.26	1054.69	0.26	1054.69	0.00552658
1058.7	0.26	1058.7	0.26	1058.7	0.00556449
1062.7	0.26	1062.7	0.26	1062.7	0.00560307
1066.7	0.26	1066.7	0.26	1066.7	0.00564233
1070.7	0.26	1070.7	0.26	1070.7	0.0056823
1074.71	0.26	1074.71	0.26	1074.71	0.00572298
1078.71	0.26	1078.71	0.26	1078.71	0.0057644
1082.71	0.26	1082.71	0.26	1082.71	0.00580658
1086.71	0.26	1086.71	0.26	1086.71	0.00584954
1090.72	0.26	1090.72	0.26	1090.72	0.0058933
1094.72	0.26	1094.72	0.26	1094.72	0.00593788
1098.72	0.26	1098.72	0.26	1098.72	0.0059833
1102.73	0.26	1102.73	0.26	1102.73	0.00602959
1106.73	0.26	1106.73	0.26	1106.73	0.00607676
1110.73	0.26	1110.73	0.26	1110.73	0.00612486
1114.73	0.26	1114.73	0.26	1114.73	0.00617389
1118.74	0.26	1118.74	0.26	1118.74	0.00622389
1122.74	0.26	1122.74	0.26	1122.74	0.00627488
1126.74	0.26	1126.74	0.26	1126.74	0.0063269
1130.74	0.26	1130.74	0.26	1130.74	0.00637997
1134.75	0.26	1134.75	0.26	1134.75	0.00643413
1138.75	0.26	1138.75	0.26	1138.75	0.00648941
1142.75	0.26	1142.75	0.26	1142.75	0.00654584
1146.75	0.26	1146.75	0.26	1146.75	0.00660345
1150.76	0.26	1150.76	0.26	1150.76	0.00666229
1154.76	0.26	1154.76	0.26	1154.76	0.00672239
1158.76	0.26	1158.76	0.26	1158.76	0.0067838
1162.76	0.26	1162.76	0.26	1162.76	0.00684654
1166.77	0.26	1166.77	0.26	1166.77	0.00691068
1170.77	0.26	1170.77	0.26	1170.77	0.00697624
1174.77	0.26	1174.77	0.26	1174.77	0.00704328
1178.78	0.26	1178.78	0.26	1178.78	0.00711186
1182.78	0.26	1182.78	0.26	1182.78	0.007182
1186.78	0.26	1186.78	0.26	1186.78	0.00725379
1190.78	0.26	1190.78	0.26	1190.78	0.00732726
1194.79	0.26	1194.79	0.26	1194.79	0.00740249
1198.79	0.26	1198.79	0.26	1198.79	0.00747952
1202.79	0.26	1202.79	0.26	1202.79	0.00755842
1206.79	0.26	1206.79	0.26	1206.79	0.00763927
1210.8	0.26	1210.8	0.26	1210.8	0.00772214
1214.8	0.26	1214.8	0.26	1214.8	0.00780709
1218.8	0.26	1218.8	0.26	1218.8	0.00789421
1222.8	0.26	1222.8	0.26	1222.8	0.00798357
1226.81	0.26	1226.81	0.26	1226.81	0.00807527
1230.81	0.26	1230.81	0.26	1230.81	0.0081694
1234.81	0.26	1234.81	0.26	1234.81	0.00826605
1238.82	0.26	1238.82	0.26	1238.82	0.00836532
1242.82	0.26	1242.82	0.26	1242.82	0.00846732
1246.82	0.26	1246.82	0.26	1246.82	0.00857216
1250.82	0.26	1250.82	0.26	1250.82	0.00867996
1254.83	0.26	1254.83	0.26	1254.83	0.00879084
1258.83	0.26	1258.83	0.26	1258.83	0.00890494
1262.83	0.26	1262.83	0.26	1262.83	0.0090224
1266.83	0.26	1266.83	0.26	1266.83	0.00914336
1270.84	0.26	1270.84	0.26	1270.84	0.00926797
1274.84	0.26	1274.84	0.26	1274.84	0.00939642
1278.84	0.26	1278.84	0.26	1278.84	0.00952887
1282.84	0.26	1282.84	0.26	1282.84	0.00966551
1286.85	0.26	1286.85	0.26	1286.85	0.00980654
1290.85	0.26	1290.85	0.26	1290.85	0.00995218
1294.85	0.26	1294.85	0.26	1294.85	0.0101026
1298.85	0.26	1298.85	0.26	1298.85	0.0102582
1302.86	0.26	1302.86	0.26	1302.86	0.010419
1306.86	0.26	1306.86	0.26	1306.86	0.0105855
1310.86	0.26	1310.86	0.26	1310.86	0.0107578
1314.87	0.26	1314.87	0.26	1314.87	0.0109364
1318.87	0.26	1318.87	0.26	1318.87	0.0111215
1322.87	0.26	1322.87	0.26	1322.87	0.0113136
1326.87	0.26	1326.87	0.26	1326.87	0.0115129
1330.88	0.26	1330.88	0.26	1330.88	0.01172
1334.88	0.26	1334.88	0.26	1334.88	0.0119353
1338.88	0.26	1338.88	0.26	1338.88	0.0121592
1342.88	0.26	1342.88	0.26	1342.88	0.0123924
1346.89	0.26	1346.89	0.26	1346.89	0.0126353
1350.89	0.26	1350.89	0.26	1350.89	0.0128886
1354.89	0.26	1354.89	0.26	1354.89	0.013153
1358.89	0.26	1358.89	0.26	1358.89	0.0134292
1362.9	0.26	1362.9	0.26	1362.9	0.0137181
1366.9	0.26	1366.9	0.26	1366.9	0.0140205
1370.9	0.26	1370.9	0.26	1370.9	0.0143373
1374.9	0.26	1374.9	0.26	1374.9	0.0146697
1378.91	0.26	1378.91	0.26	1378.91	0.0150188
1382.91	0.26	1382.91	0.26	1382.91	0.015386
1386.91	0.26	1386.91	0.26	1386.91	0.0157725
1390.92	0.26	1390.92	0.26	1390.92	0.0161801
1394.92	0.26	1394.92	0.26	1394.92	0.0166104
1398.92	0.26	1398.92	0.26	1398.92	0.0170655
1402.92	0.26	1402.92	0.26	1402.92	0.0175476
1406.93	0.26	1406.93	0.26	1406.93	0.0180592
1410.93	0.26	1410.93	0.26	1410.93	0.018603
1414.93	0.26	1414.93	0.26	1414.93	0.0191822
1418.93	0.26	1418.93	0.26	1418.93	0.0198005
1422.94	0.26	1422.94	0.26	1422.94	0.020462
1426.94	0.26	1426.94	0.26	1426.94	0.0211715
1430.94	0.26	1430.94	0.26	1430.94	0.0219345
1434.94	0.26	1434.94	0.26	1434.94	0.0227576
1438.95	0.26	1438.95	0.26	1438.95	0.0236481
1442.95	0.26	1442.95	0.26	1442.95	0.0246153
1446.95	0.26	1446.95	0.26	1446.95	0.0256699
1450.95	0.26	1450.95	0.26	1450.95	0.0268248
1454.96	0.26	1454.96	0.26	1454.96	0.0280962
1458.96	0.26	1458.96	0.26	1458.96	0.0295041
1462.96	0.26	1462.96	0.26	1462.96	0.031074
1466.97	0.26	1466.97	0.26	1466.97	0.0328394
1470.97	0.26	1470.97	0.26	1470.97	0.0348458
1474.97	0.26	1474.97	0.26	1474.97	0.0371585
1478.97	0.26	1478.97	0.26	1478.97	0.0399287
1482.98	0.26	1482.98	0.26	1482.98	0.0434361
1486.98	0.26	1486.98	0.26	1486.98	0.0478345
1490.98	0.26	1490.98	0.26	1490.98	0.0534148
1494.98	0.26	1494.98	0.26	1494.98	0.0600818
1498.99	0.26	1498.99	0.26	1498.99	0.0677376
1502.99	0.26	1502.99	0.26	1502.99	0.0762846
1506.99	0.26	1506.99	0.26	1506.99	0.0855037
1510.99	0.26	1510.99	0.26	1510.99	0.0950896
1515	0.26	1515	0.26	1515	0.104687
1519	0.26	1519	0.26	1519	0.114269
1523	0.26	1523	0.26	1523	0.123877
1527	0.26	1527	0.26	1527	0.133364
1531.01	0.26	1531.01	0.26	1531.01	0.141983
1535.01	0.26	1535.01	0.26	1535.01	0.149937
1539.01	0.26	1539.01	0.26	1539.01	0.157684
1543.02	0.26	1543.02	0.26	1543.02	0.16554
1547.02	0.26	1547.02	0.26	1547.02	0.173397
1551.02	0.26	1551.02	0.26	1551.02	0.179346
1555.02	0.26	1555.02	0.26	1555.02	0.184238
1559.03	0.26	1559.03	0.26	1559.03	0.188457
1563.03	0.26	1563.03	0.26	1563.03	0.192223
1567.03	0.26	1567.03	0.26	1567.03	0.195671
1571.03	0.26	1571.03	0.26	1571.03	0.198818
1575.04	0.26	1575.04	0.26	1575.04	0.201731
1579.04	0.26	1579.04	0.26	1579.04	0.204538
1583.04	0.26	1583.04	0.26	1583.04	0.20714
1587.04	0.26	1587.04	0.26	1587.04	0.209474
1591.05	0.26	1591.05	0.26	1591.05	0.211647
1595.05	0.26	1595.05	0.26	1595.05	0.213747
1599.05	0.26	1599.05	0.26	1599.05	0.215758
1603.05	0.26	1603.05	0.26	1603.05	0.217635
1607.06	0.26	1607.06	0.26	1607.06	0.219409
1611.06	0.26	1611.06	0.26	1611.06	0.221097
1615.06	0.26	1615.06	0.26	1615.06	0.222694
1619.07	0.26	1619.07	0.26	1619.07	0.224224
1623.07	0.26	1623.07	0.26	1623.07	0.225698
1627.07	0.26	1627.07	0.26	1627.07	0.227158
1631.07	0.26	1631.07	0.26	1631.07	0.228635
1635.08	0.26	1635.08	0.26	1635.08	0.230087
1639.08	0.26	1639.08	0.26	1639.08	0.231534
1643.08	0.26	1643.08	0.26	1643.08	0.233036
1647.08	0.26	1647.08	0.26	1647.08	0.234604
1651.09	0.26	1651.09	0.26	1651.09	0.236252
1655.09	0.26	1655.09	0.26	1655.09	0.238021
1659.09	0.26	1659.09	0.26	1659.09	0.239966
1663.09	0.26	1663.09	0.26	1663.09	0.242162
1667.1	0.26	1667.1	0.26	1667.1	0.244836
1671.1	0.26	1671.1	0.26	1671.1	0.248405
1675.1	0.26	1675.1	0.26	1675.1	0.26
1679.1	0.26	1679.1	0.26	1679.1	0.26
1683.11	0.26	1683.11	0.26	1683.11	0.26
1687.11	0.26	1687.11	0.26	1687.11	0.26
1691.11	0.26	1691.11	0.26	1691.11	0.26
1695.12	0.26	1695.12	0.26	1695.12	0.26
1699.12	0.26	1699.12	0.26	1699.12	0.26
1703.12	0.26	1703.12	0.26	1703.12	0.26
1707.12	0.26	1707.12	0.26	1707.12	0.26
1711.13	0.26	1711.13	0.26	1711.13	0.26
1715.13	0.26	1715.13	0.26	1715.13	0.26
1719.13	0.26	1719.13	0.26	1719.13	0.26
1723.13	0.26	1723.13	0.26	1723.13	0.26
1727.14	0.26	1727.14	0.26	1727.14	0.26
1731.14	0.26	1731.14	0.26	1731.14	0.26
1735.14	0.26	1735.14	0.26	1735.14	0.26
1739.14	0.26	1739.14	0.26	1739.14	0.26
1743.15	0.26	1743.15	0.26	1743.15	0.26
1747.15	0.26	1747.15	0.26	1747.15	0.26
1751.15	0.26	1751.15	0.26	1751.15	0.26
1755.15	0.26	1755.15	0.26	1755.15	0.26
1759.16	0.26	1759.16	0.26	1759.16	0.26
1763.16	0.26	1763.16	0.26	1763.16	0.26
1767.16	0.26	1767.16	0.26	1767.16	0.26
1771.17	0.26	1771.17	0.26	1771.17	0.26
1775.17	0.26	1775.17	0.26	1775.17	0.26
1779.17	0.26	1779.17	0.26	1779.17	0.26
1783.17	0.26	1783.17	0.26	1783.17	0.26
1787.18	0.26	1787.18	0.26	1787.18	0.26
1791.18	0.26	1791.18	0.26	1791.18	0.26
1795.18	0.26	1795.18	0.26	1795.18	0.26
1799.18	0.26	1799.18	0.26	1799.18	0.26
1803.19	0.26	1803.19	0.26	1803.19	0.26
1807.19	0.26	1807.19	0.26	1807.19	0.26
1811.19	0.26	1811.19	0.26	1811.19	0.26
1815.19	0.26	1815.19	0.26	1815.19	0.26
1819.2	0.26	1819.2	0.26	1819.2	0.26
1823.2	0.26	1823.2	0.26	1823.2	0.26
1827.2	0.26	1827.2	0.26	1827.2	0.26
1831.2	0.26	1831.2	0.26	1831.2	0.26
1835.21	0.26	1835.21	0.26	1835.21	0.26
1839.21	0.26	1839.21	0.26	1839.21	0.26
1843.21	0.26	1843.21	0.26	1843.21	0.26
1847.22	0.26	1847.22	0.26	1847.22	0.26
1851.22	0.26	1851.22	0.26	1851.22	0.26
1855.22	0.26	1855.22	0.26	1855.22	0.26
1859.22	0.26	1859.22	0.26	1859.22	0.26
1863.23	0.26	1863.23	0.26	1863.23	0.26
1867.23	0.26	1867.23	0.26	1867.23	0.26
1871.23	0.26	1871.23	0.26	1871.23	0.26
1875.23	0.26	1875.23	0.26	1875.23	0.26
1879.24	0.26	1879.24	0.26	1879.24	0.26
1883.24	0.26	1883.24	0.26	1883.24	0.26
1887.24	0.26	1887.24	0.26	1887.24	0.26
1891.24	0.26	1891.24	0.26	1891.24	0.26
1895.25	0.26	1895.25	0.26	1895.25	0.26
1899.25	0.26	1899.25	0.26	1899.25	0.26
1903.25	0.26	1903.25	0.26	1903.25	0.26
1907.25	0.26	1907.25	0.26	1907.25	0.26
1911.26	0.26	1911.26	0.26	1911.26	0.26
1915.26	0.26	1915.26	0.26	1915.26	0.26
1919.26	0.26	1919.26	0.26	1919.26	0.26
1923.27	0.26	1923.27	0.26	1923.27	0.26
1927.27	0.26	1927.27	0.26	1927.27	0.26
1931.27	0.26	1931.27	0.26	1931.27	0.26
1935.27	0.26	1935.27	0.26	1935.27	0.26
1939.28	0.26	1939.28	0.26	1939.28	0.26
1943.28	0.26	1943.28	0.26	1943.28	0.26
1947.28	0.26	1947.28	0.26	1947.28	0.26
1951.28	0.26	1951.28	0.26	1951.28	0.26
1955.29	0.26	1955.29	0.26	1955.29	0.26
1959.29	0.26	1959.29	0.26	1959.29	0.26
1963.29	0.26	1963.29	0.26	1963.29	0.26
1967.29	0.26	1967.29	0.26	1967.29	0.26
1971.3	0.26	1971.3	0.26	1971.3	0.26
1975.3	0.26	1975.3	0.26	1975.3	0.26
1979.3	0.26	1979.3	0.26	1979.3	0.26
1983.3	0.26	1983.3	0.26	1983.3	0.26
1987.31	0.26	1987.31	0.26	1987.31	0.26
1991.31	0.26	1991.31	0.26	1991.31	0.26
1995.31	0.26	1995.31	0.26	1995.31	0.26
1999.32	0.26	1999.32	0.26	1999.32	0.26
2003.32	0.26	2003.32	0.26	2003.32	0.26
2007.32	0.26	2007.32	0.26	2007.32	0.26
2011.32	0.26	2011.32	0.26	2011.32	0.26
2015.33	0.26	2015.33	0.26	2015.33	0.26
2019.33	0.26	2019.33	0.26	2019.33	0.26
2023.33	0.26	2023.33	0.26	2023.33	0.26
2027.33	0.26	2027.33	0.26	2027.33	0.26
2031.34	0.26	2031.34	0.26	2031.34	0.26
2035.34	0.26	2035.34	0.26	2035.34	0.26
2039.34	0.26	2039.34	0.26	2039.34	0.26
2043.34	0.26	2043.34	0.26	2043.34	0.26
2047.35	0.26	2047.35	0.26	2047.35	0.26
2051.35	0.26	2051.35	0.26	2051.35	0.26
2055.35	0.26	2055.35	0.26	2055.35	0.26
2059.35	0.26	2059.35	0.26	2059.35	0.26
2063.36	0.26	2063.36	0.26	2063.36	0.26
2067.36	0.26	2067.36	0.26	2067.36	0.26
2071.36	0.26	2071.36	0.26	2071.36	0.26
2075.37	0.26	2075.37	0.26	2075.37	0.26
2079.37	0.26	2079.37	0.26	2079.37	0.26
2083.37	0.26	2083.37	0.26	2083.37	0.26
2087.37	0.26	2087.37	0.26	2087.37	0.26
2091.38	0.26	2091.38	0.26	2091.38	0.26
2095.38	0.26	2095.38	0.26	2095.38	0.26
2099.38	0.26	2099.38	0.26	2099.38	0.26
2103.38	0.26	2103.38	0.26	2103.38	0.26
2107.39	0.26	2107.39	0.26	2107.39	0.26
2111.39	0.26	2111.39	0.26	2111.39	0.26
2115.39	0.26	2115.39	0.26	2115.39	0.26
2119.39	0.26	2119.39	0.26	2119.39	0.26
2123.4	0.26	2123.4	0.26	2123.4	0.26
2127.4	0.26	2127.4	0.26	2127.4	0.26
2131.4	0.26	2131.4	0.26	2131.4	0.26
2135.4	0.26	2135.4	0.26	2135.4	0.26
2139.41	0.26	2139.41	0.26	2139.41	0.26
2143.41	0.26	2143.41	0.26	2143.41	0.26
2147.41	0.26	2147.41	0.26	2147.41	0.26
2151.42	0.26	2151.42	0.26	2151.42	0.26
2155.42	0.26	2155.42	0.26	2155.42	0.26
2159.42	0.26	2159.42	0.26	2159.42	0.26
2163.42	0.26	2163.42	0.26	2163.42	0.26
2167.43	0.26	2167.43	0.26	2167.43	0.26
2171.43	0.26	2171.43	0.26	2171.43	0.26
2175.43	0.26	2175.43	0.26	2175.43	0.26
2179.43	0.26	2179.43	0.26	2179.43	0.26
2183.44	0.26	2183.44	0.26	2183.44	0.26
2187.44	0.26	2187.44	0.26	2187.44	0.26
2191.44	0.26	2191.44	0.26	2191.44	0.26
2195.44	0.26	2195.44	0.26	2195.44	0.26
2199.45	0.26	2199.45	0.26	2199.45	0.26
2203.45	0.26	2203.45	0.26	2203.45	0.26
2207.45	0.26	2207.45	0.26	2207.45	0.26
2211.45	0.26	2211.45	0.26	2211.45	0.26
2215.46	0.26	2215.46	0.26	2215.46	0.26
2219.46	0.26	2219.46	0.26	2219.46	0.26
2223.46	0.26	2223.46	0.26	2223.46	0.26
2227.47	0.26	2227.47	0.26	2227.47	0.26
2231.47	0.26	2231.47	0.26	2231.47	0.26
2235.47	0.26	2235.47	0.26	2235.47	0.26
2239.47	0.26	2239.47	0.26	2239.47	0.26
2243.48	0.26	2243.48	0.26	2243.48	0.26
2247.48	0.26	2247.48	0.26	2247.48	0.26
2251.48	0.26	2251.48	0.26	2251.48	0.26
2255.48	0.26	2255.48	0.26	2255.48	0.26
2259.49	0.26	2259.49	0.26	2259.49	0.26
2263.49	0.26	2263.49	0.26	2263.49	0.26
2267.49	0.26	2267.49	0.26	2267.49	0.26
2271.49	0.26	2271.49	0.26	2271.49	0.26
2275.5	0.26	2275.5	0.26	2275.5	0.26
2279.5	0.26	2279.5	0.26	2279.5	0.26
2283.5	0.26	2283.5	0.26	2283.5	0.26
2287.5	0.26	2287.5	0.26	2287.5	0.26
2291.51	0.26	2291.51	0.26	2291.51	0.26
2295.51	0.26	2295.51	0.26	2295.51	0.26
2299.51	0.26	2299.51	0.26	2299.51	0.26
2303.52	0.26	2303.52	0.26	2303.52	0.26
2307.52	0.26	2307.52	0.26	2307.52	0.26
2311.52	0.26	2311.52	0.26	2311.52	0.26
2315.52	0.26	2315.52	0.26	2315.52	0.26
2319.53	0.26	2319.53	0.26	2319.53	0.26
2323.53	0.26	2323.53	0.26	2323.53	0.26
2327.53	0.26	2327.53	0.26	2327.53	0.26
2331.53	0.26	2331.53	0.26	2331.53	0.26
2335.54	0.26	2335.54	0.26	2335.54	0.26
2339.54	0.26	2339.54	0.26	2339.54	0.26
2343.54	0.26	2343.54	0.26	2343.54	0.26
2347.54	0.26	2347.54	0.26	2347.54	0.26
2351.55	0.26	2351.55	0.26	2351.55	0.26
2355.55	0.26	2355.55	0.26	2355.55	0.26
2359.55	0.26	2359.55	0.26	2359.55	0.26
2363.55	0.26	2363.55	0.26	2363.55	0.26
2367.56	0.26	2367.56	0.26	2367.56	0.26
2371.56	0.26	2371.56	0.26	2371.56	0.26
2375.56	0.26	2375.56	0.26	2375.56	0.26
2379.57	0.26	2379.57	0.26	2379.57	0.26
2383.57	0.26	2383.57	0.26	2383.57	0.26
2387.57	0.26	2387.57	0.26	2387.57	0.26
2391.57	0.26	2391.57	0.26	2391.57	0.26
2395.58	0.26	2395.58	0.26	2395.58	0.26
2399.58	0.26	2399.58	0.26	2399.58	0.26
2403.58	0.26	2403.58	0.26	2403.58	0.26
2407.58	0.26	2407.58	0.26	2407.58	0.26
2411.59	0.26	2411.59	0.26	2411.59	0.26
2415.59	0.26	2415.59	0.26	2415.59	0.26
2419.59	0.26	2419.59	0.26	2419.59	0.26
2423.59	0.26	2423.59	0.26	2423.59	0.26
2427.6	0.26	2427.6	0.26	2427.6	0.26
2431.6	0.26	2431.6	0.26	2431.6	0.26
2435.6	0.26	2435.6	0.26	2435.6	0.26
2439.61	0.26	2439.61	0.26	2439.61	0.26
2443.61	0.26	2443.61	0.26	2443.61	0.26
2447.61	0.26	2447.61	0.26	2447.61	0.26
2451.61	0.26	2451.61	0.26	2451.61	0.26
2455.62	0.26	2455.62	0.26	2455.62	0.26
2459.62	0.26	2459.62	0.26	2459.62	0.26
2463.62	0.26	2463.62	0.26	2463.62	0.26
2467.62	0.26	2467.62	0.26	2467.62	0.26
2471.63	0.26	2471.63	0.26	2471.63	0.26
2475.63	0.26	2475.63	0.26	2475.63	0.26
2479.63	0.26	2479.63	0.26	2479.63	0.26
2483.63	0.26	2483.63	0.26	2483.63	0.26
2487.64	0.26	2487.64	0.26	2487.64	0.26
2491.64	0.26	2491.64	0.26	2491.64	0.26
2495.64	0.26	2495.64	0.26	2495.64	0.26
2499.64	0.26	2499.64	0.26	2499.64	0.26
2503.65	0.26	2503.65	0.26	2503.65	0.26
2507.65	0.26	2507.65	0.26	2507.65	0.26
2511.65	0.26	2511.65	0.26	2511.65	0.26
2515.66	0.26	2515.66	0.26	2515.66	0.26
2519.66	0.26	2519.66	0.26	2519.66	0.26
2523.66	0.26	2523.66	0.26	2523.66	0.26
2527.66	0.26	2527.66	0.26	2527.66	0.26
2531.67	0.26	2531.67	0.26	2531.67	0.26
2535.67	0.26	2535.67	0.26	2535.67	0.26
2539.67	0.26	2539.67	0.26	2539.67	0.26
2543.67	0.26	2543.67	0.26	2543.67	0.26
2547.68	0.26	2547.68	0.26	2547.68	0.26
2551.68	0.26	2551.68	0.26	2551.68	0.26
2555.68	0.26	2555.68	0.26	2555.68	0.26
2559.68	0.26	2559.68	0.26	2559.68	0.26
2563.69	0.26	2563.69	0.26	2563.69	0.26
2567.69	0.26	2567.69	0.26	2567.69	0.26
2571.69	0.26	2571.69	0.26	2571.69	0.26
2575.69	0.26	2575.69	0.26	2575.69	0.26
2579.7	0.26	2579.7	0.26	2579.7	0.26
2583.7	0.26	2583.7	0.26	2583.7	0.26
2587.7	0.26	2587.7	0.26	2587.7	0.26
2591.71	0.26	2591.71	0.26	2591.71	0.26
2595.71	0.26	2595.71	0.26	2595.71	0.26
2599.71	0.26	2599.71	0.26	2599.71	0.26
2603.71	0.26	2603.71	0.26	2603.71	0.26
2607.72	0.26	2607.72	0.26	2607.72	0.26
2611.72	0.26	2611.72	0.26	2611.72	0.26
2615.72	0.26	2615.72	0.26	2615.72	0.26
2619.72	0.26	2619.72	0.26	2619.72	0.26
2623.73	0.26	2623.73	0.26	2623.73	0.26
2627.73	0.26	2627.73	0.26	2627.73	0.26
2631.73	0.26	2631.73	0.26	2631.73	0.26
2635.73	0.26	2635.73	0.26	2635.73	0.26
2639.74	0.26	2639.74	0.26	2639.74	0.26
2643.74	0.26	2643.74	0.26	2643.74	0.26
2647.74	0.26	2647.74	0.26	2647.74	0.26
2651.74	0.26	2651.74	0.26	2651.74	0.26
2655.75	0.26	2655.75	0.26	2655.75	0.26
2659.75	0.26	2659.75	0.26	2659.75	0.26
2663.75	0.26	2663.75	0.26	2663.75	0.26
2667.76	0.26	2667.76	0.26	2667.76	0.26
2671.76	0.26	2671.76	0.26	2671.76	0.26
2675.76	0.26	2675.76	0.26	2675.76	0.26
2679.76	0.26	2679.76	0.26	2679.76	0.26
2683.77	0.26	2683.77	0.26	2683.77	0.26
2687.77	0.26	2687.77	0.26	2687.77	0.26
2691.77	0.26	2691.77	0.26	2691.77	0.26
2695.77	0.26	2695.77	0.26	2695.77	0.26
2699.78	0.26	2699.78	0.26	2699.78	0.26
2703.78	0.26	2703.78	0.26	2703.78	0.26
2707.78	0.26	2707.78	0.26	2707.78	0.26
2711.78	0.26	2711.78	0.26	2711.78	0.26
2715.79	0.26	2715.79	0.26	2715.79	0.26
2719.79	0.26	2719.79	0.26	2719.79	0.26
2723.79	0.26	2723.79	0.26	2723.79	0.26
2727.79	0.26	2727.79	0.26	2727.79	0.26
2731.8	0.26	2731.8	0.26	2731.8	0.26
2735.8	0.26	2735.8	0.26	2735.8	0.26
2739.8	0.26	2739.8	0.26	2739.8	0.26
2743.81	0.26	2743.81	0.26	2743.81	0.26
2747.81	0.26	2747.81	0.26	2747.81	0.26
2751.81	0.26	2751.81	0.26	2751.81	0.26
2755.81	0.26	2755.81	0.26	2755.81	0.26
2759.82	0.26	2759.82	0.26	2759.82	0.26
2763.82	0.26	2763.82	0.26	2763.82	0.26
2767.82	0.26	2767.82	0.26	2767.82	0.26
2771.82	0.26	2771.82	0.26	2771.82	0.26
2775.83	0.26	2775.83	0.26	2775.83	0.26
2779.83	0.26	2779.83	0.26	2779.83	0.26
2783.83	0.26	2783.83	0.26	2783.83	0.26
2787.83	0.26	2787.83	0.26	2787.83	0.26
2791.84	0.26	2791.84	0.26	2791.84	0.26
2795.84	0.26	2795.84	0.26	2795.84	0.26
2799.84	0.26	2799.84	0.26	2799.84	0.26
2803.84	0.26	2803.84	0.26	2803.84	0.26
2807.85	0.26	2807.85	0.26	2807.85	0.26
2811.85	0.26	2811.85	0.26	2811.85	0.26
2815.85	0.26	2815.85	0.26	2815.85	0.26
2819.86	0.26	2819.86	0.26	2819.86	0.26
2823.86	0.26	2823.86	0.26	2823.86	0.26
2827.86	0.26	2827.86	0.26	2827.86	0.26
2831.86	0.26	2831.86	0.26	2831.86	0.26
2835.87	0.26	2835.87	0.26	2835.87	0.26
2839.87	0.26	2839.87	0.26	2839.87	0.26
2843.87	0.26	2843.87	0.26	2843.87	0.26
2847.87	0.26	2847.87	0.26	2847.87	0.26
2851.88	0.26	2851.88	0.26	2851.88	0.26
2855.88	0.26	2855.88	0.26	2855.88	0.26
2859.88	0.26	2859.88	0.26	2859.88	0.26
2863.88	0.26	2863.88	0.26	2863.88	0.26
2867.89	0.26	2867.89	0.26	2867.89	0.26
2871.89	0.26	2871.89	0.26	2871.89	0.26
2875.89	0.26	2875.89	0.26	2875.89	0.26
2879.89	0.26	2879.89	0.26	2879.89	0.26
2883.9	0.26	2883.9	0.26	2883.9	0.26
2887.9	0.26	2887.9	0.26	2887.9	0.26
2891.9	0.26	2891.9	0.26	2891.9	0.26
2895.91	0.26	2895.91	0.26	2895.91	0.26
2899.91	0.26	2899.91	0.26	2899.91	0.26
2903.91	0.26	2903.91	0.26	2903.91	0.26
2907.91	0.26	2907.91	0.26	2907.91	0.26
2911.92	0.26	2911.92	0.26	2911.92	0.26
2915.92	0.26	2915.92	0.26	2915.92	0.26
2919.92	0.26	2919.92	0.26	2919.92	0.26
2923.92	0.26	2923.92	0.26	2923.92	0.26
2927.93	0.26	2927.93	0.26	2927.93	0.26
2931.93	0.26	2931.93	0.26	2931.93	0.26
2935.93	0.26	2935.93	0.26	2935.93	0.26
2939.93	0.26	2939.93	0.26	2939.93	0.26
2943.94	0.26	2943.94	0.26	2943.94	0.26
2947.94	0.26	2947.94	0.26	2947.94	0.26
2951.94	0.26	2951.94	0.26	2951.94	0.26
2955.94	0.26	2955.94	0.26	2955.94	0.26
2959.95	0.26	2959.95	0.26	2959.95	0.26
2963.95	0.26	2963.95	0.26	2963.95	0.26
2967.95	0.26	2967.95	0.26	2967.95	0.26
2971.96	0.26	2971.96	0.26	2971.96	0.26
2975.96	0.26	2975.96	0.26	2975.96	0.26
2979.96	0.26	2979.96	0.26	2979.96	0.26
2983.96	0.26	2983.96	0.26	2983.96	0.26
2987.97	0.26	2987.97	0.26	2987.97	0.26
2991.97	0.26	2991.97	0.26	2991.97	0.26
2995.97	0.26	2995.97	0.26	2995.97	0.26
2999.97	0.26	2999.97	0.26	2999.97	0.26
3003.98	0.26	3003.98	0.26	3003.98	0.26
3007.98	0.26	3007.98	0.26	3007.98	0.26
3011.98	0.26	3011.98	0.26	3011.98	0.26
3015.98	0.26	3015.98	0.26	3015.98	0.26
3019.99	0.26	3019.99	0.26	3019.99	0.26
3023.99	0.26	3023.99	0.26	3023.99	0.26
3027.99	0.26	3027.99	0.26	3027.99	0.26
3031.99	0.26	3031.99	0.26	3031.99	0.26
3036	0.26	3036	0.26	3036	0.26
3040	0.26	3040	0.26	3040	0.26

## Sheet: SI Fig. 7d
10 h : Distance from colony bottom (um)	10 h : [O2]/Ko	20 h : Distance from colony bottom (um)	20 h : [O2]/Ko	40 h : Distance from colony bottom (um)	40 h : [O2]/Ko
7.50521	0.01	2.44775	0.01	1.61508	0.01
15.0104	0.01	4.89551	0.01	3.23016	0.01
22.5156	0.01	7.34326	0.01	4.84524	0.01
30.0208	0.01	9.79101	0.01	6.46031	0.01
37.5261	0.01	12.2388	0.01	8.07539	0.01
45.0313	0.01	14.6865	0.01	9.69047	0.01
52.5365	0.01	17.1343	0.01	11.3055	0.01
60.0417	0.01	19.582	0.01	12.9206	0.01
67.5469	0.0922602	22.0298	0.01	14.5357	0.01
75.0521	26.1511	24.4775	0.01	16.1508	0.01
82.5573	318.108	26.9253	0.01	17.7659	0.01
90.0625	789.259	29.373	0.01	19.3809	0.01
97.5677	1386.04	31.8208	0.01	20.996	0.01
		34.2685	0.01	22.6111	0.01
		36.7163	0.01	24.2262	0.01
		39.1641	0.01	25.8413	0.01
		41.6118	0.01	27.4563	0.01
		44.0596	0.01	29.0714	0.01
		46.5073	0.01	30.6865	0.01
		48.9551	0.01	32.3016	0.01
		51.4028	0.01	33.9166	0.01
		53.8506	0.01	35.5317	0.01
		56.2983	0.01	37.1468	0.01
		58.7461	0.01	38.7619	0.01
		61.1938	0.0198835	40.377	0.01
		63.6416	0.459425	41.992	0.01
		66.0893	8.12214	43.6071	0.01
		68.5371	42.2513	45.2222	0.01
		70.9849	105.198	46.8373	0.01
		73.4326	193.949	48.4524	0.01
		75.8804	306.68	50.0674	0.01
		78.3281	441.414	51.6825	0.0176379
		80.7759	594.316	53.2976	0.216658
		83.2236	763.447	54.9127	2.1981
		85.6714	948.384	56.5277	12.1206
		88.1191	1147.94	58.1428	33.525
		90.5669	1360.74	59.7579	66.0948
		93.0146	1586.25	61.373	108.872
		95.4624	1824.06	62.9881	161.077
		97.9101	2073.87	64.6031	221.646
				66.2182	289.545
				67.8333	364.185
				69.4484	444.736
				71.0634	530.35
				72.6785	620.642
				74.2936	715.012
				75.9087	812.79
				77.5238	913.664
				79.1388	1017.19
				80.7539	1122.84
				82.369	1230.33
				83.9841	1339.49
				85.5992	1450.19
				87.2142	1562.14
				88.8293	1675.03
				90.4444	1788.67
				92.0595	1902.94
				93.6745	2017.77
				95.2896	2133.13
				96.9047	2249.02
				98.5198	2365.49

## Sheet: SI Fig. 7e
10 mM glucose : Time (h)	10 mM glucose : % of initial glucose amount left in agar	20 mM glucose : Time (h)	20 mM glucose : % of initial glucose amount left in agar
1	100	1	100
4.0001	99.9965	4.0001	99.9982
7.0001	99.9523	7.0001	99.9758
10.0001	98.9231	10.0001	99.3792
13.0001	95.9597	13.0001	96.5764
16.0002	92.5663	16.0002	93.2649
19.0002	88.9783	19.0002	89.6864
22.0002	85.2806	22.0002	85.984
25.0003	81.5233	25.0003	82.1976
28.0003	77.7478	28.0003	78.3736
31.0003	73.9699	31.0003	74.5473
34.0003	70.1675	34.0003	70.7082
37.0004	66.4086	37.0004	66.8853
40.0004	62.7039	40.0004	63.1057
43.0004	59.0887	43.0004	59.3985
46.0005	55.5447	46.0005	55.7585
49.0005	52.089	49.0005	52.2263

## Sheet: SI Fig. 7f
Time (h)	[Glu]/Kg	[O2]/Ko
1	499.592	2600
2	499.226	2600
3	498.672	2581.98
4.0001	497.508	2553.68
5.0001	495.904	2555.55
6.0001	492.233	2546.11
7.0001	483.184	2525.68
8.0001	460.834	2492.09
9.0001	388.526	2414.14
10.0001	270.159	2442.87
11.0001	218.103	2389.73
12.0001	188.465	2370.35
13.0001	155.276	2285.63
14.0001	135.235	2237.08
15.0002	127.153	2272.84
16.0002	124.472	2286.16
17.0002	117.397	2270.57
18.0002	111.597	2272.04
19.0002	95.421	2161.08
20.0002	93.5389	2224.97
21.0002	90.9179	2221.77
22.0002	87.6825	2230.5
23.0002	78.0888	2124.61
24.0002	84.3698	2269.16
25.0003	81.9556	2255.32
26.0003	82.1351	2267.82
27.0003	76.045	2222.69
28.0003	80.3905	2300.81
29.0003	77.9522	2275.17
30.0003	77.9923	2307.46
31.0003	75.9743	2305.13
32.0003	67.4288	2212.66
33.0003	62.4423	2180.2
34.0003	58.6664	2143.53
35.0004	56.3347	2142.55
36.0004	53.8561	2128.53
37.0004	58.0569	2236.06
38.0004	55.7061	2218.27
39.0004	53.1297	2206.08
40.0004	50.751	2195.38
41.0004	49.0231	2186.44
42.0004	49.3663	2202.12
43.0004	47.1583	2185.42
44.0005	49.9735	2251.77
45.0005	45.6681	2196.65
46.0005	40.406	2132.7
47.0005	40.1339	2153.33
48.0005	36.5769	2083.72
49.0005	36.0372	2126.66
50.0005	36.2909	2163.5
51.0005	41.313	2269.67
