# Supplementary material for: Spatiotemporal development of expanding bacterial colonies driven by emergent mechanical constraints and nutrient gradients
Source: Nat Commun. 2025 May 26;16:4878. doi: 10.1038/s41467-025-60004-z (PMC12106844; doi:10.1038/s41467-025-60004-z)
Supplement: Supplementary file 17 — Source Data [file 41467_2025_60004_MOESM17_ESM.zip › SourceData/Supplementary Figures/Fig_S8.xlsx]

## Sheet: SI Fig. 8a
Aerobic, Time (h)	Aerobic, Relative OD600	Anaerobic Nitrate+, Time (h)	Anaerobic Nitrate+, Relative OD600	Anaerobic Nitrate-, Time (h)	Anaerobic Nitrate-, Relative OD600
0	1	0	1	0	1
1.33333	3.65	0.433333	1.33333	0.65	1.58333
2.16667	7.9	1.08333	2.24242	1.06667	2.15
2.58333	11.55	1.48333	3.04545	1.73333	3.31667
2.91667	15.9	1.73333	3.63636	2.11667	4.41667
		2.06667	4.45455	2.38333	5.23333
		2.28333	5.06061

## Sheet: SI Fig. 8b
Aerobic, Glucose concentration (mM)	Aerobic, Biomass yield (OD600)	Anaerobic Nitrate+, Glucose concentration (mM)	Anaerobic Nitrate+, Biomass yield (OD600)	Anaerobic Nitrate-, Glucose concentration (mM)	Anaerobic Nitrate-, Biomass yield (OD600)
0.5	0.099	1	0.123	1	0.073
1	0.188	2	0.242	2	0.138
2	0.373	5	0.592	5	0.351

## Sheet: SI Fig. 8c
20h : x coordinate (um)	20h : z coordinate (um)	28h : x coordinate (um)	28h : z coordinate (um)	42h : x coordinate (um)	42h : z coordinate (um)	17h : x coordinate (um)	17h : z coordinate (um)	25h : x coordinate (um)	25h : z coordinate (um)	39h : x coordinate (um)	39h : z coordinate (um)
816.079	4.283	1151.6	4.283	1650.04	4.283	591.883	4.283	924.973	4.283	1403.97	4.283
802.429	8.566	1142.91	8.566	1639.46	8.566	580.106	8.566	917.676	8.566	1397.77	8.566
787.575	12.849	1130.08	12.849	1625.68	12.849	565.953	12.849	907.856	12.849	1388.09	12.849
770.559	17.132	1117.25	17.132	1610.33	17.132	550.406	17.132	889.592	17.132	1373.95	17.132
750.016	21.415	1100.71	21.415	1592.84	21.415	525.87	21.415	867.802	21.415	1357.85	21.415
725.584	25.698	1080.74	25.698	1571.62	25.698	502.937	25.698	844.824	25.698	1340.12	25.698
698.723	29.981	1051.77	29.981	1534.37	29.981	470.046	29.981	816.798	29.981	1310.53	29.981
664.957	34.264	1020.67	34.264	1488.58	34.264	440.699	34.264	783.967	34.264	1276.88	34.264
624.726	38.547	975.539	38.547	1440.62	38.547	400.19	38.547	745.212	38.547	1233.03	38.547
580.624	42.83	924.679	42.83	1386.95	42.83	361.071	42.83	702.379	42.83	1192.05	42.83
535.391	47.113	869.532	47.113	1321.29	47.113	313.124	47.113	650.608	47.113	1143.46	47.113
479.275	51.396	800.496	51.396	1233.04	51.396	270.702	51.396	593.053	51.396	1094.19	51.396
428.073	55.679	720.127	55.679	1162.59	55.679	232.717	55.679	539.848	55.679	1023.29	55.679
365.912	59.962	635.469	59.962	1076.29	59.962	192.667	59.962	483.843	59.962	971.689	59.962
308.448	64.245	569.448	64.245	973.295	64.245	155.41	64.245	421.308	64.245	902.078	64.245
256.743	68.528	505.4	68.528	884.817	68.528	113.93	68.528	353.187	68.528	832.521	68.528
208.822	72.811	412.046	72.811	790.31	72.811	60.257	72.811	304.511	72.811	759.043	72.811
158.6	77.094	343.832	77.094	651.356	77.094	-591.883	4.283	252.276	77.094	678.822	77.094
96.9375	81.377	285.483	81.377	573.055	81.377	-580.106	8.566	208.5	81.377	575.043	81.377
-816.079	4.283	223.399	85.66	504.816	85.66	-565.953	12.849	167.105	85.66	485.613	85.66
-802.429	8.566	168.484	89.943	399.479	89.943	-550.406	17.132	124.369	89.943	396.384	89.943
-787.575	12.849	105.553	94.226	313.97	94.226	-525.87	21.415	51.9407	94.226	310.13	94.226
-770.559	17.132	-1151.6	4.283	257.058	98.509	-502.937	25.698	-924.973	4.283	244.561	98.509
-750.016	21.415	-1142.91	8.566	202.669	102.792	-470.046	29.981	-917.676	8.566	192.144	102.792
-725.584	25.698	-1130.08	12.849	153.246	107.075	-440.699	34.264	-907.856	12.849	142.705	107.075
-698.723	29.981	-1117.25	17.132	103.032	111.358	-400.19	38.547	-889.592	17.132	96.4216	111.358
-664.957	34.264	-1100.71	21.415	-1650.04	4.283	-361.071	42.83	-867.802	21.415	23.3522	115.641
-624.726	38.547	-1080.74	25.698	-1639.46	8.566	-313.124	47.113	-844.824	25.698	-1403.97	4.283
-580.624	42.83	-1051.77	29.981	-1625.68	12.849	-270.702	51.396	-816.798	29.981	-1397.77	8.566
-535.391	47.113	-1020.67	34.264	-1610.33	17.132	-232.717	55.679	-783.967	34.264	-1388.09	12.849
-479.275	51.396	-975.539	38.547	-1592.84	21.415	-192.667	59.962	-745.212	38.547	-1373.95	17.132
-428.073	55.679	-924.679	42.83	-1571.62	25.698	-155.41	64.245	-702.379	42.83	-1357.85	21.415
-365.912	59.962	-869.532	47.113	-1534.37	29.981	-113.93	68.528	-650.608	47.113	-1340.12	25.698
-308.448	64.245	-800.496	51.396	-1488.58	34.264	-60.257	72.811	-593.053	51.396	-1310.53	29.981
-256.743	68.528	-720.127	55.679	-1440.62	38.547			-539.848	55.679	-1276.88	34.264
-208.822	72.811	-635.469	59.962	-1386.95	42.83			-483.843	59.962	-1233.03	38.547
-158.6	77.094	-569.448	64.245	-1321.29	47.113			-421.308	64.245	-1192.05	42.83
-96.9375	81.377	-505.4	68.528	-1233.04	51.396			-353.187	68.528	-1143.46	47.113
		-412.046	72.811	-1162.59	55.679			-304.511	72.811	-1094.19	51.396
		-343.832	77.094	-1076.29	59.962			-252.276	77.094	-1023.29	55.679
		-285.483	81.377	-973.295	64.245			-208.5	81.377	-971.689	59.962
		-223.399	85.66	-884.817	68.528			-167.105	85.66	-902.078	64.245
		-168.484	89.943	-790.31	72.811			-124.369	89.943	-832.521	68.528
		-105.553	94.226	-651.356	77.094			-51.9407	94.226	-759.043	72.811
				-573.055	81.377					-678.822	77.094
				-504.816	85.66					-575.043	81.377
				-399.479	89.943					-485.613	85.66
				-313.97	94.226					-396.384	89.943
				-257.058	98.509					-310.13	94.226
				-202.669	102.792					-244.561	98.509
				-153.246	107.075					-192.144	102.792
				-103.032	111.358					-142.705	107.075
										-96.4216	111.358
										-23.3522	115.641

## Sheet: SI Fig. 8d
20h : x coordinate (um)	20h : z coordinate (um)	28h : x coordinate (um)	28h : z coordinate (um)	42h : x coordinate (um)	42h : z coordinate (um)	17h : x coordinate (um)	17h : z coordinate (um)	25h : x coordinate (um)	25h : z coordinate (um)	39h : x coordinate (um)	39h : z coordinate (um)
766.011	4.283	1092.32	4.283	1519.97	4.283	626.479	4.283	953.394	4.283	1431.95	4.283
758.196	8.566	1083.7	8.566	1511.34	8.566	618.345	8.566	944.544	8.566	1421.15	8.566
746.968	12.849	1073.35	12.849	1499.92	12.849	605.956	12.849	933.123	12.849	1407.85	12.849
735.689	17.132	1060.88	17.132	1486.23	17.132	594.448	17.132	920.018	17.132	1393.73	17.132
720.134	21.415	1046.33	21.415	1471.65	21.415	579.267	21.415	907.076	21.415	1374.78	21.415
703.406	25.698	1032.61	25.698	1456.34	25.698	564.913	25.698	890.446	25.698	1355.28	25.698
688.173	29.981	1014.35	29.981	1440.65	29.981	546.845	29.981	871.894	29.981	1334.15	29.981
668.335	34.264	995.33	34.264	1416.41	34.264	527.638	34.264	851.847	34.264	1308.8	34.264
648.014	38.547	973.325	38.547	1397.78	38.547	511.136	38.547	832.245	38.547	1281.82	38.547
625.965	42.83	949.905	42.83	1371.97	42.83	491.778	42.83	807.234	42.83	1251.56	42.83
603.528	47.113	921.628	47.113	1339.88	47.113	473.134	47.113	783.693	47.113	1223.87	47.113
575.686	51.396	895.12	51.396	1308.84	51.396	451.059	51.396	760.104	51.396	1185.78	51.396
549.097	55.679	862.773	55.679	1272.89	55.679	430.35	55.679	733.165	55.679	1149.17	55.679
522.593	59.962	832.881	59.962	1230.01	59.962	404.096	59.962	702.163	59.962	1105.24	59.962
491.788	64.245	798.831	64.245	1190.12	64.245	360.569	64.245	669.288	64.245	1065.32	64.245
460.832	68.528	763.04	68.528	1144.09	68.528	334.946	68.528	640.143	68.528	1017.45	68.528
433.839	72.811	721.459	72.811	1100.41	72.811	309.531	72.811	604.942	72.811	974.38	72.811
404.256	77.094	682.476	77.094	1042.81	77.094	280.987	77.094	573.032	77.094	937.132	77.094
370.924	81.377	638.718	81.377	994.361	81.377	252.841	81.377	529.4	81.377	892.157	81.377
329.921	85.66	591.113	85.66	943.014	85.66	225.106	85.66	492.186	85.66	843.823	85.66
298.838	89.943	550.802	89.943	882.305	89.943	189.898	89.943	451.992	89.943	798.808	89.943
264.753	94.226	507.43	94.226	824.008	94.226	152.614	94.226	414.147	94.226	714.942	94.226
227.201	98.509	465.382	98.509	775.727	98.509	107.796	98.509	379.833	98.509	668.485	98.509
186.623	102.792	420.009	102.792	727.823	102.792	24.4648	102.792	325.424	102.792	622.003	102.792
146.616	107.075	379.377	107.075	671.769	107.075	-626.479	4.283	290.219	107.075	578.38	107.075
88.3876	111.358	346.244	111.358	623.442	111.358	-618.345	8.566	257.207	111.358	527.976	111.358
-766.011	4.283	308.613	115.641	577.035	115.641	-605.956	12.849	222.344	115.641	477.197	115.641
-758.196	8.566	279.813	119.924	530.597	119.924	-594.448	17.132	182.172	119.924	431.369	119.924
-746.968	12.849	243.139	124.207	483.286	124.207	-579.267	21.415	140.806	124.207	391.866	124.207
-735.689	17.132	206.831	128.49	441.047	128.49	-564.913	25.698	73.4698	128.49	351.656	128.49
-720.134	21.415	162.753	132.773	406.407	132.773	-546.845	29.981	-953.394	4.283	317.205	132.773
-703.406	25.698	112.838	137.056	366.578	137.056	-527.638	34.264	-944.544	8.566	282.925	137.056
-688.173	29.981	-1092.32	4.283	330.321	141.339	-511.136	38.547	-933.123	12.849	247.041	141.339
-668.335	34.264	-1083.7	8.566	297.022	145.622	-491.778	42.83	-920.018	17.132	200.345	145.622
-648.014	38.547	-1073.35	12.849	258.012	149.905	-473.134	47.113	-907.076	21.415	154.323	149.905
-625.965	42.83	-1060.88	17.132	212.81	154.188	-451.059	51.396	-890.446	25.698	101.927	154.188
-603.528	47.113	-1046.33	21.415	166.168	158.471	-430.35	55.679	-871.894	29.981	45.1109	158.471
-575.686	51.396	-1032.61	25.698	106.327	162.754	-404.096	59.962	-851.847	34.264	-1431.95	4.283
-549.097	55.679	-1014.35	29.981	-1519.97	4.283	-360.569	64.245	-832.245	38.547	-1421.15	8.566
-522.593	59.962	-995.33	34.264	-1511.34	8.566	-334.946	68.528	-807.234	42.83	-1407.85	12.849
-491.788	64.245	-973.325	38.547	-1499.92	12.849	-309.531	72.811	-783.693	47.113	-1393.73	17.132
-460.832	68.528	-949.905	42.83	-1486.23	17.132	-280.987	77.094	-760.104	51.396	-1374.78	21.415
-433.839	72.811	-921.628	47.113	-1471.65	21.415	-252.841	81.377	-733.165	55.679	-1355.28	25.698
-404.256	77.094	-895.12	51.396	-1456.34	25.698	-225.106	85.66	-702.163	59.962	-1334.15	29.981
-370.924	81.377	-862.773	55.679	-1440.65	29.981	-189.898	89.943	-669.288	64.245	-1308.8	34.264
-329.921	85.66	-832.881	59.962	-1416.41	34.264	-152.614	94.226	-640.143	68.528	-1281.82	38.547
-298.838	89.943	-798.831	64.245	-1397.78	38.547	-107.796	98.509	-604.942	72.811	-1251.56	42.83
-264.753	94.226	-763.04	68.528	-1371.97	42.83	-24.4648	102.792	-573.032	77.094	-1223.87	47.113
-227.201	98.509	-721.459	72.811	-1339.88	47.113			-529.4	81.377	-1185.78	51.396
-186.623	102.792	-682.476	77.094	-1308.84	51.396			-492.186	85.66	-1149.17	55.679
-146.616	107.075	-638.718	81.377	-1272.89	55.679			-451.992	89.943	-1105.24	59.962
-88.3876	111.358	-591.113	85.66	-1230.01	59.962			-414.147	94.226	-1065.32	64.245
		-550.802	89.943	-1190.12	64.245			-379.833	98.509	-1017.45	68.528
		-507.43	94.226	-1144.09	68.528			-325.424	102.792	-974.38	72.811
		-465.382	98.509	-1100.41	72.811			-290.219	107.075	-937.132	77.094
		-420.009	102.792	-1042.81	77.094			-257.207	111.358	-892.157	81.377
		-379.377	107.075	-994.361	81.377			-222.344	115.641	-843.823	85.66
		-346.244	111.358	-943.014	85.66			-182.172	119.924	-798.808	89.943
		-308.613	115.641	-882.305	89.943			-140.806	124.207	-714.942	94.226
		-279.813	119.924	-824.008	94.226			-73.4698	128.49	-668.485	98.509
		-243.139	124.207	-775.727	98.509					-622.003	102.792
		-206.831	128.49	-727.823	102.792					-578.38	107.075
		-162.753	132.773	-671.769	107.075					-527.976	111.358
		-112.838	137.056	-623.442	111.358					-477.197	115.641
				-577.035	115.641					-431.369	119.924
				-530.597	119.924					-391.866	124.207
				-483.286	124.207					-351.656	128.49
				-441.047	128.49					-317.205	132.773
				-406.407	132.773					-282.925	137.056
				-366.578	137.056					-247.041	141.339
				-330.321	141.339					-200.345	145.622
				-297.022	145.622					-154.323	149.905
				-258.012	149.905					-101.927	154.188
				-212.81	154.188					-45.1109	158.471
				-166.168	158.471
				-106.327	162.754

## Sheet: SI Fig. 8e
With nitrate : Time (h)	With nitrate : Radius (um)	With nitrate : Replicate ID	Without nitrate : Time (h)	Without nitrate : Radius (um)	Without nitrate : Replicate ID
20.9115	769.701	1	20.835	822.806	1
28.9713	1093.51	1	28.8044	1153.78	1
42.8065	1524.74	1	42.6772	1658.19	1
17.6286	632.931	2	17.5642	602.351	2
25.4601	956.241	2	25.2714	930.913	2
39.4291	1439.01	2	39.2191	1408.37	2
15.1332	556.609	3	14.9483	485.414	3
22.8514	899.194	3	22.6829	823.62	3
14.866	519.482	4	14.804	512.79	4
22.617	888.917	4	22.5476	913.022	4
36.8676	1322.3	4	36.7252	1434.43	4

## Sheet: SI Fig. 8f
With nitrate : Time (h)	With nitrate : Height (um)	With nitrate : Replicate ID	Without nitrate : Time (h)	Without nitrate : Height (um)	Without nitrate : Replicate ID
20.9115	111.358	1	20.835	81.377	1
28.9713	137.056	1	28.8044	94.226	1
42.8065	162.754	1	42.6772	111.358	1
17.6286	102.792	2	17.5642	72.811	2
25.4601	128.49	2	25.2714	94.226	2
39.4291	158.471	2	39.2191	115.641	2
15.1332	85.66	3	14.9483	68.528	3
22.8514	115.641	3	22.6829	85.66	3
14.866	77.094	4	14.804	64.245	4
22.617	107.075	4	22.5476	85.66	4
36.8676	149.905	4	36.7252	98.509	4

## Sheet: SI Fig. 8g
With nitrate : Time (h)	With nitrate : Volume (um^3)	With nitrate : Replicate ID	Without nitrate : Time (h)	Without nitrate : Volume (um^3)	Without nitrate : Replicate ID
20.9115	9.43711e+07	1	20.835	7.63534e+07	1
28.9713	2.29532e+08	1	28.8044	1.81876e+08	1
42.8065	5.05797e+08	1	42.6772	4.17419e+08	1
17.6286	5.67137e+07	2	17.5642	3.35988e+07	2
25.4601	1.64562e+08	2	25.2714	1.08983e+08	2
39.4291	4.15973e+08	2	39.2191	3.18515e+08	2
15.1332	3.83515e+07	3	14.9483	2.03418e+07	3
22.8514	1.40883e+08	3	22.6829	8.17919e+07	3
14.866	2.84569e+07	4	14.804	2.21786e+07	4
22.617	1.22783e+08	4	22.5476	1.01431e+08	4
36.8676	3.46092e+08	4	36.7252	2.77744e+08	4

## Sheet: SI Fig. 8h
With nitrate, at 14h : x coordinate (um)	With nitrate, at 14h : z coordinate (um)	Without nitrate, at 14h : x coordinate (um)	Without nitrate, at 14h : z coordinate (um)
510.259	4.283	506.343	4.283
498.237	8.566	494.833	8.566
484.289	12.849	479.092	12.849
469.692	17.132	457.88	17.132
453.315	21.415	434.663	21.415
436.164	25.698	413.195	25.698
415.645	29.981	384.222	29.981
394.003	34.264	348.832	34.264
374.25	38.547	312.194	38.547
352.788	42.83	280.5	42.83
326.791	47.113	245.951	47.113
301.169	51.396	212.864	51.396
277.073	55.679	176.305	55.679
246.711	59.962	137.09	59.962
204.947	64.245	65.5039	64.245
166.444	68.528	-506.343	4.283
124.659	72.811	-494.833	8.566
62.8742	77.094	-479.092	12.849
-510.259	4.283	-457.88	17.132
-498.237	8.566	-434.663	21.415
-484.289	12.849	-413.195	25.698
-469.692	17.132	-384.222	29.981
-453.315	21.415	-348.832	34.264
-436.164	25.698	-312.194	38.547
-415.645	29.981	-280.5	42.83
-394.003	34.264	-245.951	47.113
-374.25	38.547	-212.864	51.396
-352.788	42.83	-176.305	55.679
-326.791	47.113	-137.09	59.962
-301.169	51.396	-65.5039	64.245
-277.073	55.679
-246.711	59.962
-204.947	64.245
-166.444	68.528
-124.659	72.811
-62.8742	77.094

## Sheet: SI Fig. 8i
With nitrate, at 28h : x coordinate (um)	With nitrate, at 28h : z coordinate (um)	Without nitrate, at 28h : x coordinate (um)	Without nitrate, at 28h : z coordinate (um)
1092.32	4.283	1151.6	4.283
1083.7	8.566	1142.91	8.566
1073.35	12.849	1130.08	12.849
1060.88	17.132	1117.25	17.132
1046.33	21.415	1100.71	21.415
1032.61	25.698	1080.74	25.698
1014.35	29.981	1051.77	29.981
995.33	34.264	1020.67	34.264
973.325	38.547	975.539	38.547
949.905	42.83	924.679	42.83
921.628	47.113	869.532	47.113
895.12	51.396	800.496	51.396
862.773	55.679	720.127	55.679
832.881	59.962	635.469	59.962
798.831	64.245	569.448	64.245
763.04	68.528	505.4	68.528
721.459	72.811	412.046	72.811
682.476	77.094	343.832	77.094
638.718	81.377	285.483	81.377
591.113	85.66	223.399	85.66
550.802	89.943	168.484	89.943
507.43	94.226	105.553	94.226
465.382	98.509	-1151.6	4.283
420.009	102.792	-1142.91	8.566
379.377	107.075	-1130.08	12.849
346.244	111.358	-1117.25	17.132
308.613	115.641	-1100.71	21.415
279.813	119.924	-1080.74	25.698
243.139	124.207	-1051.77	29.981
206.831	128.49	-1020.67	34.264
162.753	132.773	-975.539	38.547
112.838	137.056	-924.679	42.83
-1092.32	4.283	-869.532	47.113
-1083.7	8.566	-800.496	51.396
-1073.35	12.849	-720.127	55.679
-1060.88	17.132	-635.469	59.962
-1046.33	21.415	-569.448	64.245
-1032.61	25.698	-505.4	68.528
-1014.35	29.981	-412.046	72.811
-995.33	34.264	-343.832	77.094
-973.325	38.547	-285.483	81.377
-949.905	42.83	-223.399	85.66
-921.628	47.113	-168.484	89.943
-895.12	51.396	-105.553	94.226
-862.773	55.679
-832.881	59.962
-798.831	64.245
-763.04	68.528
-721.459	72.811
-682.476	77.094
-638.718	81.377
-591.113	85.66
-550.802	89.943
-507.43	94.226
-465.382	98.509
-420.009	102.792
-379.377	107.075
-346.244	111.358
-308.613	115.641
-279.813	119.924
-243.139	124.207
-206.831	128.49
-162.753	132.773
-112.838	137.056

## Sheet: SI Fig. 8j
With nitrate, at 42h : x coordinate (um)	With nitrate, at 42h : z coordinate (um)	Without nitrate, at 42h : x coordinate (um)	Without nitrate, at 42h : z coordinate (um)
1519.97	4.283	1650.04	4.283
1511.34	8.566	1639.46	8.566
1499.92	12.849	1625.68	12.849
1486.23	17.132	1610.33	17.132
1471.65	21.415	1592.84	21.415
1456.34	25.698	1571.62	25.698
1440.65	29.981	1534.37	29.981
1416.41	34.264	1488.58	34.264
1397.78	38.547	1440.62	38.547
1371.97	42.83	1386.95	42.83
1339.88	47.113	1321.29	47.113
1308.84	51.396	1233.04	51.396
1272.89	55.679	1162.59	55.679
1230.01	59.962	1076.29	59.962
1190.12	64.245	973.295	64.245
1144.09	68.528	884.817	68.528
1100.41	72.811	790.31	72.811
1042.81	77.094	651.356	77.094
994.361	81.377	573.055	81.377
943.014	85.66	504.816	85.66
882.305	89.943	399.479	89.943
824.008	94.226	313.97	94.226
775.727	98.509	257.058	98.509
727.823	102.792	202.669	102.792
671.769	107.075	153.246	107.075
623.442	111.358	103.032	111.358
577.035	115.641	-1650.04	4.283
530.597	119.924	-1639.46	8.566
483.286	124.207	-1625.68	12.849
441.047	128.49	-1610.33	17.132
406.407	132.773	-1592.84	21.415
366.578	137.056	-1571.62	25.698
330.321	141.339	-1534.37	29.981
297.022	145.622	-1488.58	34.264
258.012	149.905	-1440.62	38.547
212.81	154.188	-1386.95	42.83
166.168	158.471	-1321.29	47.113
106.327	162.754	-1233.04	51.396
-1519.97	4.283	-1162.59	55.679
-1511.34	8.566	-1076.29	59.962
-1499.92	12.849	-973.295	64.245
-1486.23	17.132	-884.817	68.528
-1471.65	21.415	-790.31	72.811
-1456.34	25.698	-651.356	77.094
-1440.65	29.981	-573.055	81.377
-1416.41	34.264	-504.816	85.66
-1397.78	38.547	-399.479	89.943
-1371.97	42.83	-313.97	94.226
-1339.88	47.113	-257.058	98.509
-1308.84	51.396	-202.669	102.792
-1272.89	55.679	-153.246	107.075
-1230.01	59.962	-103.032	111.358
-1190.12	64.245
-1144.09	68.528
-1100.41	72.811
-1042.81	77.094
-994.361	81.377
-943.014	85.66
-882.305	89.943
-824.008	94.226
-775.727	98.509
-727.823	102.792
-671.769	107.075
-623.442	111.358
-577.035	115.641
-530.597	119.924
-483.286	124.207
-441.047	128.49
-406.407	132.773
-366.578	137.056
-330.321	141.339
-297.022	145.622
-258.012	149.905
-212.81	154.188
-166.168	158.471
-106.327	162.754
