# Supplementary material for: Spatiotemporal development of expanding bacterial colonies driven by emergent mechanical constraints and nutrient gradients
Source: Nat Commun. 2025 May 26;16:4878. doi: 10.1038/s41467-025-60004-z (PMC12106844; doi:10.1038/s41467-025-60004-z)
Supplement: Supplementary file 17 — Source Data [file 41467_2025_60004_MOESM17_ESM.zip › SourceData/Supplementary Figures/Fig_S9.xlsx]

## Sheet: SI Fig. 9a
17h : x coordinate (um)	17h : z coordinate (um)	29h : x coordinate (um)	29h : z coordinate (um)	44h : x coordinate (um)	44h : z coordinate (um)	58h : x coordinate (um)	58h : z coordinate (um)
704.695	4.286	1249.57	4.286	1864.59	6	2432.14	7
701.344	8.572	1239.4	8.572	1854.84	12	2422.57	14
697.25	12.858	1239.2	12.858	1842.09	18	2405.79	21
689.065	17.144	1239.51	17.144	1837.95	24	2383.61	28
677.502	21.43	1235.73	21.43	1830.75	30	2355.76	35
665.473	25.716	1228.49	25.716	1813.81	36	2324.85	42
654.443	30.002	1216.9	30.002	1798.75	42	2300.13	49
641.068	34.288	1207.48	34.288	1779.14	48	2256.59	56
630.676	38.574	1195.64	38.574	1767.63	54	2222.59	63
612.445	42.86	1185.51	42.86	1743.89	60	2171.63	70
604.596	47.146	1170.45	47.146	1724.19	66	2133.54	77
590.349	51.432	1159.65	51.432	1698.48	72	2082.1	84
579.201	55.718	1142.77	55.718	1673.93	78	2036.99	91
565.809	60.004	1130.39	60.004	1642.1	84	1995.3	98
553.141	64.29	1114.48	64.29	1612.76	90	1955.08	105
540.726	68.576	1099.5	68.576	1576.07	96	1904.25	112
525.335	72.862	1085.16	72.862	1538.93	102	1852.39	119
509.039	77.148	1067.92	77.148	1503.07	108	1792.36	126
496.265	81.434	1048.95	81.434	1468.55	114	1727.09	133
478.307	85.72	1031.6	85.72	1432.02	120	1652.82	140
463.839	90.006	1013.55	90.006	1388.97	126	1580.11	147
451.797	94.292	993.845	94.292	1342.77	132	1512.41	154
434.976	98.578	975.088	98.578	1294.12	138	1416.83	161
417.399	102.864	954.754	102.864	1249.92	144	1330.93	168
400.013	107.15	931.418	107.15	1211.19	150	1256.39	175
384.039	111.436	908.666	111.436	1165.61	156	1192.47	182
368.669	115.722	888.253	115.722	1118.29	162	1127.26	189
352.181	120.008	866.697	120.008	1059.39	168	1057.98	196
336.533	124.294	839.972	124.294	974.706	174	997.174	203
316.771	128.58	820.529	128.58	931.435	180	807.619	210
297.881	132.866	793.876	132.866	882.7	186	735.864	217
278.722	137.152	772.706	137.152	832.442	192	654.528	224
258.744	141.438	745.523	141.438	781.806	198	584.338	231
239.173	145.724	714.854	145.724	732.26	204	508.329	238
215.118	150.01	699.032	150.01	684.859	210	418.202	245
192.679	154.296	664.566	154.296	628.327	216	315.492	252
169.593	158.582	632.068	158.582	571.976	222	209.149	259
148.669	162.868	607.046	162.868	515.377	228	-2432.14	7
117.616	167.154	579.094	167.154	441.616	234	-2422.57	14
76.0772	171.44	549.159	171.44	379.536	240	-2405.79	21
-704.695	4.286	520.216	175.726	329.642	246	-2383.61	28
-701.344	8.572	491.99	180.012	260.75	252	-2355.76	35
-697.25	12.858	468.994	184.298	126.421	258	-2324.85	42
-689.065	17.144	440.935	188.584	-1864.59	6	-2300.13	49
-677.502	21.43	416.553	192.87	-1854.84	12	-2256.59	56
-665.473	25.716	387.45	197.156	-1842.09	18	-2222.59	63
-654.443	30.002	364.946	201.442	-1837.95	24	-2171.63	70
-641.068	34.288	329.616	205.728	-1830.75	30	-2133.54	77
-630.676	38.574	298.361	210.014	-1813.81	36	-2082.1	84
-612.445	42.86	270.947	214.3	-1798.75	42	-2036.99	91
-604.596	47.146	236.026	218.586	-1779.14	48	-1995.3	98
-590.349	51.432	199.902	222.872	-1767.63	54	-1955.08	105
-579.201	55.718	164.471	227.158	-1743.89	60	-1904.25	112
-565.809	60.004	133.052	231.444	-1724.19	66	-1852.39	119
-553.141	64.29	88.7754	235.73	-1698.48	72	-1792.36	126
-540.726	68.576	-1249.57	4.286	-1673.93	78	-1727.09	133
-525.335	72.862	-1239.4	8.572	-1642.1	84	-1652.82	140
-509.039	77.148	-1239.2	12.858	-1612.76	90	-1580.11	147
-496.265	81.434	-1239.51	17.144	-1576.07	96	-1512.41	154
-478.307	85.72	-1235.73	21.43	-1538.93	102	-1416.83	161
-463.839	90.006	-1228.49	25.716	-1503.07	108	-1330.93	168
-451.797	94.292	-1216.9	30.002	-1468.55	114	-1256.39	175
-434.976	98.578	-1207.48	34.288	-1432.02	120	-1192.47	182
-417.399	102.864	-1195.64	38.574	-1388.97	126	-1127.26	189
-400.013	107.15	-1185.51	42.86	-1342.77	132	-1057.98	196
-384.039	111.436	-1170.45	47.146	-1294.12	138	-997.174	203
-368.669	115.722	-1159.65	51.432	-1249.92	144	-807.619	210
-352.181	120.008	-1142.77	55.718	-1211.19	150	-735.864	217
-336.533	124.294	-1130.39	60.004	-1165.61	156	-654.528	224
-316.771	128.58	-1114.48	64.29	-1118.29	162	-584.338	231
-297.881	132.866	-1099.5	68.576	-1059.39	168	-508.329	238
-278.722	137.152	-1085.16	72.862	-974.706	174	-418.202	245
-258.744	141.438	-1067.92	77.148	-931.435	180	-315.492	252
-239.173	145.724	-1048.95	81.434	-882.7	186	-209.149	259
-215.118	150.01	-1031.6	85.72	-832.442	192
-192.679	154.296	-1013.55	90.006	-781.806	198
-169.593	158.582	-993.845	94.292	-732.26	204
-148.669	162.868	-975.088	98.578	-684.859	210
-117.616	167.154	-954.754	102.864	-628.327	216
-76.0772	171.44	-931.418	107.15	-571.976	222
		-908.666	111.436	-515.377	228
		-888.253	115.722	-441.616	234
		-866.697	120.008	-379.536	240
		-839.972	124.294	-329.642	246
		-820.529	128.58	-260.75	252
		-793.876	132.866	-126.421	258
		-772.706	137.152
		-745.523	141.438
		-714.854	145.724
		-699.032	150.01
		-664.566	154.296
		-632.068	158.582
		-607.046	162.868
		-579.094	167.154
		-549.159	171.44
		-520.216	175.726
		-491.99	180.012
		-468.994	184.298
		-440.935	188.584
		-416.553	192.87
		-387.45	197.156
		-364.946	201.442
		-329.616	205.728
		-298.361	210.014
		-270.947	214.3
		-236.026	218.586
		-199.902	222.872
		-164.471	227.158
		-133.052	231.444
		-88.7754	235.73

## Sheet: SI Fig. 9b
13h : x coordinate (um)	13h : z coordinate (um)	23h : x coordinate (um)	23h : z coordinate (um)	38h : x coordinate (um)	38h : z coordinate (um)	48h : x coordinate (um)	48h : z coordinate (um)	60h : x coordinate (um)	60h : z coordinate (um)
403.32	4.286	1018.88	4.286	1669.72	4.286	2011.72	6	2362.88	7
397.305	8.572	1009.51	8.572	1668.27	8.572	2002.75	12	2354.83	14
386.984	12.858	997.839	12.858	1662.48	12.858	1988.55	18	2343.97	21
376.658	17.144	984.696	17.144	1658.08	17.144	1972.57	24	2330.34	28
367.037	21.43	970.788	21.43	1645.89	21.43	1957.62	30	2314.35	35
355.863	25.716	959.492	25.716	1633.42	25.716	1939.62	36	2296.5	42
344.112	30.002	942.555	30.002	1620.69	30.002	1924.14	42	2275.68	49
333.451	34.288	926.875	34.288	1602.1	34.288	1903.27	48	2255.41	56
321.086	38.574	905.793	38.574	1587.88	38.574	1882.85	54	2228.16	63
309.048	42.86	887.18	42.86	1570.65	42.86	1861.28	60	2205	70
294.08	47.146	867.084	47.146	1551.14	47.146	1835.35	66	2180.15	77
281.107	51.432	846.059	51.432	1531.22	51.432	1809.34	72	2155.96	84
266.968	55.718	826.638	55.718	1509.79	55.718	1776.78	78	2127.82	91
247.458	60.004	803.437	60.004	1491.41	60.004	1740.94	84	2102.87	98
229.315	64.29	781.067	64.29	1468.64	64.29	1713	90	2070.94	105
211.894	68.576	755.327	68.576	1447.68	68.576	1678.99	96	2042.91	112
187.525	72.862	730.78	72.862	1430.14	72.862	1644.35	102	2015.79	119
162.385	77.148	709.463	77.148	1408.63	77.148	1602.42	108	1980.44	126
136.749	81.434	677.269	81.434	1385.51	81.434	1564.51	114	1950.12	133
106.669	85.72	646.935	85.72	1363.16	85.72	1521.87	120	1907.37	140
69.4115	90.006	620.324	90.006	1342.19	90.006	1487.7	126	1854.9	147
-403.32	4.286	594.059	94.292	1320.81	94.292	1442.97	132	1811.67	154
-397.305	8.572	565.128	98.578	1296.86	98.578	1395.41	138	1770.69	161
-386.984	12.858	535.045	102.864	1270.25	102.864	1333.4	144	1723.79	168
-376.658	17.144	512.789	107.15	1247.59	107.15	1295.5	150	1662.25	175
-367.037	21.43	484.445	111.436	1221.3	111.436	1247.37	156	1572.95	182
-355.863	25.716	458.819	115.722	1198.63	115.722	1198.23	162	1500.05	189
-344.112	30.002	427.072	120.008	1169.52	120.008	1142.15	168	1438.34	196
-333.451	34.288	402.446	124.294	1141.66	124.294	1075.5	174	1354.45	203
-321.086	38.574	375.481	128.58	1109.84	128.58	1017.1	180	1284.21	210
-309.048	42.86	340.208	132.866	1083.72	132.866	950.225	186	1193.09	217
-294.08	47.146	312.097	137.152	1047.53	137.152	888.139	192	1068.58	224
-281.107	51.432	287.762	141.438	1016.29	141.438	821.151	198	932.288	231
-266.968	55.718	249.129	145.724	986.338	145.724	738.815	204	803.346	238
-247.458	60.004	217.271	150.01	949.654	150.01	647.492	210	716.128	245
-229.315	64.29	185.277	154.296	904.84	154.296	579.927	216	576.753	252
-211.894	68.576	142.017	158.582	863.012	158.582	515.332	222	427.684	259
-187.525	72.862	85.3568	162.868	825.325	162.868	450.346	228	298.427	266
-162.385	77.148	-1018.88	4.286	775.232	167.154	382.813	234	-2362.88	7
-136.749	81.434	-1009.51	8.572	743.627	171.44	285.681	240	-2354.83	14
-106.669	85.72	-997.839	12.858	693.262	175.726	182.655	246	-2343.97	21
-69.4115	90.006	-984.696	17.144	661.6	180.012	-2011.72	6	-2330.34	28
		-970.788	21.43	613.235	184.298	-2002.75	12	-2314.35	35
		-959.492	25.716	568.832	188.584	-1988.55	18	-2296.5	42
		-942.555	30.002	521.963	192.87	-1972.57	24	-2275.68	49
		-926.875	34.288	482.661	197.156	-1957.62	30	-2255.41	56
		-905.793	38.574	450.419	201.442	-1939.62	36	-2228.16	63
		-887.18	42.86	402.194	205.728	-1924.14	42	-2205	70
		-867.084	47.146	365.867	210.014	-1903.27	48	-2180.15	77
		-846.059	51.432	322	214.3	-1882.85	54	-2155.96	84
		-826.638	55.718	219.258	218.586	-1861.28	60	-2127.82	91
		-803.437	60.004	169.222	222.872	-1835.35	66	-2102.87	98
		-781.067	64.29	55.4596	227.158	-1809.34	72	-2070.94	105
		-755.327	68.576	-1669.72	4.286	-1776.78	78	-2042.91	112
		-730.78	72.862	-1668.27	8.572	-1740.94	84	-2015.79	119
		-709.463	77.148	-1662.48	12.858	-1713	90	-1980.44	126
		-677.269	81.434	-1658.08	17.144	-1678.99	96	-1950.12	133
		-646.935	85.72	-1645.89	21.43	-1644.35	102	-1907.37	140
		-620.324	90.006	-1633.42	25.716	-1602.42	108	-1854.9	147
		-594.059	94.292	-1620.69	30.002	-1564.51	114	-1811.67	154
		-565.128	98.578	-1602.1	34.288	-1521.87	120	-1770.69	161
		-535.045	102.864	-1587.88	38.574	-1487.7	126	-1723.79	168
		-512.789	107.15	-1570.65	42.86	-1442.97	132	-1662.25	175
		-484.445	111.436	-1551.14	47.146	-1395.41	138	-1572.95	182
		-458.819	115.722	-1531.22	51.432	-1333.4	144	-1500.05	189
		-427.072	120.008	-1509.79	55.718	-1295.5	150	-1438.34	196
		-402.446	124.294	-1491.41	60.004	-1247.37	156	-1354.45	203
		-375.481	128.58	-1468.64	64.29	-1198.23	162	-1284.21	210
		-340.208	132.866	-1447.68	68.576	-1142.15	168	-1193.09	217
		-312.097	137.152	-1430.14	72.862	-1075.5	174	-1068.58	224
		-287.762	141.438	-1408.63	77.148	-1017.1	180	-932.288	231
		-249.129	145.724	-1385.51	81.434	-950.225	186	-803.346	238
		-217.271	150.01	-1363.16	85.72	-888.139	192	-716.128	245
		-185.277	154.296	-1342.19	90.006	-821.151	198	-576.753	252
		-142.017	158.582	-1320.81	94.292	-738.815	204	-427.684	259
		-85.3568	162.868	-1296.86	98.578	-647.492	210	-298.427	266
				-1270.25	102.864	-579.927	216
				-1247.59	107.15	-515.332	222
				-1221.3	111.436	-450.346	228
				-1198.63	115.722	-382.813	234
				-1169.52	120.008	-285.681	240
				-1141.66	124.294	-182.655	246
				-1109.84	128.58
				-1083.72	132.866
				-1047.53	137.152
				-1016.29	141.438
				-986.338	145.724
				-949.654	150.01
				-904.84	154.296
				-863.012	158.582
				-825.325	162.868
				-775.232	167.154
				-743.627	171.44
				-693.262	175.726
				-661.6	180.012
				-613.235	184.298
				-568.832	188.584
				-521.963	192.87
				-482.661	197.156
				-450.419	201.442
				-402.194	205.728
				-365.867	210.014
				-322	214.3
				-219.258	218.586
				-169.222	222.872
				-55.4596	227.158

## Sheet: SI Fig. 9c
112 mM buffer : Time (h)	112 mM buffer : Radius (um)	112 mM buffer : Replicate ID	33 mM buffer : Time (h)	33 mM buffer : Radius (um)	33 mM buffer : Replicate ID
17.8956	710.371	1	19.3759	828.458	1
29.8307	1255.29	1	29.6227	1334.95	1
44.0326	1869.31	1	44.3499	1895.22	1
58.1645	2439.34	1	54.9746	2231.17	1
14.1319	573.521	2	16.6141	636.199	2
25.6179	1179.07	2	26.8857	1234.5	2
39.8717	1853.74	2	41.4972	1923.28	2
13.7138	490.434	3	52.1266	2268.38	2
25.4778	1128.46	3	13.5446	406.666	3
39.6465	1777.32	3	23.7889	1022.87	3
54.1068	2393.28	3	38.3345	1673.76	3
10.0216	257.022	4	48.9864	2014.49	3
21.4915	928.916	4	60.8064	2363.79	3
35.7448	1588.17	4
50.2939	2182.87	4
9.68131	243.387	5
21.3487	913.914	5
35.5266	1576.41	5

## Sheet: SI Fig. 9d
112 mM buffer : Time (h)	112 mM buffer : Height (um)	112 mM buffer : Replicate ID	33 mM buffer : Time (h)	33 mM buffer : Height (um)	33 mM buffer : Replicate ID
17.8956	171.44	1	19.3759	141.438	1
29.8307	235.73	1	29.6227	197.156	1
44.0326	258	1	44.3499	234	1
58.1645	259	1	54.9746	240	1
14.1319	124.294	2	16.6141	115.722	2
25.6179	201.442	2	26.8857	184.298	2
39.8717	234	2	41.4972	228	2
13.7138	128.58	3	52.1266	238	2
25.4778	218.586	3	13.5446	90.006	3
39.6465	246	3	23.7889	162.868	3
54.1068	245	3	38.3345	227.158	3
10.0216	64.29	4	48.9864	246	3
21.4915	205.728	4	60.8064	266	3
35.7448	240	4
50.2939	266	4
9.68131	60.004	5
21.3487	184.298	5
35.5266	244.302	5

## Sheet: SI Fig. 9e
112 mM buffer : Time (h)	112 mM buffer : Volume (um^3)	112 mM buffer : Replicate ID	33 mM buffer : Time (h)	33 mM buffer : Volume (um^3)	33 mM buffer : Replicate ID
17.8956	1.20492e+08	1	19.3759	1.3363e+08	1
29.8307	5.46024e+08	1	29.6227	5.51206e+08	1
44.0326	1.38077e+09	1	44.3499	1.41987e+09	1
58.1645	2.25612e+09	1	54.9746	2.07867e+09	1
14.1319	5.50696e+07	2	16.6141	6.78242e+07	2
25.6179	4.15225e+08	2	26.8857	3.96637e+08	2
39.8717	1.23107e+09	2	41.4972	1.28572e+09	2
13.7138	4.55019e+07	3	52.1266	2.00114e+09	2
25.4778	4.06001e+08	3	13.5446	2.19497e+07	3
39.6465	1.11273e+09	3	23.7889	2.30106e+08	3
54.1068	2.03478e+09	3	38.3345	9.66042e+08	3
10.0216	5.31935e+06	4	48.9864	1.56348e+09	3
21.4915	2.56368e+08	4	60.8064	2.64857e+09	3
35.7448	9.34148e+08	4
50.2939	2.04622e+09	4
9.68131	5.05272e+06	5
21.3487	2.20878e+08	5
35.5266	9.02699e+08	5

## Sheet: SI Fig. 9f
112 mM buffer, at 13h : x coordinate (um)	112 mM buffer, at 13h : z coordinate (um)	33 mM buffer, at 13h : x coordinate (um)	33 mM buffer, at 13h : z coordinate (um)
490.072	4.286	403.32	4.286
487.861	8.572	397.305	8.572
486.697	12.858	386.984	12.858
481.424	17.144	376.658	17.144
471.351	21.43	367.037	21.43
459.606	25.716	355.863	25.716
448.526	30.002	344.112	30.002
437.808	34.288	333.451	34.288
426.243	38.574	321.086	38.574
414.502	42.86	309.048	42.86
402.761	47.146	294.08	47.146
390.982	51.432	281.107	51.432
377.217	55.718	266.968	55.718
364.404	60.004	247.458	60.004
351.926	64.29	229.315	64.29
338.446	68.576	211.894	68.576
324.828	72.862	187.525	72.862
312.111	77.148	162.385	77.148
298.242	81.434	136.749	81.434
280.12	85.72	106.669	85.72
260.209	90.006	69.4115	90.006
240.503	94.292	-403.32	4.286
216.633	98.578	-397.305	8.572
194.26	102.864	-386.984	12.858
172.916	107.15	-376.658	17.144
152.325	111.436	-367.037	21.43
126.598	115.722	-355.863	25.716
99.3175	120.008	-344.112	30.002
71.3863	124.294	-333.451	34.288
37.3567	128.58	-321.086	38.574
-490.072	4.286	-309.048	42.86
-487.861	8.572	-294.08	47.146
-486.697	12.858	-281.107	51.432
-481.424	17.144	-266.968	55.718
-471.351	21.43	-247.458	60.004
-459.606	25.716	-229.315	64.29
-448.526	30.002	-211.894	68.576
-437.808	34.288	-187.525	72.862
-426.243	38.574	-162.385	77.148
-414.502	42.86	-136.749	81.434
-402.761	47.146	-106.669	85.72
-390.982	51.432	-69.4115	90.006
-377.217	55.718
-364.404	60.004
-351.926	64.29
-338.446	68.576
-324.828	72.862
-312.111	77.148
-298.242	81.434
-280.12	85.72
-260.209	90.006
-240.503	94.292
-216.633	98.578
-194.26	102.864
-172.916	107.15
-152.325	111.436
-126.598	115.722
-99.3175	120.008
-71.3863	124.294
-37.3567	128.58

## Sheet: SI Fig. 9g
112 mM buffer, at 44h : x coordinate (um)	112 mM buffer, at 44h : z coordinate (um)	33 mM buffer, at 44h : x coordinate (um)	33 mM buffer, at 44h : z coordinate (um)
1864.59	6	1893.48	6
1854.84	12	1885.02	12
1842.09	18	1871.4	18
1837.95	24	1855.52	24
1830.75	30	1843.22	30
1813.81	36	1826.45	36
1798.75	42	1811.24	42
1779.14	48	1800.26	48
1767.63	54	1780.69	54
1743.89	60	1764.26	60
1724.19	66	1743.88	66
1698.48	72	1724.43	72
1673.93	78	1698.64	78
1642.1	84	1674.28	84
1612.76	90	1652.64	90
1576.07	96	1629.09	96
1538.93	102	1605.77	102
1503.07	108	1575.51	108
1468.55	114	1542.17	114
1432.02	120	1511.86	120
1388.97	126	1479.81	126
1342.77	132	1443.94	132
1294.12	138	1404.06	138
1249.92	144	1351.87	144
1211.19	150	1312.22	150
1165.61	156	1245.27	156
1118.29	162	1165.39	162
1059.39	168	1102.78	168
974.706	174	1035.07	174
931.435	180	959.773	180
882.7	186	862.168	186
832.442	192	772.915	192
781.806	198	694.319	198
732.26	204	549.452	204
684.859	210	460.677	210
628.327	216	369.412	216
571.976	222	294.087	222
515.377	228	203.588	228
441.616	234	-1893.48	6
379.536	240	-1885.02	12
329.642	246	-1871.4	18
260.75	252	-1855.52	24
126.421	258	-1843.22	30
-1864.59	6	-1826.45	36
-1854.84	12	-1811.24	42
-1842.09	18	-1800.26	48
-1837.95	24	-1780.69	54
-1830.75	30	-1764.26	60
-1813.81	36	-1743.88	66
-1798.75	42	-1724.43	72
-1779.14	48	-1698.64	78
-1767.63	54	-1674.28	84
-1743.89	60	-1652.64	90
-1724.19	66	-1629.09	96
-1698.48	72	-1605.77	102
-1673.93	78	-1575.51	108
-1642.1	84	-1542.17	114
-1612.76	90	-1511.86	120
-1576.07	96	-1479.81	126
-1538.93	102	-1443.94	132
-1503.07	108	-1404.06	138
-1468.55	114	-1351.87	144
-1432.02	120	-1312.22	150
-1388.97	126	-1245.27	156
-1342.77	132	-1165.39	162
-1294.12	138	-1102.78	168
-1249.92	144	-1035.07	174
-1211.19	150	-959.773	180
-1165.61	156	-862.168	186
-1118.29	162	-772.915	192
-1059.39	168	-694.319	198
-974.706	174	-549.452	204
-931.435	180	-460.677	210
-882.7	186	-369.412	216
-832.442	192	-294.087	222
-781.806	198	-203.588	228
-732.26	204
-684.859	210
-628.327	216
-571.976	222
-515.377	228
-441.616	234
-379.536	240
-329.642	246
-260.75	252
-126.421	258
